# Supplementary material for: Tracking Cancer Genetic Evolution using OncoTrack
Source: Sci Rep. 2016 Jul 14;6:29647. doi: 10.1038/srep29647 (PMC4944131; doi:10.1038/srep29647)
Supplement: Supplementary Table 1 [file srep29647-s2.xls]

## Sheet: BC1_ERR166303
Chr!Start!End!CodingLength!Symbol	GeneLength	Strand	GeneSymbol	SPKMG	Fragments(FR)	ExonLen(LN)	FR/Base
chr1!69090!70008!918!OR4F5	918	+	OR4F5	0.291496	14	918	0.015251
chr1!367658!368597!939!OR4F29	939	+	OR4F29	0.040711	2	939	0.00213
chr1!621095!622034!939!OR4F29	939	-	OR4F29	0.081422	4	939	0.00426
chr1!861120!879961!2554!SAMD11	18841	+	SAMD11	6.24155	834	2554	0.326547
chr1!879582!894679!2800!NOC2L	15097	-	NOC2L	37.3743	5475	2800	1.95536
chr1!895966!901099!2564!KLHL17	5133	+	KLHL17	12.3226	1653	2564	0.644696
chr1!901876!910484!2436!PLEKHN1	8608	+	PLEKHN1	11.6754	1488	2436	0.610837
chr1!934341!935552!1040!HES4	1211	-	HES4	1.30489	71	1040	0.068269
chr1!948846!949919!666!ISG15	1073	+	ISG15	4.13272	144	666	0.216216
chr1!955502!991499!7326!AGRN	35997	+	AGRN	25.5921	9809	7326	1.33893
chr1!1007125!1009687!1122!RNF223	2562	-	RNF223	0.119248	7	1122	0.006239
chr1!1017197!1051736!2104!C1orf159	34539	-	C1orf159	0.654085	72	2104	0.034221
chr1!1109285!1133313!3129!TTLL10	24028	+	TTLL10	6.75612	1106	3129	0.353468
chr1!1138887!1142089!1200!TNFRSF18	3202	-	TNFRSF18	3.52013	221	1200	0.184167
chr1!1146705!1149548!1104!TNFRSF4	2843	-	TNFRSF4	4.98621	288	1104	0.26087
chr1!1152287!1167447!2138!SDF4	15160	-	SDF4	14.6438	1638	2138	0.766137
chr1!1167628!1170420!2792!B3GALT6	2792	+	B3GALT6	0.18484	27	2792	0.00967
chr1!1177825!1182102!1043!FAM132A	4277	-	FAM132A	4.05	221	1043	0.211889
chr1!1189291!1209234!2437!UBE2J2	19943	-	UBE2J2	8.58828	1095	2437	0.449323
chr1!1215815!1227409!3054!SCNN1D	11594	+	SCNN1D	9.6946	1549	3054	0.507204
chr1!1227763!1243269!3759!ACAP3	15506	-	ACAP3	16.6731	3279	3759	0.872306
chr1!1243993!1247057!1240!PUSL1	3064	+	PUSL1	2.8979	188	1240	0.151613
chr1!1246964!1260067!2629!CPSF3L	13103	-	CPSF3L	28.2309	3883	2629	1.47699
chr1!1260142!1264276!2193!GLTPD1	4134	+	GLTPD1	3.40789	391	2193	0.178295
chr1!1266725!1269844!2559!TAS1R3	3119	+	TAS1R3	8.72409	1168	2559	0.456428
chr1!1270657!1284492!2924!DVL1	13835	-	DVL1	16.5252	2528	2924	0.864569
chr1!1288068!1298921!3113!MXRA8	10853	-	MXRA8	6.6005	1075	3113	0.345326
chr1!1309109!1310818!1147!AURKAIP1	1709	-	AURKAIP1	21.1968	1272	1147	1.10898
chr1!1321090!1334718!3631!CCNL2	13628	-	CCNL2	59.7682	11354	3631	3.12696
chr1!1337275!1342693!733!MRPL20	5418	-	MRPL20	75.7773	2906	733	3.96453
chr1!1353799!1356824!2192!ANKRD65	3025	-	ANKRD65	0.191836	22	2192	0.010036
chr1!1361507!1363167!492!TMEM88B	1660	+	TMEM88B	0.233095	6	492	0.012195
chr1!1370902!1378262!4659!VWA1	7360	+	VWA1	1.65743	404	4659	0.086714
chr1!1385068!1405538!3859!ATAD3C	20470	+	ATAD3C	4.20019	848	3859	0.219746
chr1!1407163!1431582!2433!ATAD3B	24419	+	ATAD3B	13.7324	1748	2433	0.718455
chr1!1447522!1470067!2807!ATAD3A	22545	+	ATAD3A	6.50973	956	2807	0.340577
chr1!1470157!1475740!1117!TMEM240	5583	-	TMEM240	0.136894	8	1117	0.007162
chr1!1477052!1510262!1303!SSU72	33210	-	SSU72	10.9138	744	1303	0.57099
chr1!1533387!1535476!2089!C1orf233	2089	-	C1orf233	0.018299	2	2089	0.000957
chr1!1550794!1565990!3574!MIB2	15196	+	MIB2	8.95258	1674	3574	0.468383
chr1!1567559!1570030!1240!MMP23B	2471	+	MMP23B	0.123315	8	1240	0.006452
chr1!1571099!1655775!2527!CDK11B	84676	-	CDK11B	0.173968	23	2527	0.009102
chr1!1592938!1624243!6003!SLC35E2B	31305	-	SLC35E2B	0.327957	103	6003	0.017158
chr1!1634169!1655791!2627!CDK11A	21622	-	CDK11A	0.378347	52	2627	0.019794
chr1!1656276!1677438!7297!SLC35E2	21162	-	SLC35E2	0.408628	156	7297	0.021379
chr1!1682670!1711508!4226!NADK	28838	-	NADK	15.3643	3397	4226	0.803833
chr1!1716723!1822556!3194!GNB1	105833	-	GNB1	22.5727	3772	3194	1.18096
chr1!1846265!1848733!1101!CALML6	2468	+	CALML6	5.19077	299	1101	0.271571
chr1!1849028!1850740!958!TMEM52	1712	-	TMEM52	21.947	1100	958	1.14823
chr1!1884751!1935276!4710!KIAA1751	50525	-	KIAA1751	38.2642	9429	4710	2.00191
chr1!1950767!1962192!1925!GABRD	11425	+	GABRD	3.53482	356	1925	0.184935
chr1!1981908!2116834!3079!PRKCZ	134926	+	PRKCZ	27.0908	4364	3079	1.41734
chr1!2115898!2144159!6992!C1orf86	28261	-	C1orf86	6.36945	2330	6992	0.333238
chr1!2160133!2241652!5707!SKI	81519	+	SKI	3.37263	1007	5707	0.17645
chr1!2252695!2322993!1641!MORN1	70298	-	MORN1	20.628	1771	1641	1.07922
chr1!2323213!2336885!3104!RER1	13672	+	RER1	7.58026	1231	3104	0.396585
chr1!2336240!2344010!2074!PEX10	7770	-	PEX10	4.23011	459	2074	0.221311
chr1!2407753!2436964!4837!PLCH2	29211	+	PLCH2	1.21314	307	4837	0.063469
chr1!2439974!2458035!2642!PANK4	18061	-	PANK4	28.3379	3917	2642	1.48259
chr1!2460183!2461684!1306!HES5	1501	-	HES5	0.146354	10	1306	0.007657
chr1!2487804!2495267!1706!TNFRSF14	7463	+	TNFRSF14	8.86227	791	1706	0.463658
chr1!2518188!2522908!2849!FAM213B	4720	+	FAM213B	2.20054	328	2849	0.115128
chr1!2522080!2564481!2902!MMEL1	42401	-	MMEL1	41.3825	6283	2902	2.16506
chr1!2572806!2706230!1775!TTC34	133424	-	TTC34	0.107684	10	1775	0.005634
chr1!2938045!2939467!1422!ACTRT2	1422	+	ACTRT2	5.39004	401	1422	0.281997
chr1!2985741!3355185!8723!PRDM16	369444	+	PRDM16	15.1982	6936	8723	0.795139
chr1!3371146!3397677!2904!ARHGEF16	26531	+	ARHGEF16	14.0984	2142	2904	0.737603
chr1!3404505!3528059!7439!MEGF6	123554	-	MEGF6	12.7982	4981	7439	0.669579
chr1!3541555!3546694!2427!TPRG1L	5139	+	TPRG1L	6.89893	876	2427	0.360939
chr1!3547330!3566671!1699!WRAP73	19341	-	WRAP73	50.6477	4502	1699	2.64979
chr1!3569128!3652765!5522!TP73	83637	+	TP73	7.21009	2083	5522	0.377218
chr1!3668964!3688209!2174!CCDC27	19245	+	CCDC27	54.4929	6198	2174	2.85097
chr1!3689351!3692546!546!SMIM1	3195	+	SMIM1	0.070014	2	546	0.003663
chr1!3696783!3713068!2648!LRRC47	16285	-	LRRC47	15.6852	2173	2648	0.820619
chr1!3728644!3773797!6458!CEP104	45153	-	CEP104	65.605	22166	6458	3.43233
chr1!3773830!3801993!3114!DFFB	28163	+	DFFB	5.13139	836	3114	0.268465
chr1!3805696!3816857!1666!C1orf174	11161	-	C1orf174	25.1371	2191	1666	1.31513
chr1!4715104!4843851!3317!AJAP1	128747	+	AJAP1	7.01858	1218	3317	0.367199
chr1!5922869!6052533!5004!NPHP4	129664	-	NPHP4	1.44003	377	5004	0.07534
chr1!6052357!6161253!5758!KCNAB2	108896	+	KCNAB2	7.11374	2143	5758	0.372178
chr1!6161846!6240194!9663!CHD5	78348	-	CHD5	67.6075	34179	9663	3.5371
chr1!6245079!6259679!2085!RPL22	14600	-	RPL22	12.6692	1382	2085	0.66283
chr1!6266188!6281359!3971!RNF207	15171	+	RNF207	7.94203	1650	3971	0.415512
chr1!6281252!6296044!4815!ICMT	14792	-	ICMT	7.64156	1925	4815	0.399792
chr1!6304251!6305638!697!HES3	1387	+	HES3	2.79714	102	697	0.146341
chr1!6307405!6321035!4082!GPR153	13630	-	GPR153	3.3105	707	4082	0.173199
chr1!6324331!6453826!2389!ACOT7	129495	-	ACOT7	25.2024	3150	2389	1.31854
chr1!6475293!6479979!4260!HES2	4686	-	HES2	0.556365	124	4260	0.029108
chr1!6484847!6521004!3531!ESPN	36157	+	ESPN	8.32001	1537	3531	0.435287
chr1!6521213!6526255!1913!TNFRSF25	5042	-	TNFRSF25	9.47198	948	1913	0.495557
chr1!6526151!6580121!5996!PLEKHG5	53970	-	PLEKHG5	24.6924	7746	5996	1.29186
chr1!6581406!6614658!6712!NOL9	33252	-	NOL9	54.6475	19190	6712	2.85906
chr1!6615337!6639817!2795!TAS1R1	24480	+	TAS1R1	20.7414	3033	2795	1.08515
chr1!6640050!6649340!2350!ZBTB48	9290	+	ZBTB48	38.7157	4760	2350	2.02553
chr1!6650783!6662929!4487!KLHL21	12146	-	KLHL21	2.55163	599	4487	0.133497
chr1!6673755!6684093!3670!PHF13	10338	+	PHF13	3.6561	702	3670	0.191281
chr1!6684924!6695646!2972!THAP3	10722	+	THAP3	3.78803	589	2972	0.198183
chr1!6694227!6761966!3293!DNAJC11	67739	-	DNAJC11	55.4202	9548	3293	2.89948
chr1!6845383!7829766!9283!CAMTA1	984383	+	CAMTA1	52.2619	25382	9283	2.73425
chr1!7831328!7841492!2205!VAMP3	10164	+	VAMP3	6.81336	786	2205	0.356463
chr1!7844762!7905237!6203!PER3	60475	+	PER3	89.7854	29138	6203	4.6974
chr1!7907671!7913551!755!UTS2	5880	-	UTS2	60.7085	2398	755	3.17616
chr1!7975930!8003225!5993!TNFRSF9	27295	-	TNFRSF9	14.7285	4618	5993	0.770566
chr1!8021713!8045342!961!PARK7	23629	+	PARK7	24.0464	1209	961	1.25806
chr1!8071778!8086393!3129!ERRFI1	14615	-	ERRFI1	45.8817	7511	3129	2.40045
chr1!8384389!8404227!2401!SLC45A1	19838	+	SLC45A1	17.5854	2209	2401	0.920033
chr1!8412463!8877699!8321!RERE	465236	-	RERE	46.3248	20167	8321	2.42363
chr1!8921058!8939151!3253!ENO1	18093	-	ENO1	36.271	6173	3253	1.89763
chr1!9005892!9035148!1463!CA6	29256	+	CA6	37.2739	2853	1463	1.9501
chr1!9063358!9086404!1539!SLC2A7	23046	-	SLC2A7	44.8225	3609	1539	2.34503
chr1!9097004!9129887!2855!SLC2A5	32883	-	SLC2A5	35.1748	5254	2855	1.84028
chr1!9164475!9189229!1153!GPR157	24754	-	GPR157	6.61441	399	1153	0.346054
chr1!9294862!9331394!9290!H6PD	36532	+	H6PD	4.96054	2411	9290	0.259526
chr1!9352940!9429590!3117!SPSB1	76650	+	SPSB1	6.27316	1023	3117	0.3282
chr1!9599527!9642831!1461!SLC25A33	43304	+	SLC25A33	28.1801	2154	1461	1.47433
chr1!9648931!9674935!6542!TMEM201	26004	+	TMEM201	4.54326	1555	6542	0.237695
chr1!9711789!9789172!5411!PIK3CD	77383	+	PIK3CD	30.4034	8607	5411	1.59065
chr1!9789078!9884550!5192!CLSTN1	95472	-	CLSTN1	55.0075	14942	5192	2.87789
chr1!9908333!9970316!2995!CTNNBIP1	61983	-	CTNNBIP1	2.6102	409	2995	0.136561
chr1!9989775!10002826!1407!LZIC	13051	-	LZIC	31.7884	2340	1407	1.66311
chr1!10003485!10045556!3781!NMNAT1	42071	+	NMNAT1	11.167	2209	3781	0.584237
chr1!10057254!10076078!655!RBP7	18824	+	RBP7	21.4483	735	655	1.12214
chr1!10093040!10241296!5879!UBE4B	148256	+	UBE4B	179.486	55206	5879	9.39037
chr1!10270763!10441661!16016!KIF1B	170898	+	KIF1B	180.004	150830	16016	9.41746
chr1!10459084!10480201!1937!PGD	21117	+	PGD	66.6566	6755	1937	3.48735
chr1!10490158!10502872!1243!APITD1	12714	+	APITD1	17.8068	1158	1243	0.931617
chr1!10490158!10512060!1496!APITD1-CORT	21902	+	APITD1-CORT	20.1232	1575	1496	1.05281
chr1!10490803!10512060!1383!APITD1-CORT	21257	+	APITD1-CORT	4.13234	299	1383	0.216197
chr1!10509775!10512060!1231!CORT	2285	+	CORT	3.16752	204	1231	0.165719
chr1!10520602!10532613!3393!DFFA	12011	-	DFFA	20.4377	3628	3393	1.06926
chr1!10535002!10690815!1926!PEX14	155813	+	PEX14	15.948	1607	1926	0.834372
chr1!10696665!10856733!8554!CASZ1	160068	-	CASZ1	27.797	12440	8554	1.45429
chr1!11006529!11042094!2761!C1orf127	35565	-	C1orf127	41.4121	5982	2761	2.16661
chr1!11072678!11085549!4217!TARDBP	12871	+	TARDBP	17.5274	3867	4217	0.917003
chr1!11086579!11107296!2611!MASP2	20717	-	MASP2	212.961	29091	2611	11.1417
chr1!11114648!11120091!1273!SRM	5443	-	SRM	6.98187	465	1273	0.365279
chr1!11126675!11159938!2807!EXOSC10	33263	-	EXOSC10	178.936	26278	2807	9.3616
chr1!11166587!11322608!8725!MTOR	156021	-	MTOR	361.068	164819	8725	18.8904
chr1!11249345!11256038!2290!ANGPTL7	6693	+	ANGPTL7	22.753	2726	2290	1.19039
chr1!11333254!11348491!3654!UBIAD1	15237	+	UBIAD1	5.56571	1064	3654	0.291188
chr1!11539294!11597640!5214!PTCHD2	58346	+	PTCHD2	53.8516	14690	5214	2.81742
chr1!11708417!11714888!1715!FBXO2	6471	-	FBXO2	5.14903	462	1715	0.269388
chr1!11714431!11723384!3527!FBXO44	8953	+	FBXO44	4.85568	896	3527	0.25404
chr1!11724149!11734409!1549!FBXO6	10260	+	FBXO6	13.487	1093	1549	0.705617
chr1!11734536!11751678!1328!MAD2L2	17142	-	MAD2L2	19.8047	1376	1328	1.03615
chr1!11751780!11780336!1773!DRAXIN	28556	+	DRAXIN	6.87796	638	1773	0.359842
chr1!11796141!11810828!1280!AGTRAP	14687	+	AGTRAP	8.12337	544	1280	0.425
chr1!11845786!11866160!7150!MTHFR	20374	-	MTHFR	16.6277	6220	7150	0.86993
chr1!11866152!11903201!5698!CLCN6	37049	+	CLCN6	50.7399	15126	5698	2.65462
chr1!11905766!11907840!854!NPPA	2074	-	NPPA	19.7629	883	854	1.03396
chr1!11917520!11918992!698!NPPB	1472	-	NPPB	10.4058	380	698	0.544413
chr1!11979644!11986485!2823!KIAA2013	6841	-	KIAA2013	3.3109	489	2823	0.17322
chr1!11994723!12035599!3031!PLOD1	40876	+	PLOD1	36.4809	5785	3031	1.90861
chr1!12040237!12073572!4677!MFN2	33335	+	MFN2	42.907	10499	4677	2.24482
chr1!12079298!12092106!1801!MIIP	12808	+	MIIP	11.2391	1059	1801	0.588007
chr1!12123433!12204264!3686!TNFRSF8	80831	+	TNFRSF8	23.0911	4453	3686	1.20809
chr1!12227059!12269277!3675!TNFRSF1B	42218	+	TNFRSF1B	9.14863	1759	3675	0.478639
chr1!12290112!12572098!16328!VPS13D	281986	+	VPS13D	741.203	633173	16328	38.7784
chr1!12627938!12677820!1806!DHRS3	49882	-	DHRS3	22.236	2101	1806	1.16334
chr1!12704565!12727097!1575!AADACL4	22532	+	AADACL4	41.9655	3458	1575	2.19556
chr1!12776117!12788726!4049!AADACL3	12609	+	AADACL3	10.5128	2227	4049	0.550012
chr1!12806162!12821102!1019!C1orf158	14940	+	C1orf158	24.9661	1331	1019	1.30618
chr1!12834990!12838048!1778!PRAMEF12	3058	+	PRAMEF12	36.4431	3390	1778	1.90664
chr1!12851545!12856777!2160!PRAMEF1	5232	+	PRAMEF1	12.9903	1468	2160	0.67963
chr1!12884467!12891264!1839!PRAMEF11	6797	-	PRAMEF11	40.0257	3851	1839	2.09407
chr1!12907235!12908237!1002!LOC649330	1002	-	LOC649330	14.3068	750	1002	0.748503
chr1!12907260!12908578!1108!HNRNPCL1	1318	-	HNRNPCL1	24.5651	1424	1108	1.2852
chr1!12916940!12921764!1642!PRAMEF2	4824	+	PRAMEF2	49.9963	4295	1642	2.61571
chr1!12939032!12946025!1840!PRAMEF4	6993	-	PRAMEF4	8.66355	834	1840	0.453261
chr1!12952726!12958094!1518!PRAMEF10	5368	-	PRAMEF10	3.76484	299	1518	0.19697
chr1!12976466!12980300!1558!PRAMEF8	3834	+	PRAMEF8	0.024536	2	1558	0.001284
chr1!12998301!13007406!1720!PRAMEF6	9105	-	PRAMEF6	0.889015	80	1720	0.046512
chr1!13035542!13038381!1446!PRAMEF22	2839	+	PRAMEF22	0.171839	13	1446	0.00899
chr1!13108513!13117751!1855!PRAMEF5	9238	-	PRAMEF5	1.21587	118	1855	0.063612
chr1!13108837!13112680!1431!PRAMEF23	3843	-	PRAMEF23	1.16206	87	1431	0.060797
chr1!13182959!13184326!1156!HNRNPCP5	1367	-	HNRNPCP5	18.0391	1091	1156	0.943772
chr1!13328195!13331692!2104!PRAMEF3	3497	-	PRAMEF3	0.045423	5	2104	0.002376
chr1!13328832!13331671!1446!PRAMEF22	2839	-	PRAMEF22	0.066092	5	1446	0.003458
chr1!13359818!13369057!1855!PRAMEF5	9239	+	PRAMEF5	0.175167	17	1855	0.009164
chr1!13359832!13368936!1720!PRAMEF6	9104	+	PRAMEF6	0.188916	17	1720	0.009884
chr1!13364890!13368733!1431!PRAMEF23	3843	+	PRAMEF23	0.227068	17	1431	0.01188
chr1!13386914!13390748!1558!PRAMEF8	3834	-	PRAMEF8	0	0	1558	0
chr1!13421175!13428190!1862!PRAMEF15	7015	+	PRAMEF15	0.287426	28	1862	0.015038
chr1!13421175!13428191!1863!PRAMEF9	7016	+	PRAMEF9	0.287272	28	1863	0.01503
chr1!13447413!13452656!2164!PRAMEF13	5243	-	PRAMEF13	0.176653	20	2164	0.009242
chr1!13474052!13477569!2123!PRAMEF19	3517	-	PRAMEF19	0.02701	3	2123	0.001413
chr1!13495253!13498259!1586!PRAMEF16	3006	+	PRAMEF16	0.144619	12	1586	0.007566
chr1!13516065!13526943!1597!PRAMEF20	10878	+	PRAMEF20	0.071811	6	1597	0.003757
chr1!13521962!13526943!1508!PRAMEF21	4981	+	PRAMEF21	0.07605	6	1508	0.003979
chr1!13607699!13611533!1558!PRAMEF8	3834	-	PRAMEF8	0.122682	10	1558	0.006418
chr1!13641972!13648987!1862!PRAMEF15	7015	+	PRAMEF15	0.092387	9	1862	0.004834
chr1!13641972!13648988!1863!PRAMEF9	7016	+	PRAMEF9	0.092337	9	1863	0.004831
chr1!13694888!13698405!2123!PRAMEF19	3517	-	PRAMEF19	0.072026	8	2123	0.003768
chr1!13716091!13719089!1578!PRAMEF17	2998	+	PRAMEF17	0.242254	20	1578	0.012674
chr1!13736906!13747803!1597!PRAMEF20	10897	+	PRAMEF20	0.131654	11	1597	0.006888
chr1!13742801!13747803!1508!PRAMEF21	5002	+	PRAMEF21	0.139424	11	1508	0.007294
chr1!13801444!13840242!1908!LRRC38	38798	-	LRRC38	0.040071	4	1908	0.002096
chr1!13910251!13944452!2980!PDPN	34201	+	PDPN	9.47353	1477	2980	0.495638
chr1!14026734!14151574!9583!PRDM2	124840	+	PRDM2	41.4129	20763	9583	2.16665
chr1!14925212!15444544!9368!KAZN	519332	+	KAZN	5.90268	2893	9368	0.308817
chr1!15479027!15546974!2238!TMEM51	67947	+	TMEM51	2.87818	337	2238	0.150581
chr1!15490691!15498120!719!C1orf195	7429	-	C1orf195	0.159503	6	719	0.008345
chr1!15573767!15724622!5090!FHAD1	150855	+	FHAD1	1.13406	302	5090	0.059332
chr1!15736390!15756839!2419!EFHD2	20449	+	EFHD2	2.0781	263	2419	0.108723
chr1!15764937!15773153!899!CTRC	8216	+	CTRC	23.2385	1093	899	1.21579
chr1!15783222!15798586!920!CELA2A	15364	+	CELA2A	26.1153	1257	920	1.3663
chr1!15802595!15817895!923!CELA2B	15300	+	CELA2B	39.7186	1918	923	2.07801
chr1!15817895!15851285!3246!CASP9	33390	-	CASP9	21.4574	3644	3246	1.12261
chr1!15853351!15898228!6025!DNAJC16	44877	+	DNAJC16	66.2591	20886	6025	3.46656
chr1!15898193!15911605!3154!AGMAT	13412	-	AGMAT	13.3142	2197	3154	0.696576
chr1!15943952!15987552!2680!DDI2	43600	+	DDI2	62.1841	8719	2680	3.25336
chr1!15986363!15988217!1854!RSC1A1	1854	+	RSC1A1	30.0007	2910	1854	1.56958
chr1!16010826!16061264!4122!PLEKHM2	50438	+	PLEKHM2	0.969138	209	4122	0.050704
chr1!16062808!16067884!3070!SLC25A34	5076	+	SLC25A34	2.53398	407	3070	0.132573
chr1!16068986!16074292!1265!TMEM82	5306	+	TMEM82	9.14139	605	1265	0.478261
chr1!16085254!16113084!3773!FBLIM1	27830	+	FBLIM1	6.36283	1256	3773	0.332892
chr1!16133656!16134194!538!UQCRHL	538	-	UQCRHL	10.374	292	538	0.542751
chr1!16174358!16266950!12227!SPEN	92592	+	SPEN	86.149	55109	12227	4.50716
chr1!16268363!16302627!2773!ZBTB17	34264	-	ZBTB17	41.164	5972	2773	2.15362
chr1!16330730!16333184!921!C1orf64	2454	+	C1orf64	4.06765	196	921	0.212812
chr1!16340522!16345285!2892!HSPB7	4763	-	HSPB7	1.51351	229	2892	0.079184
chr1!16348485!16360545!2536!CLCNKA	12060	+	CLCNKA	51.0255	6770	2536	2.66956
chr1!16370230!16383821!2984!CLCNKB	13591	+	CLCNKB	31.5083	4919	2984	1.64846
chr1!16384263!16400127!1701!FAM131C	15864	-	FAM131C	2.09005	186	1701	0.109347
chr1!16450831!16482582!3964!EPHA2	31751	-	EPHA2	32.075	6652	3964	1.6781
chr1!16524598!16539104!3029!ARHGEF19	14506	-	ARHGEF19	27.1784	4307	3029	1.42192
chr1!16558181!16563659!1560!RSG1	5478	-	RSG1	6.61632	540	1560	0.346154
chr1!16576558!16678948!2976!FBXO42	102390	-	FBXO42	124.792	19430	2976	6.5289
chr1!16693524!16724643!3695!SZRD1	31119	+	SZRD1	1.00871	195	3695	0.052774
chr1!16725137!16763919!2015!SPATA21	38782	-	SPATA21	36.7004	3869	2015	1.9201
chr1!16767166!16786584!2081!NECAP2	19418	+	NECAP2	19.867	2163	2081	1.0394
chr1!16888921!16940100!5947!NBPF1	51179	-	NBPF1	276.326	85975	5947	14.4569
chr1!16999497!17060956!1020!LOC729574	61459	+	LOC729574	0	0	1020	0
chr1!17081128!17090975!4668!MST1L	9847	-	MST1L	2.59601	634	4668	0.135818
chr1!17248444!17299474!6656!CROCC	51030	+	CROCC	23.8779	8315	6656	1.24925
chr1!17300998!17308081!1174!MFAP2	7083	-	MFAP2	7.21246	443	1174	0.377342
chr1!17312452!17338423!3996!ATP13A2	25971	-	ATP13A2	45.7517	9565	3996	2.39364
chr1!17345224!17380665!1145!SDHB	35441	-	SDHB	55.0545	3298	1145	2.88035
chr1!17393255!17445948!4363!PADI2	52693	-	PADI2	25.5274	5827	4363	1.33555
chr1!17531620!17572501!3847!PADI1	40881	+	PADI1	23.9233	4815	3847	1.25162
chr1!17575592!17610727!3188!PADI3	35135	+	PADI3	28.5328	4759	3188	1.49279
chr1!17634689!17690495!2265!PADI4	55806	+	PADI4	52.6833	6243	2265	2.75629
chr1!17698740!17728195!2346!PADI6	29455	+	PADI6	1.24655	153	2346	0.065217
chr1!17733250!17766250!4163!RCC2	33000	-	RCC2	20.8172	4534	4163	1.08912
chr1!17866329!18024370!4494!ARHGEF10L	158041	+	ARHGEF10L	50.0175	11760	4494	2.61682
chr1!18081807!18153558!1861!ACTL8	71751	+	ACTL8	9.20257	896	1861	0.481462
chr1!18434239!18704977!1944!IGSF21	270738	+	IGSF21	15.7709	1604	1944	0.825103
chr1!18807423!18812480!5057!KLHDC7A	5057	+	KLHDC7A	1.97677	523	5057	0.103421
chr1!18957499!19075360!6313!PAX7	117861	+	PAX7	4.98358	1646	6313	0.260732
chr1!19166092!19186155!2521!TAS1R2	20063	-	TAS1R2	25.9602	3424	2521	1.35819
chr1!19197923!19229293!3581!ALDH4A1	31370	-	ALDH4A1	16.6532	3120	3581	0.871265
chr1!19230773!19282826!5835!IFFO2	52053	-	IFFO2	1.34632	411	5835	0.070437
chr1!19400999!19536746!15882!UBR4	135747	-	UBR4	659.26	547790	15882	34.4912
chr1!19542157!19578053!6671!EMC1	35896	-	EMC1	75.2576	26266	6671	3.93734
chr1!19578074!19586622!2273!MRTO4	8548	+	MRTO4	9.5443	1135	2273	0.49934
chr1!19609056!19615280!1241!AKR7A3	6224	-	AKR7A3	13.2457	860	1241	0.69299
chr1!19629201!19638640!2619!AKR7A2	9439	-	AKR7A2	14.7495	2021	2619	0.771669
chr1!19638739!19655794!2255!PQLC2	17055	+	PQLC2	7.53534	889	2255	0.394235
chr1!19665266!19812135!2907!CAPZB	146869	-	CAPZB	24.3739	3707	2907	1.2752
chr1!19923470!19956315!3967!MINOS1	32845	+	MINOS1	2.02847	421	3967	0.106126
chr1!19923470!19984949!2210!MINOS1-NBL1	61479	+	MINOS1-NBL1	1.20218	139	2210	0.062896
chr1!19969722!19984949!3281!NBL1	15227	+	NBL1	5.35956	920	3281	0.280402
chr1!19991779!20007459!3388!HTR6	15680	+	HTR6	3.67834	652	3388	0.192444
chr1!20008705!20126410!2974!TMCO4	117705	-	TMCO4	29.3327	4564	2974	1.53463
chr1!20140521!20141771!1250!RNF186	1250	-	RNF186	2.3854	156	1250	0.1248
chr1!20208887!20239437!6514!OTUD3	30550	+	OTUD3	12.497	4259	6514	0.653823
chr1!20246799!20250110!487!PLA2G2E	3311	-	PLA2G2E	9.85127	251	487	0.5154
chr1!20301923!20306932!1032!PLA2G2A	5009	-	PLA2G2A	49.081	2650	1032	2.56783
chr1!20396700!20418394!1894!PLA2G5	21694	+	PLA2G5	7.34681	728	1894	0.384372
chr1!20439142!20446059!1970!PLA2G2D	6917	-	PLA2G2D	5.80206	598	1970	0.303553
chr1!20465822!20476879!2719!PLA2G2F	11057	+	PLA2G2F	2.43228	346	2719	0.127253
chr1!20490483!20501687!453!PLA2G2C	11204	-	PLA2G2C	0.295357	7	453	0.015453
chr1!20512577!20519942!2972!UBXN10	7365	+	UBXN10	5.17077	804	2972	0.270525
chr1!20617411!20681387!4475!VWA5B1	63976	+	VWA5B1	1.34971	316	4475	0.070615
chr1!20808883!20812728!2351!CAMK2N1	3845	-	CAMK2N1	1.54472	190	2351	0.080817
chr1!20825940!20834674!2458!MUL1	8734	-	MUL1	12.8773	1656	2458	0.673718
chr1!20878931!20881513!2582!FAM43B	2582	+	FAM43B	0.48858	66	2582	0.025562
chr1!20915443!20945400!959!CDA	29957	+	CDA	7.53392	378	959	0.394161
chr1!20959947!20978004!2660!PINK1	18057	+	PINK1	16.5414	2302	2660	0.865414
chr1!20978259!20988037!2126!DDOST	9778	-	DDOST	21.5143	2393	2126	1.12559
chr1!20990506!21044317!3778!KIF17	53811	-	KIF17	37.7065	7453	3778	1.97274
chr1!21046224!21059133!3834!SH2D5	12909	-	SH2D5	5.54371	1112	3834	0.290037
chr1!21069170!21113181!3921!HP1BP3	44011	-	HP1BP3	84.0355	17239	3921	4.39658
chr1!21132784!21503381!6970!EIF4G3	370597	-	EIF4G3	420.855	153468	6970	22.0184
chr1!21543739!21672034!5737!ECE1	128295	-	ECE1	38.5075	11558	5737	2.01464
chr1!21766582!21811393!3889!NBPF3	44811	+	NBPF3	80.3429	16347	3889	4.20339
chr1!21835857!21904905!2596!ALPL	69048	+	ALPL	21.3521	2900	2596	1.1171
chr1!21922707!21995856!3596!RAP1GAP	73149	-	RAP1GAP	43.6758	8217	3596	2.28504
chr1!22004791!22109688!5188!USP48	104897	-	USP48	163.739	44443	5188	8.5665
chr1!22138757!22151714!4012!LDLRAD2	12957	+	LDLRAD2	4.75464	998	4012	0.248754
chr1!22148736!22263750!14288!HSPG2	115014	-	HSPG2	150.001	112129	14288	7.84777
chr1!22303417!22315847!1003!CELA3B	12430	+	CELA3B	25.1548	1320	1003	1.31605
chr1!22328148!22339035!907!CELA3A	10887	+	CELA3A	22.5488	1070	907	1.17971
chr1!22379119!22419436!3155!CDC42	40317	+	CDC42	11.8984	1964	3155	0.622504
chr1!22443797!22469519!3905!WNT4	25722	-	WNT4	8.82026	1802	3905	0.46146
chr1!22778343!22857650!8992!ZBTB40	79307	+	ZBTB40	61.6778	29016	8992	3.22687
chr1!22890003!22930087!5409!EPHA8	40084	+	EPHA8	21.8489	6183	5409	1.14309
chr1!22963117!22966175!1098!C1QA	3058	+	C1QA	6.26683	360	1098	0.327869
chr1!22970117!22974603!1191!C1QC	4486	+	C1QC	5.03925	314	1191	0.263644
chr1!22979681!22988029!1044!C1QB	8348	+	C1QB	6.11496	334	1044	0.319923
chr1!23037330!23241823!4869!EPHB2	204493	+	EPHB2	45.6628	11632	4869	2.38899
chr1!23337326!23342343!510!C1orf234	5017	-	C1orf234	0.487215	13	510	0.02549
chr1!23345940!23410184!3107!KDM1A	64244	+	KDM1A	116.424	18925	3107	6.09108
chr1!23410515!23495351!8487!LUZP1	84836	-	LUZP1	26.2869	11672	8487	1.37528
chr1!23518387!23521222!2835!HTR1D	2835	-	HTR1D	7.05222	1046	2835	0.368959
chr1!23636275!23670853!2741!HNRNPR	34578	-	HNRNPR	113.707	16306	2741	5.94892
chr1!23685940!23696357!4814!ZNF436	10417	-	ZNF436	35.6389	8976	4814	1.86456
chr1!23707554!23751261!1586!TCEA3	43707	-	TCEA3	0.843611	70	1586	0.044136
chr1!23755055!23810750!4152!ASAP3	55695	-	ASAP3	57.5394	12499	4152	3.01036
chr1!23832919!23857712!5193!E2F2	24793	-	E2F2	6.82768	1855	5193	0.357212
chr1!23884420!23886285!1239!ID3	1865	-	ID3	2.48372	161	1239	0.129944
chr1!24018268!24022915!634!RPL11	4647	+	RPL11	42.4182	1407	634	2.21924
chr1!24069855!24088549!4943!TCEB3	18694	+	TCEB3	43.2855	11194	4943	2.26462
chr1!24104875!24114722!1622!PITHD1	9847	+	PITHD1	10.7118	909	1622	0.560419
chr1!24117645!24122029!1624!LYPLA2	4384	+	LYPLA2	6.88521	585	1624	0.360222
chr1!24122088!24127294!1858!GALE	5206	-	GALE	26.5001	2576	1858	1.38644
chr1!24128366!24151949!1608!HMGCL	23583	-	HMGCL	48.3195	4065	1608	2.52799
chr1!24171571!24194859!2117!FUCA1	23288	-	FUCA1	82.333	9119	2117	4.30751
chr1!24200459!24239817!1775!CNR2	39358	-	CNR2	14.1819	1317	1775	0.741972
chr1!24286300!24289949!2414!PNRC2	3649	+	PNRC2	1.16393	147	2414	0.060895
chr1!24292936!24306953!4566!SRSF10	14017	-	SRSF10	60.4225	14434	4566	3.16119
chr1!24382530!24438665!5800!MYOM3	56135	-	MYOM3	124.84	37882	5800	6.53138
chr1!24446260!24469775!2962!IL22RA1	23515	-	IL22RA1	35.4787	5498	2962	1.85618
chr1!24480646!24513765!4563!IFNLR1	33119	-	IFNLR1	24.9405	5954	4563	1.30484
chr1!24645811!24690970!3422!GRHL3	45159	+	GRHL3	52.482	9396	3422	2.74576
chr1!24683488!24741587!3047!STPG1	58099	-	STPG1	29.7967	4750	3047	1.55891
chr1!24742244!24799473!5426!NIPAL3	57229	+	NIPAL3	13.6009	3861	5426	0.711574
chr1!24828840!24863510!3030!RCAN3	34670	+	RCAN3	11.7206	1858	3030	0.613201
chr1!24882566!24935818!3990!NCMAP	53252	+	NCMAP	1.79162	374	3990	0.093734
chr1!24969593!24999772!3934!SRRM1	30179	+	SRRM1	85.9733	17695	3934	4.49797
chr1!25071759!25170815!4434!CLIC4	99056	+	CLIC4	10.5053	2437	4434	0.549617
chr1!25226001!25291501!4767!RUNX3	65500	-	RUNX3	2.68644	670	4767	0.14055
chr1!25548766!25559013!1777!SYF2	10247	-	SYF2	44.1436	4104	1777	2.30951
chr1!25568739!25573985!1465!C1orf63	5246	-	C1orf63	39.9238	3060	1465	2.08874
chr1!25598976!25656936!3007!RHD	57960	+	RHD	29.5002	4641	3007	1.5434
chr1!25664788!25688852!2302!TMEM50A	24064	+	TMEM50A	15.1947	1830	2302	0.794961
chr1!25688739!25747363!1618!RHCE	58624	-	RHCE	55.2033	4673	1618	2.88813
chr1!25757348!25826698!3977!TMEM57	69350	+	TMEM57	47.7773	9941	3977	2.49962
chr1!25870075!25895377!2935!LDLRAP1	25302	+	LDLRAP1	7.2613	1115	2935	0.379898
chr1!25943958!26111258!3201!MAN1C1	167300	+	MAN1C1	19.7527	3308	3201	1.03343
chr1!26126666!26144713!4332!SEPN1	18047	+	SEPN1	8.46709	1919	4332	0.442982
chr1!26146396!26159433!2403!MTFR1L	13037	+	MTFR1L	14.8265	1864	2403	0.775697
chr1!26160496!26185848!2061!AUNIP	25352	-	AUNIP	40.3421	4350	2061	2.11063
chr1!26187974!26197744!3023!PAQR7	9770	-	PAQR7	4.34376	687	3023	0.227258
chr1!26210676!26233368!3602!STMN1	22692	-	STMN1	28.347	5342	3602	1.48306
chr1!26286257!26324648!3581!PAFAH2	38391	-	PAFAH2	22.7861	4269	3581	1.19212
chr1!26348270!26362954!4014!EXTL1	14684	+	EXTL1	28.3422	5952	4014	1.48281
chr1!26364513!26372604!2473!SLC30A2	8091	-	SLC30A2	11.3307	1466	2473	0.592802
chr1!26377795!26394125!1770!TRIM63	16330	-	TRIM63	29.1891	2703	1770	1.52712
chr1!26437655!26452039!4600!PDIK1L	14384	+	PDIK1L	8.77574	2112	4600	0.45913
chr1!26485510!26489119!1524!FAM110D	3609	+	FAM110D	0.263379	21	1524	0.01378
chr1!26496387!26497364!649!ZNF593	977	+	ZNF593	2.09104	71	649	0.109399
chr1!26503980!26516375!2536!CNKSR1	12395	+	CNKSR1	60.9291	8084	2536	3.1877
chr1!26517118!26529033!1419!CATSPER4	11915	+	CATSPER4	38.6452	2869	1419	2.02185
chr1!26560643!26605529!4296!CEP85	44886	+	CEP85	72.8425	16372	4296	3.81099
chr1!26606212!26608013!1115!SH3BGRL3	1801	+	SH3BGRL3	1.74853	102	1115	0.09148
chr1!26608772!26644756!2072!UBXN11	35984	-	UBXN11	36.0414	3907	2072	1.88562
chr1!26644410!26647014!505!CD52	2604	+	CD52	18.9246	500	505	0.990099
chr1!26648349!26680621!5245!AIM1L	32272	-	AIM1L	29.7257	8157	5245	1.55519
chr1!26688124!26699266!1653!ZNF683	11142	-	ZNF683	0.450961	39	1653	0.023593
chr1!26737268!26756219!4014!LIN28A	18951	+	LIN28A	2.58089	542	4014	0.135027
chr1!26758772!26797795!3328!DHDDS	39023	+	DHDDS	18.7233	3260	3328	0.979567
chr1!26798901!26803133!1969!HMGN2	4232	+	HMGN2	6.55248	675	1969	0.342814
chr1!26856248!26901520!3383!RPS6KA1	45272	+	RPS6KA1	36.9847	6546	3383	1.93497
chr1!27022521!27108601!8585!ARID1A	86080	+	ARID1A	60.9906	27394	8585	3.19091
chr1!27114453!27124894!2955!PIGV	10441	+	PIGV	14.5601	2251	2955	0.76176
chr1!27153200!27182211!3139!ZDHHC18	29011	+	ZDHHC18	10.9422	1797	3139	0.572475
chr1!27189632!27190947!1315!SFN	1315	+	SFN	4.20068	289	1315	0.219772
chr1!27205872!27216869!1510!GPN2	10997	-	GPN2	15.3543	1213	1510	0.803311
chr1!27216978!27226962!2129!GPATCH3	9984	-	GPATCH3	29.6538	3303	2129	1.55143
chr1!27237974!27240567!1271!NR0B2	2593	-	NR0B2	4.10549	273	1271	0.214792
chr1!27248212!27273362!1813!NUDC	25150	+	NUDC	17.3321	1644	1813	0.906784
chr1!27276046!27286901!1803!C1orf172	10855	-	C1orf172	10.0605	949	1803	0.526345
chr1!27320194!27327377!1949!TRNP1	7183	+	TRNP1	0.049035	5	1949	0.002565
chr1!27331510!27339333!2374!FAM46B	7823	-	FAM46B	7.42331	922	2374	0.388374
chr1!27425299!27481621!4742!SLC9A1	56322	-	SLC9A1	15.0065	3723	4742	0.785112
chr1!27561006!27635124!4819!WDTC1	74118	+	WDTC1	29.2002	7362	4819	1.5277
chr1!27648635!27662891!1614!TMEM222	14256	+	TMEM222	11.4162	964	1614	0.597274
chr1!27668482!27680423!1966!SYTL1	11941	+	SYTL1	12.4638	1282	1966	0.652085
chr1!27681669!27693337!4328!MAP3K6	11668	-	MAP3K6	51.2337	11601	4328	2.68045
chr1!27695600!27701315!1032!FCN3	5715	-	FCN3	63.4534	3426	1032	3.31977
chr1!27705595!27709805!1539!CD164L2	4210	-	CD164L2	4.58285	369	1539	0.239766
chr1!27719147!27722317!2114!GPR3	3170	+	GPR3	5.76851	638	2114	0.301798
chr1!27730733!27816678!5671!WASF2	85945	-	WASF2	25.7132	7629	5671	1.34526
chr1!27860755!27930143!6496!AHDC1	69388	-	AHDC1	12.364	4202	6496	0.64686
chr1!27938800!27961727!2773!FGR	22927	-	FGR	45.3962	6586	2773	2.37505
chr1!27992571!27998724!860!IFI6	6153	-	IFI6	10.4459	470	860	0.546512
chr1!28052489!28089423!3459!FAM76A	36934	+	FAM76A	18.3513	3321	3459	0.960104
chr1!28099693!28150963!3079!STX12	51270	+	STX12	19.8463	3197	3079	1.03832
chr1!28157251!28178183!2852!PPP1R8	20932	+	PPP1R8	16.8352	2512	2852	0.880785
chr1!28199053!28213196!2724!THEMIS2	14143	+	THEMIS2	13.1776	1878	2724	0.689427
chr1!28218035!28241308!1956!RPA2	23273	-	RPA2	44.2374	4527	1956	2.31442
chr1!28261503!28285663!2271!SMPDL3B	24160	+	SMPDL3B	29.8364	3545	2271	1.56099
chr1!28286503!28294604!2158!XKR8	8101	+	XKR8	2.79887	316	2158	0.146432
chr1!28296854!28415148!6143!EYA3	118294	-	EYA3	69.5322	22347	6143	3.6378
chr1!28473676!28520447!4533!PTAFR	46771	-	PTAFR	16.2634	3857	4533	0.850871
chr1!28526789!28559542!1764!DNAJC8	32753	-	DNAJC8	50.4067	4652	1764	2.63719
chr1!28562601!28564616!1925!ATPIF1	2015	+	ATPIF1	4.57739	461	1925	0.239481
chr1!28585962!28609002!3528!SESN2	23040	+	SESN2	14.0536	2594	3528	0.735261
chr1!28655512!28662478!1869!MED18	6966	+	MED18	5.47132	535	1869	0.286249
chr1!28696092!28826881!6492!PHACTR4	130789	+	PHACTR4	64.9581	22063	6492	3.39849
chr1!28832454!28865708!2884!RCC1	33254	+	RCC1	18.1595	2740	2884	0.950069
chr1!28879528!28905057!1867!TRNAU1AP	25529	+	TRNAU1AP	32.3307	3158	1867	1.69148
chr1!28918711!28921088!1333!RAB42	2377	+	RAB42	0.229423	16	1333	0.012003
chr1!28929608!28969604!1450!TAF12	39996	-	TAF12	28.3148	2148	1450	1.48138
chr1!28995239!29042115!2694!GMEB1	46876	+	GMEB1	43.258	6097	2694	2.26318
chr1!29063132!29096287!3063!YTHDF2	33155	+	YTHDF2	19.4633	3119	3063	1.01828
chr1!29138653!29190208!1774!OPRD1	51555	+	OPRD1	3.82492	355	1774	0.200113
chr1!29213602!29446558!6292!EPB41	232956	+	EPB41	92.2123	30355	6292	4.82438
chr1!29445936!29450421!2616!TMEM200B	4485	-	TMEM200B	2.49883	342	2616	0.130734
chr1!29474249!29508637!2530!SRSF4	34388	-	SRSF4	47.2784	6258	2530	2.47352
chr1!29519168!29557470!2666!MECR	38302	-	MECR	25.4947	3556	2666	1.33383
chr1!29563027!29653325!5640!PTPRU	90298	+	PTPRU	73.4899	21685	5640	3.84486
chr1!31184123!31196432!3830!MATN1	12309	-	MATN1	9.85634	1975	3830	0.515666
chr1!31205314!31230683!2240!LAPTM5	25369	-	LAPTM5	9.41185	1103	2240	0.492411
chr1!31342312!31381480!5121!SDC3	39168	-	SDC3	4.34829	1165	5121	0.227495
chr1!31404352!31538564!5385!PUM1	134212	-	PUM1	144.761	40784	5385	7.57363
chr1!31652591!31712734!2922!NKAIN1	60143	-	NKAIN1	2.18481	334	2922	0.114305
chr1!31732414!31769644!1624!SNRNP40	37230	-	SNRNP40	49.8678	4237	1624	2.60899
chr1!31769828!31837800!1921!ZCCHC17	67972	+	ZCCHC17	25.2032	2533	1921	1.31858
chr1!31838099!31845923!1097!FABP3	7824	-	FABP3	19.5843	1124	1097	1.02461
chr1!31882411!31907527!3549!SERINC2	25116	+	SERINC2	6.3228	1174	3549	0.330797
chr1!32042085!32053287!2281!TINAGL1	11202	+	TINAGL1	24.1248	2879	2281	1.26217
chr1!32083300!32092919!2001!HCRTR1	9619	+	HCRTR1	12.2172	1279	2001	0.63918
chr1!32095462!32110838!1979!PEF1	15376	-	PEF1	7.23408	749	1979	0.378474
chr1!32117847!32169768!5584!COL16A1	51921	-	COL16A1	173.075	50563	5584	9.05498
chr1!32192717!32229648!5415!BAI2	36931	-	BAI2	42.9223	12160	5415	2.24561
chr1!32256022!32281652!3962!SPOCD1	25630	-	SPOCD1	29.872	6192	3962	1.56285
chr1!32372021!32403988!3929!PTP4A2	31967	-	PTP4A2	18.9922	3904	3929	0.993637
chr1!32479294!32509482!2891!KHDRBS1	30188	+	KHDRBS1	23.4972	3554	2891	1.22933
chr1!32538502!32568467!1818!TMEM39B	29965	+	TMEM39B	20.8591	1984	1818	1.09131
chr1!32573643!32642168!7372!KPNA6	68525	+	KPNA6	22.1759	8553	7372	1.1602
chr1!32645344!32663886!4796!TXLNA	18542	+	TXLNA	12.3068	3088	4796	0.64387
chr1!32666201!32670991!877!CCDC28B	4790	+	CCDC28B	18.569	852	877	0.971494
chr1!32671235!32674288!2293!IQCC	3053	+	IQCC	9.39437	1127	2293	0.491496
chr1!32674694!32681797!1349!DCDC2B	7103	+	DCDC2B	0.524249	37	1349	0.027428
chr1!32681797!32687926!1082!TMEM234	6129	-	TMEM234	22.8235	1292	1082	1.19409
chr1!32687970!32697205!1458!EIF3I	9235	+	EIF3I	62.3231	4754	1458	3.26063
chr1!32712817!32714461!956!FAM167B	1644	+	FAM167B	2.37923	119	956	0.124477
chr1!32716839!32751766!2233!LCK	34927	+	LCK	21.2452	2482	2233	1.11151
chr1!32757707!32799224!2091!HDAC1	41517	+	HDAC1	58.347	6383	2091	3.05261
chr1!32799429!32801840!1562!MARCKSL1	2411	-	MARCKSL1	6.73022	550	1562	0.352113
chr1!32826870!32827844!699!FAM229A	974	-	FAM229A	0	0	699	0
chr1!32827861!32829924!1315!TSSK3	2063	+	TSSK3	15.8725	1092	1315	0.830418
chr1!32830704!32860062!2909!BSDC1	29358	-	BSDC1	23.0956	3515	2909	1.20832
chr1!32930657!32953459!4018!ZBTB8B	22802	+	ZBTB8B	0.147469	31	4018	0.007715
chr1!33004771!33071542!7333!ZBTB8A	66771	+	ZBTB8A	12.355	4740	7333	0.646393
chr1!33087306!33116185!715!ZBTB8OS	28879	-	ZBTB8OS	54.8286	2051	715	2.86853
chr1!33116748!33151812!8018!RBBP4	35064	+	RBBP4	25.3166	10620	8018	1.32452
chr1!33145506!33168361!3493!SYNC	22855	-	SYNC	9.04528	1653	3493	0.473232
chr1!33207511!33240571!5606!KIAA1522	33060	+	KIAA1522	4.88926	1434	5606	0.255797
chr1!33240839!33283633!3117!YARS	42794	-	YARS	59.2424	9661	3117	3.09945
chr1!33283042!33324480!4435!S100PBP	41438	+	S100PBP	24.8501	5766	4435	1.30011
chr1!33327868!33338093!3195!FNDC5	10225	-	FNDC5	9.81715	1641	3195	0.513615
chr1!33352097!33360247!1406!HPCA	8150	+	HPCA	11.1339	819	1406	0.582504
chr1!33360195!33366953!993!TMEM54	6758	-	TMEM54	5.56283	289	993	0.291037
chr1!33402049!33430286!2606!RNF19B	28237	-	RNF19B	100.212	13663	2606	5.2429
chr1!33473540!33502512!5653!AK2	28972	-	AK2	11.3675	3362	5653	0.594728
chr1!33546713!33585995!2182!ADC	39282	+	ADC	34.5748	3947	2182	1.80889
chr1!33611002!33647671!3841!TRIM62	36669	-	TRIM62	12.9781	2608	3841	0.67899
chr1!33722173!33766320!3106!ZNF362	44147	+	ZNF362	7.54461	1226	3106	0.39472
chr1!33772366!33786699!1023!A3GALT2	14333	-	A3GALT2	0.224209	12	1023	0.01173
chr1!33789223!33841194!4175!PHC2	51971	-	PHC2	45.8091	10006	4175	2.39665
chr1!33938231!33961995!4218!ZSCAN20	23764	+	ZSCAN20	18.7377	4135	4218	0.980322
chr1!33979598!34631443!13920!CSMD2	651845	-	CSMD2	227.071	165369	13920	11.88
chr1!34326075!34330392!2343!HMGB4	4317	+	HMGB4	3.63024	445	2343	0.189927
chr1!34632623!34684731!3153!C1orf94	52108	+	C1orf94	14.4521	2384	3153	0.756105
chr1!35220647!35224113!1355!GJB5	3466	+	GJB5	6.41829	455	1355	0.335793
chr1!35225341!35229325!2840!GJB4	3984	+	GJB4	2.21424	329	2840	0.115845
chr1!35246789!35251967!2352!GJB3	5178	+	GJB3	3.07186	378	2352	0.160714
chr1!35258598!35261348!1622!GJA4	2750	+	GJA4	5.46783	464	1622	0.286067
chr1!35315962!35325417!6373!SMIM12	9455	-	SMIM12	5.77044	1924	6373	0.301899
chr1!35331036!35370984!3587!DLGAP3	39948	-	DLGAP3	8.20077	1539	3587	0.429049
chr1!35447126!35450948!925!ZMYM6NB	3822	-	ZMYM6NB	0.247963	12	925	0.012973
chr1!35451766!35497569!5144!ZMYM6	45803	-	ZMYM6	109.202	29389	5144	5.71326
chr1!35544971!35581455!4170!ZMYM1	36484	+	ZMYM1	50.3193	10978	4170	2.63261
chr1!35649200!35658743!3073!SFPQ	9543	-	SFPQ	61.3284	9860	3073	3.20859
chr1!35734567!35887545!6994!ZMYM4	152978	+	ZMYM4	227.04	83077	6994	11.8783
chr1!35899090!36023037!4812!KIAA0319L	123947	-	KIAA0319L	116.169	29246	4812	6.07772
chr1!36023392!36032380!3705!NCDN	8988	+	NCDN	18.309	3549	3705	0.957895
chr1!36038970!36060927!2187!TFAP2E	21957	+	TFAP2E	6.11782	700	2187	0.320073
chr1!36065142!36107445!4845!PSMB2	42303	-	PSMB2	10.6872	2709	4845	0.559133
chr1!36179476!36184790!2934!C1orf216	5314	-	C1orf216	4.22146	648	2934	0.220859
chr1!36197712!36235551!8484!CLSPN	37839	-	CLSPN	117.772	52275	8484	6.1616
chr1!36273827!36323490!7060!AGO4	49663	+	AGO4	91.6083	33837	7060	4.79278
chr1!36348809!36389899!7478!AGO1	41090	+	AGO1	42.6572	16689	7478	2.23175
chr1!36396682!36522063!3645!AGO3	125381	+	AGO3	133.078	25378	3645	6.96241
chr1!36549675!36553876!1509!TEKT2	4201	+	TEKT2	46.2202	3649	1509	2.41816
chr1!36554452!36559533!1691!ADPRHL2	5081	+	ADPRHL2	15.0786	1334	1691	0.788882
chr1!36560843!36565850!4445!COL8A2	5007	-	COL8A2	1.74153	405	4445	0.091114
chr1!36602169!36621654!1753!TRAPPC3	19485	-	TRAPPC3	22.6247	2075	1753	1.18369
chr1!36621565!36646451!3571!MAP7D1	24886	+	MAP7D1	17.8292	3331	3571	0.932792
chr1!36690016!36770957!4431!THRAP3	80941	+	THRAP3	56.6038	13122	4431	2.96141
chr1!36771993!36786948!2579!SH3D21	14955	+	SH3D21	8.81207	1189	2579	0.461031
chr1!36787631!36789755!1054!EVA1B	2124	-	EVA1B	1.23315	68	1054	0.064516
chr1!36805219!36851528!3909!STK40	46309	-	STK40	15.1434	3097	3909	0.792274
chr1!36859030!36863493!850!LSM10	4463	-	LSM10	17.09	760	850	0.894118
chr1!36883506!36916086!1665!OSCP1	32580	-	OSCP1	82.3444	7173	1665	4.30811
chr1!36921361!36930040!965!MRPS15	8679	-	MRPS15	68.8494	3476	965	3.60207
chr1!36931643!36948915!3490!CSF3R	17272	-	CSF3R	65.217	11908	3490	3.41203
chr1!37261127!37499844!9219!GRIK3	238717	-	GRIK3	26.2605	12666	9219	1.3739
chr1!37940118!37949978!2716!ZC3H12A	9860	+	ZC3H12A	10.0425	1427	2716	0.525405
chr1!37955560!37980420!4818!MEAF6	24860	-	MEAF6	8.63256	2176	4818	0.45164
chr1!38000049!38019945!4605!SNIP1	19896	-	SNIP1	22.3264	5379	4605	1.16808
chr1!38022519!38032458!2649!DNALI1	9939	+	DNALI1	7.06396	979	2649	0.369573
chr1!38032412!38061586!2402!GNL2	29174	-	GNL2	224.003	28150	2402	11.7194
chr1!38076950!38100595!3089!RSPO1	23645	-	RSPO1	8.97217	1450	3089	0.469408
chr1!38147241!38156192!2355!C1orf109	8951	-	C1orf109	11.6144	1431	2355	0.607643
chr1!38158072!38175391!2486!CDCA8	17319	+	CDCA8	23.3425	3036	2486	1.22124
chr1!38181645!38230824!6643!EPHA10	49179	-	EPHA10	11.7882	4097	6643	0.616739
chr1!38259773!38267278!3107!MANEAL	7505	+	MANEAL	3.46965	564	3107	0.181526
chr1!38268613!38273865!1836!YRDC	5252	-	YRDC	13.4192	1289	1836	0.70207
chr1!38273472!38275126!1318!C1orf122	1654	+	C1orf122	1.3777	95	1318	0.072079
chr1!38275238!38325292!7972!MTF1	50054	-	MTF1	28.1073	11723	7972	1.47052
chr1!38326368!38412729!4454!INPP5B	86361	-	INPP5B	146.31	34094	4454	7.65469
chr1!38422651!38455761!2836!SF3A3	33110	-	SF3A3	104.209	15462	2836	5.45205
chr1!38462441!38471187!1657!FHL3	8746	-	FHL3	15.9762	1385	1657	0.835848
chr1!38478383!38490497!2050!UTP11L	12114	+	UTP11L	29.3141	3144	2050	1.53366
chr1!38509522!38512450!2928!POU3F1	2928	-	POU3F1	0.352509	54	2928	0.018443
chr1!39303868!39325495!2733!RRAGC	21627	-	RRAGC	40.7594	5828	2733	2.13246
chr1!39328161!39339050!2565!MYCBP	10889	-	MYCBP	10.1791	1366	2565	0.532554
chr1!39339738!39347298!2322!GJA9	7560	-	GJA9	40.1374	4876	2322	2.09991
chr1!39351478!39407456!1837!RHBDL2	55978	-	RHBDL2	41.7549	4013	1837	2.18454
chr1!39456915!39471737!2726!AKIRIN1	14822	+	AKIRIN1	6.95558	992	2726	0.363903
chr1!39491966!39500308!571!NDUFS5	8342	+	NDUFS5	21.4905	642	571	1.12434
chr1!39549838!39952810!17689!MACF1	402972	+	MACF1	778.125	720120	17689	40.71
chr1!39875175!39882154!6979!KIAA0754	6979	+	KIAA0754	0.054775	20	6979	0.002866
chr1!39957317!39995541!5626!BMP8A	38224	+	BMP8A	0.883326	260	5626	0.046214
chr1!40026484!40042521!3204!PABPC4	16037	-	PABPC4	58.8567	9866	3204	3.07928
chr1!40089102!40105348!4114!HEYL	16246	-	HEYL	2.70864	583	4114	0.141711
chr1!40124792!40137710!1107!NT5C1A	12918	-	NT5C1A	33.7211	1953	1107	1.76423
chr1!40144319!40157382!4983!HPCAL4	13063	-	HPCAL4	4.13884	1079	4983	0.216536
chr1!40204516!40229586!4737!PPIE	25070	+	PPIE	16.1642	4006	4737	0.845683
chr1!40223902!40254533!3773!BMP8B	30631	-	BMP8B	4.70627	929	3773	0.246223
chr1!40235196!40237020!1824!OXCT2	1824	-	OXCT2	0.702098	67	1824	0.036732
chr1!40306705!40349177!2128!TRIT1	42472	-	TRIT1	81.9433	9123	2128	4.28712
chr1!40361095!40367687!4951!MYCL	6592	-	MYCL	7.98372	2068	4951	0.417693
chr1!40420783!40435628!2201!MFSD2A	14845	+	MFSD2A	45.7134	5264	2201	2.39164
chr1!40506254!40538321!2773!CAP1	32067	+	CAP1	27.847	4040	2773	1.45691
chr1!40538381!40563142!2504!PPT1	24761	-	PPT1	23.5335	3083	2504	1.23123
chr1!40627040!40706593!6250!RLF	79553	+	RLF	32.0715	10487	6250	1.67792
chr1!40713572!40717365!741!TMCO2	3793	+	TMCO2	59.3277	2300	741	3.10391
chr1!40723721!40759856!3165!ZMPSTE24	36135	+	ZMPSTE24	63.6463	10539	3165	3.32986
chr1!40766162!40782939!2831!COL9A2	16777	-	COL9A2	47.9567	7103	2831	2.50901
chr1!40839377!40888998!3257!SMAP2	49621	+	SMAP2	32.1654	5481	3257	1.68284
chr1!40916336!40929390!2031!ZFP69B	13054	+	ZFP69B	14.013	1489	2031	0.733136
chr1!40943301!40962015!2159!ZFP69	18714	+	ZFP69	22.3363	2523	2159	1.1686
chr1!40974432!40982214!2203!EXO5	7782	+	EXO5	12.7975	1475	2203	0.669542
chr1!40997232!41013841!2097!ZNF684	16609	+	ZNF684	12.1957	1338	2097	0.638054
chr1!41086351!41131324!7229!RIMS3	44973	-	RIMS3	5.62389	2127	7229	0.294232
chr1!41157241!41237275!2821!NFYC	80034	+	NFYC	19.1477	2826	2821	1.00177
chr1!41249683!41306124!4099!KCNQ4	56441	+	KCNQ4	8.71523	1869	4099	0.455965
chr1!41326727!41328018!1291!CITED4	1291	-	CITED4	0.044416	3	1291	0.002324
chr1!41445006!41478235!3199!CTPS1	33229	+	CTPS1	99.2795	16616	3199	5.19412
chr1!41481268!41487427!2155!SLFNL1	6159	-	SLFNL1	6.69649	755	2155	0.350348
chr1!41492870!41707815!3801!SCMH1	214945	-	SCMH1	68.5754	13637	3801	3.58774
chr1!41944445!41950344!1243!EDN2	5899	-	EDN2	11.9019	774	1243	0.622687
chr1!41972035!42384378!12402!HIVEP3	412343	-	HIVEP3	26.5824	17248	12402	1.39074
chr1!42619091!42621495!597!GUCA2B	2404	+	GUCA2B	6.43531	201	597	0.336683
chr1!42628361!42630395!575!GUCA2A	2034	-	GUCA2A	6.24939	188	575	0.326957
chr1!42642209!42801548!5778!FOXJ3	159339	-	FOXJ3	86.0651	26017	5778	4.50277
chr1!42846467!42889900!10569!RIMKLA	43433	+	RIMKLA	2.58432	1429	10569	0.135207
chr1!42896000!42921938!1774!ZMYND12	25938	-	ZMYND12	74.2465	6891	1774	3.88444
chr1!42922172!42926086!1489!PPCS	3914	+	PPCS	13.8636	1080	1489	0.725319
chr1!43000559!43120335!3098!CCDC30	119776	+	CCDC30	112.227	18190	3098	5.87153
chr1!43124047!43142429!800!PPIH	18382	+	PPIH	51.6073	2160	800	2.7
chr1!43148065!43168020!1546!YBX1	19955	+	YBX1	24.1334	1952	1546	1.26261
chr1!43198763!43205925!3602!CLDN19	7162	-	CLDN19	2.09605	395	3602	0.109661
chr1!43212005!43232755!3105!LEPRE1	20750	-	LEPRE1	61.6813	10020	3105	3.22705
chr1!43232915!43241413!1015!C1orf50	8498	+	C1orf50	12.9183	686	1015	0.675862
chr1!43253660!43263901!983!LOC100129924	10241	+	LOC100129924	0.194444	10	983	0.010173
chr1!43272722!43283059!798!CCDC23	10337	-	CCDC23	33.1019	1382	798	1.73183
chr1!43282775!43310660!3500!ERMAP	27885	+	ERMAP	23.4335	4291	3500	1.226
chr1!43312243!43318146!1912!ZNF691	5903	+	ZNF691	4.40857	441	1912	0.230649
chr1!43391045!43424847!3670!SLC2A1	33802	-	SLC2A1	16.3066	3131	3670	0.853134
chr1!43613593!43622067!517!FAM183A	8474	+	FAM183A	0.147883	4	517	0.007737
chr1!43629844!43638241!1642!EBNA1BP2	8397	-	EBNA1BP2	59.4833	5110	1642	3.11206
chr1!43638000!43720029!5127!WDR65	82029	+	WDR65	155.751	41778	5127	8.14862
chr1!43735664!43739673!1786!TMEM125	4009	+	TMEM125	1.29495	121	1786	0.067749
chr1!43747556!43751288!1513!C1orf210	3732	-	C1orf210	8.55258	677	1513	0.447455
chr1!43766565!43788781!3982!TIE1	22216	+	TIE1	58.1719	12119	3982	3.04345
chr1!43803474!43820135!3645!MPL	16661	+	MPL	42.8265	8167	3645	2.2406
chr1!43824625!43828873!1674!CDC20	4248	+	CDC20	54.1102	4739	1674	2.83094
chr1!43829067!43833745!1786!ELOVL1	4678	-	ELOVL1	36.6437	3424	1786	1.91713
chr1!43849578!43855483!2050!MED8	5905	-	MED8	0.363629	39	2050	0.019024
chr1!43855555!43919918!13979!SZT2	64363	+	SZT2	207.311	151618	13979	10.8461
chr1!43916673!43919660!1367!HYI	2987	-	HYI	31.2225	2233	1367	1.6335
chr1!43996546!44089343!7733!PTPRF	92797	+	PTPRF	66.5264	26915	7733	3.48054
chr1!44115796!44171189!4509!KDM4A	55393	+	KDM4A	150.893	35596	4509	7.89443
chr1!44173203!44396837!2496!ST3GAL3	223634	+	ST3GAL3	67.8097	8855	2496	3.54768
chr1!44398991!44402912!1944!ARTN	3921	+	ARTN	1.08154	110	1944	0.056584
chr1!44412477!44433694!4027!IPO13	21217	+	IPO13	102.024	21495	4027	5.33772
chr1!44435652!44439043!2497!DPH2	3391	+	DPH2	18.4402	2409	2497	0.964758
chr1!44440601!44443972!1022!ATP6V0B	3371	+	ATP6V0B	22.7982	1219	1022	1.19276
chr1!44444873!44456843!2425!B4GALT2	11970	+	B4GALT2	11.9254	1513	2425	0.623918
chr1!44457279!44462198!1461!CCDC24	4919	+	CCDC24	14.5218	1110	1461	0.759754
chr1!44462154!44497164!3692!SLC6A9	35010	-	SLC6A9	33.4285	6457	3692	1.74892
chr1!44584521!44600809!3128!KLF17	16288	+	KLF17	17.9284	2934	3128	0.93798
chr1!44679124!44686351!1766!DMAP1	7227	+	DMAP1	30.4133	2810	1766	1.59117
chr1!44686741!44820939!1743!ERI3	134198	-	ERI3	40.1248	3659	1743	2.09925
chr1!44870959!45117396!3010!RNF220	246437	+	RNF220	78.5953	12377	3010	4.11196
chr1!45119500!45140099!1600!TMEM53	20599	-	TMEM53	12.7346	1066	1600	0.66625
chr1!45140393!45191263!1685!C1orf228	50870	+	C1orf228	0.635237	56	1685	0.033234
chr1!45205489!45233438!2880!KIF2C	27949	+	KIF2C	116.355	17532	2880	6.0875
chr1!45241245!45244412!705!RPS8	3167	+	RPS8	18.8427	695	705	0.985816
chr1!45249256!45253426!2096!BEST4	4170	-	BEST4	8.67235	951	2096	0.453721
chr1!45266035!45271667!2358!PLK3	5632	+	PLK3	31.0377	3829	2358	1.62383
chr1!45271585!45272957!1264!TCTEX1D4	1372	-	TCTEX1D4	1.87509	124	1264	0.098101
chr1!45274153!45279801!1572!BTBD19	5648	+	BTBD19	0.717376	59	1572	0.037532
chr1!45285515!45308616!4634!PTCH2	23101	-	PTCH2	43.4248	10528	4634	2.2719
chr1!45316193!45452394!2176!EIF2B3	136201	-	EIF2B3	86.9345	9897	2176	4.54825
chr1!45468219!45477027!3628!HECTD3	8808	-	HECTD3	68.0785	12922	3628	3.56174
chr1!45477804!45481341!1408!UROD	3537	+	UROD	57.26	4218	1408	2.99574
chr1!45482075!45672250!5836!ZSWIM5	190175	-	ZSWIM5	66.8787	20420	5836	3.49897
chr1!45792544!45794346!1802!HPDL	1802	+	HPDL	3.64881	344	1802	0.190899
chr1!45794913!45806142!2129!MUTYH	11229	-	MUTYH	72.5769	8084	2129	3.79709
chr1!45805341!45809650!2392!TOE1	4309	+	TOE1	20.9916	2627	2392	1.09824
chr1!45809554!45956840!3076!TESK2	147286	-	TESK2	62.4306	10047	3076	3.26626
chr1!45965855!45976739!2850!MMACHC	10884	+	MMACHC	6.10972	911	2850	0.319649
chr1!45976706!45988562!1348!PRDX1	11856	-	PRDX1	54.6048	3851	1348	2.85682
chr1!46016454!46035723!1580!AKR1A1	19269	+	AKR1A1	33.4734	2767	1580	1.75127
chr1!46049659!46084578!3291!NASP	34919	+	NASP	77.5239	13348	3291	4.05591
chr1!46085715!46089731!2250!CCDC17	4016	-	CCDC17	0.679603	80	2250	0.035556
chr1!46092975!46152302!3738!GPBP1L1	59327	-	GPBP1L1	97.1236	18994	3738	5.08133
chr1!46153846!46160108!1471!TMEM69	6262	+	TMEM69	9.90125	762	1471	0.518015
chr1!46159997!46216485!3443!IPP	56488	-	IPP	61.9603	11161	3443	3.24165
chr1!46269284!46501796!5738!MAST2	232512	+	MAST2	125.799	37765	5738	6.58156
chr1!46505811!46598708!5928!PIK3R3	92897	-	PIK3R3	42.9577	13323	5928	2.24747
chr1!46640748!46651634!1629!TSPAN1	10886	+	TSPAN1	21.132	1801	1629	1.10559
chr1!46654352!46685977!3337!POMGNT1	31625	-	POMGNT1	79.7774	13928	3337	4.17381
chr1!46669005!46686928!1849!LURAP1	17923	+	LURAP1	3.36999	326	1849	0.176312
chr1!46713366!46744145!3146!RAD54L	30779	+	RAD54L	95.0891	15651	3146	4.97489
chr1!46744071!46769038!2948!LRRC41	24967	-	LRRC41	38.5583	5947	2948	2.0173
chr1!46769379!46782447!526!UQCRH	13068	+	UQCRH	23.329	642	526	1.22053
chr1!46805848!46830824!5799!NSUN4	24976	+	NSUN4	13.0392	3956	5799	0.682187
chr1!46859938!46879520!2095!FAAH	19582	+	FAAH	40.3899	4427	2095	2.11313
chr1!46972667!46979886!2884!DMBX1	7219	+	DMBX1	4.40069	664	2884	0.230236
chr1!47011315!47016887!2392!KNCN	5572	-	KNCN	0.471453	59	2392	0.024666
chr1!47023078!47069966!2810!MKNK1	46888	-	MKNK1	43.438	6386	2810	2.2726
chr1!47073386!47082563!2985!MOB3C	9177	-	MOB3C	11.654	1820	2985	0.609715
chr1!47100710!47134099!2152!ATPAF1	33389	-	ATPAF1	65.1753	7338	2152	3.40985
chr1!47137496!47139256!859!TEX38	1760	+	TEX38	0.200261	9	859	0.010477
chr1!47140830!47184736!5767!EFCAB14	43906	-	EFCAB14	36.3981	10982	5767	1.90428
chr1!47264669!47285021!2158!CYP4B1	20352	+	CYP4B1	40.7785	4604	2158	2.13346
chr1!47394845!47407156!2552!CYP4A11	12311	-	CYP4A11	19.5258	2607	2552	1.02155
chr1!47489239!47516423!2357!CYP4X1	27184	+	CYP4X1	69.7975	8607	2357	3.65168
chr1!47533159!47583992!1907!CYP4Z1	50833	+	CYP4Z1	44.8328	4473	1907	2.34557
chr1!47603106!47614526!1668!CYP4A22	11420	+	CYP4A22	50.2024	4381	1668	2.6265
chr1!47649260!47655771!894!PDZK1IP1	6511	-	PDZK1IP1	7.58994	355	894	0.397092
chr1!47681962!47695443!5002!TAL1	13481	-	TAL1	2.30803	604	5002	0.120752
chr1!47715810!47779819!5228!STIL	64009	-	STIL	314.124	85919	5228	16.4344
chr1!47799468!47844511!2930!CMPK1	45043	+	CMPK1	11.2204	1720	2930	0.587031
chr1!47881743!47883724!1981!FOXE3	1981	+	FOXE3	0.627157	65	1981	0.032812
chr1!47901688!47906363!4675!FOXD2	4675	+	FOXD2	0.879031	215	4675	0.045989
chr1!48226199!48462562!7029!TRABD2B	236363	-	TRABD2B	0.886485	326	7029	0.046379
chr1!48688356!48714316!3274!SLC5A9	25960	+	SLC5A9	38.9983	6680	3274	2.04032
chr1!48761043!48937880!5008!SPATA6	176837	-	SPATA6	55.8644	14637	5008	2.92272
chr1!48998526!50489626!2988!AGBL4	1491100	-	AGBL4	1.13224	177	2988	0.059237
chr1!49193539!49242547!1328!BEND5	49008	-	BEND5	40.9191	2843	1328	2.14081
chr1!50513685!50667540!2463!ELAVL4	153855	+	ELAVL4	33.0282	4256	2463	1.72797
chr1!50883222!50889119!3083!DMRTA2	5897	-	DMRTA2	0.210791	34	3083	0.011028
chr1!50906934!51425936!2583!FAF1	519002	-	FAF1	110.199	14892	2583	5.76539
chr1!51434366!51440309!2478!CDKN2C	5943	+	CDKN2C	4.92115	638	2478	0.257466
chr1!51567905!51613754!911!C1orf185	45849	+	C1orf185	0.146868	7	911	0.007684
chr1!51701944!51739119!3074!RNF11	37175	+	RNF11	3.9608	637	3074	0.207222
chr1!51752929!51810785!2864!TTC39A	57856	-	TTC39A	2.00215	300	2864	0.104749
chr1!51819934!51984995!5483!EPS15	165061	-	EPS15	150.491	43170	5483	7.87343
chr1!52082545!52254891!4258!OSBPL9	172346	+	OSBPL9	79.7322	17762	4258	4.17144
chr1!52254865!52344609!4082!NRD1	89744	-	NRD1	248.995	53176	4082	13.0269
chr1!52373627!52456436!12844!RAB3B	82809	-	RAB3B	2.66379	1790	12844	0.139365
chr1!52485803!52521843!2395!TXNDC12	36040	-	TXNDC12	19.2974	2418	2395	1.0096
chr1!52497776!52499472!1696!KTI12	1696	-	KTI12	4.72211	419	1696	0.247052
chr1!52521856!52556388!4643!BTF3L4	34532	+	BTF3L4	6.5332	1587	4643	0.341805
chr1!52607765!52812358!5195!ZFYVE9	204593	+	ZFYVE9	255.492	69441	5195	13.3669
chr1!52816264!52831877!5654!CC2D1B	15613	-	CC2D1B	37.6901	11149	5654	1.97188
chr1!52838500!52870143!3169!ORC1	31643	-	ORC1	111.438	18476	3169	5.83023
chr1!52870218!52883992!2772!PRPF38A	13774	+	PRPF38A	44.3438	6431	2772	2.31999
chr1!52888947!53018762!5850!ZCCHC11	129815	-	ZCCHC11	241.311	73856	5850	12.625
chr1!53068042!53074723!1229!GPX7	6681	+	GPX7	10.2956	662	1229	0.538649
chr1!53099065!53122737!698!FAM159A	23672	+	FAM159A	16.9231	618	698	0.885387
chr1!53152013!53164038!2114!SELRC1	12025	-	SELRC1	18.3905	2034	2114	0.962157
chr1!53192130!53293013!8142!ZYG11B	100883	+	ZYG11B	50.5359	21527	8142	2.64394
chr1!53308182!53360247!4271!ZYG11A	52065	+	ZYG11A	0.228238	51	4271	0.011941
chr1!53361581!53387446!1590!ECHDC2	25865	-	ECHDC2	20.2438	1684	1590	1.05912
chr1!53392900!53517289!3700!SCP2	124389	+	SCP2	87.3037	16900	3700	4.56757
chr1!53527723!53551174!3417!PODN	23451	+	PODN	13.9228	2489	3417	0.728417
chr1!53552854!53608289!2677!SLC1A7	55435	-	SLC1A7	13.5518	1898	2677	0.709003
chr1!53662100!53679869!3094!CPT2	17769	+	CPT2	16.7231	2707	3094	0.874919
chr1!53679771!53686289!1084!C1orf123	6518	-	C1orf123	39.7441	2254	1084	2.07934
chr1!53692563!53704282!756!MAGOH	11719	-	MAGOH	41.1857	1629	756	2.15476
chr1!53708040!53793821!7778!LRP8	85781	-	LRP8	36.94	15032	7778	1.93263
chr1!53925071!53933158!1907!DMRTB1	8087	+	DMRTB1	5.77324	576	1907	0.302045
chr1!53971905!54199877!2816!GLIS1	227972	-	GLIS1	8.59308	1266	2816	0.449574
chr1!54231133!54304225!4825!NDC1	73092	-	NDC1	80.6385	20356	4825	4.21886
chr1!54317391!54355487!1852!YIPF1	38096	-	YIPF1	52.0573	5044	1852	2.72354
chr1!54359860!54376759!1860!DIO1	16899	+	DIO1	25.2076	2453	1860	1.31882
chr1!54387233!54411288!601!HSPB11	24055	-	HSPB11	76.1373	2394	601	3.98336
chr1!54411998!54433841!1788!LRRC42	21843	+	LRRC42	90.7586	8490	1788	4.74832
chr1!54472970!54483859!2376!LDLRAD1	10889	-	LDLRAD1	8.1813	1017	2376	0.42803
chr1!54497348!54519111!1696!TMEM59	21763	-	TMEM59	39.9407	3544	1696	2.08962
chr1!54519273!54565416!4097!TCEANC2	46143	+	TCEANC2	4.22678	906	4097	0.221137
chr1!54604667!54618679!1959!CDCP2	14012	-	CDCP2	15.8257	1622	1959	0.827973
chr1!54638026!54665746!3533!CYB5RL	27720	-	CYB5RL	0.519368	96	3533	0.027172
chr1!54665839!54684056!1483!MRPL37	18217	+	MRPL37	68.9283	5348	1483	3.6062
chr1!54691103!54872068!3254!SSBP3	180965	-	SSBP3	16.4647	2803	3254	0.861401
chr1!55013806!55100417!3391!ACOT11	86611	+	ACOT11	20.3088	3603	3391	1.06252
chr1!55074849!55089200!1981!FAM151A	14351	-	FAM151A	29.4378	3051	1981	1.54013
chr1!55107426!55175939!4375!MROH7	68513	+	MROH7	176.524	40405	4375	9.23543
chr1!55181494!55208328!2393!TTC4	26834	+	TTC4	36.5263	4573	2393	1.91099
chr1!55222570!55230226!2386!PARS2	7656	-	PARS2	15.3327	1914	2386	0.802179
chr1!55246751!55266941!3073!TTC22	20190	-	TTC22	4.02429	647	3073	0.210543
chr1!55271735!55307937!1789!C1orf177	36202	+	C1orf177	33.8151	3165	1789	1.76914
chr1!55315299!55352921!4286!DHCR24	37622	-	DHCR24	17.4504	3913	4286	0.912972
chr1!55446464!55457966!1097!TMEM61	11502	+	TMEM61	3.32793	191	1097	0.174111
chr1!55464616!55474465!1370!BSND	9849	+	BSND	15.4027	1104	1370	0.805839
chr1!55505148!55530526!3710!PCSK9	25378	+	PCSK9	12.6378	2453	3710	0.661186
chr1!55532031!55681039!10802!USP24	149008	-	USP24	2.02251	1143	10802	0.105814
chr1!56960418!57045257!3308!PPAP2B	84839	-	PPAP2B	16.479	2852	3308	0.862152
chr1!57110989!57181008!9352!PRKAA2	70019	+	PRKAA2	14.223	6959	9352	0.744119
chr1!57184476!57285369!3460!C1orf168	100893	-	C1orf168	84.6698	15327	3460	4.42977
chr1!57320442!57383894!2392!C8A	63452	+	C8A	64.4852	8070	2392	3.37375
chr1!57394882!57431813!2513!C8B	36931	-	C8B	91.827	12073	2513	4.80422
chr1!57463578!58716211!2580!DAB1	1252633	-	DAB1	76.2034	10286	2580	3.98682
chr1!58946390!59012446!1909!OMA1	66056	-	OMA1	93.076	9296	1909	4.86956
chr1!59041094!59043166!2072!TACSTD2	2072	-	TACSTD2	0.811784	88	2072	0.042471
chr1!59120410!59165747!7768!MYSM1	45337	-	MYSM1	75.2521	30583	7768	3.93705
chr1!59246462!59249785!3323!JUN	3323	-	JUN	2.89324	503	3323	0.151369
chr1!59762624!60228402!2352!FGGY	465778	+	FGGY	77.2842	9510	2352	4.04337
chr1!60280532!60342050!5857!HOOK1	61518	+	HOOK1	53.8333	16496	5857	2.81646
chr1!60358979!60392423!1857!CYP2J2	33444	-	CYP2J2	68.4577	6651	1857	3.58158
chr1!60456065!60539442!2028!C1orf87	83377	-	C1orf87	97.3693	10331	2028	5.09418
chr1!61542945!61928460!10023!NFIA	385515	+	NFIA	17.3842	9116	10023	0.909508
chr1!62146718!62191095!1250!TM2D1	44377	-	TM2D1	0.030582	2	1250	0.0016
chr1!62208148!62629591!8504!INADL	421443	+	INADL	319.138	141989	8504	16.6967
chr1!62660473!62678001!3990!L1TD1	17528	+	L1TD1	8.27787	1728	3990	0.433083
chr1!62701836!62785083!5477!KANK4	83247	-	KANK4	24.9698	7155	5477	1.30637
chr1!62901974!62917475!4198!USP1	15501	+	USP1	39.6801	8715	4198	2.07599
chr1!62920396!63154039!7998!DOCK7	233643	-	DOCK7	395.834	165633	7998	20.7093
chr1!63063157!63071976!2951!ANGPTL3	8819	+	ANGPTL3	40.5205	6256	2951	2.11996
chr1!63249776!63330941!2724!ATG4C	81165	+	ATG4C	47.4828	6767	2724	2.48421
chr1!63788729!63790797!2068!FOXD3	2068	+	FOXD3	3.01311	326	2068	0.15764
chr1!63833260!63904233!3371!ALG6	70973	+	ALG6	73.4785	12959	3371	3.84426
chr1!63906440!63988944!1126!ITGB3BP	82504	-	ITGB3BP	37.5147	2210	1126	1.9627
chr1!63989012!64038364!2361!EFCAB7	49352	+	EFCAB7	75.6619	9346	2361	3.95849
chr1!64058946!64125916!3353!PGM1	66970	+	PGM1	53.391	9366	3353	2.79332
chr1!64239689!64647179!6573!ROR1	407490	+	ROR1	21.2308	7301	6573	1.11076
chr1!64669489!64710027!1136!UBE2U	40538	+	UBE2U	60.471	3594	1136	3.16373
chr1!64936475!65158741!5274!CACHD1	222266	+	CACHD1	174.598	48176	5274	9.13462
chr1!65210777!65298914!4361!RAVER2	88137	+	RAVER2	80.0405	18262	4361	4.18757
chr1!65298905!65432187!5053!JAK1	133282	-	JAK1	152.759	40384	5053	7.99208
chr1!65613231!65697828!7226!AK4	84597	+	AK4	3.06837	1160	7226	0.160531
chr1!65730376!65881552!6320!DNAJC6	151176	+	DNAJC6	97.789	32334	6320	5.11614
chr1!65886130!65901690!4989!LEPROT	15560	+	LEPROT	5.88854	1537	4989	0.308078
chr1!65886334!66103176!6649!LEPR	216842	+	LEPR	112.768	39228	6649	5.89983
chr1!65886398!65901690!4625!LEPROT	15292	+	LEPROT	5.90152	1428	4625	0.308757
chr1!65991371!66101111!5423!LEPR	109740	+	LEPR	128.27	36393	5423	6.71086
chr1!66258192!66840262!5213!PDE4B	582070	+	PDE4B	90.4506	24669	5213	4.73221
chr1!66999824!67210768!4694!SGIP1	210944	+	SGIP1	119.13	29256	4694	6.23264
chr1!67218139!67244730!2264!TCTEX1D1	26591	+	TCTEX1D1	9.70043	1149	2264	0.507509
chr1!67263423!67266942!718!INSL5	3519	-	INSL5	31.0932	1168	718	1.62674
chr1!67278571!67390570!3955!WDR78	111999	-	WDR78	113.18	23419	3955	5.92136
chr1!67390577!67454302!7731!MIER1	63725	+	MIER1	23.705	9588	7731	1.2402
chr1!67465014!67520080!6460!SLC35D1	55066	-	SLC35D1	22.0697	7459	6460	1.15464
chr1!67557858!67600654!2390!C1orf141	42796	-	C1orf141	103.942	12997	2390	5.43807
chr1!67632168!67725650!2814!IL23R	93482	+	IL23R	59.875	8815	2814	3.13255
chr1!67773046!67862583!4128!IL12RB2	89537	+	IL12RB2	127.703	27580	4128	6.6812
chr1!67873492!67896123!6764!SERBP1	22631	-	SERBP1	16.8475	5962	6764	0.881431
chr1!68150859!68154021!1380!GADD45A	3162	+	GADD45A	5.16627	373	1380	0.27029
chr1!68167148!68299155!4409!GNG12	132007	-	GNG12	11.6356	2684	4409	0.608755
chr1!68511644!68516460!1631!DIRAS3	4816	-	DIRAS3	15.7036	1340	1631	0.821582
chr1!68564141!68698284!3091!WLS	134143	-	WLS	77.4942	12532	3091	4.05435
chr1!68894506!68915642!2608!RPE65	21136	-	RPE65	86.9943	11870	2608	4.55138
chr1!68939834!68962799!5333!DEPDC1	22965	-	DEPDC1	29.056	8107	5333	1.52016
chr1!70225857!70589171!6245!LRRC7	363314	+	LRRC7	127.305	41594	6245	6.66037
chr1!70610484!70671361!2945!LRRC40	60877	-	LRRC40	75.287	11600	2945	3.93888
chr1!70671364!70717701!2792!SRSF11	46337	+	SRSF11	60.0525	8772	2792	3.14183
chr1!70724684!70820417!5667!ANKRD13C	95733	-	ANKRD13C	39.9916	11857	5667	2.09229
chr1!70820492!70833705!899!HHLA3	13213	+	HHLA3	10.2266	481	899	0.535039
chr1!70876900!70905534!2140!CTH	28634	+	CTH	72.6415	8133	2140	3.80047
chr1!71318035!71513491!9966!PTGER3	195456	-	PTGER3	12.1653	6343	9966	0.636464
chr1!71528973!71546972!3145!ZRANB2	17999	-	ZRANB2	39.3216	6470	3145	2.05723
chr1!71868624!72748277!5669!NEGR1	879653	-	NEGR1	12.7853	3792	5669	0.668901
chr1!74491701!74663871!2862!LRRIQ3	172170	-	LRRIQ3	73.6971	11035	2862	3.85569
chr1!74663895!74674386!4722!FPGT	10491	+	FPGT	10.9615	2708	4722	0.573486
chr1!74663895!75010116!3619!FPGT-TNNI3K	346221	+	FPGT-TNNI3K	181.478	34361	3619	9.49461
chr1!74701070!75010116!3023!TNNI3K	309046	+	TNNI3K	172.284	27248	3023	9.01356
chr1!75033794!75139422!7159!C1orf173	105628	-	C1orf173	198.521	74355	7159	10.3862
chr1!75171171!75199092!2303!CRYZ	27921	-	CRYZ	84.9042	10230	2303	4.44203
chr1!75198835!75232360!3436!TYW3	33525	+	TYW3	9.00063	1618	3436	0.470896
chr1!75594118!75627218!2446!LHX8	33100	+	LHX8	36.696	4696	2446	1.91987
chr1!75667815!76076799!4224!SLC44A5	408984	-	SLC44A5	139.919	30921	4224	7.32031
chr1!76190031!76229363!2733!ACADM	39332	+	ACADM	48.6693	6959	2733	2.54629
chr1!76251878!76260775!1514!RABGGTB	8897	+	RABGGTB	72.428	5737	1514	3.7893
chr1!76262555!76378923!3277!MSH4	116368	+	MSH4	121.122	20766	3277	6.33689
chr1!76384557!76398116!1107!ASB17	13559	-	ASB17	28.1614	1631	1107	1.47335
chr1!76540388!77096669!3621!ST6GALNAC3	556281	+	ST6GALNAC3	21.1566	4008	3621	1.10688
chr1!77333185!77529737!2032!ST6GALNAC5	196552	+	ST6GALNAC5	9.19947	978	2032	0.481299
chr1!77554666!77685132!4625!PIGK	130466	-	PIGK	35.2934	8540	4625	1.84649
chr1!77747661!78025654!4335!AK5	277993	+	AK5	51.0892	11587	4335	2.6729
chr1!78030189!78148343!4323!ZZZ3	118154	-	ZZZ3	127.032	28731	4323	6.64608
chr1!78161673!78225564!4625!USP33	63891	-	USP33	159.436	38579	4625	8.3414
chr1!78245308!78345225!6410!FAM73A	99917	+	FAM73A	44.4031	14891	6410	2.32309
chr1!78354199!78409578!3389!NEXN	55379	+	NEXN	57.0087	10108	3389	2.98259
chr1!78413590!78444777!2884!FUBP1	31187	-	FUBP1	149.08	22494	2884	7.79958
chr1!78470635!78482995!2237!DNAJB4	12360	+	DNAJB4	23.3091	2728	2237	1.21949
chr1!78511588!78603112!2823!GIPC2	91524	+	GIPC2	19.9399	2945	2823	1.04322
chr1!78956727!79006386!5431!PTGFR	49659	+	PTGFR	14.3908	4089	5431	0.7529
chr1!79086087!79111830!5874!IFI44L	25743	+	IFI44L	24.0468	7390	5874	1.25809
chr1!79115476!79129763!1726!IFI44	14287	+	IFI44	107.219	9682	1726	5.6095
chr1!79355448!79472495!3619!ELTD1	117047	-	ELTD1	72.4149	13711	3619	3.78862
chr1!82266081!82458107!5706!LPHN2	192026	+	LPHN2	179.776	53668	5706	9.40554
chr1!84335056!84464833!3648!TTLL7	129777	-	TTLL7	161.881	30896	3648	8.4693
chr1!84543744!84704181!5823!PRKACB	160437	+	PRKACB	49.3093	15022	5823	2.57977
chr1!84764048!84816481!1803!SAMD13	52433	+	SAMD13	3.64679	344	1803	0.190793
chr1!84864214!84880691!1345!DNASE2B	16477	+	DNASE2B	14.7084	1035	1345	0.769517
chr1!84944919!84964033!1975!RPF1	19114	+	RPF1	34.8888	3605	1975	1.82532
chr1!84964005!84972262!806!GNG5	8257	-	GNG5	9.41462	397	806	0.492556
chr1!85018803!85040163!3101!CTBS	21360	-	CTBS	30.3935	4931	3101	1.59013
chr1!85109389!85156240!6114!SSX2IP	46851	-	SSX2IP	68.4271	21888	6114	3.57998
chr1!85279085!85358896!1721!LPAR3	79811	-	LPAR3	15.0712	1357	1721	0.788495
chr1!85391265!85462796!3044!MCOLN2	71531	-	MCOLN2	72.7255	11582	3044	3.80486
chr1!85483764!85514223!2850!MCOLN3	30459	-	MCOLN3	88.4735	13192	2850	4.62877
chr1!85527992!85598821!3007!WDR63	70829	+	WDR63	215.642	33925	3007	11.282
chr1!85623355!85666728!4711!SYDE2	43373	-	SYDE2	0.117661	29	4711	0.006156
chr1!85715636!85725355!3263!C1orf52	9719	-	C1orf52	5.8226	994	3263	0.304628
chr1!85731459!85742587!3104!BCL10	11128	-	BCL10	19.237	3124	3104	1.00644
chr1!85784167!86044046!4482!DDAH1	259879	-	DDAH1	11.7105	2746	4482	0.612673
chr1!86046443!86049648!2293!CYR61	3205	+	CYR61	13.5956	1631	2293	0.711295
chr1!86115105!86174116!6197!ZNHIT6	59011	-	ZNHIT6	14.9345	4842	6197	0.781346
chr1!86194915!86622121!6500!COL24A1	427206	-	COL24A1	379.445	129037	6500	19.8518
chr1!86812506!86862025!6471!ODF2L	49519	-	ODF2L	39.1138	13242	6471	2.04636
chr1!86889768!86922240!4024!CLCA2	32472	+	CLCA2	102.029	21480	4024	5.33797
chr1!86934525!86965974!3120!CLCA1	31449	+	CLCA1	143.102	23359	3120	7.48686
chr1!87012758!87046432!3208!CLCA4	33674	+	CLCA4	130.252	21861	3208	6.81453
chr1!87170252!87213867!6488!SH3GLB1	43615	+	SH3GLB1	12.771	4335	6488	0.668157
chr1!87328127!87380107!1840!SEP15	51980	-	SEP15	0.145431	14	1840	0.007609
chr1!87380334!87575681!7265!HS2ST1	195347	+	HS2ST1	10.4633	3977	7265	0.547419
chr1!87794150!87814607!5406!LMO4	20457	+	LMO4	3.18917	902	5406	0.166852
chr1!89149921!89301938!6104!PKN2	152017	+	PKN2	106.808	34109	6104	5.58798
chr1!89318320!89357301!1645!GTF2B	38981	-	GTF2B	89.6781	7718	1645	4.69179
chr1!89401455!89458643!2152!CCBL2	57188	-	CCBL2	88.8011	9998	2152	4.64591
chr1!89445138!89458643!5087!RBMXL1	13505	-	RBMXL1	19.5459	5202	5087	1.02261
chr1!89472359!89488549!3040!GBP3	16190	-	GBP3	79.7562	12685	3040	4.1727
chr1!89517986!89531043!3050!GBP1	13057	-	GBP1	70.765	11292	3050	3.70229
chr1!89571815!89591842!4132!GBP2	20027	-	GBP2	78.981	17074	4132	4.13214
chr1!89597433!89641723!2454!GBP7	44290	-	GBP7	134.132	17221	2454	7.01752
chr1!89646830!89664633!6145!GBP4	17803	-	GBP4	44.8623	14423	6145	2.34711
chr1!89724633!89738544!4051!GBP5	13911	-	GBP5	67.1461	14231	4051	3.51296
chr1!89829435!89853719!4867!GBP6	24284	+	GBP6	38.6204	9834	4867	2.02055
chr1!89990396!90063420!8061!LRRC8B	73024	+	LRRC8B	16.7806	7077	8061	0.877931
chr1!90098643!90185094!7207!LRRC8C	86451	+	LRRC8C	10.3804	3914	7207	0.543083
chr1!90286572!90401989!4052!LRRC8D	115417	+	LRRC8D	16.6137	3522	4052	0.8692
chr1!90460677!90494094!3919!ZNF326	33417	+	ZNF326	47.5578	9751	3919	2.48813
chr1!91177578!91182794!1496!BARHL2	5216	-	BARHL2	4.51015	353	1496	0.235963
chr1!91380856!91487812!6001!ZNF644	106956	-	ZNF644	96.117	30177	6001	5.02866
chr1!91726322!91870426!4931!HFM1	144104	-	HFM1	235.017	60630	4931	12.2957
chr1!91966403!91991321!3415!CDC7	24918	+	CDC7	47.2165	8436	3415	2.47028
chr1!92145899!92371559!6705!TGFBR3	225660	-	TGFBR3	66.1729	23213	6705	3.46204
chr1!92414927!92479985!4051!BRDT	65058	+	BRDT	144.767	30682	4051	7.57393
chr1!92495532!92529093!1443!EPHX4	33561	+	EPHX4	40.0291	3022	1443	2.09425
chr1!92545861!92613401!1447!BTBD8	67540	+	BTBD8	60.3664	4570	1447	3.15826
chr1!92632608!92650280!4556!KIAA1107	17672	+	KIAA1107	0.058734	14	4556	0.003073
chr1!92683572!92711367!751!C1orf146	27795	+	C1orf146	36.726	1443	751	1.92144
chr1!92711954!92764566!2032!GLMN	52612	-	GLMN	139.318	14811	2032	7.28888
chr1!92764521!92853732!3112!RPAP2	89211	+	RPAP2	79.8149	12995	3112	4.17577
chr1!92940317!92952433!2910!GFI1	12116	-	GFI1	11.5602	1760	2910	0.604811
chr1!92974252!93257961!7403!EVI5	283709	-	EVI5	66.2232	25649	7403	3.46468
chr1!93297593!93307481!1031!RPL5	9888	+	RPL5	52.5955	2837	1031	2.7517
chr1!93298285!93427079!3099!FAM69A	128794	-	FAM69A	0.080181	13	3099	0.004195
chr1!93544791!93604638!4128!MTF2	59847	+	MTF2	62.0968	13411	4128	3.24879
chr1!93615298!93646246!6114!TMED5	30948	-	TMED5	10.5073	3361	6114	0.549722
chr1!93646280!93744287!4314!CCDC18	98007	+	CCDC18	240.035	54176	4314	12.5582
chr1!93811477!93828148!3208!DR1	16671	+	DR1	7.53709	1265	3208	0.394327
chr1!93913687!94020218!5517!FNBP1L	106531	+	FNBP1L	0.25984	75	5517	0.013594
chr1!94027342!94312706!4026!BCAR3	285364	-	BCAR3	95.759	20170	4026	5.00993
chr1!94335013!94344762!2722!DNTTIP2	9749	-	DNTTIP2	0.168527	24	2722	0.008817
chr1!94352589!94375012!3074!GCLM	22423	-	GCLM	33.1601	5333	3074	1.73487
chr1!94458393!94586705!7325!ABCA4	128312	-	ABCA4	243.065	93150	7325	12.7167
chr1!94634462!94703307!9117!ARHGAP29	68845	-	ARHGAP29	183.14	87355	9117	9.58155
chr1!94883932!94984219!3797!ABCD3	100287	+	ABCD3	87.8169	17445	3797	4.59442
chr1!94994731!95007413!2393!F3	12682	-	F3	35.2244	4410	2393	1.84287
chr1!95285897!95360803!2577!SLC44A3	74906	+	SLC44A3	104.136	14040	2577	5.4482
chr1!95362504!95392779!2288!CNN3	30275	-	CNN3	80.4151	9626	2288	4.20717
chr1!95448278!95538507!1057!ALG14	90229	-	ALG14	34.0505	1883	1057	1.78146
chr1!95558072!95663161!7185!TMEM56	105089	+	TMEM56	7.26778	2732	7185	0.380237
chr1!95583478!95710509!1489!TMEM56-RWDD3	127031	+	TMEM56-RWDD3	44.9027	3498	1489	2.34923
chr1!95699710!95712781!1385!RWDD3	13071	+	RWDD3	39.4697	2860	1385	2.06498
chr1!97187174!97280605!3486!PTBP2	93431	+	PTBP2	52.2477	9529	3486	2.73351
chr1!97543299!98386615!5616!DPYD	843316	-	DPYD	188	55238	5616	9.83583
chr1!99127235!99226056!1777!SNX7	98821	+	SNX7	54.3727	5055	1777	2.84468
chr1!99355800!99470449!4015!LPPR5	114649	-	LPPR5	14.2866	3001	4015	0.747447
chr1!99729847!99775138!5022!LPPR4	45291	+	LPPR4	18.071	4748	5022	0.94544
chr1!100111430!100160097!2578!PALMD	48667	+	PALMD	56.3776	7604	2578	2.94957
chr1!100174258!100231349!2678!FRRS1	57091	-	FRRS1	141.534	19830	2678	7.40478
chr1!100315639!100389579!8217!AGL	73940	+	AGL	260.82	112126	8217	13.6456
chr1!100435344!100492534!6081!SLC35A3	57190	+	SLC35A3	17.0047	5410	6081	0.889656
chr1!100503788!100548929!2637!HIAT1	45141	+	HIAT1	66.2931	9146	2637	3.46834
chr1!100549101!100598511!3897!SASS6	49410	-	SASS6	74.0667	15101	3897	3.87503
chr1!100598705!100616054!3143!TRMT13	17349	+	TRMT13	33.7457	5549	3143	1.76551
chr1!100614003!100643829!1946!LRRC39	29826	-	LRRC39	113.887	11595	1946	5.95838
chr1!100652477!100715409!10815!DBT	62932	-	DBT	19.3471	10947	10815	1.01221
chr1!100731713!100758325!2623!RTCA	26612	+	RTCA	44.5746	6117	2623	2.33206
chr1!100818022!100985833!5392!CDC14A	167811	+	CDC14A	42.5417	12001	5392	2.22571
chr1!101003727!101007583!3465!GPR88	3856	+	GPR88	0.297878	54	3465	0.015584
chr1!101185195!101204601!3203!VCAM1	19406	+	VCAM1	91.4396	15323	3203	4.78395
chr1!101337927!101360735!3241!EXTL2	22808	-	EXTL2	36.2579	6148	3241	1.89695
chr1!101361631!101447311!8216!SLC30A7	85680	+	SLC30A7	20.6469	8875	8216	1.08021
chr1!101455179!101491362!1807!DPH5	36183	-	DPH5	63.5929	6012	1807	3.32706
chr1!101702304!101707076!3050!S1PR1	4772	+	S1PR1	6.80577	1086	3050	0.356066
chr1!102268126!102462790!3462!OLFM3	194664	-	OLFM3	49.485	8963	3462	2.58897
chr1!103342022!103574052!7444!COL11A1	232030	-	COL11A1	406.307	158239	7444	21.2573
chr1!103960700!104068105!527!LOC101928436	107405	-	LOC101928436	0	0	527	0
chr1!104068577!104097859!1885!RNPC3	29282	+	RNPC3	0.334619	33	1885	0.017507
chr1!104097265!104122156!2242!AMY2B	24891	+	AMY2B	177.182	20783	2242	9.26985
chr1!104159998!104168400!1632!AMY2A	8402	+	AMY2A	59.9532	5119	1632	3.13664
chr1!104198140!104207173!2023!AMY1A	9033	+	AMY1A	0.472413	50	2023	0.024716
chr1!104198302!104207172!1860!AMY1C	8870	+	AMY1C	0.513812	50	1860	0.026882
chr1!104198324!104207172!1838!AMY1B	8848	+	AMY1B	0.519963	50	1838	0.027203
chr1!104230039!104239073!2023!AMY1A	9034	-	AMY1A	0.387379	41	2023	0.020267
chr1!104230040!104238889!1838!AMY1B	8849	-	AMY1B	0.426369	41	1838	0.022307
chr1!104230040!104238911!1860!AMY1C	8871	-	AMY1C	0.421326	41	1860	0.022043
chr1!104292278!104301311!2023!AMY1A	9033	+	AMY1A	0.311792	33	2023	0.016312
chr1!104292440!104301310!1860!AMY1C	8870	+	AMY1C	0.339116	33	1860	0.017742
chr1!104292462!104301310!1838!AMY1B	8848	+	AMY1B	0.343175	33	1838	0.017954
chr1!107599266!107601916!2650!PRMT6	2650	+	PRMT6	1.09634	152	2650	0.057358
chr1!107682628!108024475!3477!NTNG1	341847	+	NTNG1	65.5598	11926	3477	3.42997
chr1!108113781!108507545!4867!VAV3	393764	-	VAV3	124.835	31787	4867	6.53113
chr1!108677343!108742980!3899!SLC25A24	65637	-	SLC25A24	52.3951	10688	3899	2.74122
chr1!108765962!108786703!2499!NBPF4	20741	-	NBPF4	1.00961	132	2499	0.052821
chr1!108992903!109013260!2222!NBPF6	20357	+	NBPF6	0.025806	3	2222	0.00135
chr1!109102970!109181949!5340!FAM102B	78979	+	FAM102B	18.2369	5095	5340	0.95412
chr1!109190909!109204148!2041!HENMT1	13239	-	HENMT1	85.7453	9156	2041	4.48604
chr1!109234931!109244422!3703!PRPF38B	9491	+	PRPF38B	13.7508	2664	3703	0.719417
chr1!109255555!109285367!3060!FNDC7	29812	+	FNDC7	82.7391	13246	3060	4.32876
chr1!109289284!109352148!2503!STXBP3	62864	+	STXBP3	111.987	14665	2503	5.85897
chr1!109358519!109399726!3063!AKNAD1	41207	-	AKNAD1	146.97	23552	3063	7.68919
chr1!109419602!109473044!3033!GPSM2	53442	+	GPSM2	97.8315	15524	3033	5.11836
chr1!109472129!109506121!4845!CLCC1	33992	-	CLCC1	80.2781	20349	4845	4.2
chr1!109512837!109584850!4374!WDR47	72013	-	WDR47	168.922	38656	4374	8.83768
chr1!109606997!109618624!577!TAF13	11627	-	TAF13	144.265	4355	577	7.54766
chr1!109633402!109639554!2750!TMEM167B	6152	+	TMEM167B	6.60991	951	2750	0.345818
chr1!109648572!109656479!731!C1orf194	7907	-	C1orf194	71.3565	2729	731	3.73324
chr1!109656584!109749403!8185!KIAA1324	92819	+	KIAA1324	58.5371	25067	8185	3.06255
chr1!109756514!109780804!1939!SARS	24290	+	SARS	65.819	6677	1939	3.44353
chr1!109792640!109818378!10540!CELSR2	25738	+	CELSR2	168.78	93071	10540	8.83027
chr1!109822175!109825790!1774!PSRC1	3615	-	PSRC1	18.8014	1745	1774	0.983653
chr1!109834986!109849663!1372!MYBPHL	14677	-	MYBPHL	34.2293	2457	1372	1.79082
chr1!109852187!109940563!7353!SORT1	88376	-	SORT1	71.8075	27624	7353	3.75683
chr1!109941652!109969108!3864!PSMA5	27456	-	PSMA5	15.0378	3040	3864	0.786749
chr1!110009099!110024764!3779!SYPL2	15665	+	SYPL2	5.48783	1085	3779	0.287113
chr1!110026560!110035420!2382!ATXN7L2	8860	+	ATXN7L2	32.3459	4031	2382	1.69227
chr1!110036657!110043063!5157!CYB561D1	6406	+	CYB561D1	1.71235	462	5157	0.089587
chr1!110049445!110052336!2471!AMIGO1	2891	-	AMIGO1	23.082	2984	2471	1.20761
chr1!110082493!110088455!2823!GPR61	5962	+	GPR61	13.4061	1980	2823	0.701382
chr1!110091185!110138454!4732!GNAI3	47269	+	GNAI3	16.8034	4160	4732	0.879121
chr1!110145888!110155705!1365!GNAT2	9817	-	GNAT2	91.7744	6554	1365	4.80147
chr1!110162434!110174677!4772!AMPD2	12243	+	AMPD2	41.2037	10287	4772	2.1557
chr1!110198697!110208123!1917!GSTM4	9426	+	GSTM4	24.8171	2489	1917	1.29838
chr1!110210643!110226619!2018!GSTM2	15976	+	GSTM2	18.1761	1919	2018	0.950942
chr1!110230417!110236367!1185!GSTM1	5950	+	GSTM1	0	0	1185	0
chr1!110254863!110260890!1570!GSTM5	6027	+	GSTM5	18.4808	1518	1570	0.966879
chr1!110276553!110283660!4127!GSTM3	7107	-	GSTM3	21.1146	4559	4127	1.10468
chr1!110292701!110306644!2321!EPS8L3	13943	-	EPS8L3	61.4014	7456	2321	3.21241
chr1!110453232!110473616!4915!CSF1	20384	+	CSF1	14.0233	3606	4915	0.733672
chr1!110527386!110566364!4968!AHCYL1	38978	+	AHCYL1	43.2677	11246	4968	2.26369
chr1!110574198!110597263!3344!STRIP1	23065	+	STRIP1	58.7304	10275	3344	3.07267
chr1!110602996!110613322!1478!ALX3	10326	-	ALX3	9.42759	729	1478	0.493234
chr1!110655061!110656569!1508!UBL4B	1508	+	UBL4B	2.35754	186	1508	0.123342
chr1!110693131!110744823!6402!SLC6A17	51692	+	SLC6A17	17.215	5766	6402	0.900656
chr1!110753335!110776674!4437!KCNC4	23339	+	KCNC4	10.1751	2362	4437	0.532342
chr1!110881944!110889303!3431!RBM15	7359	+	RBM15	33.7542	6059	3431	1.76596
chr1!110905472!110933704!2649!SLC16A4	28232	-	SLC16A4	90.9873	12610	2649	4.76029
chr1!110943876!110950546!848!LAMTOR5	6670	-	LAMTOR5	24.6136	1092	848	1.28774
chr1!110993787!110999976!1372!PROK1	6189	+	PROK1	4.62521	332	1372	0.241983
chr1!111059838!111061797!1959!KCNA10	1959	-	KCNA10	16.7819	1720	1959	0.877999
chr1!111136201!111174096!2820!KCNA2	37895	-	KCNA2	49.4248	7292	2820	2.58582
chr1!111214309!111217655!3346!KCNA3	3346	-	KCNA3	8.10595	1419	3346	0.424088
chr1!111413820!111442558!1628!CD53	28738	+	CD53	41.1159	3502	1628	2.15111
chr1!111489811!111506566!3335!LRIF1	16755	-	LRIF1	71.108	12407	3335	3.72024
chr1!111659953!111682838!1886!DRAM2	22885	-	DRAM2	39.4641	3894	1886	2.06469
chr1!111682248!111727724!2348!CEPT1	45476	+	CEPT1	84.1073	10332	2348	4.40034
chr1!111728590!111747160!3539!DENND2D	18570	-	DENND2D	38.7029	7166	3539	2.02487
chr1!111770280!111786062!1611!CHI3L2	15782	+	CHI3L2	74.0231	6239	1611	3.87275
chr1!111833473!111863188!1837!CHIA	29715	+	CHIA	77.3085	7430	1837	4.04464
chr1!111889194!111895639!2346!PIFO	6445	+	PIFO	12.0989	1485	2346	0.632992
chr1!111956936!111970399!2242!OVGP1	13463	-	OVGP1	145.945	17119	2242	7.63559
chr1!111982511!111991830!2408!WDR77	9319	-	WDR77	23.0588	2905	2408	1.2064
chr1!111991742!112004525!2101!ATP5F1	12783	+	ATP5F1	38.4824	4230	2101	2.01333
chr1!112016603!112021134!917!C1orf162	4531	+	C1orf162	18.2384	875	917	0.954198
chr1!112025969!112106597!3408!ADORA3	80628	-	ADORA3	40.4262	7208	3408	2.11502
chr1!112162404!112256101!1906!RAP1A	93697	+	RAP1A	17.7099	1766	1906	0.926548
chr1!112264685!112298419!6077!FAM212B	33734	-	FAM212B	3.529	1122	6077	0.184631
chr1!112298189!112310199!3510!DDX20	12010	+	DDX20	55.8113	10249	3510	2.91994
chr1!112318453!112531777!2693!KCND3	213324	-	KCND3	20.001	2818	2693	1.04642
chr1!112533189!112541463!3035!LOC643355	8274	+	LOC643355	0.050382	8	3035	0.002636
chr1!112938799!113003786!5900!CTTNBP2NL	64987	+	CTTNBP2NL	6.95549	2147	5900	0.363898
chr1!113010039!113063910!2715!WNT2B	53871	+	WNT2B	16.7343	2377	2715	0.875506
chr1!113066140!113162040!4687!ST7L	95900	-	ST7L	54.2054	13292	4687	2.83593
chr1!113162074!113214241!2740!CAPZA1	52167	+	CAPZA1	22.9436	3289	2740	1.20036
chr1!113216933!113243368!4498!MOV10	26435	+	MOV10	86.4116	20335	4498	4.5209
chr1!113243748!113250025!1621!RHOC	6277	-	RHOC	12.2512	1039	1621	0.640962
chr1!113252615!113257950!1714!PPM1J	5335	-	PPM1J	38.2611	3431	1714	2.00175
chr1!113263188!113269856!1133!FAM19A3	6668	+	FAM19A3	6.5456	388	1133	0.342454
chr1!113454469!113498975!4668!SLC16A1	44506	-	SLC16A1	37.4783	9153	4668	1.9608
chr1!113615830!113667342!4015!LRIG2	51512	+	LRIG2	133.473	28037	4015	6.98306
chr1!113933474!114228545!7221!MAGI3	295071	+	MAGI3	86.8447	32809	7221	4.54355
chr1!114239823!114301777!3244!PHTF1	61954	-	PHTF1	130.091	22079	3244	6.8061
chr1!114304453!114355070!6593!RSBN1	50617	-	RSBN1	37.7261	13013	6593	1.97376
chr1!114356432!114414375!3648!PTPN22	57943	-	PTPN22	197.509	37696	3648	10.3333
chr1!114419435!114430169!4973!BCL2L15	10734	-	BCL2L15	7.39877	1925	4973	0.38709
chr1!114437370!114447741!2900!AP4B1	10371	-	AP4B1	99.1678	15046	2900	5.18828
chr1!114447914!114456708!3788!DCLRE1B	8794	+	DCLRE1B	14.3909	2852	3788	0.752904
chr1!114471995!114520491!8502!HIPK1	48496	+	HIPK1	94.0381	41829	8502	4.9199
chr1!114522012!114524876!2113!OLFML3	2864	+	OLFML3	10.068	1113	2113	0.526739
chr1!114631913!114696472!4593!SYT6	64559	-	SYT6	25.4144	6107	4593	1.32963
chr1!114935398!115053781!8339!TRIM33	118383	-	TRIM33	93.2358	40677	8339	4.87792
chr1!115110180!115124265!1301!BCAS2	14085	-	BCAS2	102.268	6961	1301	5.3505
chr1!115127195!115212732!4514!DENND2C	85537	-	DENND2C	119.595	28244	4514	6.25698
chr1!115215719!115238239!2406!AMPD1	22520	-	AMPD1	151.894	19120	2406	7.9468
chr1!115247084!115259515!4454!NRAS	12431	-	NRAS	10.1277	2360	4454	0.529861
chr1!115259533!115300671!4313!CSDE1	41138	-	CSDE1	153.85	34716	4313	8.04915
chr1!115312104!115323308!5503!SIKE1	11204	-	SIKE1	7.3496	2116	5503	0.384518
chr1!115397423!115537990!3524!SYCP1	140567	+	SYCP1	156.154	28790	3524	8.16969
chr1!115572444!115576930!564!TSHB	4486	+	TSHB	44.9039	1325	564	2.34929
chr1!115590632!115632121!3212!TSPAN2	41489	-	TSPAN2	24.7551	4160	3212	1.29514
chr1!115828536!115880857!1049!NGF	52321	-	NGF	27.8963	1531	1049	1.45948
chr1!116184573!116240845!8769!VANGL1	56272	+	VANGL1	11.2647	5168	8769	0.589349
chr1!116242625!116311426!2700!CASQ2	68801	-	CASQ2	39.8134	5624	2700	2.08296
chr1!116378998!116383747!2679!NHLH2	4749	-	NHLH2	0.713469	100	2679	0.037327
chr1!116519118!116612675!4720!SLC22A15	93557	+	SLC22A15	0.166031	41	4720	0.008686
chr1!116654375!116677861!3229!MAB21L3	23486	+	MAB21L3	12.8925	2178	3229	0.674512
chr1!116915794!116947396!4300!ATP1A1	31602	+	ATP1A1	146.932	33055	4300	7.68721
chr1!117057155!117113715!1684!CD58	56560	-	CD58	22.6892	1999	1684	1.18705
chr1!117117019!117210377!7327!IGSF3	93358	-	IGSF3	31.2442	11977	7327	1.63464
chr1!117236733!117249225!386!C1orf137	12492	+	C1orf137	0.198071	4	386	0.010363
chr1!117297085!117311851!1531!CD2	14766	+	CD2	41.7608	3345	1531	2.18485
chr1!117452688!117532972!6160!PTGFRN	80284	+	PTGFRN	30.4456	9812	6160	1.59286
chr1!117544371!117579173!3563!CD101	34802	+	CD101	112.027	20883	3563	5.86107
chr1!117602948!117645491!4854!TTF2	42543	+	TTF2	128.252	32570	4854	6.70993
chr1!117653676!117664411!3581!TRIM45	10735	-	TRIM45	19.9572	3739	3581	1.04412
chr1!117686208!117753582!2857!VTCN1	67374	-	VTCN1	28.179	4212	2857	1.47427
chr1!117910084!118068320!5388!MAN1A2	158236	+	MAN1A2	64.8373	18277	5388	3.39217
chr1!118148603!118171011!5720!FAM46C	22408	+	FAM46C	5.28303	1581	5720	0.276399
chr1!118406106!118472302!10174!GDAP2	66196	-	GDAP2	31.2126	16614	10174	1.63299
chr1!118472371!118503049!3877!WDR3	30678	+	WDR3	198.859	40336	3877	10.4039
chr1!118496287!118727848!7125!SPAG17	231561	-	SPAG17	475.426	177223	7125	24.8734
chr1!119425665!119532179!3495!TBX15	106514	-	TBX15	31.7415	5804	3495	1.66066
chr1!119573838!119683295!2835!WARS2	109457	-	WARS2	31.0675	4608	2835	1.6254
chr1!119911401!119936751!1696!HAO2	25350	+	HAO2	63.0779	5597	1696	3.30012
chr1!119957553!119965662!1870!HSD3B2	8109	+	HSD3B2	19.3285	1891	1870	1.01123
chr1!120049825!120057681!1680!HSD3B1	7856	+	HSD3B1	22.6635	1992	1680	1.18571
chr1!120161999!120190390!5080!ZNF697	28391	-	ZNF697	0.827764	220	5080	0.043307
chr1!120254418!120286849!2015!PHGDH	32431	+	PHGDH	47.2771	4984	2015	2.47345
chr1!120290618!120311555!2466!HMGCS2	20937	-	HMGCS2	33.0655	4266	2466	1.72993
chr1!120336640!120354203!2262!REG4	17563	-	REG4	21.6657	2564	2262	1.13351
chr1!120377387!120387503!1611!NBPF7	10116	-	NBPF7	84.274	7103	1611	4.40906
chr1!120436155!120439147!2992!ADAM30	2992	-	ADAM30	29.8462	4672	2992	1.5615
chr1!120454175!120612317!11825!NOTCH2	158142	-	NOTCH2	177.776	109983	11825	9.30089
chr1!120839004!120855681!2374!FAM72B	16677	+	FAM72B	0.024154	3	2374	0.001264
chr1!120926127!120935944!2871!FCGR1B	9817	-	FCGR1B	2.86275	430	2871	0.149774
chr1!121107151!121129827!1067!SRGAP2D	22676	+	SRGAP2D	0	0	1067	0
chr1!143767143!143767881!738!PPIAL4G	738	-	PPIAL4G	8.90942	344	738	0.466125
chr1!143896451!143913143!2393!FAM72D	16692	-	FAM72D	0.071887	9	2393	0.003761
chr1!144146810!146467744!17619!LOC100288142	2320934	+	LOC100288142	4.37517	4033	17619	0.228901
chr1!144363461!144364246!785!PPIAL4C	785	-	PPIAL4C	0.097395	4	785	0.005096
chr1!144363586!144364246!660!PPIAL4A	660	-	PPIAL4A	0.115841	4	660	0.006061
chr1!144614958!144830407!4622!NBPF8	215449	+	NBPF8	46.3372	11205	4622	2.42427
chr1!144851423!145076186!13477!PDE4DIP	224763	-	PDE4DIP	538.751	379869	13477	28.1865
chr1!145096406!145116997!1883!SEC22B	20591	+	SEC22B	0.213165	21	1883	0.011152
chr1!145209112!145286270!5318!NOTCH2NL	77158	+	NOTCH2NL	0.603821	168	5318	0.031591
chr1!145293370!146466121!10916!NBPF10	1172751	+	NBPF10	154.504	88238	10916	8.08336
chr1!145413190!145417545!2215!HFE2	4355	+	HFE2	12.616	1462	2215	0.660045
chr1!145438437!145442628!2951!TXNIP	4191	+	TXNIP	51.0717	7885	2951	2.67198
chr1!145456235!145470387!1165!POLR3GL	14152	-	POLR3GL	46.9232	2860	1165	2.45494
chr1!145470507!145475647!3612!ANKRD34A	5140	+	ANKRD34A	1.62986	308	3612	0.085271
chr1!145477066!145501669!3997!LIX1L	24603	+	LIX1L	8.63637	1806	3997	0.451839
chr1!145507556!145513535!4959!RBM8A	5979	+	RBM8A	5.83937	1515	4959	0.305505
chr1!145516164!145523732!1927!PEX11B	7568	+	PEX11B	16.2671	1640	1927	0.851064
chr1!145524989!145543868!5170!ITGA10	18879	+	ITGA10	152.312	41198	5170	7.96866
chr1!145549208!145568526!3363!ANKRD35	19318	+	ANKRD35	37.5172	6601	3363	1.96283
chr1!145575987!145586546!2902!PIAS3	10559	+	PIAS3	69.9677	10623	2902	3.66058
chr1!145586492!145589435!1091!NUDT17	2943	-	NUDT17	30.4139	1736	1091	1.5912
chr1!145592604!145610884!1851!POLR3C	18280	-	POLR3C	153.53	14868	1851	8.03242
chr1!145610989!145689005!1950!RNF115	78016	+	RNF115	36.3947	3713	1950	1.9041
chr1!145695797!145715639!1633!CD160	19842	-	CD160	34.4353	2942	1633	1.80159
chr1!145727665!145764206!2300!PDZK1	36541	+	PDZK1	6.75632	813	2300	0.353478
chr1!145764594!145827103!2012!GPR89A	62509	-	GPR89A	1.45349	153	2012	0.076044
chr1!145883867!145924049!1569!GPR89C	40182	+	GPR89C	0.097457	8	1569	0.005099
chr1!146032541!146057734!4631!NBPF24	25193	-	NBPF24	0.825473	200	4631	0.043187
chr1!146032541!146082633!5467!NBPF11	50092	-	NBPF11	0.898528	257	5467	0.047009
chr1!146373856!146467639!7109!NBPF12	93783	+	NBPF12	18.7482	6973	7109	0.980869
chr1!146626684!146644168!5462!PRKAB2	17484	-	PRKAB2	11.1526	3187	5462	0.583486
chr1!146655883!146697230!3176!FMO5	41347	-	FMO5	43.3371	7201	3176	2.26732
chr1!146714290!146767447!3014!CHD1L	53157	+	CHD1L	127.759	20146	3014	6.68414
chr1!147013270!147098020!6192!BCL9	84750	+	BCL9	24.8708	8057	6192	1.30119
chr1!147119167!147142634!1808!ACP6	23467	-	ACP6	58.9695	5578	1808	3.08518
chr1!147228331!147245466!3267!GJA5	17135	-	GJA5	18.2421	3118	3267	0.954392
chr1!147374945!147381395!1366!GJA8	6450	+	GJA8	5.98881	428	1366	0.313324
chr1!147400505!147465753!2116!GPR89B	65248	+	GPR89B	1.27365	141	2116	0.066635
chr1!147425566!147465755!1569!GPR89C	40189	+	GPR89C	0.219279	18	1569	0.011472
chr1!147574322!147599571!4631!NBPF24	25249	-	NBPF24	0.383845	93	4631	0.020082
chr1!147574322!147624469!5467!NBPF11	50147	-	NBPF11	0.398569	114	5467	0.020852
chr1!147574322!148346929!4625!NBPF8	772607	-	NBPF8	18.6303	4508	4625	0.974703
chr1!147954634!147955419!785!PPIAL4B	785	-	PPIAL4B	0.194791	8	785	0.010191
chr1!147954759!147955419!660!PPIAL4A	660	-	PPIAL4A	0.231683	8	660	0.012121
chr1!148201751!148202536!785!PPIAL4E	785	-	PPIAL4E	0.048698	2	785	0.002548
chr1!148250248!148346756!10086!NBPF14	96508	-	NBPF14	35.7659	18873	10086	1.87121
chr1!148250248!148346929!5038!NBPF9	96681	-	NBPF9	25.131	6624	5038	1.31481
chr1!148558187!148596267!4802!NBPF15	38080	+	NBPF15	0.589097	148	4802	0.03082
chr1!148577356!148758311!7662!NBPF16	180955	+	NBPF16	1.856	744	7662	0.097103
chr1!148806014!148806799!785!PPIAL4E	785	+	PPIAL4E	0.121744	5	785	0.006369
chr1!149553002!149553662!660!PPIAL4A	660	+	PPIAL4A	0.02896	1	660	0.001515
chr1!149553002!149553787!785!PPIAL4C	785	+	PPIAL4C	0.024349	1	785	0.001274
chr1!149754244!149783928!999!HIST2H2BF	29684	-	HIST2H2BF	2.67861	140	999	0.14014
chr1!149754249!149764074!2176!FCGR1A	9825	+	FCGR1A	5.29671	603	2176	0.277114
chr1!149783433!149783928!495!HIST2H2BF	495	-	HIST2H2BF	5.17425	134	495	0.270707
chr1!149784779!149785236!457!HIST2H3D	457	-	HIST2H3D	1.38021	33	457	0.07221
chr1!149804220!149804616!396!HIST2H4B	396	+	HIST2H4B	0.048267	1	396	0.002525
chr1!149812258!149812765!507!HIST2H3A	507	-	HIST2H3A	0	0	507	0
chr1!149813784!149814318!534!HIST2H2AA4	534	-	HIST2H2AA4	0	0	534	0
chr1!149822627!149823161!534!HIST2H2AA4	534	+	HIST2H2AA4	0	0	534	0
chr1!149824180!149824687!507!HIST2H3A	507	+	HIST2H3A	0	0	507	0
chr1!149832329!149832725!396!HIST2H4B	396	-	HIST2H4B	0	0	396	0
chr1!149856009!149858232!2223!HIST2H2BE	2223	-	HIST2H2BE	4.01536	467	2223	0.210076
chr1!149858524!149858961!437!HIST2H2AC	437	+	HIST2H2AC	9.01018	206	437	0.471396
chr1!149859018!149859466!448!HIST2H2AB	448	-	HIST2H2AB	11.0075	258	448	0.575893
chr1!149871154!149872348!857!BOLA1	1194	+	BOLA1	2.63178	118	857	0.13769
chr1!149874871!149889434!4549!SV2A	14563	-	SV2A	28.2485	6723	4549	1.47791
chr1!149895208!149900144!1993!SF3B4	4936	-	SF3B4	23.4295	2443	1993	1.22579
chr1!149900542!149908791!3003!MTMR11	8249	-	MTMR11	130.296	20471	3003	6.81685
chr1!149912228!149982686!6415!OTUD7B	70458	-	OTUD7B	56.0781	18821	6415	2.93391
chr1!150039349!150117505!2923!VPS45	78156	+	VPS45	107.85	16493	2923	5.64249
chr1!150122169!150131825!1615!PLEKHO1	9656	+	PLEKHO1	8.37931	708	1615	0.43839
chr1!150190716!150208504!3553!ANP32E	17788	-	ANP32E	22.3255	4150	3553	1.16803
chr1!150230217!150237480!1741!CA14	7263	+	CA14	46.1542	4204	1741	2.4147
chr1!150237798!150241609!2266!APH1A	3811	-	APH1A	14.9638	1774	2266	0.782877
chr1!150245182!150253335!527!C1orf54	8153	+	C1orf54	36.1966	998	527	1.89374
chr1!150255228!150259501!1742!C1orf51	4273	+	C1orf51	44.1966	4028	1742	2.31229
chr1!150266261!150281414!1541!MRPS21	15153	+	MRPS21	3.29934	266	1541	0.172615
chr1!150293927!150325704!2463!PRPF3	31777	+	PRPF3	132.943	17131	2463	6.95534
chr1!150336989!150449041!7818!RPRD2	112052	+	RPRD2	0.097794	40	7818	0.005116
chr1!150459839!150480085!2789!TARS2	20246	+	TARS2	125.484	18310	2789	6.56508
chr1!150480486!150486265!2231!ECM1	5779	+	ECM1	33.7126	3935	2231	1.76378
chr1!150521897!150533412!4299!ADAMTSL4	11515	+	ADAMTSL4	34.2128	7695	4299	1.78995
chr1!150547026!150552214!4085!MCL1	5188	-	MCL1	7.87948	1684	4085	0.41224
chr1!150594598!150602098!4145!ENSA	7500	-	ENSA	8.68768	1884	4145	0.454524
chr1!150618700!150669672!3171!GOLPH3L	50972	-	GOLPH3L	29.5417	4901	3171	1.54557
chr1!150670534!150693364!1898!HORMAD1	22830	-	HORMAD1	106.103	10536	1898	5.55111
chr1!150702671!150738433!4107!CTSS	35762	-	CTSS	31.2048	6705	4107	1.63258
chr1!150768683!150780917!1810!CTSK	12234	-	CTSK	53.0646	5025	1810	2.77624
chr1!150782180!150849244!4943!ARNT	67064	-	ARNT	113.446	29338	4943	5.93526
chr1!150898814!150937220!4659!SETDB1	38406	+	SETDB1	180.8	44070	4659	9.45911
chr1!150937648!150947479!2544!CERS2	9831	-	CERS2	67.3417	8963	2544	3.52319
chr1!150954498!150968114!1824!ANXA9	13616	+	ANXA9	28.262	2697	1824	1.47862
chr1!150969300!150980854!3099!FAM63A	11554	-	FAM63A	43.4826	7050	3099	2.27493
chr1!150980972!151008189!2977!PRUNE	27217	+	PRUNE	31.4412	4897	2977	1.64494
chr1!151009028!151020076!2412!BNIPL	11048	+	BNIPL	48.9019	6171	2412	2.55846
chr1!151020258!151023871!2028!C1orf56	3613	+	C1orf56	8.16202	866	2028	0.427022
chr1!151023446!151032125!3183!CDC42SE1	8679	-	CDC42SE1	6.34725	1057	3183	0.332077
chr1!151032150!151040973!2158!MLLT11	8823	+	MLLT11	3.99459	451	2158	0.20899
chr1!151043079!151091007!1953!GABPB2	47928	+	GABPB2	43.3853	4433	1953	2.26984
chr1!151104162!151119140!4022!SEMA6C	14978	-	SEMA6C	31.1514	6555	4022	1.62979
chr1!151129104!151132225!1178!TNFAIP8L2	3121	+	TNFAIP8L2	7.00948	432	1178	0.366723
chr1!151129104!151142773!1948!TNFAIP8L2-SCNM1	13669	+	TNFAIP8L2-SCNM1	13.6976	1396	1948	0.716632
chr1!151132223!151138424!2508!LYSMD1	6201	-	LYSMD1	13.1846	1730	2508	0.689793
chr1!151138497!151142773!2085!SCNM1	4276	+	SCNM1	14.7869	1613	2085	0.773621
chr1!151142462!151148547!1322!TMOD4	6085	-	TMOD4	96.1185	6648	1322	5.02874
chr1!151148775!151162689!1564!VPS72	13914	-	VPS72	41.4051	3388	1564	2.16624
chr1!151171020!151222007!3807!PIP5K1A	50987	+	PIP5K1A	58.9531	11742	3807	3.08432
chr1!151227196!151239954!1331!PSMD4	12758	+	PSMD4	47.246	3290	1331	2.47183
chr1!151254790!151264381!4508!ZNF687	9591	+	ZNF687	47.492	11201	4508	2.48469
chr1!151264272!151300191!4354!PI4KB	35919	-	PI4KB	61.1476	13929	4354	3.19913
chr1!151313115!151319769!3618!RFX5	6654	-	RFX5	66.9301	12669	3618	3.50166
chr1!151336777!151345210!1962!SELENBP1	8433	-	SELENBP1	33.6197	3451	1962	1.75892
chr1!151372040!151374412!925!PSMB4	2372	+	PSMB4	29.2183	1414	925	1.52865
chr1!151375199!151431941!6626!POGZ	56742	-	POGZ	169.815	58868	6626	8.88439
chr1!151483861!151511167!5101!CGN	27306	+	CGN	58.7054	15667	5101	3.07136
chr1!151512780!151556059!3111!TUFT1	43279	+	TUFT1	17.3444	2823	3111	0.907425
chr1!151584661!151671559!7085!SNX27	86898	+	SNX27	23.3817	8667	7085	1.22329
chr1!151672533!151689290!5850!CELF3	16757	-	CELF3	5.82563	1783	5850	0.304786
chr1!151694012!151702082!455!RIIAD1	8070	+	RIIAD1	0.168034	4	455	0.008791
chr1!151732122!151736040!1292!MRPL9	3918	-	MRPL9	32.9906	2230	1292	1.72601
chr1!151735444!151743806!1086!OAZ3	8362	+	OAZ3	6.88168	391	1086	0.360037
chr1!151744040!151763010!3263!TDRKH	18970	-	TDRKH	84.457	14418	3263	4.41863
chr1!151772764!151777882!2606!LINGO4	5118	-	LINGO4	9.12417	1244	2606	0.47736
chr1!151778546!151804348!3214!RORC	25802	-	RORC	30.5024	5129	3214	1.59583
chr1!151810338!151813033!1713!C2CD4D	2695	-	C2CD4D	0.156213	14	1713	0.008173
chr1!151819576!151826173!1146!THEM5	6597	-	THEM5	16.7955	1007	1146	0.878709
chr1!151843342!151882361!5171!THEM4	39019	-	THEM4	10.9486	2962	5171	0.57281
chr1!151955385!151966714!1055!S100A10	11329	-	S100A10	27.1217	1497	1055	1.41896
chr1!152004981!152009511!594!S100A11	4530	-	S100A11	26.3539	819	594	1.37879
chr1!152056619!152061540!3603!TCHHL1	4921	-	TCHHL1	90.9644	17147	3603	4.75909
chr1!152078792!152087930!6995!TCHH	9138	-	TCHH	32.402	11858	6995	1.69521
chr1!152126070!152131704!3569!RPTN	5634	-	RPTN	156.183	29163	3569	8.1712
chr1!152184551!152196672!9632!HRNR	12121	-	HRNR	31.5938	15921	9632	1.65293
chr1!152274650!152297679!12747!FLG	23029	-	FLG	132.684	88487	12747	6.94179
chr1!152321212!152332482!9122!FLG2	11270	-	FLG2	156.655	74763	9122	8.1959
chr1!152381718!152386750!1913!CRNN	5032	-	CRNN	52.7653	5281	1913	2.76058
chr1!152483319!152484653!819!LCE5A	1334	+	LCE5A	3.05728	131	819	0.159951
chr1!152486977!152488481!695!CRCT1	1504	+	CRCT1	0.632544	23	695	0.033094
chr1!152538174!152539229!547!LCE3E	1055	-	LCE3E	13.3133	381	547	0.696527
chr1!152551859!152552980!610!LCE3D	1121	-	LCE3D	16.5444	528	610	0.865574
chr1!152573137!152573562!425!LCE3C	425	+	LCE3C	14.4815	322	425	0.757647
chr1!152586286!152586574!288!LCE3B	288	+	LCE3B	15.8618	239	288	0.829861
chr1!152595309!152595579!270!LCE3A	270	-	LCE3A	8.21186	116	270	0.42963
chr1!152635886!152637135!594!LCE2D	1249	+	LCE2D	5.66336	176	594	0.296296
chr1!152647790!152649049!593!LCE2C	1259	+	LCE2C	6.57541	204	593	0.344013
chr1!152658598!152659876!611!LCE2B	1278	+	LCE2B	6.00631	192	611	0.314239
chr1!152670839!152671918!592!LCE2A	1079	+	LCE2A	6.90939	214	592	0.361486
chr1!152681522!152681910!388!LCE4A	388	+	LCE4A	8.42388	171	388	0.440722
chr1!152691997!152692905!908!C1orf68	908	+	C1orf68	0.063151	3	908	0.003304
chr1!152730505!152734529!2523!KPRP	4024	+	KPRP	8.43948	1114	2523	0.441538
chr1!152748847!152749445!598!LCE1F	598	+	LCE1F	4.05929	127	598	0.212375
chr1!152758752!152760901!1179!LCE1E	2149	+	LCE1E	1.3618	84	1179	0.071247
chr1!152769226!152770657!430!LCE1D	1431	+	LCE1D	3.82276	86	430	0.2
chr1!152777310!152779107!695!LCE1C	1797	-	LCE1C	8.47059	308	695	0.443165
chr1!152784446!152785585!1139!LCE1B	1139	+	LCE1B	5.23574	312	1139	0.273924
chr1!152799948!152800573!625!LCE1A	625	+	LCE1A	2.87472	94	625	0.1504
chr1!152815329!152816459!642!LCE6A	1130	+	LCE6A	0.238178	8	642	0.012461
chr1!152850797!152857523!770!SMCP	6726	+	SMCP	3.84759	155	770	0.201299
chr1!152881038!152884362!2135!IVL	3324	+	IVL	4.10925	459	2135	0.214988
chr1!152943127!152945069!766!SPRR4	1942	+	SPRR4	5.56447	223	766	0.291123
chr1!152956563!152958290!655!SPRR1A	1727	+	SPRR1A	4.26049	146	655	0.222901
chr1!152974222!152976332!986!SPRR3	2110	+	SPRR3	6.6879	345	986	0.349899
chr1!153003678!153005376!619!SPRR1B	1698	+	SPRR1B	4.7553	154	619	0.248788
chr1!153012200!153013594!682!SPRR2D	1394	-	SPRR2D	18.0488	644	682	0.944282
chr1!153028595!153029988!677!SPRR2A	1393	-	SPRR2A	14.3424	508	677	0.750369
chr1!153042717!153044084!661!SPRR2B	1367	-	SPRR2B	19.5187	675	661	1.02118
chr1!153065610!153067001!678!SPRR2E	1391	-	SPRR2E	17.4223	618	678	0.911504
chr1!153084612!153085989!656!SPRR2F	1377	-	SPRR2F	16.8994	580	656	0.884146
chr1!153122057!153123427!650!SPRR2G	1370	-	SPRR2G	14.9382	508	650	0.781538
chr1!153175905!153177601!541!LELP1	1696	+	LELP1	4.84028	137	541	0.253235
chr1!153190059!153191793!1229!PRR9	1734	+	PRR9	0.124419	8	1229	0.006509
chr1!153232178!153234600!1229!LOR	2422	+	LOR	0.544332	35	1229	0.028478
chr1!153270337!153283194!1173!PGLYRP3	12857	-	PGLYRP3	39.9223	2450	1173	2.08866
chr1!153302596!153321022!1833!PGLYRP4	18426	-	PGLYRP4	49.2809	4726	1833	2.57829
chr1!153330329!153333503!577!S100A9	3174	+	S100A9	9.80536	296	577	0.512998
chr1!153346183!153348075!466!S100A12	1892	-	S100A12	41.55	1013	466	2.17382
chr1!153362507!153363664!523!S100A8	1157	-	S100A8	46.4506	1271	523	2.43021
chr1!153388999!153395701!4279!S100A7A	6702	+	S100A7A	3.18936	714	4279	0.166861
chr1!153409470!153412503!480!S100A7L2	3033	-	S100A7L2	30.5423	767	480	1.59792
chr1!153430219!153433137!439!S100A7	2918	-	S100A7	37.4004	859	439	1.95672
chr1!153507075!153508717!683!S100A6	1642	-	S100A6	16.0914	575	683	0.841874
chr1!153509622!153514241!710!S100A5	4619	-	S100A5	29.2092	1085	710	1.52817
chr1!153516094!153518282!564!S100A4	2188	-	S100A4	26.9085	794	564	1.4078
chr1!153519808!153521734!738!S100A3	1926	-	S100A3	7.43315	287	738	0.388889
chr1!153533584!153538306!962!S100A2	4722	-	S100A2	9.00058	453	962	0.470894
chr1!153579366!153585514!1068!S100A16	6148	-	S100A16	9.86116	551	1068	0.515918
chr1!153586731!153588808!1060!S100A14	2077	-	S100A14	20.9891	1164	1060	1.09811
chr1!153591275!153606568!1402!S100A13	15293	-	S100A13	43.64	3201	1402	2.28317
chr1!153600872!153604513!594!S100A1	3641	+	S100A1	6.46781	201	594	0.338384
chr1!153606457!153618782!2166!CHTOP	12325	+	CHTOP	9.64516	1093	2166	0.504617
chr1!153631129!153634328!1052!SNAPIN	3199	+	SNAPIN	9.75677	537	1052	0.510456
chr1!153634263!153643504!1906!ILF2	9241	-	ILF2	79.5239	7930	1906	4.16055
chr1!153651163!153666468!4185!NPR1	15305	+	NPR1	56.4417	12358	4185	2.95293
chr1!153700566!153746555!4482!INTS3	45989	+	INTS3	162.143	38021	4482	8.48304
chr1!153747767!153752633!2413!SLC27A3	4866	+	SLC27A3	44.5488	5624	2413	2.33071
chr1!153777202!153895451!7476!GATAD2B	118249	-	GATAD2B	21.7395	8503	7476	1.13737
chr1!153901976!153919154!5688!DENND4B	17178	-	DENND4B	1.77428	528	5688	0.092827
chr1!153920147!153931132!2678!CRTC2	10985	-	CRTC2	44.1302	6183	2678	2.30881
chr1!153931574!153940660!3097!SLC39A1	9086	-	SLC39A1	15.201	2463	3097	0.795286
chr1!153940314!153946840!1949!CREB3L4	6526	+	CREB3L4	32.2062	3284	1949	1.68497
chr1!153946744!153950451!1574!JTB	3707	-	JTB	31.0023	2553	1574	1.62198
chr1!153954092!153958853!1618!RAB13	4761	-	RAB13	30.3246	2567	1618	1.58653
chr1!153963238!153964631!351!RPS27	1393	+	RPS27	25.1039	461	351	1.31339
chr1!153965167!154127592!5882!NUP210L	162425	-	NUP210L	421.407	129682	5882	22.0473
chr1!154127779!154164611!11290!TPM3	36832	-	TPM3	17.5427	10362	11290	0.917803
chr1!154171561!154178841!705!C1orf189	7280	-	C1orf189	15.0199	554	705	0.785816
chr1!154179182!154193273!1898!C1orf43	14091	-	C1orf43	34.3404	3410	1898	1.79663
chr1!154192654!154243329!4457!UBAP2L	50675	+	UBAP2L	143.768	33524	4457	7.52165
chr1!154245038!154248355!1179!HAX1	3317	+	HAX1	38.0007	2344	1179	1.98813
chr1!154293591!154297801!1791!AQP10	4210	+	AQP10	18.9004	1771	1791	0.988833
chr1!154298035!154323780!6303!ATP8B2	25745	+	ATP8B2	101.21	33375	6303	5.2951
chr1!154377668!154441926!6565!IL6R	64258	+	IL6R	10.493	3604	6565	0.548972
chr1!154451953!154474526!6183!SHE	22573	-	SHE	8.52904	2759	6183	0.446224
chr1!154474694!154520623!2529!TDRD10	45929	+	TDRD10	27.76	3673	2529	1.45235
chr1!154521050!154531120!3223!UBE2Q1	10070	-	UBE2Q1	28.8813	4870	3223	1.51101
chr1!154540256!154552353!5718!CHRNB2	12097	+	CHRNB2	6.05037	1810	5718	0.316544
chr1!154554533!154600456!7092!ADAR	45923	-	ADAR	92.7123	34400	7092	4.85054
chr1!154669941!154842754!13233!KCNN3	172813	-	KCNN3	9.60674	6651	13233	0.502607
chr1!154897207!154909484!1299!PMVK	12277	-	PMVK	14.5377	988	1299	0.760585
chr1!154916558!154928567!3196!PBXIP1	12009	-	PBXIP1	51.9709	8690	3196	2.71902
chr1!154929501!154934258!3180!PYGO2	4757	-	PYGO2	5.23526	871	3180	0.273899
chr1!154934773!154946959!3717!SHC1	12186	-	SHC1	30.3188	5896	3717	1.58622
chr1!154947117!154951725!816!CKS1B	4608	+	CKS1B	5.99649	256	816	0.313725
chr1!154955769!154965587!3156!FLAD1	9818	+	FLAD1	50.4433	8329	3156	2.6391
chr1!154966061!154966791!649!LENEP	730	+	LENEP	6.30255	214	649	0.329738
chr1!154975105!154991001!4020!ZBTB7B	15896	+	ZBTB7B	2.93364	617	4020	0.153483
chr1!154991002!155006257!2419!DCST2	15255	-	DCST2	42.6446	5397	2419	2.23109
chr1!155006281!155023406!2297!DCST1	17125	+	DCST1	57.5745	6919	2297	3.01219
chr1!155023747!155035252!3282!ADAM15	11505	+	ADAM15	71.6273	12299	3282	3.74741
chr1!155036212!155042029!1257!EFNA4	5817	+	EFNA4	11.8606	780	1257	0.620525
chr1!155051347!155060014!1782!EFNA3	8667	+	EFNA3	3.83993	358	1782	0.200898
chr1!155100348!155107386!1566!EFNA1	7038	+	EFNA1	13.8044	1131	1566	0.722222
chr1!155108287!155111334!1343!SLC50A1	3047	+	SLC50A1	18.1176	1273	1343	0.947878
chr1!155112366!155112996!547!DPM3	630	-	DPM3	5.87042	168	547	0.30713
chr1!155141883!155145804!547!KRTCAP2	3921	-	KRTCAP2	31.4487	900	547	1.64534
chr1!155146262!155157447!3557!TRIM46	11185	+	TRIM46	15.9703	2972	3557	0.835536
chr1!155158299!155162706!1838!MUC1	4407	-	MUC1	27.7036	2664	1838	1.4494
chr1!155165378!155177772!3229!THBS3	12394	-	THBS3	148.128	25024	3229	7.74977
chr1!155178489!155183624!1642!MTX1	5135	+	MTX1	8.98652	772	1642	0.470158
chr1!155204238!155214653!2681!GBA	10415	-	GBA	20.226	2837	2681	1.05819
chr1!155216995!155225274!3193!FAM189B	8279	-	FAM189B	16.6296	2778	3193	0.870028
chr1!155225769!155232176!1572!SCAMP3	6407	-	SCAMP3	31.2727	2572	1572	1.63613
chr1!155232658!155243281!2137!CLK2	10623	-	CLK2	51.5724	5766	2137	2.69817
chr1!155247217!155259639!3874!HCN3	12422	+	HCN3	13.6668	2770	3874	0.715023
chr1!155259083!155271225!3164!PKLR	12142	-	PKLR	35.6602	5903	3164	1.86568
chr1!155278538!155290457!1647!FDPS	11919	+	FDPS	35.2451	3037	1647	1.84396
chr1!155290250!155293938!1306!RUSC1-AS1	3688	-	RUSC1-AS1	4.24426	290	1306	0.222052
chr1!155290639!155300909!4530!RUSC1	10270	+	RUSC1	32.3965	7678	4530	1.69492
chr1!155305051!155532324!11774!ASH1L	227273	-	ASH1L	173.461	106851	11774	9.07517
chr1!155579960!155584758!2486!MSTO1	4798	+	MSTO1	11.9481	1554	2486	0.625101
chr1!155629232!155658823!3870!YY1AP1	29591	-	YY1AP1	110.519	22377	3870	5.78217
chr1!155658881!155708800!2217!DAP3	49919	+	DAP3	76.2829	8848	2217	3.99098
chr1!155719448!155829191!8462!GON4L	109743	-	GON4L	168.605	74644	8462	8.82108
chr1!155829259!155854990!5280!SYT11	25731	+	SYT11	7.50073	2072	5280	0.392424
chr1!155867598!155881193!3481!RIT1	13595	-	RIT1	48.8361	8894	3481	2.55501
chr1!155882835!155904188!2945!KIAA0907	21353	-	KIAA0907	75.008	11557	2945	3.92428
chr1!155911479!155912625!1146!RXFP4	1146	+	RXFP4	8.57287	514	1146	0.448517
chr1!155916629!155948336!4291!ARHGEF2	31707	-	ARHGEF2	61.2792	13757	4291	3.20601
chr1!155978838!155990758!1124!SSR2	11920	-	SSR2	30.0822	1769	1124	1.57384
chr1!156005091!156023516!3507!UBQLN4	18425	-	UBQLN4	23.1197	4242	3507	1.20958
chr1!156024516!156028301!681!LAMTOR2	3785	+	LAMTOR2	13.6407	486	681	0.713656
chr1!156030965!156040295!1085!RAB25	9330	+	RAB25	14.4455	820	1085	0.75576
chr1!156041803!156051789!6124!MEX3A	9986	-	MEX3A	0.280902	90	6124	0.014696
chr1!156052336!156109880!4104!LMNA	57544	+	LMNA	12.682	2723	4104	0.663499
chr1!156119734!156147542!3453!SEMA4A	27808	+	SEMA4A	26.6033	4806	3453	1.39183
chr1!156163722!156182587!3663!SLC25A44	18865	+	SLC25A44	9.10033	1744	3663	0.476112
chr1!156182778!156209868!1234!PMF1	27090	+	PMF1	7.12509	460	1234	0.372771
chr1!156182778!156213123!1001!PMF1-BGLAP	30345	+	PMF1-BGLAP	14.8557	778	1001	0.777223
chr1!156211950!156213123!545!BGLAP	1173	+	BGLAP	7.15453	204	545	0.374312
chr1!156213111!156217908!2400!PAQR6	4797	-	PAQR6	24.171	3035	2400	1.26458
chr1!156219014!156252620!4563!SMG5	33606	-	SMG5	61.1869	14607	4563	3.20118
chr1!156254069!156262234!2201!TMEM79	8165	+	TMEM79	9.42231	1085	2201	0.492958
chr1!156262477!156265480!1851!C1orf85	3003	-	C1orf85	20.2704	1963	1851	1.06051
chr1!156268414!156269428!1014!VHLL	1014	-	VHLL	10.5748	561	1014	0.553254
chr1!156278751!156308206!2107!CCT3	29455	-	CCT3	124.498	13724	2107	6.51353
chr1!156307104!156316785!750!TSACC	9681	+	TSACC	13.8384	543	750	0.724
chr1!156338979!156355013!2010!RHBG	16034	+	RHBG	25.5231	2684	2010	1.33532
chr1!156374054!156399184!879!C1orf61	25130	-	C1orf61	18.1136	833	879	0.947668
chr1!156433512!156470634!6073!MEF2D	37122	-	MEF2D	10.3516	3289	6073	0.541577
chr1!156495196!156542396!6052!IQGAP3	47200	-	IQGAP3	172.448	54602	6052	9.02214
chr1!156549518!156556562!2005!TTC24	7044	+	TTC24	0.295525	31	2005	0.015461
chr1!156561557!156564091!1121!APOA1BP	2534	+	APOA1BP	12.2424	718	1121	0.6405
chr1!156564099!156571279!2155!GPATCH4	7180	-	GPATCH4	164.441	18540	2155	8.60325
chr1!156589085!156595517!1771!HAPLN2	6432	+	HAPLN2	3.18384	295	1771	0.166573
chr1!156611739!156629324!4050!BCAN	17585	+	BCAN	40.1154	8500	4050	2.09877
chr1!156638555!156647189!5557!NES	8634	-	NES	53.2174	15472	5557	2.78424
chr1!156669399!156675608!1164!CRABP2	6209	-	CRABP2	11.9543	728	1164	0.62543
chr1!156692412!156697705!2051!ISG20L2	5293	-	ISG20L2	17.8744	1918	2051	0.935154
chr1!156698262!156706752!2269!RRNAD1	8490	+	RRNAD1	23.0731	2739	2269	1.20714
chr1!156707093!156710923!927!MRPL24	3830	-	MRPL24	32.0213	1553	927	1.6753
chr1!156711898!156722240!2798!HDGF	10342	-	HDGF	6.47602	948	2798	0.338813
chr1!156737273!156770609!2123!PRCC	33336	+	PRCC	23.5254	2613	2123	1.2308
chr1!156776034!156786640!1845!SH2D2A	10606	-	SH2D2A	19.6111	1893	1845	1.02602
chr1!156785541!156851642!2571!NTRK1	66101	+	NTRK1	34.28	4611	2571	1.79347
chr1!156810664!156828712!4193!INSRR	18048	-	INSRR	34.1295	7487	4193	1.78559
chr1!156830670!156851642!2655!NTRK1	20972	+	NTRK1	29.495	4097	2655	1.54313
chr1!156863522!156886226!4866!PEAR1	22704	+	PEAR1	41.2247	10495	4866	2.1568
chr1!156890423!156902880!1971!LRRC71	12457	+	LRRC71	1.10552	114	1971	0.057839
chr1!156904631!157015162!6889!ARHGEF11	110531	-	ARHGEF11	159.531	57498	6889	8.34635
chr1!157061834!157069600!1977!ETV3L	7766	-	ETV3L	15.5076	1604	1977	0.81133
chr1!157094458!157108383!2930!ETV3	13925	-	ETV3	11.253	1725	2930	0.588737
chr1!157483166!157522310!5390!FCRL5	39144	-	FCRL5	59.1004	16666	5390	3.09202
chr1!157543538!157567870!3459!FCRL4	24332	-	FCRL4	38.2829	6928	3459	2.00289
chr1!157647977!157670647!3019!FCRL3	22670	-	FCRL3	118.805	18765	3019	6.21563
chr1!157715522!157746922!2589!FCRL2	31400	-	FCRL2	72.2029	9780	2589	3.77752
chr1!157764193!157789940!3160!FCRL1	25747	-	FCRL1	38.893	6430	3160	2.03481
chr1!157800703!157811634!2237!CD5L	10931	-	CD5L	23.1639	2711	2237	1.21189
chr1!157963062!158070052!7820!KIRREL	106990	+	KIRREL	16.303	6670	7820	0.852941
chr1!158149736!158156216!3783!CD1D	6480	+	CD1D	7.92746	1569	3783	0.41475
chr1!158223926!158228058!2095!CD1A	4132	+	CD1A	48.2818	5292	2095	2.52601
chr1!158259562!158264564!2592!CD1C	5002	+	CD1C	34.8503	4726	2592	1.8233
chr1!158297739!158301321!1396!CD1B	3582	-	CD1B	42.746	3122	1396	2.23639
chr1!158323485!158327343!2117!CD1E	3858	+	CD1E	24.829	2750	2117	1.29901
chr1!158368311!158369256!945!OR10T2	945	-	OR10T2	18.5475	917	945	0.97037
chr1!158389717!158390656!939!OR10K2	939	-	OR10K2	16.7119	821	939	0.874334
chr1!158435351!158436293!942!OR10K1	942	+	OR10K1	31.8564	1570	942	1.66667
chr1!158449667!158450675!1008!OR10R2	1008	+	OR10R2	37.9622	2002	1008	1.98611
chr1!158516917!158517895!978!OR6Y1	978	-	OR6Y1	17.9021	916	978	0.936605
chr1!158532440!158533394!954!OR6P1	954	-	OR6P1	0.320567	16	954	0.016771
chr1!158548708!158549689!981!OR10X1	981	-	OR10X1	17.0485	875	981	0.891947
chr1!158576228!158577170!942!OR10Z1	942	+	OR10Z1	24.4503	1205	942	1.27919
chr1!158580495!158656506!8017!SPTA1	76011	-	SPTA1	425.916	178644	8017	22.2831
chr1!158669467!158670442!975!OR6K2	975	-	OR6K2	16.9966	867	975	0.889231
chr1!158686957!158687905!948!OR6K3	948	-	OR6K3	20.3034	1007	948	1.06224
chr1!158724605!158725637!1032!OR6K6	1032	+	OR6K6	27.0779	1462	1032	1.41667
chr1!158735533!158736472!939!OR6N1	939	-	OR6N1	10.9106	536	939	0.57082
chr1!158746471!158747425!954!OR6N2	954	-	OR6N2	14.0248	700	954	0.733753
chr1!158801167!158819270!1667!MNDA	18103	+	MNDA	52.6748	4594	1667	2.75585
chr1!158901336!158946849!2093!PYHIN1	45513	+	PYHIN1	72.0353	7888	2093	3.76875
chr1!158979681!159024945!2902!IFI16	45264	+	IFI16	96.8403	14703	2902	5.06651
chr1!159032274!159046647!1484!AIM2	14373	-	AIM2	87.7252	6811	1484	4.58962
chr1!159141376!159172932!3698!CADM3	31556	+	CADM3	21.5224	4164	3698	1.12601
chr1!159173802!159176290!2210!DARC	2488	+	DARC	7.74067	895	2210	0.404977
chr1!159259503!159278014!1165!FCER1A	18511	+	FCER1A	36.3573	2216	1165	1.90215
chr1!159283459!159284449!990!OR10J3	990	-	OR10J3	17.1059	886	990	0.894949
chr1!159409511!159410600!1089!OR10J1	1089	+	OR10J1	29.8028	1698	1089	1.55923
chr1!159504867!159505797!930!OR10J5	930	-	OR10J5	30.5616	1487	930	1.59892
chr1!159557615!159558661!931!APCS	1046	+	APCS	15.6647	763	931	0.819549
chr1!159682078!159684379!2015!CRP	2301	-	CRP	14.5986	1539	2015	0.763772
chr1!159750758!159752333!685!DUSP23	1575	+	DUSP23	3.90647	140	685	0.20438
chr1!159770300!159786047!2046!FCRL6	15747	+	FCRL6	33.2297	3557	2046	1.73851
chr1!159796478!159807282!3300!SLAMF8	10804	+	SLAMF8	6.7941	1173	3300	0.355455
chr1!159804263!159825137!2501!C1orf204	20874	-	C1orf204	3.44676	451	2501	0.180328
chr1!159824105!159832447!1818!VSIG8	8342	-	VSIG8	17.726	1686	1818	0.927393
chr1!159842153!159869906!1795!CCDC19	27753	-	CCDC19	78.2868	7352	1795	4.09582
chr1!159887896!159895332!1754!TAGLN2	7436	-	TAGLN2	15.8119	1451	1754	0.827252
chr1!159896828!159915386!4044!IGSF9	18558	-	IGSF9	45.029	9527	4044	2.35584
chr1!159921281!159924044!1156!SLAMF9	2763	-	SLAMF9	34.1767	2067	1156	1.78806
chr1!159997461!160001783!4322!PIGM	4322	-	PIGM	4.99737	1130	4322	0.261453
chr1!160007256!160040051!5306!KCNJ10	32795	-	KCNJ10	6.68588	1856	5306	0.349793
chr1!160051359!160059212!3029!KCNJ9	7853	+	KCNJ9	1.79843	285	3029	0.09409
chr1!160061128!160068618!2334!IGSF8	7490	-	IGSF8	16.1084	1967	2334	0.842759
chr1!160085519!160113374!5457!ATP1A2	27855	+	ATP1A2	59.7513	17059	5457	3.12608
chr1!160121351!160156767!3955!ATP1A4	35416	+	ATP1A4	118.414	24502	3955	6.1952
chr1!160160284!160171676!1958!CASQ1	11392	+	CASQ1	42.4741	4351	1958	2.22216
chr1!160175124!160185162!2469!PEA15	10038	+	PEA15	6.83577	883	2469	0.357635
chr1!160185504!160232350!3883!DCAF8	46846	-	DCAF8	45.9362	9332	3883	2.4033
chr1!160246598!160254941!3669!PEX19	8343	-	PEX19	12.4821	2396	3669	0.653039
chr1!160258376!160313354!5666!COPA	54978	-	COPA	233.88	69330	5666	12.2361
chr1!160313062!160328742!2935!NCSTN	15680	+	NCSTN	79.4575	12201	2935	4.15707
chr1!160336860!160342638!2559!NHLH1	5778	+	NHLH1	1.29965	174	2559	0.067995
chr1!160370363!160398468!5352!VANGL2	28105	+	VANGL2	8.18909	2293	5352	0.428438
chr1!160454819!160493052!2746!SLAMF6	38233	-	SLAMF6	29.861	4290	2746	1.56227
chr1!160510883!160549306!8279!CD84	38423	-	CD84	12.1023	5242	8279	0.633168
chr1!160579608!160617101!2303!SLAMF1	37493	-	SLAMF1	36.3768	4383	2303	1.90317
chr1!160648535!160681641!1906!CD48	33106	-	CD48	36.7234	3662	1906	1.9213
chr1!160708846!160724608!2933!SLAMF7	15762	+	SLAMF7	42.4505	6514	2933	2.22093
chr1!160765863!160798045!3478!LY9	32182	+	LY9	57.924	10540	3478	3.03048
chr1!160799949!160832692!2525!CD244	32743	-	CD244	32.8152	4335	2525	1.71683
chr1!160846329!160854960!1182!ITLN1	8631	-	ITLN1	37.3221	2308	1182	1.95262
chr1!160914815!160924589!1150!ITLN2	9774	-	ITLN2	62.2612	3746	1150	3.25739
chr1!160965000!160991133!4830!F11R	26133	-	F11R	14.2582	3603	4830	0.745963
chr1!161007421!161008774!672!TSTD1	1353	-	TSTD1	0.170659	6	672	0.008929
chr1!161009040!161015769!1835!USF1	6729	-	USF1	53.9874	5183	1835	2.82452
chr1!161016731!161039760!4425!ARHGAP30	23029	-	ARHGAP30	141.922	32856	4425	7.42509
chr1!161040780!161059385!3502!PVRL4	18605	-	PVRL4	22.5687	4135	3502	1.18075
chr1!161068180!161070138!1338!KLHDC9	1958	+	KLHDC9	17.1139	1198	1338	0.895366
chr1!161070345!161087866!642!PFDN2	17521	-	PFDN2	40.6094	1364	642	2.12461
chr1!161087861!161095235!3196!NIT1	7374	+	NIT1	28.5392	4772	3196	1.49312
chr1!161090768!161102478!2436!DEDD	11710	-	DEDD	34.3829	4382	2436	1.79885
chr1!161123533!161128646!1122!UFC1	5113	+	UFC1	43.5257	2555	1122	2.27718
chr1!161129253!161135516!2354!USP21	6263	+	USP21	76.6826	9444	2354	4.01189
chr1!161136180!161141010!1768!PPOX	4830	+	PPOX	46.6818	4318	1768	2.44231
chr1!161141099!161147758!2415!B4GALT3	6659	-	B4GALT3	40.1746	5076	2415	2.10186
chr1!161159537!161168845!4332!ADAMTS4	9308	-	ADAMTS4	12.9852	2943	4332	0.679363
chr1!161169104!161184184!2275!NDUFS2	15080	+	NDUFS2	54.4345	6479	2275	2.84791
chr1!161185086!161189038!591!FCER1G	3952	+	FCER1G	29.1073	900	591	1.52284
chr1!161192082!161193418!473!APOA2	1336	-	APOA2	25.5794	633	473	1.33827
chr1!161195728!161200536!2911!TOMM40L	4808	+	TOMM40L	13.1781	2007	2911	0.689454
chr1!161199455!161208000!1408!NR1I3	8545	-	NR1I3	62.6765	4617	1408	3.27912
chr1!161228516!161255240!1424!PCP4L1	26724	+	PCP4L1	0.30872	23	1424	0.016152
chr1!161274524!161279762!1955!MPZ	5238	-	MPZ	13.5605	1387	1955	0.709463
chr1!161284165!161334535!2852!SDHC	50370	+	SDHC	5.2945	790	2852	0.276999
chr1!161334520!161337673!783!C1orf192	3153	-	C1orf192	42.524	1742	783	2.22478
chr1!161475204!161489360!2429!FCGR2A	14156	+	FCGR2A	19.4601	2473	2429	1.01811
chr1!161494035!161496687!2652!HSPA6	2652	+	HSPA6	1.41984	197	2652	0.074284
chr1!161511550!161520413!2401!FCGR3A	8863	-	FCGR3A	10.6595	1339	2401	0.557684
chr1!161551128!161570032!1510!FCGR2C	18904	+	FCGR2C	1.13923	90	1510	0.059603
chr1!161592987!161601753!2739!FCGR3B	8766	-	FCGR3B	1.7446	250	2739	0.091274
chr1!161632904!161648444!2161!FCGR2B	15540	+	FCGR2B	3.59103	406	2161	0.187876
chr1!161676761!161684142!2363!FCRLA	7381	+	FCRLA	23.1744	2865	2363	1.21244
chr1!161692456!161697933!1768!FCRLB	5477	+	FCRLB	8.89744	823	1768	0.465498
chr1!161719580!161726952!1249!DUSP12	7372	+	DUSP12	34.8915	2280	1249	1.82546
chr1!161736033!161933860!7546!ATF6	197827	+	ATF6	44.0636	17396	7546	2.30533
chr1!161952981!161993644!3160!OLFML2B	40663	-	OLFML2B	60.6319	10024	3160	3.17215
chr1!162039580!162339813!6885!NOS1AP	300233	+	NOS1AP	8.14524	2934	6885	0.426144
chr1!162343514!162346644!1173!C1orf111	3130	-	C1orf111	19.0649	1170	1173	0.997442
chr1!162348695!162356608!4252!C1orf226	7913	+	C1orf226	0.134858	30	4252	0.007056
chr1!162365055!162381928!2535!SH2D1B	16873	-	SH2D1B	11.4909	1524	2535	0.601183
chr1!162466963!162499419!8658!UHMK1	32456	+	UHMK1	12.365	5601	8658	0.646916
chr1!162531295!162569633!2327!UAP1	38338	+	UAP1	108.013	13150	2327	5.65105
chr1!162602227!162750247!3244!DDR2	148020	+	DDR2	102.174	17341	3244	5.34556
chr1!162760495!162782608!1519!HSD17B7	22113	+	HSD17B7	10.1546	807	1519	0.531271
chr1!162824086!162838605!1552!C1orf110	14519	-	C1orf110	0.541887	44	1552	0.028351
chr1!163038395!163046592!3978!RGS4	8197	+	RGS4	7.42835	1546	3978	0.388638
chr1!163112088!163291581!6206!RGS5	179493	-	RGS5	13.5885	4412	6206	0.710925
chr1!163291722!163325553!1989!NUF2	33831	+	NUF2	74.9946	7804	1989	3.92358
chr1!164528596!164821060!6903!PBX1	292464	+	PBX1	7.49822	2708	6903	0.392293
chr1!165171103!165325952!3717!LMX1A	154849	-	LMX1A	22.7186	4418	3717	1.18859
chr1!165370158!165414592!2429!RXRG	44434	-	RXRG	42.8231	5442	2429	2.24043
chr1!165513477!165533185!1122!LRRC52	19708	+	LRRC52	54.9395	3225	1122	2.87433
chr1!165600109!165625372!1518!MGST3	25263	+	MGST3	17.0614	1355	1518	0.892622
chr1!165631448!165667900!2500!ALDH9A1	36452	-	ALDH9A1	74.1999	9705	2500	3.882
chr1!165693527!165738159!4670!TMCO1	44632	-	TMCO1	7.2567	1773	4670	0.379657
chr1!165796731!165880855!4920!UCK2	84124	+	UCK2	5.91285	1522	4920	0.30935
chr1!166039255!166135958!1481!FAM78B	96703	-	FAM78B	19.0106	1473	1481	0.994598
chr1!166808723!166823709!3852!POGK	14986	+	POGK	14.0476	2831	3852	0.734943
chr1!166825748!166845654!2247!TADA1	19906	-	TADA1	54.2962	6383	2247	2.84068
chr1!166882440!166944561!8127!ILDR2	62121	-	ILDR2	10.6494	4528	8127	0.557155
chr1!166944818!166991449!2011!MAEL	46631	+	MAEL	50.251	5287	2011	2.62904
chr1!167022081!167059868!2793!GPA33	37787	-	GPA33	22.9941	3360	2793	1.20301
chr1!167064086!167098402!4034!DUSP27	34316	+	DUSP27	11.3906	2404	4034	0.595935
chr1!167190065!167396582!14168!POU2F1	206517	+	POU2F1	16.5114	12239	14168	0.863848
chr1!167399876!167487847!1681!CD247	87971	-	CD247	13.2353	1164	1681	0.692445
chr1!167510250!167523056!2025!CREG1	12806	-	CREG1	7.72104	818	2025	0.403951
chr1!167599473!167675486!2991!RCSD1	76013	+	RCSD1	6.6908	1047	2991	0.35005
chr1!167691186!167761156!5010!MPZL1	69970	+	MPZL1	9.48442	2486	5010	0.496208
chr1!167778624!167883453!5421!ADCY10	104829	-	ADCY10	341.295	96797	5421	17.8559
chr1!167885912!167906307!2220!MPC2	20395	-	MPC2	9.49664	1103	2220	0.496847
chr1!167905796!168045083!3619!DCAF6	139287	+	DCAF6	130.813	24768	3619	6.84388
chr1!168048779!168106905!9095!GPR161	58126	-	GPR161	16.3124	7762	9095	0.853436
chr1!168148170!168171351!3219!TIPRL	23181	+	TIPRL	15.7946	2660	3219	0.826344
chr1!168195254!168212088!856!SFT2D2	16834	+	SFT2D2	62.7451	2810	856	3.28271
chr1!168250277!168283664!2822!TBX19	33387	+	TBX19	23.4012	3455	2822	1.22431
chr1!168510002!168513235!565!XCL2	3233	-	XCL2	1.99596	59	565	0.104425
chr1!168545710!168551315!1367!XCL1	5605	+	XCL1	1.1885	85	1367	0.06218
chr1!168664694!168698442!1728!DPT	33748	-	DPT	15.5632	1407	1728	0.814236
chr1!169075946!169101960!2200!ATP1B1	26014	+	ATP1B1	30.6777	3531	2200	1.605
chr1!169101767!169337201!1639!NME7	235434	-	NME7	87.3125	7487	1639	4.56803
chr1!169337193!169365780!2316!BLZF1	28587	+	BLZF1	54.3456	6585	2316	2.84326
chr1!169364113!169396670!1866!CCDC181	32557	-	CCDC181	71.303	6961	1866	3.73044
chr1!169433148!169455208!3636!SLC19A2	22060	-	SLC19A2	26.9097	5119	3636	1.40787
chr1!169481191!169555769!9179!F5	74578	-	F5	272.408	130818	9179	14.2519
chr1!169558087!169599377!3171!SELP	41290	-	SELP	113.755	18872	3171	5.95144
chr1!169659805!169680843!2442!SELL	21038	-	SELL	0.688786	88	2442	0.036036
chr1!169691780!169703220!3875!SELE	11440	-	SELE	56.6065	11476	3875	2.96155
chr1!169761669!169764061!1475!METTL18	2392	-	METTL18	49.1517	3793	1475	2.57152
chr1!169764549!169822229!3363!C1orf112	57680	+	C1orf112	204.392	35962	3363	10.6934
chr1!169822214!169863100!3090!SCYL3	40886	-	SCYL3	178.247	28816	3090	9.32557
chr1!169890469!170043879!4573!KIFAP3	153410	-	KIFAP3	110.169	26358	4573	5.76383
chr1!170115187!170136923!938!METTL11B	21736	+	METTL11B	0.305658	15	938	0.015991
chr1!170501262!170522974!3526!GORAB	21712	+	GORAB	16.5172	3047	3526	0.864152
chr1!170633312!170708541!4071!PRRX1	75229	+	PRRX1	5.83134	1242	4071	0.305085
chr1!170904611!171033906!3696!MROH9	129295	+	MROH9	133.947	25901	3696	7.00785
chr1!171060017!171086959!2087!FMO3	26942	+	FMO3	52.1944	5699	2087	2.73071
chr1!171154387!171181822!5263!FMO2	27435	+	FMO2	29.112	8016	5263	1.52309
chr1!171217609!171255117!2351!FMO1	37508	+	FMO1	70.6585	8691	2351	3.69672
chr1!171283485!171311223!2139!FMO4	27738	+	FMO4	75.8745	8491	2139	3.96961
chr1!171454665!171562650!10384!PRRC2C	107985	+	PRRC2C	1.82597	992	10384	0.095532
chr1!171604556!171621773!2045!MYOC	17217	-	MYOC	36.6481	3921	2045	1.91736
chr1!171669295!171711379!5155!VAMP4	42084	-	VAMP4	9.83314	2652	5155	0.514452
chr1!171750760!171766856!3407!METTL13	16096	+	METTL13	41.8518	7460	3407	2.18961
chr1!171810617!172381857!8151!DNM3	571240	+	DNM3	0.71756	306	8151	0.037541
chr1!172389827!172437969!985!C1orf105	48142	+	C1orf105	24.5084	1263	985	1.28223
chr1!172410596!172413230!1500!PIGC	2634	-	PIGC	25.9183	2034	1500	1.356
chr1!172501488!172580975!6109!SUCO	79487	+	SUCO	99.8962	31928	6109	5.22639
chr1!172628184!172636012!1859!FASLG	7828	+	FASLG	9.00684	876	1859	0.471221
chr1!173010359!173020103!748!TNFSF18	9744	-	TNFSF18	0.07666	3	748	0.004011
chr1!173152869!173176471!3493!TNFSF4	23602	-	TNFSF4	9.63626	1761	3493	0.504151
chr1!173446485!173457946!1670!PRDX6	11461	+	PRDX6	27.6063	2412	1670	1.44431
chr1!173469603!173572233!4427!SLC9C2	102630	-	SLC9C2	189.688	43934	4427	9.9241
chr1!173577474!173639001!2671!ANKRD45	61527	-	ANKRD45	27.4506	3836	2671	1.43617
chr1!173604660!173606272!631!LOC730159	1612	+	LOC730159	0	0	631	0
chr1!173684079!173755840!3464!KLHL20	71761	+	KLHL20	73.3763	13298	3464	3.83892
chr1!173768687!173793777!2787!CENPL	25090	-	CENPL	36.3896	5306	2787	1.90384
chr1!173793796!173827682!3348!DARS2	33886	+	DARS2	106.742	18697	3348	5.58453
chr1!173837492!173855774!2374!ZBTB37	18282	+	ZBTB37	21.6902	2694	2374	1.13479
chr1!173872941!173886516!1599!SERPINC1	13575	-	SERPINC1	92.9513	7776	1599	4.86304
chr1!173900351!173962210!10996!RC3H1	61859	-	RC3H1	65.4556	37656	10996	3.42452
chr1!174128551!174927327!3010!RABGAP1L	798776	+	RABGAP1L	229.944	36211	3010	12.0302
chr1!174417211!174418683!1472!GPR52	1472	+	GPR52	36.5266	2813	1472	1.911
chr1!174769034!174964445!7905!RABGAP1L	195411	+	RABGAP1L	8.67799	3589	7905	0.454016
chr1!174968570!174981163!3315!CACYBP	12593	+	CACYBP	12.6849	2200	3315	0.66365
chr1!174982093!174992591!2145!MRPS14	10498	-	MRPS14	9.96236	1118	2145	0.521212
chr1!175036993!175117202!5008!TNN	80209	+	TNN	92.1456	24143	5008	4.82089
chr1!175126122!175162229!4818!KIAA0040	36107	-	KIAA0040	0.436389	110	4818	0.022831
chr1!175291934!175712752!5190!TNR	420818	-	TNR	122.008	33129	5190	6.38324
chr1!175913961!176176380!2789!RFWD2	262419	-	RFWD2	135.243	19734	2789	7.07565
chr1!176432306!176811970!7695!PAPPA2	379664	+	PAPPA2	136.656	55016	7695	7.14958
chr1!176826440!177134040!7705!ASTN1	307600	-	ASTN1	82.8977	33417	7705	4.33705
chr1!177140632!177251558!3558!BRINP2	110926	+	BRINP2	19.9304	3710	3558	1.04272
chr1!177898241!177939050!4024!SEC16B	40809	-	SEC16B	1.97598	416	4024	0.10338
chr1!178062863!178448648!11040!RASAL2	385785	+	RASAL2	60.0475	34683	11040	3.14158
chr1!178482211!178492635!1391!TEX35	10424	+	TEX35	25.3797	1847	1391	1.32782
chr1!178694281!178890977!7591!RALGPS2	196696	+	RALGPS2	32.7939	13024	7591	1.71572
chr1!178818669!178840215!3546!ANGPTL1	21546	-	ANGPTL1	50.2856	9329	3546	2.63085
chr1!178995073!179045702!5946!FAM20B	50629	+	FAM20B	18.3102	5696	5946	0.957955
chr1!179051111!179065129!2122!TOR3A	14018	+	TOR3A	11.1873	1242	2122	0.585297
chr1!179068461!179198819!12649!ABL2	130358	-	ABL2	57.68	38171	12649	3.01771
chr1!179262848!179327814!6922!SOAT1	64966	+	SOAT1	50.1317	18155	6922	2.6228
chr1!179334854!179523870!3642!AXDND1	189016	+	AXDND1	187.181	35666	3642	9.79297
chr1!179519673!179545084!1871!NPHS2	25411	-	NPHS2	49.3118	4827	1871	2.5799
chr1!179560747!179660407!4290!TDRD5	99660	+	TDRD5	191.664	43018	4290	10.0275
chr1!179712297!179785333!2909!FAM163A	73036	+	FAM163A	1.09072	166	2909	0.057064
chr1!179809101!179846941!14737!TOR1AIP2	37840	-	TOR1AIP2	14.7715	11389	14737	0.772817
chr1!179851176!179889212!4054!TOR1AIP1	38036	+	TOR1AIP1	22.0606	4679	4054	1.15417
chr1!179923907!180084015!13456!CEP350	160108	+	CEP350	0.907679	639	13456	0.047488
chr1!180123967!180167169!3316!QSOX1	43202	+	QSOX1	24.3419	4223	3316	1.27352
chr1!180199432!180244188!1879!LHX4	44756	+	LHX4	17.12	1683	1879	0.895689
chr1!180257351!180472022!1616!ACBD6	214671	-	ACBD6	38.9018	3289	1616	2.03527
chr1!180601145!180859415!8496!XPR1	258270	+	XPR1	33.0487	14690	8496	1.72905
chr1!180882312!180915239!4155!KIAA1614	32927	+	KIAA1614	23.3046	5066	4155	1.21925
chr1!180941849!180992257!5072!STX6	50408	-	STX6	8.04198	2134	5072	0.420741
chr1!181002560!181031074!7860!MR1	28514	+	MR1	7.42667	3054	7860	0.38855
chr1!181057637!181059979!2342!IER5	2342	+	IER5	1.18339	145	2342	0.061913
chr1!181452685!181775921!15088!CACNA1E	323236	+	CACNA1E	1.43784	1135	15088	0.075225
chr1!182023704!182030847!3649!ZNF648	7143	-	ZNF648	8.34953	1594	3649	0.436832
chr1!182350838!182361341!4950!GLUL	10503	-	GLUL	23.6471	6124	4950	1.23717
chr1!182367251!182369751!2500!TEDDM1	2500	-	TEDDM1	4.76316	623	2500	0.2492
chr1!182419255!182529732!3760!RGSL1	110477	+	RGSL1	0.406677	80	3760	0.021277
chr1!182542768!182558394!4241!RNASEL	15626	-	RNASEL	34.0813	7562	4241	1.78307
chr1!182567757!182573548!2432!RGS16	5791	-	RGS16	10.4843	1334	2432	0.54852
chr1!182615791!182642067!912!RGS8	26276	-	RGS8	46.7786	2232	912	2.44737
chr1!182758583!182799519!3166!NPL	40936	+	NPL	24.2394	4015	3166	1.26816
chr1!182808438!182857117!4536!DHX9	48679	+	DHX9	224.95	53384	4536	11.769
chr1!182868999!182922553!2365!SHCBP1L	53554	-	SHCBP1L	89.9683	11132	2365	4.70698
chr1!182992594!183114727!7889!LAMC1	122133	+	LAMC1	160.819	66376	7889	8.41374
chr1!183155173!183214262!6503!LAMC2	59089	+	LAMC2	89.626	30493	6503	4.68907
chr1!183217371!183387634!5765!NMNAT2	170263	-	NMNAT2	10.8781	3281	5765	0.569124
chr1!183441505!183523328!6076!SMG7	81823	+	SMG7	147.289	46821	6076	7.70589
chr1!183524696!183560056!2494!NCF2	35360	-	NCF2	113.717	14838	2494	5.94948
chr1!183595327!183605076!2086!ARPC5	9749	-	ARPC5	11.9118	1300	2086	0.623202
chr1!183605207!183897666!5113!RGL1	292459	+	RGL1	83.5281	22344	5113	4.37004
chr1!183615410!183622448!2778!APOBEC4	7038	-	APOBEC4	33.0948	4810	2778	1.73146
chr1!183904965!184006863!5182!COLGALT2	101898	-	COLGALT2	55.7702	15120	5182	2.91779
chr1!184020810!184043344!1958!TSEN15	22534	+	TSEN15	8.57096	878	1958	0.448417
chr1!184356149!184598155!10308!C1orf21	242006	+	C1orf21	2.63863	1423	10308	0.138048
chr1!184659624!184724041!6632!EDEM3	64417	-	EDEM3	101.14	35093	6632	5.29147
chr1!184760158!184943718!6969!FAM129A	183560	-	FAM129A	74.209	27057	6969	3.88248
chr1!185014550!185071740!3551!RNF2	57190	+	RNF2	24.771	4602	3551	1.29597
chr1!185087217!185126230!4521!TRMT1L	39013	-	TRMT1L	99.0824	23436	4521	5.18381
chr1!185126191!185260913!3945!SWT1	134722	+	SWT1	124.344	25664	3945	6.50545
chr1!185265521!185286461!4197!IVNS1ABP	20940	-	IVNS1ABP	119.128	26158	4197	6.23255
chr1!185703682!186160085!18212!HMCN1	456403	+	HMCN1	1016.84	968861	18212	53.199
chr1!186265404!186283688!5044!PRG4	18284	+	PRG4	65.5077	17287	5044	3.42724
chr1!186280785!186344457!9706!TPR	63672	-	TPR	523.781	265976	9706	27.4033
chr1!186344889!186390503!3896!C1orf27	45614	+	C1orf27	0.112838	23	3896	0.005903
chr1!186369703!186370587!884!OCLM	884	+	OCLM	0	0	884	0
chr1!186412697!186430240!1325!PDC	17543	-	PDC	102.003	7071	1325	5.3366
chr1!186640943!186649559!4493!PTGS2	8616	-	PTGS2	73.839	17357	4493	3.86312
chr1!186798031!186958113!2928!PLA2G4A	160082	+	PLA2G4A	137.72	21097	2928	7.20526
chr1!190066796!190446759!2884!BRINP3	379963	-	BRINP3	118.434	17870	2884	6.19625
chr1!192127591!192154945!2145!RGS18	27354	+	RGS18	16.5297	1855	2145	0.864802
chr1!192286121!192336414!1793!RGS21	50293	+	RGS21	12.5578	1178	1793	0.656999
chr1!192544856!192549159!1403!RGS1	4303	+	RGS1	28.8002	2114	1403	1.50677
chr1!192605267!192629440!1562!RGS13	24173	+	RGS13	17.0458	1393	1562	0.891805
chr1!192778168!192781407!1350!RGS2	3239	+	RGS2	24.2533	1713	1350	1.26889
chr1!192981495!193028523!5599!UCHL5	47028	-	UCHL5	17.1611	5027	5599	0.897839
chr1!193028551!193060906!3722!TROVE2	32355	+	TROVE2	54.3784	10589	3722	2.84498
chr1!193065594!193075244!1349!GLRX2	9650	-	GLRX2	22.486	1587	1349	1.17643
chr1!193091087!193223942!5939!CDC73	132855	+	CDC73	34.4235	10696	5939	1.80098
chr1!193147859!193155743!3548!B3GALT2	7884	-	B3GALT2	23.4828	4359	3548	1.22858
chr1!196194912!196577499!5909!KCNT2	382587	-	KCNT2	154.596	47793	5909	8.08817
chr1!196621007!196716634!4375!CFH	95627	+	CFH	174.646	39975	4375	9.13714
chr1!196743929!196763203!1640!CFHR3	19274	+	CFHR3	36.5377	3135	1640	1.91159
chr1!196788860!196801319!1297!CFHR1	12459	+	CFHR1	34.0424	2310	1297	1.78103
chr1!196857143!196887843!2181!CFHR4	30700	+	CFHR4	71.1094	8114	2181	3.72031
chr1!196912933!196928356!1036!CFHR2	15423	+	CFHR2	35.3311	1915	1036	1.84846
chr1!196946666!196978803!2828!CFHR5	32137	+	CFHR5	71.1496	10527	2828	3.72242
chr1!197008320!197036397!2217!F13B	28077	-	F13B	145.738	16904	2217	7.62472
chr1!197053256!197115824!10888!ASPM	62568	-	ASPM	341.87	194743	10888	17.886
chr1!197122813!197169672!8474!ZBTB41	46859	-	ZBTB41	41.6606	18470	8474	2.17961
chr1!197170591!197447585!5343!CRB1	276994	+	CRB1	143.037	39984	5343	7.48344
chr1!197473878!197744623!10932!DENND1B	270745	-	DENND1B	72.287	41344	10932	3.78193
chr1!197871681!197876497!683!C1orf53	4816	+	C1orf53	0.195896	7	683	0.010249
chr1!197881634!197899273!2570!LHX9	17639	+	LHX9	13.3871	1800	2570	0.700389
chr1!198126107!198291548!4132!NEK7	165441	+	NEK7	21.3897	4624	4132	1.11907
chr1!198492351!198510075!678!ATP6V1G3	17724	-	ATP6V1G3	48.2356	1711	678	2.5236
chr1!198608097!198726605!6583!PTPRC	118508	+	PTPRC	167.451	57672	6583	8.76075
chr1!199996729!200146550!5225!NR5A2	149821	+	NR5A2	30.8967	8446	5225	1.61646
chr1!200374074!200379186!4890!ZNF281	5112	-	ZNF281	33.0525	8456	4890	1.72924
chr1!200520624!200589862!7277!KIF14	69238	-	KIF14	192.436	73264	7277	10.0679
chr1!200613164!200639126!2320!DDX59	25962	-	DDX59	103.898	12611	2320	5.43578
chr1!200708685!200829831!7351!CAMSAP2	121146	+	CAMSAP2	104.672	40256	7351	5.47626
chr1!200842082!200843306!1224!GPR25	1224	+	GPR25	1.24927	80	1224	0.065359
chr1!200860626!200884864!4408!C1orf106	24238	+	C1orf106	7.65767	1766	4408	0.400635
chr1!200938513!200992828!9940!KIF21B	54315	-	KIF21B	46.2597	24057	9940	2.42022
chr1!201008639!201081694!6168!CACNA1S	73055	-	CACNA1S	179.908	58056	6168	9.41245
chr1!201083080!201084500!1420!ASCL5	1420	-	ASCL5	0.067302	5	1420	0.003521
chr1!201103899!201123632!1539!TMEM9	19733	-	TMEM9	17.3999	1401	1539	0.910331
chr1!201159952!201198080!11810!IGFN1	38128	+	IGFN1	9.10537	5626	11810	0.476376
chr1!201252579!201302121!5447!PKP1	49542	+	PKP1	20.6227	5877	5447	1.07894
chr1!201328135!201346828!1338!TNNT2	18693	-	TNNT2	78.9267	5525	1338	4.1293
chr1!201349965!201368669!2839!LAD1	18704	-	LAD1	21.7867	3236	2839	1.13984
chr1!201372894!201390874!6143!TNNI1	17980	-	TNNI1	3.75556	1207	6143	0.196484
chr1!201434621!201438299!1516!PHLDA3	3678	-	PHLDA3	0.945605	75	1516	0.049472
chr1!201452657!201476387!2324!CSRP1	23730	-	CSRP1	11.613	1412	2324	0.607573
chr1!201617449!201796102!13265!NAV1	178653	+	NAV1	67.1513	46603	13265	3.51323
chr1!201798287!201853422!11416!IPO9	55135	+	IPO9	52.9247	31610	11416	2.76892
chr1!201857804!201861715!1653!SHISA4	3911	+	SHISA4	10.083	872	1653	0.527526
chr1!201865583!201915716!3967!LMOD1	50133	-	LMOD1	0.337274	70	3967	0.017646
chr1!201924618!201939789!1659!TIMM17A	15171	+	TIMM17A	15.9339	1383	1659	0.833635
chr1!201951765!201975275!2413!RNPEP	23510	+	RNPEP	35.9543	4539	2413	1.88106
chr1!201979689!201986315!3247!ELF3	6626	+	ELF3	10.4075	1768	3247	0.544503
chr1!202092028!202098634!2459!GPR37L1	6606	+	GPR37L1	9.21879	1186	2459	0.48231
chr1!202102531!202113871!1795!ARL8A	11340	-	ARL8A	12.8952	1211	1795	0.674652
chr1!202116140!202130716!4309!PTPN7	14576	-	PTPN7	12.3404	2782	4309	0.645625
chr1!202163117!202288889!3640!LGR6	125772	+	LGR6	35.6914	6797	3640	1.86731
chr1!202300784!202311094!908!UBE2T	10310	-	UBE2T	100.621	4780	908	5.26432
chr1!202317829!202557697!11990!PPP1R12B	239868	+	PPP1R12B	33.5584	21051	11990	1.75571
chr1!202559724!202679551!7779!SYT2	119827	-	SYT2	11.7892	4798	7779	0.616789
chr1!202696531!202777549!6383!KDM5B	81018	-	KDM5B	242.599	81015	6383	12.6923
chr1!202847409!202858385!3227!RABIF	10976	-	RABIF	5.45517	921	3227	0.285404
chr1!202860229!202896371!3338!KLHL12	36142	-	KLHL12	60.445	10556	3338	3.16237
chr1!202909959!202927524!2175!ADIPOR1	17565	-	ADIPOR1	53.712	6112	2175	2.81011
chr1!202931000!202936404!1643!CYB5R1	5404	-	CYB5R1	25.6751	2207	1643	1.34327
chr1!202976533!202993197!2220!TMEM183A	16664	+	TMEM183A	17.7018	2056	2220	0.926126
chr1!202976535!202992668!1689!TMEM183B	16133	+	TMEM183B	23.2557	2055	1689	1.2167
chr1!203020310!203047864!5045!PPFIA4	27554	+	PPFIA4	1.48137	391	5045	0.077502
chr1!203052256!203055166!1533!MYOG	2910	-	MYOG	2.5934	208	1533	0.135682
chr1!203096835!203136533!2919!ADORA1	39698	+	ADORA1	4.88486	746	2919	0.255567
chr1!203136938!203144942!1806!MYBPH	8004	-	MYBPH	26.935	2545	1806	1.40919
chr1!203148058!203155922!1837!CHI3L1	7864	-	CHI3L1	28.9985	2787	1837	1.51715
chr1!203185206!203198860!2307!CHIT1	13654	-	CHIT1	49.628	5990	2307	2.59645
chr1!203274663!203278729!2711!BTG2	4066	+	BTG2	0.669795	95	2711	0.035042
chr1!203309748!203320557!3257!FMOD	10809	-	FMOD	10.3521	1764	3257	0.541603
chr1!203444882!203460479!5819!PRELP	15597	+	PRELP	5.01578	1527	5819	0.262416
chr1!203463270!203478077!1444!OPTC	14807	+	OPTC	44.6342	3372	1444	2.33518
chr1!203595914!203713209!8920!ATP2B4	117295	+	ATP2B4	89.97	41987	8920	4.70706
chr1!203734283!203745480!3337!LAX1	11197	+	LAX1	10.7913	1884	3337	0.564579
chr1!203764750!203823256!4778!ZC3H11A	58506	+	ZC3H11A	64.9662	16240	4778	3.39891
chr1!203766650!203769590!2940!ZBED6	2940	+	ZBED6	0.091018	14	2940	0.004762
chr1!203830739!203840280!1547!SNRPE	9541	+	SNRPE	7.72213	625	1547	0.404008
chr1!204042245!204096871!4073!SOX13	54626	+	SOX13	0.811856	173	4073	0.042475
chr1!204100189!204121307!2610!ETNK2	21118	-	ETNK2	0.703037	96	2610	0.036782
chr1!204123943!204135465!1465!REN	11522	-	REN	50.8832	3900	1465	2.66212
chr1!204159468!204165619!714!KISS1	6151	-	KISS1	2.24869	84	714	0.117647
chr1!204167287!204183220!883!GOLT1A	15933	-	GOLT1A	32.2532	1490	883	1.68743
chr1!204187978!204329057!7414!PLEKHA6	141079	-	PLEKHA6	29.8979	11597	7414	1.5642
chr1!204372491!204380944!5275!PPP1R15B	8453	-	PPP1R15B	9.94643	2745	5275	0.520379
chr1!204391757!204459474!7606!PIK3C2B	67717	-	PIK3C2B	95.6696	38070	7606	5.00526
chr1!204485506!204527248!10077!MDM4	41742	+	MDM4	10.7908	5689	10077	0.564553
chr1!204586302!204654597!3322!LRRN2	68295	-	LRRN2	10.1495	1764	3322	0.531005
chr1!204797781!204991950!11057!NFASC	194169	+	NFASC	46.297	26782	11057	2.42218
chr1!205012339!205047171!7670!CNTN2	34832	+	CNTN2	27.978	11227	7670	1.46375
chr1!205052256!205053588!1332!TMEM81	1332	-	TMEM81	14.278	995	1332	0.746997
chr1!205055269!205091150!4411!RBBP5	35881	-	RBBP5	69.0152	15927	4411	3.61075
chr1!205111630!205180727!7909!DSTYK	69097	-	DSTYK	41.889	17333	7909	2.19155
chr1!205197037!205242471!4202!TMCC2	45434	+	TMCC2	5.48124	1205	4202	0.286768
chr1!205271190!205290883!3401!NUAK2	19693	-	NUAK2	26.2288	4667	3401	1.37224
chr1!205305192!205326218!3674!KLHDC8A	21026	-	KLHDC8A	12.694	2440	3674	0.664126
chr1!205350505!205391214!961!LEMD1	40709	-	LEMD1	28.5216	1434	961	1.4922
chr1!205473683!205501921!3274!CDK18	28238	+	CDK18	22.4649	3848	3274	1.17532
chr1!205538111!205572046!4088!MFSD4	33935	+	MFSD4	15.8129	3382	4088	0.827299
chr1!205577070!205602000!11847!ELK4	24930	-	ELK4	9.6642	5990	11847	0.505613
chr1!205626980!205649630!3382!SLC45A3	22650	-	SLC45A3	12.0323	2129	3382	0.629509
chr1!205681946!205719372!6464!NUCKS1	37426	-	NUCKS1	10.4263	3526	6464	0.545483
chr1!205737113!205744610!3494!RAB7L1	7497	-	RAB7L1	8.21118	1501	3494	0.429594
chr1!205758220!205782161!4854!SLC41A1	23941	-	SLC41A1	14.0459	3567	4854	0.734858
chr1!205797149!205819276!2183!PM20D1	22127	-	PM20D1	61.2816	6999	2183	3.20614
chr1!205882176!205912588!4798!SLC26A9	30412	-	SLC26A9	61.6479	15475	4798	3.2253
chr1!206138910!206155074!1867!FAM72A	16164	+	FAM72A	0.040951	4	1867	0.002142
chr1!206224282!206231482!1773!AVPR1B	7200	+	AVPR1B	7.50323	696	1773	0.392555
chr1!206238881!206288236!1244!C1orf186	49355	-	C1orf186	45.5567	2965	1244	2.38344
chr1!206317458!206332104!2228!CTSE	14646	+	CTSE	30.8155	3592	2228	1.61221
chr1!206516199!206580070!1230!SRGAP2B	63871	+	SRGAP2B	0	0	1230	0
chr1!206516199!206581301!2461!SRGAP2C	65102	+	SRGAP2C	0	0	2461	0
chr1!206516199!206637783!5971!SRGAP2	121584	+	SRGAP2	0.23048	72	5971	0.012058
chr1!206557366!206580068!1067!SRGAP2D	22702	+	SRGAP2D	0	0	1067	0
chr1!206643585!206670223!3474!IKBKE	26638	+	IKBKE	48.2522	8770	3474	2.52447
chr1!206680878!206762616!4150!RASSF5	81738	+	RASSF5	5.8539	1271	4150	0.306265
chr1!206764973!206785904!2097!EIF2D	20931	-	EIF2D	128.2	14065	2097	6.7072
chr1!206808880!206822542!2261!DYRK3	13662	+	DYRK3	25.3273	2996	2261	1.32508
chr1!206858364!206907630!3517!MAPKAPK2	49266	+	MAPKAPK2	12.2444	2253	3517	0.640603
chr1!206940947!206945839!1629!IL10	4892	-	IL10	12.6487	1078	1629	0.661756
chr1!206972214!207016326!1969!IL19	44112	+	IL19	20.9291	2156	1969	1.09497
chr1!207039153!207042568!1234!IL20	3415	+	IL20	35.6409	2301	1234	1.86467
chr1!207070787!207077484!1979!IL24	6697	+	IL24	12.5751	1302	1979	0.657908
chr1!207076630!207095378!3085!FAIM3	18748	-	FAIM3	23.7172	3828	3085	1.24084
chr1!207101866!207119811!4275!PIGR	17945	-	PIGR	35.1515	7862	4275	1.83906
chr1!207131311!207143970!2783!FCAMR	12659	-	FCAMR	18.4545	2687	2783	0.965505
chr1!207191865!207206101!5502!C1orf116	14236	-	C1orf116	13.1664	3790	5502	0.68884
chr1!207217193!207226325!6521!YOD1	9132	-	YOD1	22.8891	7809	6521	1.19752
chr1!207226619!207254368!9143!PFKFB2	27749	+	PFKFB2	21.2336	10157	9143	1.11091
chr1!207262211!207273337!1195!C4BPB	11126	+	C4BPB	39.9551	2498	1195	2.09038
chr1!207277606!207318317!2243!C4BPA	40711	+	C4BPA	78.2533	9183	2243	4.09407
chr1!207494816!207534311!2914!CD55	39495	+	CD55	49.2735	7512	2914	2.5779
chr1!207627644!207663240!4170!CR2	35596	+	CR2	228.087	49761	4170	11.9331
chr1!207669472!207815110!9966!CR1	145638	+	CR1	0.659759	344	9966	0.034517
chr1!207818457!207897036!1837!CR1L	78579	+	CR1L	2.71568	261	1837	0.142079
chr1!207925382!207968861!3393!CD46	43479	+	CD46	53.3644	9473	3393	2.79192
chr1!208059882!208084683!2811!CD34	24801	-	CD34	37.4253	5504	2811	1.95802
chr1!208195587!208417665!11443!PLXNA2	222078	-	PLXNA2	61.6994	36938	11443	3.228
chr1!209602167!209605892!890!MIR205HG	3725	+	MIR205HG	0.343619	16	890	0.017978
chr1!209757044!209787284!2470!CAMK1G	30240	+	CAMK1G	70.4271	9101	2470	3.68461
chr1!209788217!209825820!4495!LAMB3	37603	-	LAMB3	76.2214	17925	4495	3.98776
chr1!209848669!209849735!963!G0S2	1066	+	G0S2	1.30998	66	963	0.068536
chr1!209859524!209908295!1566!HSD11B1	48771	+	HSD11B1	42.8291	3509	1566	2.24074
chr1!209929393!209955668!2251!TRAF3IP3	26275	+	TRAF3IP3	52.0174	6126	2251	2.72146
chr1!209955661!209957890!1561!C1orf74	2229	-	C1orf74	10.4814	856	1561	0.548366
chr1!209958967!209979520!4505!IRF6	20553	-	IRF6	29.1565	6872	4505	1.52542
chr1!210001311!210030910!8486!DIEXF	29599	+	DIEXF	28.9433	12850	8486	1.51426
chr1!210111518!210337633!5388!SYT14	226115	+	SYT14	29.0326	8184	5388	1.51893
chr1!210406194!210416440!2008!SERTAD4	10246	+	SERTAD4	8.42417	885	2008	0.440737
chr1!210501595!210849638!3962!HHAT	348043	+	HHAT	31.382	6505	3962	1.64185
chr1!210851656!211307457!8106!KCNH1	455801	-	KCNH1	37.6334	15960	8106	1.96891
chr1!211432707!211489725!4985!RCOR3	57018	+	RCOR3	38.0398	9921	4985	1.99017
chr1!211499956!211548286!4119!TRAF5	48330	+	TRAF5	30.4271	6557	4119	1.59189
chr1!211649863!211666259!4266!RD3	16396	-	RD3	1.79668	401	4266	0.093999
chr1!211748380!211752099!2018!SLC30A1	3719	-	SLC30A1	35.3388	3731	2018	1.84886
chr1!211831598!211848972!3274!NEK2	17374	-	NEK2	33.1836	5684	3274	1.7361
chr1!211916798!212004114!7782!LPGAT1	87316	-	LPGAT1	13.725	5588	7782	0.718067
chr1!212113740!212209002!4537!INTS7	95262	-	INTS7	178.011	42254	4537	9.3132
chr1!212208894!212278348!4597!DTL	69454	+	DTL	65.0918	15655	4597	3.40548
chr1!212458878!212535205!3415!PPP2R5A	76327	+	PPP2R5A	36.2631	6479	3415	1.89722
chr1!212537815!212588267!2145!TMEM206	50452	-	TMEM206	51.7454	5807	2145	2.70723
chr1!212606228!212619721!949!NENF	13493	+	NENF	8.13697	404	949	0.425711
chr1!212738675!212794119!2545!ATF3	55444	+	ATF3	6.60159	879	2545	0.345383
chr1!212797788!212800120!2332!FAM71A	2332	+	FAM71A	12.3191	1503	2332	0.644511
chr1!212859758!212873327!981!BATF3	13569	-	BATF3	8.28071	425	981	0.433231
chr1!212899494!212965139!13220!NSL1	65645	-	NSL1	9.58004	6626	13220	0.50121
chr1!212965169!212990167!2609!TATDN3	24998	+	TATDN3	18.1175	2473	2609	0.947873
chr1!213003484!213020991!504!C1orf227	17507	-	C1orf227	46.9502	1238	504	2.45635
chr1!213031596!213072705!5939!FLVCR1	41109	+	FLVCR1	20.7455	6446	5939	1.08537
chr1!213123886!213164927!4469!VASH2	41041	+	VASH2	8.95172	2093	4469	0.468337
chr1!213165523!213189168!4649!ANGEL2	23645	-	ANGEL2	32.7677	7970	4649	1.71435
chr1!213224587!213446808!4191!RPS6KC1	222221	+	RPS6KC1	111.851	24525	4191	5.85182
chr1!214161277!214214847!8721!PROX1	53570	+	PROX1	16.521	7538	8721	0.86435
chr1!214454564!214510477!1685!SMYD2	55913	+	SMYD2	53.0082	4673	1685	2.77329
chr1!214522038!214725024!13443!PTPN14	202986	-	PTPN14	60.3359	42435	13443	3.15666
chr1!214776531!214837914!10296!CENPF	61383	+	CENPF	149.417	80486	10296	7.81721
chr1!215178884!215410436!3812!KCNK2	231552	+	KCNK2	34.8682	6954	3812	1.82424
chr1!215740734!215795149!3931!KCTD3	54415	+	KCTD3	70.9074	14583	3931	3.70974
chr1!215796235!216596738!20185!USH2A	800503	-	USH2A	619.549	654270	20185	32.4137
chr1!216676587!217311097!7377!ESRRG	634510	-	ESRRG	62.5934	24158	7377	3.27477
chr1!217603833!217804409!2336!GPATCH2	200576	-	GPATCH2	87.4605	10689	2336	4.57577
chr1!217804694!218040484!1235!SPATA17	235790	+	SPATA17	89.9975	5815	1235	4.7085
chr1!218458628!218511325!7771!RRP15	52697	+	RRP15	4.80859	1955	7771	0.251576
chr1!218518675!218617961!5954!TGFB2	99286	+	TGFB2	18.2053	5671	5954	0.952469
chr1!219347191!219386207!1892!LYPLAL1	39016	+	LYPLAL1	14.5879	1444	1892	0.763214
chr1!220087605!220101993!2854!SLC30A10	14388	-	SLC30A10	30.8339	4604	2854	1.61317
chr1!220141941!220220000!5015!EPRS	78059	-	EPRS	336.792	88366	5015	17.6203
chr1!220230823!220263195!2507!BPNT1	32372	-	BPNT1	65.1944	8551	2507	3.41085
chr1!220267454!220321383!3549!IARS2	53929	+	IARS2	155.431	28860	3549	8.13187
chr1!220321609!220445843!7329!RAB3GAP2	124234	-	RAB3GAP2	223.242	85600	7329	11.6796
chr1!220701524!220837799!7102!MARK1	136275	+	MARK1	46.8964	17425	7102	2.45353
chr1!220863627!220872499!2972!C1orf115	8872	+	C1orf115	0.578817	90	2972	0.030283
chr1!220921675!220957596!1573!MARC2	35921	+	MARC2	34.4486	2835	1573	1.80229
chr1!220960038!220987741!2243!MARC1	27703	+	MARC1	24.0563	2823	2243	1.25858
chr1!221052742!221058400!2278!HLX	5658	+	HLX	10.2533	1222	2278	0.536435
chr1!221874763!221915516!3294!DUSP10	40753	-	DUSP10	32.6455	5626	3294	1.70795
chr1!222695601!222721444!2574!HHIPL2	25843	-	HHIPL2	42.5791	5734	2574	2.22766
chr1!222731243!222763275!2281!TAF1A	32032	-	TAF1A	76.6983	9153	2281	4.01271
chr1!222791443!222841351!8123!MIA3	49908	+	MIA3	236.564	100535	8123	12.3766
chr1!222841354!222885864!3006!AIDA	44510	-	AIDA	35.6715	5610	3006	1.86627
chr1!222885905!222906106!1681!BROX	20201	+	BROX	74.6815	6568	1681	3.9072
chr1!222910557!222924002!1345!FAM177B	13445	+	FAM177B	13.3726	941	1345	0.699628
chr1!222988430!223179337!4924!DISP1	190907	+	DISP1	42.3462	10909	4924	2.21548
chr1!223282747!223316624!4267!TLR5	33877	-	TLR5	107.234	23939	4267	5.61027
chr1!223394160!223537544!3218!SUSD4	143384	-	SUSD4	31.5455	5311	3218	1.6504
chr1!223566714!223568812!2098!C1orf65	2098	+	C1orf65	2.66026	292	2098	0.13918
chr1!223714971!223853436!2101!CAPN8	138465	-	CAPN8	0.509459	56	2101	0.026654
chr1!223889294!223963720!3727!CAPN2	74426	+	CAPN2	69.178	13489	3727	3.61926
chr1!223967594!224033674!4789!TP53BP2	66080	-	TP53BP2	195.405	48959	4789	10.2232
chr1!224301788!224349749!5451!FBXO28	47961	+	FBXO28	6.89374	1966	5451	0.360668
chr1!224370909!224381142!2063!DEGS1	10233	+	DEGS1	31.7977	3432	2063	1.6636
chr1!224415035!224517891!3006!NVL	102856	-	NVL	181.594	28559	3006	9.50066
chr1!224544512!224567153!2326!CNIH4	22641	+	CNIH4	13.6821	1665	2326	0.715821
chr1!224572844!224622001!6872!WDR26	49157	-	WDR26	36.1861	13010	6872	1.89319
chr1!224804178!224928249!2372!CNIH3	124071	+	CNIH3	7.38122	916	2372	0.386172
chr1!225117355!225586996!14457!DNAH14	469641	+	DNAH14	98.2609	74321	14457	5.14083
chr1!225589203!225616557!3973!LBR	27354	-	LBR	69.9172	14533	3973	3.65794
chr1!225674533!225840845!13172!ENAH	166312	-	ENAH	13.4923	9298	13172	0.705891
chr1!225965514!225978168!1620!SRP9	12654	+	SRP9	2.6665	226	1620	0.139506
chr1!225997796!226033262!1906!EPHX1	35466	+	EPHX1	39.7419	3963	1906	2.07922
chr1!226033232!226070420!4453!TMEM63A	37188	-	TMEM63A	48.1	11206	4453	2.51651
chr1!226073981!226076846!1626!LEFTY1	2865	-	LEFTY1	13.2363	1126	1626	0.692497
chr1!226107576!226112040!1771!PYCR2	4464	-	PYCR2	22.8157	2114	1771	1.19368
chr1!226124297!226129083!2187!LEFTY2	4786	-	LEFTY2	10.1294	1159	2187	0.52995
chr1!226170402!226187066!4009!SDE2	16664	-	SDE2	50.5904	10611	4009	2.6468
chr1!226250407!226259703!1062!H3F3A	9296	+	H3F3A	8.63902	480	1062	0.451977
chr1!226332379!226374423!3565!ACBD3	42044	-	ACBD3	53.9208	10057	3565	2.82104
chr1!226411318!226414756!2030!MIXL1	3438	+	MIXL1	7.10884	755	2030	0.371921
chr1!226418849!226497449!3468!LIN9	78600	-	LIN9	73.0327	13251	3468	3.82093
chr1!226548391!226595801!3985!PARP1	47410	-	PARP1	120.132	25046	3985	6.28507
chr1!226736500!226796915!7705!C1orf95	60415	+	C1orf95	1.2081	487	7705	0.063206
chr1!226819390!226926876!6162!ITPKB	107486	-	ITPKB	9.78335	3154	6162	0.511847
chr1!227058272!227083804!2298!PSEN2	25532	+	PSEN2	21.0685	2533	2298	1.10226
chr1!227127937!227175246!2924!ADCK3	47309	+	ADCK3	24.6636	3773	2924	1.29036
chr1!227177565!227505826!10506!CDC42BPA	328261	-	CDC42BPA	177.992	97834	10506	9.3122
chr1!227751219!227850164!8554!ZNF678	98945	+	ZNF678	3.27576	1466	8554	0.171382
chr1!227918889!227923112!2595!JMJD4	4223	-	JMJD4	8.27161	1123	2595	0.432755
chr1!227922696!227968932!2367!SNAP47	46236	+	SNAP47	22.0693	2733	2367	1.15463
chr1!228003417!228034171!1243!PRSS38	30754	+	PRSS38	13.7164	892	1243	0.717619
chr1!228109164!228135676!1240!WNT9A	26512	-	WNT9A	10.0039	649	1240	0.523387
chr1!228194722!228248972!2972!WNT3A	54250	+	WNT3A	2.41174	375	2972	0.126178
chr1!228270360!228286913!2198!ARF1	16553	+	ARF1	4.25235	489	2198	0.222475
chr1!228288427!228291022!1290!C1orf35	2595	-	C1orf35	25.8407	1744	1290	1.35194
chr1!228294379!228297013!906!MRPL55	2634	-	MRPL55	29.7045	1408	906	1.55408
chr1!228327784!228336655!1280!GUK1	8871	+	GUK1	6.06267	406	1280	0.317188
chr1!228337414!228347527!2381!GJC2	10113	+	GJC2	0.995428	124	2381	0.052079
chr1!228353428!228369958!7904!IBA57	16530	+	IBA57	0.457049	189	7904	0.023912
chr1!228395830!228566575!28628!OBSCN	170745	+	OBSCN	4.69433	7031	28628	0.245599
chr1!228581376!228594517!2691!TRIM11	13141	-	TRIM11	10.8887	1533	2691	0.569677
chr1!228595635!228604583!2635!TRIM17	8948	-	TRIM17	22.5376	3107	2635	1.17913
chr1!228612545!228613026!481!HIST3H3	481	-	HIST3H3	9.09993	229	481	0.476091
chr1!228645064!228645560!496!HIST3H2A	496	-	HIST3H2A	5.85746	152	496	0.306452
chr1!228645807!228646259!452!HIST3H2BB	452	+	HIST3H2BB	10.5718	250	452	0.553097
chr1!228675067!228683889!3133!RNF187	8822	+	RNF187	0.164722	27	3133	0.008618
chr1!228870823!228882416!4372!RHOU	11593	+	RHOU	1.37277	314	4372	0.071821
chr1!229406808!229441640!3035!RAB4A	34832	+	RAB4A	13.8489	2199	3035	0.724547
chr1!229440128!229441250!1122!SPHAR	1122	+	SPHAR	3.59449	211	1122	0.188057
chr1!229456751!229478688!5121!CCSAP	21937	-	CCSAP	12.8321	3438	5121	0.671353
chr1!229566992!229569843!1492!ACTA1	2851	-	ACTA1	16.5901	1295	1492	0.867962
chr1!229577043!229644088!4170!NUP133	67045	-	NUP133	212.237	46303	4170	11.1038
chr1!229652328!229694442!3857!ABCB10	42114	-	ABCB10	53.8527	10867	3857	2.81747
chr1!229728865!229761794!6115!TAF5L	32929	-	TAF5L	17.1634	5491	6115	0.897956
chr1!229761980!229795946!5613!URB2	33966	+	URB2	104.869	30796	5613	5.48655
chr1!230202955!230417875!4459!GALNT2	214920	+	GALNT2	34.0139	7935	4459	1.77955
chr1!230457391!230561674!3354!PGBD5	104283	-	PGBD5	20.5442	3605	3354	1.07484
chr1!230778201!230829731!2960!COG2	51530	+	COG2	93.9289	14546	2960	4.91419
chr1!230838271!230850336!2581!AGT	12065	-	AGT	11.0121	1487	2581	0.576133
chr1!230883129!230937749!2593!CAPN9	54620	+	CAPN9	114.852	15581	2593	6.00887
chr1!230972864!231005335!4132!C1orf198	32471	-	C1orf198	9.16834	1982	4132	0.479671
chr1!231041986!231114618!3289!TTC13	72632	-	TTC13	167.677	28853	3289	8.77257
chr1!231114822!231136479!1445!ARV1	21657	+	ARV1	52.024	3933	1445	2.7218
chr1!231154703!231175995!1498!FAM89A	21292	-	FAM89A	7.41331	581	1498	0.38785
chr1!231298673!231357314!8522!TRIM67	58641	+	TRIM67	0.338675	151	8522	0.017719
chr1!231319844!231323373!1347!LOC149373	3529	-	LOC149373	0.383128	27	1347	0.020045
chr1!231359508!231376924!1435!C1orf131	17416	-	C1orf131	45.5668	3421	1435	2.38397
chr1!231376918!231413719!2680!GNPAT	36801	+	GNPAT	142.377	19963	2680	7.44888
chr1!231468481!231473578!5097!EXOC8	5097	-	EXOC8	7.08003	1888	5097	0.370414
chr1!231473681!231490769!4618!SPRTN	17088	+	SPRTN	14.9376	3609	4618	0.781507
chr1!231499496!231560790!7097!EGLN1	61294	-	EGLN1	4.74008	1760	7097	0.247992
chr1!231664398!231702269!2649!TSNAX	37871	+	TSNAX	21.2207	2941	2649	1.11023
chr1!231762560!232177019!13339!DISC1	414459	+	DISC1	21.7031	15146	13339	1.13547
chr1!232533711!232651243!6488!SIPA1L2	117532	-	SIPA1L2	82.7834	28100	6488	4.33107
chr1!232940637!232946092!5455!MAP10	5455	+	MAP10	0.056063	16	5455	0.002933
chr1!233086369!233114219!902!NTPCR	27850	+	NTPCR	16.0836	759	902	0.841463
chr1!233119881!233431459!6817!PCNXL2	311578	-	PCNXL2	1.40473	501	6817	0.073493
chr1!233463513!233520894!5809!KIAA1804	57381	+	KIAA1804	29.0475	8828	5809	1.51971
chr1!233749749!233808258!2161!KCNK1	58509	+	KCNK1	9.41097	1064	2161	0.492365
chr1!234040678!234460262!2891!SLC35F3	419584	+	SLC35F3	18.3866	2781	2891	0.961951
chr1!234509213!234519795!856!COA6	10582	+	COA6	13.6208	610	856	0.712617
chr1!234527058!234614849!5130!TARBP1	87791	-	TARBP1	220.785	59257	5130	11.5511
chr1!234740014!234745271!4663!IRF2BP2	5257	-	IRF2BP2	3.30793	807	4663	0.173065
chr1!235272657!235292256!3385!TOMM20	19599	-	TOMM20	7.63424	1352	3385	0.399409
chr1!235294497!235324571!2071!RBM34	30074	-	RBM34	123.7	13403	2071	6.47175
chr1!235330209!235491532!6395!ARID4B	161323	-	ARID4B	291.765	97617	6395	15.2646
chr1!235491752!235507844!2744!GGPS1	16092	+	GGPS1	10.4067	1494	2744	0.544461
chr1!235530727!235612280!1958!TBCE	81553	+	TBCE	126.3	12938	1958	6.60776
chr1!235610504!235667781!5611!B3GALNT2	57277	-	B3GALNT2	72.6434	21325	5611	3.80057
chr1!235710984!235814054!5312!GNG4	103070	-	GNG4	3.70978	1031	5312	0.194089
chr1!235824330!236030227!13497!LYST	205897	-	LYST	364.756	257568	13497	19.0834
chr1!236139131!236228481!5881!NID1	89350	-	NID1	65.8242	20253	5881	3.4438
chr1!236305831!236372209!2042!GPR137B	66378	+	GPR137B	39.7159	4243	2042	2.07787
chr1!236378421!236445339!5054!ERO1LB	66918	-	ERO1LB	44.2749	11707	5054	2.31638
chr1!236557679!236648008!3017!EDARADD	90329	+	EDARADD	17.7834	2807	3017	0.930394
chr1!236681513!236716279!6670!LGALS8	34766	+	LGALS8	12.6088	4400	6670	0.65967
chr1!236712304!236767841!8484!HEATR1	55537	-	HEATR1	325.359	144416	8484	17.0222
chr1!236849753!236927927!5110!ACTN2	78174	+	ACTN2	52.2021	13956	5110	2.73111
chr1!236958580!237067281!10558!MTR	108701	+	MTR	99.4542	54936	10558	5.20326
chr1!237167402!237167718!316!MT1HL1	316	-	MT1HL1	9.07302	150	316	0.474684
chr1!237205701!237997288!16365!RYR2	791587	+	RYR2	3.24929	2782	16365	0.169997
chr1!238041163!238054222!2474!ZP4	13059	-	ZP4	76.293	9875	2474	3.99151
chr1!239792372!240072717!2745!CHRM3	280345	+	CHRM3	9.09386	1306	2745	0.475774
chr1!240255184!240638489!6429!FMN2	383305	+	FMN2	74.6001	25092	6429	3.90294
chr1!240652872!240775462!4183!GREM2	122590	-	GREM2	0.968714	212	4183	0.050681
chr1!240938813!241520530!2576!RGS7	581717	-	RGS7	119.58	16116	2576	6.25621
chr1!241660856!241683085!1867!FH	22229	-	FH	92.1088	8997	1867	4.81896
chr1!241695433!241758949!5266!KMO	63516	+	KMO	55.7408	15357	5266	2.91626
chr1!241756451!241803701!2632!OPN3	47250	-	OPN3	33.4347	4604	2632	1.74924
chr1!241792166!241799232!7066!CHML	7066	-	CHML	12.1132	4478	7066	0.633739
chr1!241815579!241965434!4370!WDR64	149855	+	WDR64	94.4713	21599	4370	4.94256
chr1!242011492!242053241!3462!EXO1	41749	+	EXO1	106.821	19348	3462	5.58868
chr1!242158791!242162385!1192!MAP1LC3C	3594	-	MAP1LC3C	10.6954	667	1192	0.559564
chr1!242251688!242687998!3441!PLD5	436310	-	PLD5	93.6583	16861	3441	4.90003
chr1!243287729!243418708!7214!CEP170	130979	-	CEP170	0.153674	58	7214	0.00804
chr1!243419306!243663393!2617!SDCCAG8	244087	+	SDCCAG8	138.245	18928	2617	7.23271
chr1!243651534!244006886!7341!AKT3	355352	-	AKT3	28.4455	10925	7341	1.48822
chr1!244212240!244220780!4515!ZBTB18	8540	+	ZBTB18	6.0834	1437	4515	0.318272
chr1!244515936!244552388!574!C1orf100	36452	+	C1orf100	34.1318	1025	574	1.78571
chr1!244571793!244615436!2782!ADSS	43643	-	ADSS	64.9952	9460	2782	3.40043
chr1!244624672!244803662!3194!C1orf101	178990	+	C1orf101	232.011	38770	3194	12.1384
chr1!244816351!244872334!4092!DESI2	55983	+	DESI2	3.29774	706	4092	0.172532
chr1!244998638!245008359!2616!COX20	9721	+	COX20	5.75753	788	2616	0.301223
chr1!245013601!245027827!6846!HNRNPU	14226	-	HNRNPU	61.6606	22085	6846	3.22597
chr1!245133170!245288530!4549!EFCAB2	155360	+	EFCAB2	5.45809	1299	4549	0.285557
chr1!245318286!245866428!7287!KIF26B	548142	+	KIF26B	0.800016	305	7287	0.041855
chr1!245912641!246670644!1752!SMYD3	758003	-	SMYD3	89.2087	8177	1752	4.66724
chr1!246703862!246729565!1786!TFB2M	25703	-	TFB2M	47.4207	4431	1786	2.48096
chr1!246729638!246831884!5564!CNST	102246	+	CNST	36.376	10589	5564	1.90313
chr1!246887377!246931440!2475!SCCPDH	44063	+	SCCPDH	47.9583	6210	2475	2.50909
chr1!247002401!247094726!8631!AHCTF1	92325	-	AHCTF1	238.271	107593	8631	12.4659
chr1!247108848!247171395!3756!ZNF695	62547	-	ZNF695	7.48065	1470	3756	0.391374
chr1!247197939!247242115!4198!ZNF670	44176	-	ZNF670	40.3312	8858	4198	2.11005
chr1!247263263!247267674!1980!ZNF669	4411	-	ZNF669	82.3825	8534	1980	4.3101
chr1!247273461!247275719!2258!C1orf229	2258	-	C1orf229	0.084649	10	2258	0.004429
chr1!247285276!247335318!3571!ZNF124	50042	-	ZNF124	25.0444	4679	3571	1.31028
chr1!247419373!247420447!1074!VN1R5	1074	+	VN1R5	0.106781	6	1074	0.005587
chr1!247463621!247495045!2428!ZNF496	31424	-	ZNF496	34.6851	4406	2428	1.81466
chr1!247579457!247612406!4495!NLRP3	32949	+	NLRP3	58.3918	13732	4495	3.05495
chr1!247614330!247615284!954!OR2B11	954	-	OR2B11	5.16915	258	954	0.27044
chr1!247654369!247655711!1342!OR2W5	1342	+	OR2W5	8.30355	583	1342	0.434426
chr1!247670359!247740992!4427!GCSAML	70633	+	GCSAML	4.07146	943	4427	0.213011
chr1!247693433!247697141!2742!OR2C3	3708	-	OR2C3	11.8154	1695	2742	0.618162
chr1!247712346!247740992!3863!GCSAML	28646	+	GCSAML	4.55704	921	3863	0.238416
chr1!247751661!247752615!954!OR2G2	954	+	OR2G2	33.7798	1686	954	1.7673
chr1!247768887!247769817!930!OR2G3	930	+	OR2G3	33.0895	1610	930	1.73118
chr1!247835419!247836343!924!OR13G1	924	-	OR13G1	17.521	847	924	0.916667
chr1!247875130!247876057!927!OR6F1	927	-	OR6F1	11.0106	534	927	0.576052
chr1!247920763!247921708!945!OR1C1	945	-	OR1C1	14.927	738	945	0.780952
chr1!247978101!247979031!930!OR14A16	930	-	OR14A16	15.8049	769	930	0.826882
chr1!248004229!248005198!969!OR11L1	969	-	OR11L1	11.3618	576	969	0.594427
chr1!248020500!248043438!5156!TRIM58	22938	+	TRIM58	5.531	1492	5156	0.289372
chr1!248058888!248059833!945!OR2W3	945	+	OR2W3	19.4779	963	945	1.01905
chr1!248084319!248085258!939!OR2T8	939	+	OR2T8	10.9106	536	939	0.57082
chr1!248100492!248264224!1884!OR2L13	163732	+	OR2L13	21.0009	2070	1884	1.09873
chr1!248112159!248113098!939!OR2L8	939	+	OR2L8	18.4624	907	939	0.965921
chr1!248128633!248129641!1008!OR2AK2	1008	+	OR2AK2	33.544	1769	1008	1.75496
chr1!248185249!248186188!939!OR2L5	939	+	OR2L5	37.678	1851	939	1.97125
chr1!248201473!248202607!1134!OR2L2	1134	+	OR2L2	38.1097	2261	1134	1.99383
chr1!248223983!248224922!939!OR2L3	939	+	OR2L3	20.4776	1006	939	1.07135
chr1!248308449!248309388!939!OR2M5	939	+	OR2M5	53.3314	2620	939	2.7902
chr1!248343287!248344331!1044!OR2M2	1044	+	OR2M2	40.2416	2198	1044	2.10536
chr1!248366369!248367308!939!OR2M3	939	+	OR2M3	42.5227	2089	939	2.22471
chr1!248402230!248403166!936!OR2M4	936	+	OR2M4	31.4888	1542	936	1.64744
[truncated: 17,359 more rows]

## Sheet: BC2_ERR166304
Chr!Start!End!CodingLength!Symbol	GeneLength	Strand	GeneSymbol	SPKMG	Fragments(FR)	ExonLen(LN)	FR/Base
chr1!69090!70008!918!OR4F5	918	+	OR4F5	0.336238	17	918	0.018519
chr1!367658!368597!939!OR4F29	939	+	OR4F29	0.116018	6	939	0.00639
chr1!621095!622034!939!OR4F29	939	-	OR4F29	0.193364	10	939	0.01065
chr1!861120!879961!2554!SAMD11	18841	+	SAMD11	5.40298	760	2554	0.297572
chr1!879582!894679!2800!NOC2L	15097	-	NOC2L	38.9465	6006	2800	2.145
chr1!895966!901099!2564!KLHL17	5133	+	KLHL17	12.3642	1746	2564	0.680967
chr1!901876!910484!2436!PLEKHN1	8608	+	PLEKHN1	12.7232	1707	2436	0.700739
chr1!934341!935552!1040!HES4	1211	-	HES4	0.838009	48	1040	0.046154
chr1!948846!949919!666!ISG15	1073	+	ISG15	3.40782	125	666	0.187688
chr1!955502!991499!7326!AGRN	35997	+	AGRN	23.3268	9412	7326	1.28474
chr1!1007125!1009687!1122!RNF223	2562	-	RNF223	0.145643	9	1122	0.008021
chr1!1017197!1051736!2104!C1orf159	34539	-	C1orf159	0.405595	47	2104	0.022338
chr1!1109285!1133313!3129!TTLL10	24028	+	TTLL10	5.33855	920	3129	0.294024
chr1!1138887!1142089!1200!TNFRSF18	3202	-	TNFRSF18	5.14444	340	1200	0.283333
chr1!1146705!1149548!1104!TNFRSF4	2843	-	TNFRSF4	5.83848	355	1104	0.321558
chr1!1152287!1167447!2138!SDF4	15160	-	SDF4	15.6771	1846	2138	0.863424
chr1!1167628!1170420!2792!B3GALT6	2792	+	B3GALT6	0.227611	35	2792	0.012536
chr1!1177825!1182102!1043!FAM132A	4277	-	FAM132A	4.24763	244	1043	0.233941
chr1!1189291!1209234!2437!UBE2J2	19943	-	UBE2J2	8.2179	1103	2437	0.452606
chr1!1215815!1227409!3054!SCNN1D	11594	+	SCNN1D	8.20448	1380	3054	0.451866
chr1!1227763!1243269!3759!ACAP3	15506	-	ACAP3	13.9401	2886	3759	0.767757
chr1!1243993!1247057!1240!PUSL1	3064	+	PUSL1	4.15851	284	1240	0.229032
chr1!1246964!1260067!2629!CPSF3L	13103	-	CPSF3L	30.4088	4403	2629	1.67478
chr1!1260142!1264276!2193!GLTPD1	4134	+	GLTPD1	2.92265	353	2193	0.160967
chr1!1266725!1269844!2559!TAS1R3	3119	+	TAS1R3	9.56446	1348	2559	0.526768
chr1!1270657!1284492!2924!DVL1	13835	-	DVL1	11.9907	1931	2924	0.660397
chr1!1288068!1298921!3113!MXRA8	10853	-	MXRA8	6.21171	1065	3113	0.342114
chr1!1309109!1310818!1147!AURKAIP1	1709	-	AURKAIP1	18.885	1193	1147	1.04011
chr1!1321090!1334718!3631!CCNL2	13628	-	CCNL2	58.106	11620	3631	3.20022
chr1!1337275!1342693!733!MRPL20	5418	-	MRPL20	75.055	3030	733	4.1337
chr1!1353799!1356824!2192!ANKRD65	3025	-	ANKRD65	0.165665	20	2192	0.009124
chr1!1361507!1363167!492!TMEM88B	1660	+	TMEM88B	0.369042	10	492	0.020325
chr1!1370902!1378262!4659!VWA1	7360	+	VWA1	1.3757	353	4659	0.075767
chr1!1385068!1405538!3859!ATAD3C	20470	+	ATAD3C	4.44629	945	3859	0.244882
chr1!1407163!1431582!2433!ATAD3B	24419	+	ATAD3B	9.68664	1298	2433	0.533498
chr1!1447522!1470067!2807!ATAD3A	22545	+	ATAD3A	8.5836	1327	2807	0.472747
chr1!1470157!1475740!1117!TMEM240	5583	-	TMEM240	0.178805	11	1117	0.009848
chr1!1477052!1510262!1303!SSU72	33210	-	SSU72	9.65672	693	1303	0.53185
chr1!1533387!1535476!2089!C1orf233	2089	-	C1orf233	0.017383	2	2089	0.000957
chr1!1550794!1565990!3574!MIB2	15196	+	MIB2	12.4314	2447	3574	0.684667
chr1!1567559!1570030!1240!MMP23B	2471	+	MMP23B	0	0	1240	0
chr1!1571099!1655775!2527!CDK11B	84676	-	CDK11B	1.27177	177	2527	0.070044
chr1!1592938!1624243!6003!SLC35E2B	31305	-	SLC35E2B	0.396227	131	6003	0.021822
chr1!1634169!1655791!2627!CDK11A	21622	-	CDK11A	0.71881	104	2627	0.039589
chr1!1656276!1677438!7297!SLC35E2	21162	-	SLC35E2	0.442911	178	7297	0.024394
chr1!1682670!1711508!4226!NADK	28838	-	NADK	13.6714	3182	4226	0.752958
chr1!1716723!1822556!3194!GNB1	105833	-	GNB1	20.4592	3599	3194	1.1268
chr1!1846265!1848733!1101!CALML6	2468	+	CALML6	3.03439	184	1101	0.167121
chr1!1849028!1850740!958!TMEM52	1712	-	TMEM52	21.303	1124	958	1.17328
chr1!1884751!1935276!4710!KIAA1751	50525	-	KIAA1751	45.0838	11695	4710	2.48301
chr1!1950767!1962192!1925!GABRD	11425	+	GABRD	3.92377	416	1925	0.216104
chr1!1981908!2116834!3079!PRKCZ	134926	+	PRKCZ	25.9468	4400	3079	1.42904
chr1!2115898!2144159!6992!C1orf86	28261	-	C1orf86	4.83785	1863	6992	0.266447
chr1!2160133!2241652!5707!SKI	81519	+	SKI	3.88462	1221	5707	0.213948
chr1!2252695!2322993!1641!MORN1	70298	-	MORN1	19.1084	1727	1641	1.05241
chr1!2323213!2336885!3104!RER1	13672	+	RER1	6.87317	1175	3104	0.378544
chr1!2336240!2344010!2074!PEX10	7770	-	PEX10	3.79946	434	2074	0.209257
chr1!2407753!2436964!4837!PLCH2	29211	+	PLCH2	1.09234	291	4837	0.060161
chr1!2439974!2458035!2642!PANK4	18061	-	PANK4	26.3213	3830	2642	1.44966
chr1!2460183!2461684!1306!HES5	1501	-	HES5	0.333664	24	1306	0.018377
chr1!2487804!2495267!1706!TNFRSF14	7463	+	TNFRSF14	10.5046	987	1706	0.578546
chr1!2518188!2522908!2849!FAM213B	4720	+	FAM213B	2.6257	412	2849	0.144612
chr1!2522080!2564481!2902!MMEL1	42401	-	MMEL1	43.2711	6916	2902	2.38318
chr1!2572806!2706230!1775!TTC34	133424	-	TTC34	0.317106	31	1775	0.017465
chr1!2938045!2939467!1422!ACTRT2	1422	+	ACTRT2	6.23105	488	1422	0.343179
chr1!2985741!3355185!8723!PRDM16	369444	+	PRDM16	16.0421	7707	8723	0.883526
chr1!3371146!3397677!2904!ARHGEF16	26531	+	ARHGEF16	13.155	2104	2904	0.724518
chr1!3404505!3528059!7439!MEGF6	123554	-	MEGF6	16.3897	6715	7439	0.902675
chr1!3541555!3546694!2427!TPRG1L	5139	+	TPRG1L	6.86774	918	2427	0.378245
chr1!3547330!3566671!1699!WRAP73	19341	-	WRAP73	49.9608	4675	1699	2.75162
chr1!3569128!3652765!5522!TP73	83637	+	TP73	7.9539	2419	5522	0.438066
chr1!3668964!3688209!2174!CCDC27	19245	+	CCDC27	51.1883	6129	2174	2.81923
chr1!3689351!3692546!546!SMIM1	3195	+	SMIM1	0.066509	2	546	0.003663
chr1!3696783!3713068!2648!LRRC47	16285	-	LRRC47	15.3456	2238	2648	0.845166
chr1!3728644!3773797!6458!CEP104	45153	-	CEP104	67.7073	24082	6458	3.72902
chr1!3773830!3801993!3114!DFFB	28163	+	DFFB	5.67912	974	3114	0.312781
chr1!3805696!3816857!1666!C1orf174	11161	-	C1orf174	24.3363	2233	1666	1.34034
chr1!4715104!4843851!3317!AJAP1	128747	+	AJAP1	8.28745	1514	3317	0.456437
chr1!5922869!6052533!5004!NPHP4	129664	-	NPHP4	2.13717	589	5004	0.117706
chr1!6052357!6161253!5758!KCNAB2	108896	+	KCNAB2	6.31296	2002	5758	0.34769
chr1!6161846!6240194!9663!CHD5	78348	-	CHD5	61.8795	32932	9663	3.40805
chr1!6245079!6259679!2085!RPL22	14600	-	RPL22	10.8854	1250	2085	0.59952
chr1!6266188!6281359!3971!RNF207	15171	+	RNF207	8.08394	1768	3971	0.445228
chr1!6281252!6296044!4815!ICMT	14792	-	ICMT	7.05534	1871	4815	0.388577
chr1!6304251!6305638!697!HES3	1387	+	HES3	3.2302	124	697	0.177905
chr1!6307405!6321035!4082!GPR153	13630	-	GPR153	2.72664	613	4082	0.150171
chr1!6324331!6453826!2389!ACOT7	129495	-	ACOT7	25.6203	3371	2389	1.41105
chr1!6475293!6479979!4260!HES2	4686	-	HES2	0.571131	134	4260	0.031455
chr1!6484847!6521004!3531!ESPN	36157	+	ESPN	8.94216	1739	3531	0.492495
chr1!6521213!6526255!1913!TNFRSF25	5042	-	TNFRSF25	8.10557	854	1913	0.446419
chr1!6526151!6580121!5996!PLEKHG5	53970	-	PLEKHG5	27.9318	9224	5996	1.53836
chr1!6581406!6614658!6712!NOL9	33252	-	NOL9	50.6022	18706	6712	2.78695
chr1!6615337!6639817!2795!TAS1R1	24480	+	TAS1R1	19.638	3023	2795	1.08157
chr1!6640050!6649340!2350!ZBTB48	9290	+	ZBTB48	38.1912	4943	2350	2.1034
chr1!6650783!6662929!4487!KLHL21	12146	-	KLHL21	2.48863	615	4487	0.137063
chr1!6673755!6684093!3670!PHF13	10338	+	PHF13	3.73032	754	3670	0.20545
chr1!6684924!6695646!2972!THAP3	10722	+	THAP3	4.75915	779	2972	0.262113
chr1!6694227!6761966!3293!DNAJC11	67739	-	DNAJC11	49.5247	8982	3293	2.7276
chr1!6845383!7829766!9283!CAMTA1	984383	+	CAMTA1	54.0188	27618	9283	2.97512
chr1!7831328!7841492!2205!VAMP3	10164	+	VAMP3	5.93701	721	2205	0.326984
chr1!7844762!7905237!6203!PER3	60475	+	PER3	83.3875	28488	6203	4.59262
chr1!7907671!7913551!755!UTS2	5880	-	UTS2	65.0761	2706	755	3.58411
chr1!7975930!8003225!5993!TNFRSF9	27295	-	TNFRSF9	14.3122	4724	5993	0.788253
chr1!8021713!8045342!961!PARK7	23629	+	PARK7	20.3107	1075	961	1.11863
chr1!8071778!8086393!3129!ERRFI1	14615	-	ERRFI1	44.7335	7709	3129	2.46373
chr1!8384389!8404227!2401!SLC45A1	19838	+	SLC45A1	17.5594	2322	2401	0.967097
chr1!8412463!8877699!8321!RERE	465236	-	RERE	47.1607	21613	8321	2.5974
chr1!8921058!8939151!3253!ENO1	18093	-	ENO1	34.1146	6112	3253	1.87888
chr1!9005892!9035148!1463!CA6	29256	+	CA6	31.0019	2498	1463	1.70745
chr1!9063358!9086404!1539!SLC2A7	23046	-	SLC2A7	42.4368	3597	1539	2.33723
chr1!9097004!9129887!2855!SLC2A5	32883	-	SLC2A5	30.5646	4806	2855	1.68336
chr1!9164475!9189229!1153!GPR157	24754	-	GPR157	6.01554	382	1153	0.33131
chr1!9294862!9331394!9290!H6PD	36532	+	H6PD	5.06399	2591	9290	0.278902
chr1!9352940!9429590!3117!SPSB1	76650	+	SPSB1	5.73191	984	3117	0.315688
chr1!9599527!9642831!1461!SLC25A33	43304	+	SLC25A33	26.1852	2107	1461	1.44216
chr1!9648931!9674935!6542!TMEM201	26004	+	TMEM201	4.41293	1590	6542	0.243045
chr1!9711789!9789172!5411!PIK3CD	77383	+	PIK3CD	28.1228	8381	5411	1.54888
chr1!9789078!9884550!5192!CLSTN1	95472	-	CLSTN1	58.4782	16722	5192	3.22072
chr1!9908333!9970316!2995!CTNNBIP1	61983	-	CTNNBIP1	2.52196	416	2995	0.138898
chr1!9989775!10002826!1407!LZIC	13051	-	LZIC	33.8489	2623	1407	1.86425
chr1!10003485!10045556!3781!NMNAT1	42071	+	NMNAT1	11.1506	2322	3781	0.614123
chr1!10057254!10076078!655!RBP7	18824	+	RBP7	17.353	626	655	0.955725
chr1!10093040!10241296!5879!UBE4B	148256	+	UBE4B	172.662	55906	5879	9.50944
chr1!10270763!10441661!16016!KIF1B	170898	+	KIF1B	173.972	153459	16016	9.58161
chr1!10459084!10480201!1937!PGD	21117	+	PGD	63.1319	6735	1937	3.47703
chr1!10490158!10502872!1243!APITD1	12714	+	APITD1	14.2859	978	1243	0.786806
chr1!10490158!10512060!1496!APITD1-CORT	21902	+	APITD1-CORT	16.3606	1348	1496	0.90107
chr1!10490803!10512060!1383!APITD1-CORT	21257	+	APITD1-CORT	3.96484	302	1383	0.218366
chr1!10509775!10512060!1231!CORT	2285	+	CORT	3.58417	243	1231	0.1974
chr1!10520602!10532613!3393!DFFA	12011	-	DFFA	21.7315	4061	3393	1.19688
chr1!10535002!10690815!1926!PEX14	155813	+	PEX14	14.3105	1518	1926	0.788162
chr1!10696665!10856733!8554!CASZ1	160068	-	CASZ1	28.4791	13417	8554	1.56851
chr1!11006529!11042094!2761!C1orf127	35565	-	C1orf127	45.7308	6954	2761	2.51865
chr1!11072678!11085549!4217!TARDBP	12871	+	TARDBP	15.1731	3524	4217	0.835665
chr1!11086579!11107296!2611!MASP2	20717	-	MASP2	213.946	30766	2611	11.7832
chr1!11114648!11120091!1273!SRM	5443	-	SRM	6.46116	453	1273	0.355852
chr1!11126675!11159938!2807!EXOSC10	33263	-	EXOSC10	165.262	25549	2807	9.10189
chr1!11166587!11322608!8725!MTOR	156021	-	MTOR	352.732	169500	8725	19.4269
chr1!11249345!11256038!2290!ANGPTL7	6693	+	ANGPTL7	21.9865	2773	2290	1.21092
chr1!11333254!11348491!3654!UBIAD1	15237	+	UBIAD1	5.65973	1139	3654	0.311713
chr1!11539294!11597640!5214!PTCHD2	58346	+	PTCHD2	50.6853	14555	5214	2.79152
chr1!11708417!11714888!1715!FBXO2	6471	-	FBXO2	4.17131	394	1715	0.229738
chr1!11714431!11723384!3527!FBXO44	8953	+	FBXO44	5.38992	1047	3527	0.296853
chr1!11724149!11734409!1549!FBXO6	10260	+	FBXO6	13.9371	1189	1549	0.767592
chr1!11734536!11751678!1328!MAD2L2	17142	-	MAD2L2	18.6354	1363	1328	1.02635
chr1!11751780!11780336!1773!DRAXIN	28556	+	DRAXIN	7.05588	689	1773	0.388607
chr1!11796141!11810828!1280!AGTRAP	14687	+	AGTRAP	7.07834	499	1280	0.389844
chr1!11845786!11866160!7150!MTHFR	20374	-	MTHFR	16.557	6520	7150	0.911888
chr1!11866152!11903201!5698!CLCN6	37049	+	CLCN6	50.2867	15781	5698	2.76957
chr1!11905766!11907840!854!NPPA	2074	-	NPPA	21.8988	1030	854	1.20609
chr1!11917520!11918992!698!NPPB	1472	-	NPPB	11.7577	452	698	0.647564
chr1!11979644!11986485!2823!KIAA2013	6841	-	KIAA2013	4.50866	701	2823	0.248317
chr1!11994723!12035599!3031!PLOD1	40876	+	PLOD1	37.0086	6178	3031	2.03827
chr1!12040237!12073572!4677!MFN2	33335	+	MFN2	38.5227	9923	4677	2.12166
chr1!12079298!12092106!1801!MIIP	12808	+	MIIP	12.1886	1209	1801	0.671294
chr1!12123433!12204264!3686!TNFRSF8	80831	+	TNFRSF8	22.2749	4522	3686	1.2268
chr1!12227059!12269277!3675!TNFRSF1B	42218	+	TNFRSF1B	7.97914	1615	3675	0.439456
chr1!12290112!12572098!16328!VPS13D	281986	+	VPS13D	725.512	652434	16328	39.958
chr1!12627938!12677820!1806!DHRS3	49882	-	DHRS3	20.0067	1990	1806	1.10188
chr1!12704565!12727097!1575!AADACL4	22532	+	AADACL4	41.1325	3568	1575	2.2654
chr1!12776117!12788726!4049!AADACL3	12609	+	AADACL3	11.9058	2655	4049	0.655717
chr1!12806162!12821102!1019!C1orf158	14940	+	C1orf158	26.87	1508	1019	1.47988
chr1!12834990!12838048!1778!PRAMEF12	3058	+	PRAMEF12	41.4197	4056	1778	2.28121
chr1!12851545!12856777!2160!PRAMEF1	5232	+	PRAMEF1	11.7936	1403	2160	0.649537
chr1!12884467!12891264!1839!PRAMEF11	6797	-	PRAMEF11	46.4239	4702	1839	2.55682
chr1!12907235!12908237!1002!LOC649330	1002	-	LOC649330	16.9428	935	1002	0.933134
chr1!12907260!12908578!1108!HNRNPCL1	1318	-	HNRNPCL1	30.3324	1851	1108	1.67058
chr1!12916940!12921764!1642!PRAMEF2	4824	+	PRAMEF2	45.3479	4101	1642	2.49756
chr1!12939032!12946025!1840!PRAMEF4	6993	-	PRAMEF4	12.2954	1246	1840	0.677174
chr1!12952726!12958094!1518!PRAMEF10	5368	-	PRAMEF10	5.63365	471	1518	0.310277
chr1!12976466!12980300!1558!PRAMEF8	3834	+	PRAMEF8	0.11654	10	1558	0.006418
chr1!12998301!13007406!1720!PRAMEF6	9105	-	PRAMEF6	0.939512	89	1720	0.051744
chr1!13035542!13038381!1446!PRAMEF22	2839	+	PRAMEF22	0	0	1446	0
chr1!13108513!13117751!1855!PRAMEF5	9238	-	PRAMEF5	1.7227	176	1855	0.094879
chr1!13108837!13112680!1431!PRAMEF23	3843	-	PRAMEF23	1.54796	122	1431	0.085255
chr1!13182959!13184326!1156!HNRNPCP5	1367	-	HNRNPCP5	25.4761	1622	1156	1.40311
chr1!13328195!13331692!2104!PRAMEF3	3497	-	PRAMEF3	0.060408	7	2104	0.003327
chr1!13328832!13331671!1446!PRAMEF22	2839	-	PRAMEF22	0.087896	7	1446	0.004841
chr1!13359818!13369057!1855!PRAMEF5	9239	+	PRAMEF5	0.244702	25	1855	0.013477
chr1!13359832!13368936!1720!PRAMEF6	9104	+	PRAMEF6	0.263908	25	1720	0.014535
chr1!13364890!13368733!1431!PRAMEF23	3843	+	PRAMEF23	0.317206	25	1431	0.01747
chr1!13386914!13390748!1558!PRAMEF8	3834	-	PRAMEF8	0.11654	10	1558	0.006418
chr1!13421175!13428190!1862!PRAMEF15	7015	+	PRAMEF15	0.224279	23	1862	0.012352
chr1!13421175!13428191!1863!PRAMEF9	7016	+	PRAMEF9	0.224159	23	1863	0.012346
chr1!13447413!13452656!2164!PRAMEF13	5243	-	PRAMEF13	0.234932	28	2164	0.012939
chr1!13474052!13477569!2123!PRAMEF19	3517	-	PRAMEF19	0.119734	14	2123	0.006594
chr1!13495253!13498259!1586!PRAMEF16	3006	+	PRAMEF16	0.114482	10	1586	0.006305
chr1!13516065!13526943!1597!PRAMEF20	10878	+	PRAMEF20	0.125063	11	1597	0.006888
chr1!13521962!13526943!1508!PRAMEF21	4981	+	PRAMEF21	0.132444	11	1508	0.007294
chr1!13607699!13611533!1558!PRAMEF8	3834	-	PRAMEF8	0.151501	13	1558	0.008344
chr1!13641972!13648987!1862!PRAMEF15	7015	+	PRAMEF15	0.312041	32	1862	0.017186
chr1!13641972!13648988!1863!PRAMEF9	7016	+	PRAMEF9	0.311873	32	1863	0.017177
chr1!13694888!13698405!2123!PRAMEF19	3517	-	PRAMEF19	0.299336	35	2123	0.016486
chr1!13716091!13719089!1578!PRAMEF17	2998	+	PRAMEF17	0.218619	19	1578	0.012041
chr1!13736906!13747803!1597!PRAMEF20	10897	+	PRAMEF20	0.068216	6	1597	0.003757
chr1!13742801!13747803!1508!PRAMEF21	5002	+	PRAMEF21	0.072242	6	1508	0.003979
chr1!13801444!13840242!1908!LRRC38	38798	-	LRRC38	0.180807	19	1908	0.009958
chr1!13910251!13944452!2980!PDPN	34201	+	PDPN	11.2414	1845	2980	0.619128
chr1!14026734!14151574!9583!PRDM2	124840	+	PRDM2	44.6655	23574	9583	2.45998
chr1!14925212!15444544!9368!KAZN	519332	+	KAZN	6.64602	3429	9368	0.366033
chr1!15479027!15546974!2238!TMEM51	67947	+	TMEM51	2.88822	356	2238	0.159071
chr1!15490691!15498120!719!C1orf195	7429	-	C1orf195	0.202023	8	719	0.011127
chr1!15573767!15724622!5090!FHAD1	150855	+	FHAD1	1.09869	308	5090	0.060511
chr1!15736390!15756839!2419!EFHD2	20449	+	EFHD2	1.91401	255	2419	0.105415
chr1!15764937!15773153!899!CTRC	8216	+	CTRC	26.5183	1313	899	1.46051
chr1!15783222!15798586!920!CELA2A	15364	+	CELA2A	35.6624	1807	920	1.96413
chr1!15802595!15817895!923!CELA2B	15300	+	CELA2B	37.6514	1914	923	2.07367
chr1!15817895!15851285!3246!CASP9	33390	-	CASP9	22.917	4097	3246	1.26217
chr1!15853351!15898228!6025!DNAJC16	44877	+	DNAJC16	58.3702	19369	6025	3.21477
chr1!15898193!15911605!3154!AGMAT	13412	-	AGMAT	11.3236	1967	3154	0.623653
chr1!15943952!15987552!2680!DDI2	43600	+	DDI2	58.7049	8665	2680	3.23321
chr1!15986363!15988217!1854!RSC1A1	1854	+	RSC1A1	28.5084	2911	1854	1.57012
chr1!16010826!16061264!4122!PLEKHM2	50438	+	PLEKHM2	0.907403	206	4122	0.049976
chr1!16062808!16067884!3070!SLC25A34	5076	+	SLC25A34	2.76789	468	3070	0.152443
chr1!16068986!16074292!1265!TMEM82	5306	+	TMEM82	8.49712	592	1265	0.467984
chr1!16085254!16113084!3773!FBLIM1	27830	+	FBLIM1	6.07795	1263	3773	0.334747
chr1!16133656!16134194!538!UQCRHL	538	-	UQCRHL	11.1034	329	538	0.611524
chr1!16174358!16266950!12227!SPEN	92592	+	SPEN	87.4832	58912	12227	4.81819
chr1!16268363!16302627!2773!ZBTB17	34264	-	ZBTB17	44.7341	6832	2773	2.46376
chr1!16330730!16333184!921!C1orf64	2454	+	C1orf64	4.61314	234	921	0.254072
chr1!16340522!16345285!2892!HSPB7	4763	-	HSPB7	1.5633	249	2892	0.0861
chr1!16348485!16360545!2536!CLCNKA	12060	+	CLCNKA	52.8597	7383	2536	2.91128
chr1!16370230!16383821!2984!CLCNKB	13591	+	CLCNKB	33.7825	5552	2984	1.86059
chr1!16384263!16400127!1701!FAM131C	15864	-	FAM131C	1.44102	135	1701	0.079365
chr1!16450831!16482582!3964!EPHA2	31751	-	EPHA2	30.4782	6654	3964	1.67861
chr1!16524598!16539104!3029!ARHGEF19	14506	-	ARHGEF19	23.7736	3966	3029	1.30934
chr1!16558181!16563659!1560!RSG1	5478	-	RSG1	6.33162	544	1560	0.348718
chr1!16576558!16678948!2976!FBXO42	102390	-	FBXO42	123.736	20281	2976	6.81485
chr1!16693524!16724643!3695!SZRD1	31119	+	SZRD1	1.22356	249	3695	0.067388
chr1!16725137!16763919!2015!SPATA21	38782	-	SPATA21	37.413	4152	2015	2.06055
chr1!16767166!16786584!2081!NECAP2	19418	+	NECAP2	13.6809	1568	2081	0.753484
chr1!16888921!16940100!5947!NBPF1	51179	-	NBPF1	361.336	118350	5947	19.9008
chr1!16999497!17060956!1020!LOC729574	61459	+	LOC729574	0	0	1020	0
chr1!17081128!17090975!4668!MST1L	9847	-	MST1L	4.89317	1258	4668	0.269494
chr1!17248444!17299474!6656!CROCC	51030	+	CROCC	44.9011	16460	6656	2.47296
chr1!17300998!17308081!1174!MFAP2	7083	-	MFAP2	9.20216	595	1174	0.506814
chr1!17312452!17338423!3996!ATP13A2	25971	-	ATP13A2	45.892	10100	3996	2.52753
chr1!17345224!17380665!1145!SDHB	35441	-	SDHB	53.3606	3365	1145	2.93886
chr1!17393255!17445948!4363!PADI2	52693	-	PADI2	25.7018	6176	4363	1.41554
chr1!17531620!17572501!3847!PADI1	40881	+	PADI1	23.0135	4876	3847	1.26748
chr1!17575592!17610727!3188!PADI3	35135	+	PADI3	32.0878	5634	3188	1.76725
chr1!17634689!17690495!2265!PADI4	55806	+	PADI4	53.6289	6690	2265	2.95364
chr1!17698740!17728195!2346!PADI6	29455	+	PADI6	1.28476	166	2346	0.070759
chr1!17733250!17766250!4163!RCC2	33000	-	RCC2	21.6635	4967	4163	1.19313
chr1!17866329!18024370!4494!ARHGEF10L	158041	+	ARHGEF10L	51.4444	12733	4494	2.83333
chr1!18081807!18153558!1861!ACTL8	71751	+	ACTL8	8.615	883	1861	0.474476
chr1!18434239!18704977!1944!IGSF21	270738	+	IGSF21	15.4576	1655	1944	0.851337
chr1!18807423!18812480!5057!KLHDC7A	5057	+	KLHDC7A	2.1794	607	5057	0.120032
chr1!18957499!19075360!6313!PAX7	117861	+	PAX7	5.91327	2056	6313	0.325677
chr1!19166092!19186155!2521!TAS1R2	20063	-	TAS1R2	24.8045	3444	2521	1.36613
chr1!19197923!19229293!3581!ALDH4A1	31370	-	ALDH4A1	15.9411	3144	3581	0.877967
chr1!19230773!19282826!5835!IFFO2	52053	-	IFFO2	0.802823	258	5835	0.044216
chr1!19400999!19536746!15882!UBR4	135747	-	UBR4	646.728	565700	15882	35.6189
chr1!19542157!19578053!6671!EMC1	35896	-	EMC1	82.3115	30242	6671	4.53335
chr1!19578074!19586622!2273!MRTO4	8548	+	MRTO4	7.54872	945	2273	0.41575
chr1!19609056!19615280!1241!AKR7A3	6224	-	AKR7A3	16.4451	1124	1241	0.905721
chr1!19629201!19638640!2619!AKR7A2	9439	-	AKR7A2	14.8153	2137	2619	0.81596
chr1!19638739!19655794!2255!PQLC2	17055	+	PQLC2	7.14197	887	2255	0.393348
chr1!19665266!19812135!2907!CAPZB	146869	-	CAPZB	20.5303	3287	2907	1.13072
chr1!19923470!19956315!3967!MINOS1	32845	+	MINOS1	1.64771	360	3967	0.090749
chr1!19923470!19984949!2210!MINOS1-NBL1	61479	+	MINOS1-NBL1	1.30631	159	2210	0.071946
chr1!19969722!19984949!3281!NBL1	15227	+	NBL1	6.90083	1247	3281	0.380067
chr1!19991779!20007459!3388!HTR6	15680	+	HTR6	3.74606	699	3388	0.206316
chr1!20008705!20126410!2974!TMCO4	117705	-	TMCO4	32.2599	5284	2974	1.77673
chr1!20140521!20141771!1250!RNF186	1250	-	RNF186	2.06262	142	1250	0.1136
chr1!20208887!20239437!6514!OTUD3	30550	+	OTUD3	12.7968	4591	6514	0.70479
chr1!20246799!20250110!487!PLA2G2E	3311	-	PLA2G2E	11.0358	296	487	0.607803
chr1!20301923!20306932!1032!PLA2G2A	5009	-	PLA2G2A	50.9166	2894	1032	2.80426
chr1!20396700!20418394!1894!PLA2G5	21694	+	PLA2G5	8.50324	887	1894	0.468321
chr1!20439142!20446059!1970!PLA2G2D	6917	-	PLA2G2D	6.64523	721	1970	0.36599
chr1!20465822!20476879!2719!PLA2G2F	11057	+	PLA2G2F	2.50416	375	2719	0.137918
chr1!20490483!20501687!453!PLA2G2C	11204	-	PLA2G2C	0.240488	6	453	0.013245
chr1!20512577!20519942!2972!UBXN10	7365	+	UBXN10	5.3151	870	2972	0.292732
chr1!20617411!20681387!4475!VWA5B1	63976	+	VWA5B1	1.57021	387	4475	0.08648
chr1!20808883!20812728!2351!CAMK2N1	3845	-	CAMK2N1	1.70679	221	2351	0.094003
chr1!20825940!20834674!2458!MUL1	8734	-	MUL1	15.9186	2155	2458	0.876729
chr1!20878931!20881513!2582!FAM43B	2582	+	FAM43B	0.450054	64	2582	0.024787
chr1!20915443!20945400!959!CDA	29957	+	CDA	8.5199	450	959	0.469239
chr1!20959947!20978004!2660!PINK1	18057	+	PINK1	17.0033	2491	2660	0.936466
chr1!20978259!20988037!2126!DDOST	9778	-	DDOST	24.4255	2860	2126	1.34525
chr1!20990506!21044317!3778!KIF17	53811	-	KIF17	40.7352	8476	3778	2.24351
chr1!21046224!21059133!3834!SH2D5	12909	-	SH2D5	5.44611	1150	3834	0.299948
chr1!21069170!21113181!3921!HP1BP3	44011	-	HP1BP3	79.2169	17107	3921	4.36292
chr1!21132784!21503381!6970!EIF4G3	370597	-	EIF4G3	427.973	164289	6970	23.5709
chr1!21543739!21672034!5737!ECE1	128295	-	ECE1	36.2916	11467	5737	1.99878
chr1!21766582!21811393!3889!NBPF3	44811	+	NBPF3	79.4252	17012	3889	4.37439
chr1!21835857!21904905!2596!ALPL	69048	+	ALPL	19.4858	2786	2596	1.07319
chr1!21922707!21995856!3596!RAP1GAP	73149	-	RAP1GAP	47.3159	9371	3596	2.60595
chr1!22004791!22109688!5188!USP48	104897	-	USP48	158.582	45312	5188	8.734
chr1!22138757!22151714!4012!LDLRAD2	12957	+	LDLRAD2	4.6071	1018	4012	0.253739
chr1!22148736!22263750!14288!HSPG2	115014	-	HSPG2	150.306	118279	14288	8.2782
chr1!22303417!22315847!1003!CELA3B	12430	+	CELA3B	34.9379	1930	1003	1.92423
chr1!22328148!22339035!907!CELA3A	10887	+	CELA3A	27.0051	1349	907	1.48732
chr1!22379119!22419436!3155!CDC42	40317	+	CDC42	11.7171	2036	3155	0.645325
chr1!22443797!22469519!3905!WNT4	25722	-	WNT4	7.76956	1671	3905	0.427913
chr1!22778343!22857650!8992!ZBTB40	79307	+	ZBTB40	64.2234	31806	8992	3.53714
chr1!22890003!22930087!5409!EPHA8	40084	+	EPHA8	22.6952	6761	5409	1.24995
chr1!22963117!22966175!1098!C1QA	3058	+	C1QA	7.67284	464	1098	0.422587
chr1!22970117!22974603!1191!C1QC	4486	+	C1QC	6.06753	398	1191	0.334173
chr1!22979681!22988029!1044!C1QB	8348	+	C1QB	7.79145	448	1044	0.429119
chr1!23037330!23241823!4869!EPHB2	204493	+	EPHB2	45.614	12232	4869	2.51222
chr1!23337326!23342343!510!C1orf234	5017	-	C1orf234	0.356017	10	510	0.019608
chr1!23345940!23410184!3107!KDM1A	64244	+	KDM1A	113.47	19417	3107	6.24944
chr1!23410515!23495351!8487!LUZP1	84836	-	LUZP1	27.185	12707	8487	1.49723
chr1!23518387!23521222!2835!HTR1D	2835	-	HTR1D	7.69825	1202	2835	0.423986
chr1!23636275!23670853!2741!HNRNPR	34578	-	HNRNPR	108.663	16404	2741	5.98468
chr1!23685940!23696357!4814!ZNF436	10417	-	ZNF436	36.0686	9563	4814	1.9865
chr1!23707554!23751261!1586!TCEA3	43707	-	TCEA3	0.377791	33	1586	0.020807
chr1!23755055!23810750!4152!ASAP3	55695	-	ASAP3	59.7095	13654	4152	3.28854
chr1!23832919!23857712!5193!E2F2	24793	-	E2F2	6.10823	1747	5193	0.336414
chr1!23884420!23886285!1239!ID3	1865	-	ID3	3.07743	210	1239	0.169492
chr1!24018268!24022915!634!RPL11	4647	+	RPL11	38.1466	1332	634	2.10095
chr1!24069855!24088549!4943!TCEB3	18694	+	TCEB3	41.3938	11269	4943	2.27979
chr1!24104875!24114722!1622!PITHD1	9847	+	PITHD1	9.66052	863	1622	0.532059
chr1!24117645!24122029!1624!LYPLA2	4384	+	LYPLA2	7.77033	695	1624	0.427956
chr1!24122088!24127294!1858!GALE	5206	-	GALE	26.2483	2686	1858	1.44564
chr1!24128366!24151949!1608!HMGCL	23583	-	HMGCL	47.0746	4169	1608	2.59266
chr1!24171571!24194859!2117!FUCA1	23288	-	FUCA1	78.5111	9154	2117	4.32404
chr1!24200459!24239817!1775!CNR2	39358	-	CNR2	13.6867	1338	1775	0.753803
chr1!24286300!24289949!2414!PNRC2	3649	+	PNRC2	1.45917	194	2414	0.080365
chr1!24292936!24306953!4566!SRSF10	14017	-	SRSF10	59.4253	14944	4566	3.27289
chr1!24382530!24438665!5800!MYOM3	56135	-	MYOM3	125.073	39953	5800	6.88845
chr1!24446260!24469775!2962!IL22RA1	23515	-	IL22RA1	34.7383	5667	2962	1.91323
chr1!24480646!24513765!4563!IFNLR1	33119	-	IFNLR1	26.0953	6558	4563	1.43721
chr1!24645811!24690970!3422!GRHL3	45159	+	GRHL3	51.5576	9717	3422	2.83957
chr1!24683488!24741587!3047!STPG1	58099	-	STPG1	31.9637	5364	3047	1.76042
chr1!24742244!24799473!5426!NIPAL3	57229	+	NIPAL3	11.6216	3473	5426	0.640066
chr1!24828840!24863510!3030!RCAN3	34670	+	RCAN3	10.9001	1819	3030	0.60033
chr1!24882566!24935818!3990!NCMAP	53252	+	NCMAP	1.83844	404	3990	0.101253
chr1!24969593!24999772!3934!SRRM1	30179	+	SRRM1	86.3397	18707	3934	4.75521
chr1!25071759!25170815!4434!CLIC4	99056	+	CLIC4	10.2086	2493	4434	0.562246
chr1!25226001!25291501!4767!RUNX3	65500	-	RUNX3	2.56337	673	4767	0.141179
chr1!25548766!25559013!1777!SYF2	10247	-	SYF2	37.6727	3687	1777	2.07484
chr1!25568739!25573985!1465!C1orf63	5246	-	C1orf63	36.7103	2962	1465	2.02184
chr1!25598976!25656936!3007!RHD	57960	+	RHD	14.8298	2456	3007	0.816761
chr1!25664788!25688852!2302!TMEM50A	24064	+	TMEM50A	14.4419	1831	2302	0.795395
chr1!25688739!25747363!1618!RHCE	58624	-	RHCE	52.4058	4670	1618	2.88628
chr1!25757348!25826698!3977!TMEM57	69350	+	TMEM57	43.4724	9522	3977	2.39427
chr1!25870075!25895377!2935!LDLRAP1	25302	+	LDLRAP1	6.39047	1033	2935	0.351959
chr1!25943958!26111258!3201!MAN1C1	167300	+	MAN1C1	20.3237	3583	3201	1.11934
chr1!26126666!26144713!4332!SEPN1	18047	+	SEPN1	8.70121	2076	4332	0.479224
chr1!26146396!26159433!2403!MTFR1L	13037	+	MTFR1L	14.802	1959	2403	0.815231
chr1!26160496!26185848!2061!AUNIP	25352	-	AUNIP	43.7668	4968	2061	2.41048
chr1!26187974!26197744!3023!PAQR7	9770	-	PAQR7	5.17137	861	3023	0.284816
chr1!26210676!26233368!3602!STMN1	22692	-	STMN1	29.4734	5847	3602	1.62326
chr1!26286257!26324648!3581!PAFAH2	38391	-	PAFAH2	21.4881	4238	3581	1.18347
chr1!26348270!26362954!4014!EXTL1	14684	+	EXTL1	24.5891	5436	4014	1.35426
chr1!26364513!26372604!2473!SLC30A2	8091	-	SLC30A2	11.2113	1527	2473	0.617469
chr1!26377795!26394125!1770!TRIM63	16330	-	TRIM63	31.9232	3112	1770	1.75819
chr1!26437655!26452039!4600!PDIK1L	14384	+	PDIK1L	8.07586	2046	4600	0.444783
chr1!26485510!26489119!1524!FAM110D	3609	+	FAM110D	0.166795	14	1524	0.009186
chr1!26496387!26497364!649!ZNF593	977	+	ZNF593	1.90241	68	649	0.104777
chr1!26503980!26516375!2536!CNKSR1	12395	+	CNKSR1	64.3509	8988	2536	3.54416
chr1!26517118!26529033!1419!CATSPER4	11915	+	CATSPER4	35.3029	2759	1419	1.94433
chr1!26560643!26605529!4296!CEP85	44886	+	CEP85	71.7906	16986	4296	3.95391
chr1!26606212!26608013!1115!SH3BGRL3	1801	+	SH3BGRL3	1.67727	103	1115	0.092377
chr1!26608772!26644756!2072!UBXN11	35984	-	UBXN11	37.0849	4232	2072	2.04247
chr1!26644410!26647014!505!CD52	2604	+	CD52	18.4804	514	505	1.01782
chr1!26648349!26680621!5245!AIM1L	32272	-	AIM1L	27.739	8013	5245	1.52774
chr1!26688124!26699266!1653!ZNF683	11142	-	ZNF683	0.582162	53	1653	0.032063
chr1!26737268!26756219!4014!LIN28A	18951	+	LIN28A	2.46524	545	4014	0.135775
chr1!26758772!26797795!3328!DHDDS	39023	+	DHDDS	17.4913	3206	3328	0.963341
chr1!26798901!26803133!1969!HMGN2	4232	+	HMGN2	6.62094	718	1969	0.364652
chr1!26856248!26901520!3383!RPS6KA1	45272	+	RPS6KA1	33.6463	6269	3383	1.85309
chr1!27022521!27108601!8585!ARID1A	86080	+	ARID1A	61.2257	28949	8585	3.37204
chr1!27114453!27124894!2955!PIGV	10441	+	PIGV	14.9249	2429	2955	0.821997
chr1!27153200!27182211!3139!ZDHHC18	29011	+	ZDHHC18	10.51	1817	3139	0.578847
chr1!27189632!27190947!1315!SFN	1315	+	SFN	4.51505	327	1315	0.248669
chr1!27205872!27216869!1510!GPN2	10997	-	GPN2	12.7699	1062	1510	0.703311
chr1!27216978!27226962!2129!GPATCH3	9984	-	GPATCH3	27.7001	3248	2129	1.5256
chr1!27237974!27240567!1271!NR0B2	2593	-	NR0B2	4.3285	303	1271	0.238395
chr1!27248212!27273362!1813!NUDC	25150	+	NUDC	16.8349	1681	1813	0.927192
chr1!27276046!27286901!1803!C1orf172	10855	-	C1orf172	10.2818	1021	1803	0.566278
chr1!27320194!27327377!1949!TRNP1	7183	+	TRNP1	0.149056	16	1949	0.008209
chr1!27331510!27339333!2374!FAM46B	7823	-	FAM46B	7.45701	975	2374	0.410699
chr1!27425299!27481621!4742!SLC9A1	56322	-	SLC9A1	15.1397	3954	4742	0.833825
chr1!27561006!27635124!4819!WDTC1	74118	+	WDTC1	26.2199	6959	4819	1.44408
chr1!27648635!27662891!1614!TMEM222	14256	+	TMEM222	12.0371	1070	1614	0.662949
chr1!27668482!27680423!1966!SYTL1	11941	+	SYTL1	10.6023	1148	1966	0.583927
chr1!27681669!27693337!4328!MAP3K6	11668	-	MAP3K6	54.9614	13101	4328	3.02703
chr1!27695600!27701315!1032!FCN3	5715	-	FCN3	66.7511	3794	1032	3.67636
chr1!27705595!27709805!1539!CD164L2	4210	-	CD164L2	4.61295	391	1539	0.254061
chr1!27719147!27722317!2114!GPR3	3170	+	GPR3	6.0895	709	2114	0.335383
chr1!27730733!27816678!5671!WASF2	85945	-	WASF2	25.1622	7859	5671	1.38582
chr1!27860755!27930143!6496!AHDC1	69388	-	AHDC1	12.3403	4415	6496	0.679649
chr1!27938800!27961727!2773!FGR	22927	-	FGR	45.0353	6878	2773	2.48035
chr1!27992571!27998724!860!IFI6	6153	-	IFI6	14.8422	703	860	0.817442
chr1!28052489!28089423!3459!FAM76A	36934	+	FAM76A	16.3931	3123	3459	0.902862
chr1!28099693!28150963!3079!STX12	51270	+	STX12	16.2226	2751	3079	0.893472
chr1!28157251!28178183!2852!PPP1R8	20932	+	PPP1R8	15.8077	2483	2852	0.870617
chr1!28199053!28213196!2724!THEMIS2	14143	+	THEMIS2	14.9907	2249	2724	0.825624
chr1!28218035!28241308!1956!RPA2	23273	-	RPA2	39.3584	4240	1956	2.16769
chr1!28261503!28285663!2271!SMPDL3B	24160	+	SMPDL3B	28.6064	3578	2271	1.57552
chr1!28286503!28294604!2158!XKR8	8101	+	XKR8	2.85226	339	2158	0.15709
chr1!28296854!28415148!6143!EYA3	118294	-	EYA3	64.3278	21764	6143	3.54289
chr1!28473676!28520447!4533!PTAFR	46771	-	PTAFR	15.0766	3764	4533	0.830355
chr1!28526789!28559542!1764!DNAJC8	32753	-	DNAJC8	44.0232	4277	1764	2.4246
chr1!28562601!28564616!1925!ATPIF1	2015	+	ATPIF1	3.94263	418	1925	0.217143
chr1!28585962!28609002!3528!SESN2	23040	+	SESN2	15.7895	3068	3528	0.869615
chr1!28655512!28662478!1869!MED18	6966	+	MED18	5.0711	522	1869	0.279294
chr1!28696092!28826881!6492!PHACTR4	130789	+	PHACTR4	61.2333	21894	6492	3.37246
chr1!28832454!28865708!2884!RCC1	33254	+	RCC1	17.2062	2733	2884	0.947642
chr1!28879528!28905057!1867!TRNAU1AP	25529	+	TRNAU1AP	30.712	3158	1867	1.69148
chr1!28918711!28921088!1333!RAB42	2377	+	RAB42	0.272421	20	1333	0.015004
chr1!28929608!28969604!1450!TAF12	39996	-	TAF12	28.6878	2291	1450	1.58
chr1!28995239!29042115!2694!GMEB1	46876	+	GMEB1	40.371	5990	2694	2.22346
chr1!29063132!29096287!3063!YTHDF2	33155	+	YTHDF2	19.9293	3362	3063	1.09762
chr1!29138653!29190208!1774!OPRD1	51555	+	OPRD1	3.36731	329	1774	0.185457
chr1!29213602!29446558!6292!EPB41	232956	+	EPB41	83.0593	28783	6292	4.57454
chr1!29445936!29450421!2616!TMEM200B	4485	-	TMEM200B	2.89427	417	2616	0.159404
chr1!29474249!29508637!2530!SRSF4	34388	-	SRSF4	48.0619	6697	2530	2.64704
chr1!29519168!29557470!2666!MECR	38302	-	MECR	21.4668	3152	2666	1.1823
chr1!29563027!29653325!5640!PTPRU	90298	+	PTPRU	77.4049	24044	5640	4.26312
chr1!31184123!31196432!3830!MATN1	12309	-	MATN1	9.85116	2078	3830	0.542559
chr1!31205314!31230683!2240!LAPTM5	25369	-	LAPTM5	9.02169	1113	2240	0.496875
chr1!31342312!31381480!5121!SDC3	39168	-	SDC3	4.5986	1297	5121	0.253271
chr1!31404352!31538564!5385!PUM1	134212	-	PUM1	136.829	40581	5385	7.53593
chr1!31652591!31712734!2922!NKAIN1	60143	-	NKAIN1	2.59739	418	2922	0.143053
chr1!31732414!31769644!1624!SNRNP40	37230	-	SNRNP40	49.786	4453	1624	2.742
chr1!31769828!31837800!1921!ZCCHC17	67972	+	ZCCHC17	26.4083	2794	1921	1.45445
chr1!31838099!31845923!1097!FABP3	7824	-	FABP3	19.6465	1187	1097	1.08204
chr1!31882411!31907527!3549!SERINC2	25116	+	SERINC2	7.28014	1423	3549	0.400958
chr1!32042085!32053287!2281!TINAGL1	11202	+	TINAGL1	24.4851	3076	2281	1.34853
chr1!32083300!32092919!2001!HCRTR1	9619	+	HCRTR1	11.7779	1298	2001	0.648676
chr1!32095462!32110838!1979!PEF1	15376	-	PEF1	7.22054	787	1979	0.397676
chr1!32117847!32169768!5584!COL16A1	51921	-	COL16A1	162.443	49958	5584	8.94663
chr1!32192717!32229648!5415!BAI2	36931	-	BAI2	44.9546	13407	5415	2.4759
chr1!32256022!32281652!3962!SPOCD1	25630	-	SPOCD1	29.8658	6517	3962	1.64488
chr1!32372021!32403988!3929!PTP4A2	31967	-	PTP4A2	18.6837	4043	3929	1.02902
chr1!32479294!32509482!2891!KHDRBS1	30188	+	KHDRBS1	23.4387	3732	2891	1.2909
chr1!32538502!32568467!1818!TMEM39B	29965	+	TMEM39B	20.9333	2096	1818	1.15291
chr1!32573643!32642168!7372!KPNA6	68525	+	KPNA6	21.4572	8712	7372	1.18177
chr1!32645344!32663886!4796!TXLNA	18542	+	TXLNA	11.3802	3006	4796	0.626772
chr1!32666201!32670991!877!CCDC28B	4790	+	CCDC28B	14.8443	717	877	0.81756
chr1!32671235!32674288!2293!IQCC	3053	+	IQCC	8.59145	1085	2293	0.473179
chr1!32674694!32681797!1349!DCDC2B	7103	+	DCDC2B	0.323028	24	1349	0.017791
chr1!32681797!32687926!1082!TMEM234	6129	-	TMEM234	16.6801	994	1082	0.918669
chr1!32687970!32697205!1458!EIF3I	9235	+	EIF3I	63.0633	5064	1458	3.47325
chr1!32712817!32714461!956!FAM167B	1644	+	FAM167B	2.01321	106	956	0.110879
chr1!32716839!32751766!2233!LCK	34927	+	LCK	19.2952	2373	2233	1.0627
chr1!32757707!32799224!2091!HDAC1	41517	+	HDAC1	55.365	6376	2091	3.04926
chr1!32799429!32801840!1562!MARCKSL1	2411	-	MARCKSL1	6.48625	558	1562	0.357234
chr1!32826870!32827844!699!FAM229A	974	-	FAM229A	0.155853	6	699	0.008584
chr1!32827861!32829924!1315!TSSK3	2063	+	TSSK3	15.5749	1128	1315	0.857795
chr1!32830704!32860062!2909!BSDC1	29358	-	BSDC1	22.7757	3649	2909	1.25438
chr1!32930657!32953459!4018!ZBTB8B	22802	+	ZBTB8B	0.253057	56	4018	0.013937
chr1!33004771!33071542!7333!ZBTB8A	66771	+	ZBTB8A	11.4418	4621	7333	0.630165
chr1!33087306!33116185!715!ZBTB8OS	28879	-	ZBTB8OS	52.566	2070	715	2.89511
chr1!33116748!33151812!8018!RBBP4	35064	+	RBBP4	23.7298	10479	8018	1.30693
chr1!33145506!33168361!3493!SYNC	22855	-	SYNC	8.44687	1625	3493	0.465216
chr1!33207511!33240571!5606!KIAA1522	33060	+	KIAA1522	4.7384	1463	5606	0.26097
chr1!33240839!33283633!3117!YARS	42794	-	YARS	57.6569	9898	3117	3.17549
chr1!33283042!33324480!4435!S100PBP	41438	+	S100PBP	25.2558	6169	4435	1.39098
chr1!33327868!33338093!3195!FNDC5	10225	-	FNDC5	9.89961	1742	3195	0.545227
chr1!33352097!33360247!1406!HPCA	8150	+	HPCA	12.2294	947	1406	0.673542
chr1!33360195!33366953!993!TMEM54	6758	-	TMEM54	4.9552	271	993	0.27291
chr1!33402049!33430286!2606!RNF19B	28237	-	RNF19B	91.3347	13109	2606	5.03031
chr1!33473540!33502512!5653!AK2	28972	-	AK2	10.8851	3389	5653	0.599505
chr1!33546713!33585995!2182!ADC	39282	+	ADC	29.9397	3598	2182	1.64895
chr1!33611002!33647671!3841!TRIM62	36669	-	TRIM62	12.0683	2553	3841	0.664671
chr1!33722173!33766320!3106!ZNF362	44147	+	ZNF362	6.9915	1196	3106	0.385061
chr1!33772366!33786699!1023!A3GALT2	14333	-	A3GALT2	0.248481	14	1023	0.013685
chr1!33789223!33841194!4175!PHC2	51971	-	PHC2	48.5256	11158	4175	2.67258
chr1!33938231!33961995!4218!ZSCAN20	23764	+	ZSCAN20	20.1843	4689	4218	1.11166
chr1!33979598!34631443!13920!CSMD2	651845	-	CSMD2	239.258	183428	13920	13.1773
chr1!34326075!34330392!2343!HMGB4	4317	+	HMGB4	3.64997	471	2343	0.201024
chr1!34632623!34684731!3153!C1orf94	52108	+	C1orf94	17.3391	3011	3153	0.954964
chr1!35220647!35224113!1355!GJB5	3466	+	GJB5	7.20915	538	1355	0.397048
chr1!35225341!35229325!2840!GJB4	3984	+	GJB4	2.85779	447	2840	0.157394
chr1!35246789!35251967!2352!GJB3	5178	+	GJB3	3.97567	515	2352	0.218963
chr1!35258598!35261348!1622!GJA4	2750	+	GJA4	5.19407	464	1622	0.286067
chr1!35315962!35325417!6373!SMIM12	9455	-	SMIM12	5.67242	1991	6373	0.312412
chr1!35331036!35370984!3587!DLGAP3	39948	-	DLGAP3	8.16477	1613	3587	0.449679
chr1!35447126!35450948!925!ZMYM6NB	3822	-	ZMYM6NB	0.157032	8	925	0.008649
chr1!35451766!35497569!5144!ZMYM6	45803	-	ZMYM6	109.675	31072	5144	6.04044
chr1!35544971!35581455!4170!ZMYM1	36484	+	ZMYM1	48.8232	11213	4170	2.68897
chr1!35649200!35658743!3073!SFPQ	9543	-	SFPQ	67.682	11455	3073	3.72763
chr1!35734567!35887545!6994!ZMYM4	152978	+	ZMYM4	214.092	82468	6994	11.7912
chr1!35899090!36023037!4812!KIAA0319L	123947	-	KIAA0319L	121.525	32207	4812	6.69306
chr1!36023392!36032380!3705!NCDN	8988	+	NCDN	18.593	3794	3705	1.02402
chr1!36038970!36060927!2187!TFAP2E	21957	+	TFAP2E	6.80778	820	2187	0.374943
chr1!36065142!36107445!4845!PSMB2	42303	-	PSMB2	9.78484	2611	4845	0.538906
chr1!36179476!36184790!2934!C1orf216	5314	-	C1orf216	3.31081	535	2934	0.182345
chr1!36197712!36235551!8484!CLSPN	37839	-	CLSPN	115.539	53987	8484	6.36339
chr1!36273827!36323490!7060!AGO4	49663	+	AGO4	86.0959	33477	7060	4.74179
chr1!36348809!36389899!7478!AGO1	41090	+	AGO1	42.4664	17490	7478	2.33886
chr1!36396682!36522063!3645!AGO3	125381	+	AGO3	124.124	24918	3645	6.83621
chr1!36549675!36553876!1509!TEKT2	4201	+	TEKT2	41.2229	3426	1509	2.27038
chr1!36554452!36559533!1691!ADPRHL2	5081	+	ADPRHL2	16.353	1523	1691	0.900651
chr1!36560843!36565850!4445!COL8A2	5007	-	COL8A2	1.71969	421	4445	0.094713
chr1!36602169!36621654!1753!TRAPPC3	19485	-	TRAPPC3	25.5108	2463	1753	1.40502
chr1!36621565!36646451!3571!MAP7D1	24886	+	MAP7D1	15.8332	3114	3571	0.872025
chr1!36690016!36770957!4431!THRAP3	80941	+	THRAP3	54.6304	13332	4431	3.0088
chr1!36771993!36786948!2579!SH3D21	14955	+	SH3D21	7.93439	1127	2579	0.436991
chr1!36787631!36789755!1054!EVA1B	2124	-	EVA1B	1.8777	109	1054	0.103416
chr1!36805219!36851528!3909!STK40	46309	-	STK40	14.4363	3108	3909	0.795088
chr1!36859030!36863493!850!LSM10	4463	-	LSM10	17.986	842	850	0.990588
chr1!36883506!36916086!1665!OSCP1	32580	-	OSCP1	74.5794	6839	1665	4.10751
chr1!36921361!36930040!965!MRPS15	8679	-	MRPS15	58.8734	3129	965	3.24249
chr1!36931643!36948915!3490!CSF3R	17272	-	CSF3R	67.8879	13049	3490	3.73897
chr1!37261127!37499844!9219!GRIK3	238717	-	GRIK3	28.5204	14481	9219	1.57078
chr1!37940118!37949978!2716!ZC3H12A	9860	+	ZC3H12A	8.61047	1288	2716	0.474227
chr1!37955560!37980420!4818!MEAF6	24860	-	MEAF6	8.77318	2328	4818	0.483188
chr1!38000049!38019945!4605!SNIP1	19896	-	SNIP1	24.1539	6126	4605	1.33029
chr1!38022519!38032458!2649!DNALI1	9939	+	DNALI1	7.21065	1052	2649	0.397131
chr1!38032412!38061586!2402!GNL2	29174	-	GNL2	205.055	27127	2402	11.2935
chr1!38076950!38100595!3089!RSPO1	23645	-	RSPO1	7.6883	1308	3089	0.423438
chr1!38147241!38156192!2355!C1orf109	8951	-	C1orf109	14.1477	1835	2355	0.779193
chr1!38158072!38175391!2486!CDCA8	17319	+	CDCA8	21.4435	2936	2486	1.18101
chr1!38181645!38230824!6643!EPHA10	49179	-	EPHA10	10.0228	3667	6643	0.55201
chr1!38259773!38267278!3107!MANEAL	7505	+	MANEAL	2.9453	504	3107	0.162214
chr1!38268613!38273865!1836!YRDC	5252	-	YRDC	12.0452	1218	1836	0.663399
chr1!38273472!38275126!1318!C1orf122	1654	+	C1orf122	1.69446	123	1318	0.093323
chr1!38275238!38325292!7972!MTF1	50054	-	MTF1	28.7362	12617	7972	1.58266
chr1!38326368!38412729!4454!INPP5B	86361	-	INPP5B	145.336	35652	4454	8.00449
chr1!38422651!38455761!2836!SF3A3	33110	-	SF3A3	103.32	16138	2836	5.69041
chr1!38462441!38471187!1657!FHL3	8746	-	FHL3	15.2202	1389	1657	0.838262
chr1!38478383!38490497!2050!UTP11L	12114	+	UTP11L	25.1362	2838	2050	1.38439
chr1!38509522!38512450!2928!POU3F1	2928	-	POU3F1	0.483687	78	2928	0.026639
chr1!39303868!39325495!2733!RRAGC	21627	-	RRAGC	40.3131	6068	2733	2.22027
chr1!39328161!39339050!2565!MYCBP	10889	-	MYCBP	9.46422	1337	2565	0.521248
chr1!39339738!39347298!2322!GJA9	7560	-	GJA9	42.4598	5430	2322	2.3385
chr1!39351478!39407456!1837!RHBDL2	55978	-	RHBDL2	36.2544	3668	1837	1.99673
chr1!39456915!39471737!2726!AKIRIN1	14822	+	AKIRIN1	7.06692	1061	2726	0.389215
chr1!39491966!39500308!571!NDUFS5	8342	+	NDUFS5	22.7994	717	571	1.25569
chr1!39549838!39952810!17689!MACF1	402972	+	MACF1	733.366	714469	17689	40.3906
chr1!39875175!39882154!6979!KIAA0754	6979	+	KIAA0754	0.075448	29	6979	0.004155
chr1!39957317!39995541!5626!BMP8A	38224	+	BMP8A	0.761646	236	5626	0.041948
chr1!40026484!40042521!3204!PABPC4	16037	-	PABPC4	58.8001	10376	3204	3.23845
chr1!40089102!40105348!4114!HEYL	16246	-	HEYL	2.84666	645	4114	0.156782
chr1!40124792!40137710!1107!NT5C1A	12918	-	NT5C1A	32.3445	1972	1107	1.78139
chr1!40144319!40157382!4983!HPCAL4	13063	-	HPCAL4	3.79316	1041	4983	0.20891
chr1!40204516!40229586!4737!PPIE	25070	+	PPIE	15.5696	4062	4737	0.857505
chr1!40223902!40254533!3773!BMP8B	30631	-	BMP8B	4.66313	969	3773	0.256825
chr1!40235196!40237020!1824!OXCT2	1824	-	OXCT2	0.776445	78	1824	0.042763
chr1!40306705!40349177!2128!TRIT1	42472	-	TRIT1	80.8356	9474	2128	4.45207
chr1!40361095!40367687!4951!MYCL	6592	-	MYCL	7.64268	2084	4951	0.420925
chr1!40420783!40435628!2201!MFSD2A	14845	+	MFSD2A	38.5493	4673	2201	2.12313
chr1!40506254!40538321!2773!CAP1	32067	+	CAP1	27.9654	4271	2773	1.54021
chr1!40538381!40563142!2504!PPT1	24761	-	PPT1	21.3546	2945	2504	1.17612
chr1!40627040!40706593!6250!RLF	79553	+	RLF	30.7127	10572	6250	1.69152
chr1!40713572!40717365!741!TMCO2	3793	+	TMCO2	58.8076	2400	741	3.23887
chr1!40723721!40759856!3165!ZMPSTE24	36135	+	ZMPSTE24	64.0166	11159	3165	3.52575
chr1!40766162!40782939!2831!COL9A2	16777	-	COL9A2	44.6899	6968	2831	2.46132
chr1!40839377!40888998!3257!SMAP2	49621	+	SMAP2	31.0512	5570	3257	1.71016
chr1!40916336!40929390!2031!ZFP69B	13054	+	ZFP69B	14.3574	1606	2031	0.790743
chr1!40943301!40962015!2159!ZFP69	18714	+	ZFP69	20.8564	2480	2159	1.14868
chr1!40974432!40982214!2203!EXO5	7782	+	EXO5	13.3931	1625	2203	0.737631
chr1!40997232!41013841!2097!ZNF684	16609	+	ZNF684	11.9141	1376	2097	0.656175
chr1!41086351!41131324!7229!RIMS3	44973	-	RIMS3	4.84752	1930	7229	0.26698
chr1!41157241!41237275!2821!NFYC	80034	+	NFYC	19.1995	2983	2821	1.05743
chr1!41249683!41306124!4099!KCNQ4	56441	+	KCNQ4	7.93338	1791	4099	0.436936
chr1!41326727!41328018!1291!CITED4	1291	-	CITED4	0.126578	9	1291	0.006971
chr1!41445006!41478235!3199!CTPS1	33229	+	CTPS1	95.8074	16880	3199	5.27665
chr1!41481268!41487427!2155!SLFNL1	6159	-	SLFNL1	5.77986	686	2155	0.318329
chr1!41492870!41707815!3801!SCMH1	214945	-	SCMH1	69.7183	14595	3801	3.83978
chr1!41944445!41950344!1243!EDN2	5899	-	EDN2	10.2105	699	1243	0.562349
chr1!41972035!42384378!12402!HIVEP3	412343	-	HIVEP3	27.7784	18974	12402	1.52991
chr1!42619091!42621495!597!GUCA2B	2404	+	GUCA2B	7.57296	249	597	0.417085
chr1!42628361!42630395!575!GUCA2A	2034	-	GUCA2A	6.85224	217	575	0.377391
chr1!42642209!42801548!5778!FOXJ3	159339	-	FOXJ3	89.5902	28510	5778	4.93423
chr1!42846467!42889900!10569!RIMKLA	43433	+	RIMKLA	2.3948	1394	10569	0.131895
chr1!42896000!42921938!1774!ZMYND12	25938	-	ZMYND12	67.8272	6627	1774	3.73563
chr1!42922172!42926086!1489!PPCS	3914	+	PPCS	13.0354	1069	1489	0.717931
chr1!43000559!43120335!3098!CCDC30	119776	+	CCDC30	112.856	19256	3098	6.21562
chr1!43124047!43142429!800!PPIH	18382	+	PPIH	54.516	2402	800	3.0025
chr1!43148065!43168020!1546!YBX1	19955	+	YBX1	23.0073	1959	1546	1.26714
chr1!43198763!43205925!3602!CLDN19	7162	-	CLDN19	1.58784	315	3602	0.087451
chr1!43212005!43232755!3105!LEPRE1	20750	-	LEPRE1	63.973	10940	3105	3.52335
chr1!43232915!43241413!1015!C1orf50	8498	+	C1orf50	11.3413	634	1015	0.624631
chr1!43253660!43263901!983!LOC100129924	10241	+	LOC100129924	0.22165	12	983	0.012208
chr1!43272722!43283059!798!CCDC23	10337	-	CCDC23	33.5151	1473	798	1.84586
chr1!43282775!43310660!3500!ERMAP	27885	+	ERMAP	23.7751	4583	3500	1.30943
chr1!43312243!43318146!1912!ZNF691	5903	+	ZNF691	4.94755	521	1912	0.27249
chr1!43391045!43424847!3670!SLC2A1	33802	-	SLC2A1	17.0932	3455	3670	0.941417
chr1!43613593!43622067!517!FAM183A	8474	+	FAM183A	0.140479	4	517	0.007737
chr1!43629844!43638241!1642!EBNA1BP2	8397	-	EBNA1BP2	64.9976	5878	1642	3.57978
chr1!43638000!43720029!5127!WDR65	82029	+	WDR65	151.796	42863	5127	8.36025
chr1!43735664!43739673!1786!TMEM125	4009	+	TMEM125	1.28094	126	1786	0.070549
chr1!43747556!43751288!1513!C1orf210	3732	-	C1orf210	8.91642	743	1513	0.491077
chr1!43766565!43788781!3982!TIE1	22216	+	TIE1	60.5533	13280	3982	3.33501
chr1!43803474!43820135!3645!MPL	16661	+	MPL	44.2091	8875	3645	2.43484
chr1!43824625!43828873!1674!CDC20	4248	+	CDC20	53.2558	4910	1674	2.93309
chr1!43829067!43833745!1786!ELOVL1	4678	-	ELOVL1	39.7702	3912	1786	2.19037
chr1!43849578!43855483!2050!MED8	5905	-	MED8	0.495992	56	2050	0.027317
chr1!43855555!43919918!13979!SZT2	64363	+	SZT2	208.658	160646	13979	11.492
chr1!43916673!43919660!1367!HYI	2987	-	HYI	31.6782	2385	1367	1.7447
chr1!43996546!44089343!7733!PTPRF	92797	+	PTPRF	67.6357	28806	7733	3.72507
chr1!44115796!44171189!4509!KDM4A	55393	+	KDM4A	143.648	35673	4509	7.91151
chr1!44173203!44396837!2496!ST3GAL3	223634	+	ST3GAL3	70.6997	9719	2496	3.89383
chr1!44398991!44402912!1944!ARTN	3921	+	ARTN	1.01805	109	1944	0.05607
chr1!44412477!44433694!4027!IPO13	21217	+	IPO13	101.254	22457	4027	5.57661
chr1!44435652!44439043!2497!DPH2	3391	+	DPH2	18.7822	2583	2497	1.03444
chr1!44440601!44443972!1022!ATP6V0B	3371	+	ATP6V0B	24.6415	1387	1022	1.35714
chr1!44444873!44456843!2425!B4GALT2	11970	+	B4GALT2	12.0397	1608	2425	0.663093
chr1!44457279!44462198!1461!CCDC24	4919	+	CCDC24	11.769	947	1461	0.648186
chr1!44462154!44497164!3692!SLC6A9	35010	-	SLC6A9	33.6531	6843	3692	1.85347
chr1!44584521!44600809!3128!KLF17	16288	+	KLF17	17.6867	3047	3128	0.974105
chr1!44679124!44686351!1766!DMAP1	7227	+	DMAP1	27.3689	2662	1766	1.50736
chr1!44686741!44820939!1743!ERI3	134198	-	ERI3	38.9492	3739	1743	2.14515
chr1!44870959!45117396!3010!RNF220	246437	+	RNF220	77.1154	12784	3010	4.24718
chr1!45119500!45140099!1600!TMEM53	20599	-	TMEM53	13.7652	1213	1600	0.758125
chr1!45140393!45191263!1685!C1orf228	50870	+	C1orf228	1.13144	105	1685	0.062315
chr1!45205489!45233438!2880!KIF2C	27949	+	KIF2C	111.803	17734	2880	6.15764
chr1!45241245!45244412!705!RPS8	3167	+	RPS8	18.0796	702	705	0.995745
chr1!45249256!45253426!2096!BEST4	4170	-	BEST4	9.41627	1087	2096	0.518607
chr1!45266035!45271667!2358!PLK3	5632	+	PLK3	33.0412	4291	2358	1.81976
chr1!45271585!45272957!1264!TCTEX1D4	1372	-	TCTEX1D4	0.90497	63	1264	0.049842
chr1!45274153!45279801!1572!BTBD19	5648	+	BTBD19	1.15502	100	1572	0.063613
chr1!45285515!45308616!4634!PTCH2	23101	-	PTCH2	43.8445	11190	4634	2.41476
chr1!45316193!45452394!2176!EIF2B3	136201	-	EIF2B3	77.4587	9283	2176	4.26609
chr1!45468219!45477027!3628!HECTD3	8808	-	HECTD3	70.2903	14045	3628	3.87128
chr1!45477804!45481341!1408!UROD	3537	+	UROD	55.2443	4284	1408	3.04261
chr1!45482075!45672250!5836!ZSWIM5	190175	-	ZSWIM5	64.9459	20875	5836	3.57694
chr1!45792544!45794346!1802!HPDL	1802	+	HPDL	4.21175	418	1802	0.231964
chr1!45794913!45806142!2129!MUTYH	11229	-	MUTYH	65.3954	7668	2129	3.60169
chr1!45805341!45809650!2392!TOE1	4309	+	TOE1	20.0469	2641	2392	1.1041
chr1!45809554!45956840!3076!TESK2	147286	-	TESK2	55.3796	9382	3076	3.05007
chr1!45965855!45976739!2850!MMACHC	10884	+	MMACHC	5.82294	914	2850	0.320702
chr1!45976706!45988562!1348!PRDX1	11856	-	PRDX1	45.1362	3351	1348	2.4859
chr1!46016454!46035723!1580!AKR1A1	19269	+	AKR1A1	31.6826	2757	1580	1.74494
chr1!46049659!46084578!3291!NASP	34919	+	NASP	77.7639	14095	3291	4.28289
chr1!46085715!46089731!2250!CCDC17	4016	-	CCDC17	0.225952	28	2250	0.012444
chr1!46092975!46152302!3738!GPBP1L1	59327	-	GPBP1L1	95.36	19632	3738	5.25201
chr1!46153846!46160108!1471!TMEM69	6262	+	TMEM69	9.8252	796	1471	0.541128
chr1!46159997!46216485!3443!IPP	56488	-	IPP	57.408	10886	3443	3.16178
chr1!46269284!46501796!5738!MAST2	232512	+	MAST2	117.067	36996	5738	6.44754
chr1!46505811!46598708!5928!PIK3R3	92897	-	PIK3R3	39.2296	12808	5928	2.16059
chr1!46640748!46651634!1629!TSPAN1	10886	+	TSPAN1	19.9179	1787	1629	1.09699
chr1!46654352!46685977!3337!POMGNT1	31625	-	POMGNT1	78.9663	14513	3337	4.34912
chr1!46669005!46686928!1849!LURAP1	17923	+	LURAP1	3.33874	340	1849	0.183883
chr1!46713366!46744145!3146!RAD54L	30779	+	RAD54L	87.5985	15178	3146	4.82454
chr1!46744071!46769038!2948!LRRC41	24967	-	LRRC41	33.6099	5457	2948	1.85108
chr1!46769379!46782447!526!UQCRH	13068	+	UQCRH	24.3702	706	526	1.3422
chr1!46805848!46830824!5799!NSUN4	24976	+	NSUN4	13.1222	4191	5799	0.722711
chr1!46859938!46879520!2095!FAAH	19582	+	FAAH	35.837	4135	2095	1.97375
chr1!46972667!46979886!2884!DMBX1	7219	+	DMBX1	4.81623	765	2884	0.265257
chr1!47011315!47016887!2392!KNCN	5572	-	KNCN	0.440258	58	2392	0.024247
chr1!47023078!47069966!2810!MKNK1	46888	-	MKNK1	41.3666	6402	2810	2.27829
chr1!47073386!47082563!2985!MOB3C	9177	-	MOB3C	11.4051	1875	2985	0.628141
chr1!47100710!47134099!2152!ATPAF1	33389	-	ATPAF1	58.4529	6928	2152	3.21933
chr1!47137496!47139256!859!TEX38	1760	+	TEX38	0.042274	2	859	0.002328
chr1!47140830!47184736!5767!EFCAB14	43906	-	EFCAB14	32.2554	10245	5767	1.77649
chr1!47264669!47285021!2158!CYP4B1	20352	+	CYP4B1	40.0326	4758	2158	2.20482
chr1!47394845!47407156!2552!CYP4A11	12311	-	CYP4A11	24.6242	3461	2552	1.35619
chr1!47489239!47516423!2357!CYP4X1	27184	+	CYP4X1	69.4228	9012	2357	3.8235
chr1!47533159!47583992!1907!CYP4Z1	50833	+	CYP4Z1	39.0939	4106	1907	2.15312
chr1!47603106!47614526!1668!CYP4A22	11420	+	CYP4A22	47.8305	4394	1668	2.63429
chr1!47649260!47655771!894!PDZK1IP1	6511	-	PDZK1IP1	7.23025	356	894	0.39821
chr1!47681962!47695443!5002!TAL1	13481	-	TAL1	2.15254	593	5002	0.118553
chr1!47715810!47779819!5228!STIL	64009	-	STIL	311.049	89562	5228	17.1312
chr1!47799468!47844511!2930!CMPK1	45043	+	CMPK1	11.3155	1826	2930	0.623208
chr1!47881743!47883724!1981!FOXE3	1981	+	FOXE3	0.834061	91	1981	0.045936
chr1!47901688!47906363!4675!FOXD2	4675	+	FOXD2	0.970955	250	4675	0.053476
chr1!48226199!48462562!7029!TRABD2B	236363	-	TRABD2B	0.697447	270	7029	0.038412
chr1!48688356!48714316!3274!SLC5A9	25960	+	SLC5A9	40.0294	7218	3274	2.20464
chr1!48761043!48937880!5008!SPATA6	176837	-	SPATA6	54.5286	15040	5008	3.00319
chr1!48998526!50489626!2988!AGBL4	1491100	-	AGBL4	0.413208	68	2988	0.022758
chr1!49193539!49242547!1328!BEND5	49008	-	BEND5	39.4584	2886	1328	2.17319
chr1!50513685!50667540!2463!ELAVL4	153855	+	ELAVL4	34.1906	4638	2463	1.88307
chr1!50883222!50889119!3083!DMRTA2	5897	-	DMRTA2	0.123676	21	3083	0.006812
chr1!50906934!51425936!2583!FAF1	519002	-	FAF1	108.119	15381	2583	5.9547
chr1!51434366!51440309!2478!CDKN2C	5943	+	CDKN2C	5.2756	720	2478	0.290557
chr1!51567905!51613754!911!C1orf185	45849	+	C1orf185	0	0	911	0
chr1!51701944!51739119!3074!RNF11	37175	+	RNF11	3.08324	522	3074	0.169811
chr1!51752929!51810785!2864!TTC39A	57856	-	TTC39A	1.35669	214	2864	0.074721
chr1!51819934!51984995!5483!EPS15	165061	-	EPS15	142.543	43045	5483	7.85063
chr1!52082545!52254891!4258!OSBPL9	172346	+	OSBPL9	75.9535	17812	4258	4.18318
chr1!52254865!52344609!4082!NRD1	89744	-	NRD1	233.468	52488	4082	12.8584
chr1!52373627!52456436!12844!RAB3B	82809	-	RAB3B	2.49226	1763	12844	0.137263
chr1!52485803!52521843!2395!TXNDC12	36040	-	TXNDC12	19.8323	2616	2395	1.09228
chr1!52497776!52499472!1696!KTI12	1696	-	KTI12	4.82827	451	1696	0.26592
chr1!52521856!52556388!4643!BTF3L4	34532	+	BTF3L4	6.60107	1688	4643	0.363558
chr1!52607765!52812358!5195!ZFYVE9	204593	+	ZFYVE9	255.727	73168	5195	14.0843
chr1!52816264!52831877!5654!CC2D1B	15613	-	CC2D1B	35.9444	11193	5654	1.97966
chr1!52838500!52870143!3169!ORC1	31643	-	ORC1	111.714	19498	3169	6.15273
chr1!52870218!52883992!2772!PRPF38A	13774	+	PRPF38A	44.9074	6856	2772	2.4733
chr1!52888947!53018762!5850!ZCCHC11	129815	-	ZCCHC11	221.694	71428	5850	12.2099
chr1!53068042!53074723!1229!GPX7	6681	+	GPX7	10.6961	724	1229	0.589097
chr1!53099065!53122737!698!FAM159A	23672	+	FAM159A	15.5036	596	698	0.853868
chr1!53152013!53164038!2114!SELRC1	12025	-	SELRC1	19.9004	2317	2114	1.09603
chr1!53192130!53293013!8142!ZYG11B	100883	+	ZYG11B	49.9838	22414	8142	2.75289
chr1!53308182!53360247!4271!ZYG11A	52065	+	ZYG11A	0.573912	135	4271	0.031609
chr1!53361581!53387446!1590!ECHDC2	25865	-	ECHDC2	18.5223	1622	1590	1.02013
chr1!53392900!53517289!3700!SCP2	124389	+	SCP2	90.3623	18414	3700	4.97676
chr1!53527723!53551174!3417!PODN	23451	+	PODN	12.2906	2313	3417	0.67691
chr1!53552854!53608289!2677!SLC1A7	55435	-	SLC1A7	15.1658	2236	2677	0.835263
chr1!53662100!53679869!3094!CPT2	17769	+	CPT2	15.4691	2636	3094	0.851972
chr1!53679771!53686289!1084!C1orf123	6518	-	C1orf123	35.4427	2116	1084	1.95203
chr1!53692563!53704282!756!MAGOH	11719	-	MAGOH	37.1783	1548	756	2.04762
chr1!53708040!53793821!7778!LRP8	85781	-	LRP8	37.6233	16117	7778	2.07213
chr1!53925071!53933158!1907!DMRTB1	8087	+	DMRTB1	7.29321	766	1907	0.401678
chr1!53971905!54199877!2816!GLIS1	227972	-	GLIS1	8.45945	1312	2816	0.465909
chr1!54231133!54304225!4825!NDC1	73092	-	NDC1	77.1544	20503	4825	4.24933
chr1!54317391!54355487!1852!YIPF1	38096	-	YIPF1	51.3529	5238	1852	2.82829
chr1!54359860!54376759!1860!DIO1	16899	+	DIO1	22.6473	2320	1860	1.24731
chr1!54387233!54411288!601!HSPB11	24055	-	HSPB11	80.8146	2675	601	4.45092
chr1!54411998!54433841!1788!LRRC42	21843	+	LRRC42	87.7277	8639	1788	4.83165
chr1!54472970!54483859!2376!LDLRAD1	10889	-	LDLRAD1	6.6942	876	2376	0.368687
chr1!54497348!54519111!1696!TMEM59	21763	-	TMEM59	39.9751	3734	1696	2.20165
chr1!54519273!54565416!4097!TCEANC2	46143	+	TCEANC2	4.10823	927	4097	0.226263
chr1!54604667!54618679!1959!CDCP2	14012	-	CDCP2	14.1436	1526	1959	0.778969
chr1!54638026!54665746!3533!CYB5RL	27720	-	CYB5RL	0.375163	73	3533	0.020662
chr1!54665839!54684056!1483!MRPL37	18217	+	MRPL37	67.7913	5537	1483	3.73365
chr1!54691103!54872068!3254!SSBP3	180965	-	SSBP3	16.6447	2983	3254	0.916718
chr1!55013806!55100417!3391!ACOT11	86611	+	ACOT11	22.842	4266	3391	1.25804
chr1!55074849!55089200!1981!FAM151A	14351	-	FAM151A	29.2196	3188	1981	1.60929
chr1!55107426!55175939!4375!MROH7	68513	+	MROH7	187.188	45104	4375	10.3095
chr1!55181494!55208328!2393!TTC4	26834	+	TTC4	34.3789	4531	2393	1.89344
chr1!55222570!55230226!2386!PARS2	7656	-	PARS2	16.0414	2108	2386	0.883487
chr1!55246751!55266941!3073!TTC22	20190	-	TTC22	4.08869	692	3073	0.225187
chr1!55271735!55307937!1789!C1orf177	36202	+	C1orf177	32.386	3191	1789	1.78368
chr1!55315299!55352921!4286!DHCR24	37622	-	DHCR24	16.7758	3960	4286	0.923938
chr1!55446464!55457966!1097!TMEM61	11502	+	TMEM61	4.2206	255	1097	0.232452
chr1!55464616!55474465!1370!BSND	9849	+	BSND	15.8641	1197	1370	0.873723
chr1!55505148!55530526!3710!PCSK9	25378	+	PCSK9	13.2677	2711	3710	0.730728
chr1!55532031!55681039!10802!USP24	149008	-	USP24	2.60032	1547	10802	0.143214
chr1!56960418!57045257!3308!PPAP2B	84839	-	PPAP2B	17.5037	3189	3308	0.964027
chr1!57110989!57181008!9352!PRKAA2	70019	+	PRKAA2	15.3669	7915	9352	0.846343
chr1!57184476!57285369!3460!C1orf168	100893	-	C1orf168	85.2428	16244	3460	4.6948
chr1!57320442!57383894!2392!C8A	63452	+	C8A	72.2707	9521	2392	3.98035
chr1!57394882!57431813!2513!C8B	36931	-	C8B	99.9241	13830	2513	5.50338
chr1!57463578!58716211!2580!DAB1	1252633	-	DAB1	87.4274	12423	2580	4.81512
chr1!58946390!59012446!1909!OMA1	66056	-	OMA1	88.5302	9308	1909	4.87585
chr1!59041094!59043166!2072!TACSTD2	2072	-	TACSTD2	0.867533	99	2072	0.04778
chr1!59120410!59165747!7768!MYSM1	45337	-	MYSM1	72.9173	31196	7768	4.01596
chr1!59246462!59249785!3323!JUN	3323	-	JUN	2.9287	536	3323	0.1613
chr1!59762624!60228402!2352!FGGY	465778	+	FGGY	76.441	9902	2352	4.21003
chr1!60280532!60342050!5857!HOOK1	61518	+	HOOK1	52.3843	16898	5857	2.88509
chr1!60358979!60392423!1857!CYP2J2	33444	-	CYP2J2	63.0064	6444	1857	3.47011
chr1!60456065!60539442!2028!C1orf87	83377	-	C1orf87	102.173	11412	2028	5.62722
chr1!61542945!61928460!10023!NFIA	385515	+	NFIA	19.309	10659	10023	1.06345
chr1!62146718!62191095!1250!TM2D1	44377	-	TM2D1	0.319561	22	1250	0.0176
chr1!62208148!62629591!8504!INADL	421443	+	INADL	314.122	147123	8504	17.3004
chr1!62660473!62678001!3990!L1TD1	17528	+	L1TD1	7.98629	1755	3990	0.43985
chr1!62701836!62785083!5477!KANK4	83247	-	KANK4	26.0336	7853	5477	1.43381
chr1!62901974!62917475!4198!USP1	15501	+	USP1	38.3725	8872	4198	2.11339
chr1!62920396!63154039!7998!DOCK7	233643	-	DOCK7	384.352	169305	7998	21.1684
chr1!63063157!63071976!2951!ANGPTL3	8819	+	ANGPTL3	38.6026	6274	2951	2.12606
chr1!63249776!63330941!2724!ATG4C	81165	+	ATG4C	50.4779	7573	2724	2.7801
chr1!63788729!63790797!2068!FOXD3	2068	+	FOXD3	4.01242	457	2068	0.220986
chr1!63833260!63904233!3371!ALG6	70973	+	ALG6	70.209	13035	3371	3.8668
chr1!63906440!63988944!1126!ITGB3BP	82504	-	ITGB3BP	31.4601	1951	1126	1.73268
chr1!63989012!64038364!2361!EFCAB7	49352	+	EFCAB7	72.7966	9466	2361	4.00932
chr1!64058946!64125916!3353!PGM1	66970	+	PGM1	53.4255	9866	3353	2.94244
chr1!64239689!64647179!6573!ROR1	407490	+	ROR1	21.6153	7825	6573	1.19048
chr1!64669489!64710027!1136!UBE2U	40538	+	UBE2U	61.9347	3875	1136	3.41109
chr1!64936475!65158741!5274!CACHD1	222266	+	CACHD1	180.646	52472	5274	9.94918
chr1!65210777!65298914!4361!RAVER2	88137	+	RAVER2	84.5516	20308	4361	4.65673
chr1!65298905!65432187!5053!JAK1	133282	-	JAK1	157.914	43947	5053	8.69721
chr1!65613231!65697828!7226!AK4	84597	+	AK4	3.43236	1366	7226	0.18904
chr1!65730376!65881552!6320!DNAJC6	151176	+	DNAJC6	96.8749	33720	6320	5.33544
chr1!65886130!65901690!4989!LEPROT	15560	+	LEPROT	6.35799	1747	4989	0.35017
chr1!65886334!66103176!6649!LEPR	216842	+	LEPR	112.024	41023	6649	6.1698
chr1!65886398!65901690!4625!LEPROT	15292	+	LEPROT	6.39514	1629	4625	0.352216
chr1!65991371!66101111!5423!LEPR	109740	+	LEPR	125.963	37622	5423	6.93749
chr1!66258192!66840262!5213!PDE4B	582070	+	PDE4B	84.2816	24198	5213	4.64186
chr1!66999824!67210768!4694!SGIP1	210944	+	SGIP1	118.081	30527	4694	6.50341
chr1!67218139!67244730!2264!TCTEX1D1	26591	+	TCTEX1D1	7.36219	918	2264	0.405477
chr1!67263423!67266942!718!INSL5	3519	-	INSL5	29.8653	1181	718	1.64485
chr1!67278571!67390570!3955!WDR78	111999	-	WDR78	107.284	23369	3955	5.90872
chr1!67390577!67454302!7731!MIER1	63725	+	MIER1	23.8357	10149	7731	1.31277
chr1!67465014!67520080!6460!SLC35D1	55066	-	SLC35D1	20.1862	7182	6460	1.11176
chr1!67557858!67600654!2390!C1orf141	42796	-	C1orf141	104.368	13738	2390	5.74812
chr1!67632168!67725650!2814!IL23R	93482	+	IL23R	60.1035	9315	2814	3.31024
chr1!67773046!67862583!4128!IL12RB2	89537	+	IL12RB2	127.797	29055	4128	7.03852
chr1!67873492!67896123!6764!SERBP1	22631	-	SERBP1	16.6134	6189	6764	0.914991
chr1!68150859!68154021!1380!GADD45A	3162	+	GADD45A	4.605	350	1380	0.253623
chr1!68167148!68299155!4409!GNG12	132007	-	GNG12	11.3208	2749	4409	0.623497
chr1!68511644!68516460!1631!DIRAS3	4816	-	DIRAS3	17.9119	1609	1631	0.986511
chr1!68564141!68698284!3091!WLS	134143	-	WLS	80.5986	13721	3091	4.43902
chr1!68894506!68915642!2608!RPE65	21136	-	RPE65	94.878	13628	2608	5.22546
chr1!68939834!68962799!5333!DEPDC1	22965	-	DEPDC1	28.0575	8241	5333	1.54528
chr1!70225857!70589171!6245!LRRC7	363314	+	LRRC7	129.319	44479	6245	7.12234
chr1!70610484!70671361!2945!LRRC40	60877	-	LRRC40	76.6226	12428	2945	4.22003
chr1!70671364!70717701!2792!SRSF11	46337	+	SRSF11	61.7411	9494	2792	3.40043
chr1!70724684!70820417!5667!ANKRD13C	95733	-	ANKRD13C	39.2742	12258	5667	2.16305
chr1!70820492!70833705!899!HHLA3	13213	+	HHLA3	9.08853	450	899	0.500556
chr1!70876900!70905534!2140!CTH	28634	+	CTH	71.779	8460	2140	3.95327
chr1!71318035!71513491!9966!PTGER3	195456	-	PTGER3	11.8568	6508	9966	0.65302
chr1!71528973!71546972!3145!ZRANB2	17999	-	ZRANB2	45.3546	7856	3145	2.49793
chr1!71868624!72748277!5669!NEGR1	879653	-	NEGR1	13.1092	4093	5669	0.721997
chr1!74491701!74663871!2862!LRRIQ3	172170	-	LRRIQ3	76.7004	12090	2862	4.22432
chr1!74663895!74674386!4722!FPGT	10491	+	FPGT	11.7893	3066	4722	0.649301
chr1!74663895!75010116!3619!FPGT-TNNI3K	346221	+	FPGT-TNNI3K	189.315	37734	3619	10.4266
chr1!74701070!75010116!3023!TNNI3K	309046	+	TNNI3K	180.914	30121	3023	9.96394
chr1!75033794!75139422!7159!C1orf173	105628	-	C1orf173	215.318	84897	7159	11.8588
chr1!75171171!75199092!2303!CRYZ	27921	-	CRYZ	89.239	11319	2303	4.91489
chr1!75198835!75232360!3436!TYW3	33525	+	TYW3	8.67682	1642	3436	0.477881
chr1!75594118!75627218!2446!LHX8	33100	+	LHX8	39.6541	5342	2446	2.18397
chr1!75667815!76076799!4224!SLC44A5	408984	-	SLC44A5	141.055	32815	4224	7.7687
chr1!76190031!76229363!2733!ACADM	39332	+	ACADM	48.9963	7375	2733	2.6985
chr1!76251878!76260775!1514!RABGGTB	8897	+	RABGGTB	75.3258	6281	1514	4.14861
chr1!76262555!76378923!3277!MSH4	116368	+	MSH4	131.725	23774	3277	7.25481
chr1!76384557!76398116!1107!ASB17	13559	-	ASB17	29.2445	1783	1107	1.61066
chr1!76540388!77096669!3621!ST6GALNAC3	556281	+	ST6GALNAC3	22.3238	4452	3621	1.2295
chr1!77333185!77529737!2032!ST6GALNAC5	196552	+	ST6GALNAC5	10.6421	1191	2032	0.586122
chr1!77554666!77685132!4625!PIGK	130466	-	PIGK	33.652	8572	4625	1.8534
chr1!77747661!78025654!4335!AK5	277993	+	AK5	52.4057	12512	4335	2.88627
chr1!78030189!78148343!4323!ZZZ3	118154	-	ZZZ3	120.84	28771	4323	6.65533
chr1!78161673!78225564!4625!USP33	63891	-	USP33	158.367	40340	4625	8.72216
chr1!78245308!78345225!6410!FAM73A	99917	+	FAM73A	42.6304	15050	6410	2.34789
chr1!78354199!78409578!3389!NEXN	55379	+	NEXN	61.1729	11418	3389	3.36913
chr1!78413590!78444777!2884!FUBP1	31187	-	FUBP1	143.536	22799	2884	7.90534
chr1!78470635!78482995!2237!DNAJB4	12360	+	DNAJB4	22.1097	2724	2237	1.2177
chr1!78511588!78603112!2823!GIPC2	91524	+	GIPC2	20.2793	3153	2823	1.1169
chr1!78956727!79006386!5431!PTGFR	49659	+	PTGFR	15.6562	4683	5431	0.862272
chr1!79086087!79111830!5874!IFI44L	25743	+	IFI44L	24.7223	7998	5874	1.36159
chr1!79115476!79129763!1726!IFI44	14287	+	IFI44	113.97	10834	1726	6.27694
chr1!79355448!79472495!3619!ELTD1	117047	-	ELTD1	77.1127	15370	3619	4.24703
chr1!82266081!82458107!5706!LPHN2	192026	+	LPHN2	188.649	59285	5706	10.3899
chr1!84335056!84464833!3648!TTLL7	129777	-	TTLL7	165.223	33196	3648	9.09978
chr1!84543744!84704181!5823!PRKACB	160437	+	PRKACB	48.7675	15640	5823	2.6859
chr1!84764048!84816481!1803!SAMD13	52433	+	SAMD13	3.89723	387	1803	0.214642
chr1!84864214!84880691!1345!DNASE2B	16477	+	DNASE2B	14.8225	1098	1345	0.816357
chr1!84944919!84964033!1975!RPF1	19114	+	RPF1	32.0664	3488	1975	1.76608
chr1!84964005!84972262!806!GNG5	8257	-	GNG5	8.53778	379	806	0.470223
chr1!85018803!85040163!3101!CTBS	21360	-	CTBS	31.7174	5417	3101	1.74686
chr1!85109389!85156240!6114!SSX2IP	46851	-	SSX2IP	64.2855	21647	6114	3.54056
chr1!85279085!85358896!1721!LPAR3	79811	-	LPAR3	14.5276	1377	1721	0.800116
chr1!85391265!85462796!3044!MCOLN2	71531	-	MCOLN2	68.5535	11493	3044	3.77562
chr1!85483764!85514223!2850!MCOLN3	30459	-	MCOLN3	81.4128	12779	2850	4.48386
chr1!85527992!85598821!3007!WDR63	70829	+	WDR63	205.546	34041	3007	11.3206
chr1!85623355!85666728!4711!SYDE2	43373	-	SYDE2	0.053958	14	4711	0.002972
chr1!85715636!85725355!3263!C1orf52	9719	-	C1orf52	5.98737	1076	3263	0.329758
chr1!85731459!85742587!3104!BCL10	11128	-	BCL10	17.9814	3074	3104	0.990335
chr1!85784167!86044046!4482!DDAH1	259879	-	DDAH1	11.2093	2767	4482	0.617358
chr1!86046443!86049648!2293!CYR61	3205	+	CYR61	14.4986	1831	2293	0.798517
chr1!86115105!86174116!6197!ZNHIT6	59011	-	ZNHIT6	16.0092	5464	6197	0.881717
chr1!86194915!86622121!6500!COL24A1	427206	-	COL24A1	384.49	137644	6500	21.176
chr1!86812506!86862025!6471!ODF2L	49519	-	ODF2L	40.7246	14514	6471	2.24293
chr1!86889768!86922240!4024!CLCA2	32472	+	CLCA2	98.5317	21837	4024	5.42669
chr1!86934525!86965974!3120!CLCA1	31449	+	CLCA1	140.105	24075	3120	7.71635
chr1!87012758!87046432!3208!CLCA4	33674	+	CLCA4	132.056	23332	3208	7.27307
chr1!87170252!87213867!6488!SH3GLB1	43615	+	SH3GLB1	12.2156	4365	6488	0.672781
chr1!87328127!87380107!1840!SEP15	51980	-	SEP15	0.217093	22	1840	0.011957
chr1!87380334!87575681!7265!HS2ST1	195347	+	HS2ST1	10.3318	4134	7265	0.56903
chr1!87794150!87814607!5406!LMO4	20457	+	LMO4	3.31499	987	5406	0.182575
chr1!89149921!89301938!6104!PKN2	152017	+	PKN2	109.5	36812	6104	6.0308
chr1!89318320!89357301!1645!GTF2B	38981	-	GTF2B	84.5149	7657	1645	4.65471
chr1!89401455!89458643!2152!CCBL2	57188	-	CCBL2	89.4006	10596	2152	4.92379
chr1!89445138!89458643!5087!RBMXL1	13505	-	RBMXL1	19.8665	5566	5087	1.09416
chr1!89472359!89488549!3040!GBP3	16190	-	GBP3	83.2767	13943	3040	4.58651
chr1!89517986!89531043!3050!GBP1	13057	-	GBP1	74.205	12465	3050	4.08688
chr1!89571815!89591842!4132!GBP2	20027	-	GBP2	78.6651	17902	4132	4.33253
chr1!89597433!89641723!2454!GBP7	44290	-	GBP7	127.52	17235	2454	7.02323
chr1!89646830!89664633!6145!GBP4	17803	-	GBP4	45.6802	15460	6145	2.51587
chr1!89724633!89738544!4051!GBP5	13911	-	GBP5	67.603	15083	4051	3.72328
chr1!89829435!89853719!4867!GBP6	24284	+	GBP6	36.6047	9812	4867	2.01603
chr1!89990396!90063420!8061!LRRC8B	73024	+	LRRC8B	15.8098	7019	8061	0.870736
chr1!90098643!90185094!7207!LRRC8C	86451	+	LRRC8C	10.1731	4038	7207	0.560289
chr1!90286572!90401989!4052!LRRC8D	115417	+	LRRC8D	17.6774	3945	4052	0.973593
chr1!90460677!90494094!3919!ZNF326	33417	+	ZNF326	47.2986	10209	3919	2.605
chr1!91177578!91182794!1496!BARHL2	5216	-	BARHL2	4.55135	375	1496	0.250668
chr1!91380856!91487812!6001!ZNF644	106956	-	ZNF644	100.702	33283	6001	5.54624
chr1!91726322!91870426!4931!HFM1	144104	-	HFM1	221.715	60213	4931	12.2111
chr1!91966403!91991321!3415!CDC7	24918	+	CDC7	45.2353	8508	3415	2.49136
chr1!92145899!92371559!6705!TGFBR3	225660	-	TGFBR3	67.791	25034	6705	3.73363
chr1!92414927!92479985!4051!BRDT	65058	+	BRDT	142.032	31689	4051	7.82251
chr1!92495532!92529093!1443!EPHX4	33561	+	EPHX4	38.1634	3033	1443	2.10187
chr1!92545861!92613401!1447!BTBD8	67540	+	BTBD8	59.3894	4733	1447	3.2709
chr1!92632608!92650280!4556!KIAA1107	17672	+	KIAA1107	0.139484	35	4556	0.007682
chr1!92683572!92711367!751!C1orf146	27795	+	C1orf146	33.8719	1401	751	1.86551
chr1!92711954!92764566!2032!GLMN	52612	-	GLMN	130.878	14647	2032	7.20817
chr1!92764521!92853732!3112!RPAP2	89211	+	RPAP2	72.8025	12478	3112	4.00964
chr1!92940317!92952433!2910!GFI1	12116	-	GFI1	13.1466	2107	2910	0.724055
chr1!92974252!93257961!7403!EVI5	283709	-	EVI5	62.7899	25601	7403	3.45819
chr1!93297593!93307481!1031!RPL5	9888	+	RPL5	54.3473	3086	1031	2.99321
chr1!93298285!93427079!3099!FAM69A	128794	-	FAM69A	0.181627	31	3099	0.010003
chr1!93544791!93604638!4128!MTF2	59847	+	MTF2	61.2574	13927	4128	3.37379
chr1!93615298!93646246!6114!TMED5	30948	-	TMED5	11.7601	3960	6114	0.647694
chr1!93646280!93744287!4314!CCDC18	98007	+	CCDC18	217.967	51788	4314	12.0046
chr1!93811477!93828148!3208!DR1	16671	+	DR1	6.68431	1181	3208	0.368142
chr1!93913687!94020218!5517!FNBP1L	106531	+	FNBP1L	0.200756	61	5517	0.011057
chr1!94027342!94312706!4026!BCAR3	285364	-	BCAR3	105.455	23383	4026	5.808
chr1!94335013!94344762!2722!DNTTIP2	9749	-	DNTTIP2	0.140079	21	2722	0.007715
chr1!94352589!94375012!3074!GCLM	22423	-	GCLM	33.6203	5692	3074	1.85166
chr1!94458393!94586705!7325!ABCA4	128312	-	ABCA4	244.707	98722	7325	13.4774
chr1!94634462!94703307!9117!ARHGAP29	68845	-	ARHGAP29	184.341	92562	9117	10.1527
chr1!94883932!94984219!3797!ABCD3	100287	+	ABCD3	86.6193	18114	3797	4.77061
chr1!94994731!95007413!2393!F3	12682	-	F3	35.5626	4687	2393	1.95863
chr1!95285897!95360803!2577!SLC44A3	74906	+	SLC44A3	103.1	14633	2577	5.67831
chr1!95362504!95392779!2288!CNN3	30275	-	CNN3	85.2373	10741	2288	4.69449
chr1!95448278!95538507!1057!ALG14	90229	-	ALG14	34.407	2003	1057	1.89499
chr1!95558072!95663161!7185!TMEM56	105089	+	TMEM56	7.59884	3007	7185	0.418511
chr1!95583478!95710509!1489!TMEM56-RWDD3	127031	+	TMEM56-RWDD3	46.8006	3838	1489	2.57757
chr1!95699710!95712781!1385!RWDD3	13071	+	RWDD3	40.3777	3080	1385	2.22383
chr1!97187174!97280605!3486!PTBP2	93431	+	PTBP2	55.4133	10639	3486	3.05192
chr1!97543299!98386615!5616!DPYD	843316	-	DPYD	197.847	61195	5616	10.8965
chr1!99127235!99226056!1777!SNX7	98821	+	SNX7	61.531	6022	1777	3.38886
chr1!99355800!99470449!4015!LPPR5	114649	-	LPPR5	15.6561	3462	4015	0.862267
chr1!99729847!99775138!5022!LPPR4	45291	+	LPPR4	18.4859	5113	5022	1.01812
chr1!100111430!100160097!2578!PALMD	48667	+	PALMD	53.231	7558	2578	2.93173
chr1!100174258!100231349!2678!FRRS1	57091	-	FRRS1	142.394	21002	2678	7.84242
chr1!100315639!100389579!8217!AGL	73940	+	AGL	245.837	111255	8217	13.5396
chr1!100435344!100492534!6081!SLC35A3	57190	+	SLC35A3	16.6192	5566	6081	0.91531
chr1!100503788!100548929!2637!HIAT1	45141	+	HIAT1	61.3491	8910	2637	3.37884
chr1!100549101!100598511!3897!SASS6	49410	-	SASS6	67.9123	14576	3897	3.74031
chr1!100598705!100616054!3143!TRMT13	17349	+	TRMT13	31.0798	5380	3143	1.71174
chr1!100614003!100643829!1946!LRRC39	29826	-	LRRC39	105.778	11337	1946	5.8258
chr1!100652477!100715409!10815!DBT	62932	-	DBT	19.2112	11443	10815	1.05807
chr1!100731713!100758325!2623!RTCA	26612	+	RTCA	41.9484	6060	2623	2.31033
chr1!100818022!100985833!5392!CDC14A	167811	+	CDC14A	38.0344	11295	5392	2.09477
chr1!101003727!101007583!3465!GPR88	3856	+	GPR88	0.262004	50	3465	0.01443
chr1!101185195!101204601!3203!VCAM1	19406	+	VCAM1	89.8433	15849	3203	4.94817
chr1!101337927!101360735!3241!EXTL2	22808	-	EXTL2	33.8599	6044	3241	1.86486
chr1!101361631!101447311!8216!SLC30A7	85680	+	SLC30A7	18.6121	8422	8216	1.02507
chr1!101455179!101491362!1807!DPH5	36183	-	DPH5	63.1823	6288	1807	3.4798
chr1!101702304!101707076!3050!S1PR1	4772	+	S1PR1	5.84591	982	3050	0.321967
chr1!102268126!102462790!3462!OLFM3	194664	-	OLFM3	48.7697	9299	3462	2.68602
chr1!103342022!103574052!7444!COL11A1	232030	-	COL11A1	404.137	165689	7444	22.2581
chr1!103960700!104068105!527!LOC101928436	107405	-	LOC101928436	0	0	527	0
chr1!104068577!104097859!1885!RNPC3	29282	+	RNPC3	0.33713	35	1885	0.018568
chr1!104097265!104122156!2242!AMY2B	24891	+	AMY2B	177.673	21939	2242	9.78546
chr1!104159998!104168400!1632!AMY2A	8402	+	AMY2A	78.2681	7035	1632	4.31066
chr1!104198140!104207173!2023!AMY1A	9033	+	AMY1A	1.52579	170	2023	0.084034
chr1!104198302!104207172!1860!AMY1C	8870	+	AMY1C	1.6595	170	1860	0.091398
chr1!104198324!104207172!1838!AMY1B	8848	+	AMY1B	1.67936	170	1838	0.092492
chr1!104230039!104239073!2023!AMY1A	9034	-	AMY1A	0.861621	96	2023	0.047454
chr1!104230040!104238889!1838!AMY1B	8849	-	AMY1B	0.948345	96	1838	0.052231
chr1!104230040!104238911!1860!AMY1C	8871	-	AMY1C	0.937128	96	1860	0.051613
chr1!104292278!104301311!2023!AMY1A	9033	+	AMY1A	0.789819	88	2023	0.0435
chr1!104292440!104301310!1860!AMY1C	8870	+	AMY1C	0.859034	88	1860	0.047312
chr1!104292462!104301310!1838!AMY1B	8848	+	AMY1B	0.869317	88	1838	0.047878
chr1!107599266!107601916!2650!PRMT6	2650	+	PRMT6	1.19219	174	2650	0.06566
chr1!107682628!108024475!3477!NTNG1	341847	+	NTNG1	64.1522	12285	3477	3.53322
chr1!108113781!108507545!4867!VAV3	393764	-	VAV3	122.472	32829	4867	6.74522
chr1!108677343!108742980!3899!SLC25A24	65637	-	SLC25A24	53.3064	11447	3899	2.93588
chr1!108765962!108786703!2499!NBPF4	20741	-	NBPF4	1.99079	274	2499	0.109644
chr1!108992903!109013260!2222!NBPF6	20357	+	NBPF6	0.147085	18	2222	0.008101
chr1!109102970!109181949!5340!FAM102B	78979	+	FAM102B	18.5649	5460	5340	1.02247
chr1!109190909!109204148!2041!HENMT1	13239	-	HENMT1	81.6036	9173	2041	4.49437
chr1!109234931!109244422!3703!PRPF38B	9491	+	PRPF38B	13.8861	2832	3703	0.764785
chr1!109255555!109285367!3060!FNDC7	29812	+	FNDC7	81.0947	13667	3060	4.46634
chr1!109289284!109352148!2503!STXBP3	62864	+	STXBP3	105.793	14584	2503	5.82661
chr1!109358519!109399726!3063!AKNAD1	41207	-	AKNAD1	137.312	23164	3063	7.56252
chr1!109419602!109473044!3033!GPSM2	53442	+	GPSM2	95.7471	15994	3033	5.27333
chr1!109472129!109506121!4845!CLCC1	33992	-	CLCC1	76.049	20293	4845	4.18844
chr1!109512837!109584850!4374!WDR47	72013	-	WDR47	167.413	40330	4374	9.22039
chr1!109606997!109618624!577!TAF13	11627	-	TAF13	138.175	4391	577	7.61005
chr1!109633402!109639554!2750!TMEM167B	6152	+	TMEM167B	6.0743	920	2750	0.334545
chr1!109648572!109656479!731!C1orf194	7907	-	C1orf194	66.8401	2691	731	3.68126
chr1!109656584!109749403!8185!KIAA1324	92819	+	KIAA1324	59.3353	26748	8185	3.26793
chr1!109756514!109780804!1939!SARS	24290	+	SARS	63.3196	6762	1939	3.48737
chr1!109792640!109818378!10540!CELSR2	25738	+	CELSR2	163.162	94715	10540	8.98624
chr1!109822175!109825790!1774!PSRC1	3615	-	PSRC1	15.1682	1482	1774	0.8354
chr1!109834986!109849663!1372!MYBPHL	14677	-	MYBPHL	31.2319	2360	1372	1.72012
chr1!109852187!109940563!7353!SORT1	88376	-	SORT1	66.9233	27102	7353	3.68584
chr1!109941652!109969108!3864!PSMA5	27456	-	PSMA5	14.9146	3174	3864	0.821429
chr1!110009099!110024764!3779!SYPL2	15665	+	SYPL2	5.756	1198	3779	0.317015
chr1!110026560!110035420!2382!ATXN7L2	8860	+	ATXN7L2	31.3591	4114	2382	1.72712
chr1!110036657!110043063!5157!CYB561D1	6406	+	CYB561D1	1.69704	482	5157	0.093465
chr1!110049445!110052336!2471!AMIGO1	2891	-	AMIGO1	22.2056	3022	2471	1.22299
chr1!110082493!110088455!2823!GPR61	5962	+	GPR61	14.6516	2278	2823	0.806943
chr1!110091185!110138454!4732!GNAI3	47269	+	GNAI3	16.6643	4343	4732	0.917794
chr1!110145888!110155705!1365!GNAT2	9817	-	GNAT2	84.2532	6334	1365	4.64029
chr1!110162434!110174677!4772!AMPD2	12243	+	AMPD2	40.0539	10527	4772	2.20599
chr1!110198697!110208123!1917!GSTM4	9426	+	GSTM4	26.8517	2835	1917	1.47887
chr1!110210643!110226619!2018!GSTM2	15976	+	GSTM2	22.7995	2534	2018	1.2557
chr1!110230417!110236367!1185!GSTM1	5950	+	GSTM1	0	0	1185	0
chr1!110254863!110260890!1570!GSTM5	6027	+	GSTM5	20.759	1795	1570	1.14331
chr1!110276553!110283660!4127!GSTM3	7107	-	GSTM3	21.4697	4880	4127	1.18246
chr1!110292701!110306644!2321!EPS8L3	13943	-	EPS8L3	57.2633	7320	2321	3.15381
chr1!110453232!110473616!4915!CSF1	20384	+	CSF1	14.5846	3948	4915	0.803255
chr1!110527386!110566364!4968!AHCYL1	38978	+	AHCYL1	44.007	12041	4968	2.42371
chr1!110574198!110597263!3344!STRIP1	23065	+	STRIP1	61.0785	11249	3344	3.36394
chr1!110602996!110613322!1478!ALX3	10326	-	ALX3	8.12022	661	1478	0.447226
chr1!110655061!110656569!1508!UBL4B	1508	+	UBL4B	1.9987	166	1508	0.11008
chr1!110693131!110744823!6402!SLC6A17	51692	+	SLC6A17	17.2833	6094	6402	0.95189
chr1!110753335!110776674!4437!KCNC4	23339	+	KCNC4	9.27281	2266	4437	0.510705
chr1!110881944!110889303!3431!RBM15	7359	+	RBM15	35.0754	6628	3431	1.9318
chr1!110905472!110933704!2649!SLC16A4	28232	-	SLC16A4	96.631	14098	2649	5.32201
chr1!110943876!110950546!848!LAMTOR5	6670	-	LAMTOR5	26.0577	1217	848	1.43514
chr1!110993787!110999976!1372!PROK1	6189	+	PROK1	5.84937	442	1372	0.322157
chr1!111059838!111061797!1959!KCNA10	1959	-	KCNA10	17.3042	1867	1959	0.953037
chr1!111136201!111174096!2820!KCNA2	37895	-	KCNA2	51.5153	8001	2820	2.83723
chr1!111214309!111217655!3346!KCNA3	3346	-	KCNA3	8.24819	1520	3346	0.454274
chr1!111413820!111442558!1628!CD53	28738	+	CD53	38.7227	3472	1628	2.13268
chr1!111489811!111506566!3335!LRIF1	16755	-	LRIF1	71.7781	13184	3335	3.95322
chr1!111659953!111682838!1886!DRAM2	22885	-	DRAM2	36.1212	3752	1886	1.9894
chr1!111682248!111727724!2348!CEPT1	45476	+	CEPT1	87.3509	11296	2348	4.8109
chr1!111728590!111747160!3539!DENND2D	18570	-	DENND2D	36.678	7149	3539	2.02006
chr1!111770280!111786062!1611!CHI3L2	15782	+	CHI3L2	65.7299	5832	1611	3.62011
chr1!111833473!111863188!1837!CHIA	29715	+	CHIA	78.6764	7960	1837	4.33315
chr1!111889194!111895639!2346!PIFO	6445	+	PIFO	10.4561	1351	2346	0.575874
chr1!111956936!111970399!2242!OVGP1	13463	-	OVGP1	134.111	16560	2242	7.38626
chr1!111982511!111991830!2408!WDR77	9319	-	WDR77	24.845	3295	2408	1.36835
chr1!111991742!112004525!2101!ATP5F1	12783	+	ATP5F1	35.8211	4145	2101	1.97287
chr1!112016603!112021134!917!C1orf162	4531	+	C1orf162	14.8502	750	917	0.817884
chr1!112025969!112106597!3408!ADORA3	80628	-	ADORA3	39.9632	7501	3408	2.201
chr1!112162404!112256101!1906!RAP1A	93697	+	RAP1A	16.023	1682	1906	0.882476
chr1!112264685!112298419!6077!FAM212B	33734	-	FAM212B	3.48975	1168	6077	0.1922
chr1!112298189!112310199!3510!DDX20	12010	+	DDX20	54.3309	10503	3510	2.99231
chr1!112318453!112531777!2693!KCND3	213324	-	KCND3	21.0021	3115	2693	1.1567
chr1!112533189!112541463!3035!LOC643355	8274	+	LOC643355	0.011965	2	3035	0.000659
chr1!112938799!113003786!5900!CTTNBP2NL	64987	+	CTTNBP2NL	6.59186	2142	5900	0.363051
chr1!113010039!113063910!2715!WNT2B	53871	+	WNT2B	16.4649	2462	2715	0.906814
chr1!113066140!113162040!4687!ST7L	95900	-	ST7L	50.9802	13160	4687	2.80777
chr1!113162074!113214241!2740!CAPZA1	52167	+	CAPZA1	23.034	3476	2740	1.26861
chr1!113216933!113243368!4498!MOV10	26435	+	MOV10	83.8937	20783	4498	4.6205
chr1!113243748!113250025!1621!RHOC	6277	-	RHOC	13.0268	1163	1621	0.717458
chr1!113252615!113257950!1714!PPM1J	5335	-	PPM1J	39.8095	3758	1714	2.19253
chr1!113263188!113269856!1133!FAM19A3	6668	+	FAM19A3	5.08007	317	1133	0.279788
chr1!113454469!113498975!4668!SLC16A1	44506	-	SLC16A1	37.4028	9616	4668	2.05998
chr1!113615830!113667342!4015!LRIG2	51512	+	LRIG2	130.842	28933	4015	7.20623
chr1!113933474!114228545!7221!MAGI3	295071	+	MAGI3	86.6078	34444	7221	4.76998
chr1!114239823!114301777!3244!PHTF1	61954	-	PHTF1	122.352	21860	3244	6.73859
chr1!114304453!114355070!6593!RSBN1	50617	-	RSBN1	34.7522	12619	6593	1.914
chr1!114356432!114414375!3648!PTPN22	57943	-	PTPN22	179.264	36017	3648	9.87308
chr1!114419435!114430169!4973!BCL2L15	10734	-	BCL2L15	7.26932	1991	4973	0.400362
chr1!114437370!114447741!2900!AP4B1	10371	-	AP4B1	86.2639	13778	2900	4.75103
chr1!114447914!114456708!3788!DCLRE1B	8794	+	DCLRE1B	14.1785	2958	3788	0.780887
chr1!114471995!114520491!8502!HIPK1	48496	+	HIPK1	92.3305	43234	8502	5.08516
chr1!114522012!114524876!2113!OLFML3	2864	+	OLFML3	8.54137	994	2113	0.470421
chr1!114631913!114696472!4593!SYT6	64559	-	SYT6	25.7865	6523	4593	1.4202
chr1!114935398!115053781!8339!TRIM33	118383	-	TRIM33	92.1103	42304	8339	5.07303
chr1!115110180!115124265!1301!BCAS2	14085	-	BCAS2	85.0623	6095	1301	4.68486
chr1!115127195!115212732!4514!DENND2C	85537	-	DENND2C	111.025	27602	4514	6.11475
chr1!115215719!115238239!2406!AMPD1	22520	-	AMPD1	157.39	20856	2406	8.66833
chr1!115247084!115259515!4454!NRAS	12431	-	NRAS	9.35156	2294	4454	0.515043
chr1!115259533!115300671!4313!CSDE1	41138	-	CSDE1	160.254	38067	4313	8.82611
chr1!115312104!115323308!5503!SIKE1	11204	-	SIKE1	6.90904	2094	5503	0.38052
chr1!115397423!115537990!3524!SYCP1	140567	+	SYCP1	146.445	28423	3524	8.06555
chr1!115572444!115576930!564!TSHB	4486	+	TSHB	41.69	1295	564	2.2961
chr1!115590632!115632121!3212!TSPAN2	41489	-	TSPAN2	24.895	4404	3212	1.37111
chr1!115828536!115880857!1049!NGF	52321	-	NGF	30.1345	1741	1049	1.65968
chr1!116184573!116240845!8769!VANGL1	56272	+	VANGL1	12.7796	6172	8769	0.703843
chr1!116242625!116311426!2700!CASQ2	68801	-	CASQ2	40.3419	5999	2700	2.22185
chr1!116378998!116383747!2679!NHLH2	4749	-	NHLH2	0.955624	141	2679	0.052632
chr1!116519118!116612675!4720!SLC22A15	93557	+	SLC22A15	0.353905	92	4720	0.019492
chr1!116654375!116677861!3229!MAB21L3	23486	+	MAB21L3	14.44	2568	3229	0.795293
chr1!116915794!116947396!4300!ATP1A1	31602	+	ATP1A1	140.564	33289	4300	7.74163
chr1!117057155!117113715!1684!CD58	56560	-	CD58	20.8308	1932	1684	1.14727
chr1!117117019!117210377!7327!IGSF3	93358	-	IGSF3	32.4851	13109	7327	1.78914
chr1!117236733!117249225!386!C1orf137	12492	+	C1orf137	0.282231	6	386	0.015544
chr1!117297085!117311851!1531!CD2	14766	+	CD2	41.7691	3522	1531	2.30046
chr1!117452688!117532972!6160!PTGFRN	80284	+	PTGFRN	31.468	10676	6160	1.73312
chr1!117544371!117579173!3563!CD101	34802	+	CD101	108.376	21267	3563	5.96885
chr1!117602948!117645491!4854!TTF2	42543	+	TTF2	139.603	37321	4854	7.68871
chr1!117653676!117664411!3581!TRIM45	10735	-	TRIM45	19.7844	3902	3581	1.08964
chr1!117686208!117753582!2857!VTCN1	67374	-	VTCN1	29.8886	4703	2857	1.64613
chr1!117910084!118068320!5388!MAN1A2	158236	+	MAN1A2	69.2913	20562	5388	3.81626
chr1!118148603!118171011!5720!FAM46C	22408	+	FAM46C	5.33596	1681	5720	0.293881
chr1!118406106!118472302!10174!GDAP2	66196	-	GDAP2	29.7124	16649	10174	1.63643
chr1!118472371!118503049!3877!WDR3	30678	+	WDR3	195.726	41793	3877	10.7797
chr1!118496287!118727848!7125!SPAG17	231561	-	SPAG17	492.773	193371	7125	27.1398
chr1!119425665!119532179!3495!TBX15	106514	-	TBX15	32.7966	6313	3495	1.80629
chr1!119573838!119683295!2835!WARS2	109457	-	WARS2	28.8909	4511	2835	1.59118
chr1!119911401!119936751!1696!HAO2	25350	+	HAO2	60.1981	5623	1696	3.31545
chr1!119957553!119965662!1870!HSD3B2	8109	+	HSD3B2	20.293	2090	1870	1.11765
chr1!120049825!120057681!1680!HSD3B1	7856	+	HSD3B1	23.1824	2145	1680	1.27679
chr1!120161999!120190390!5080!ZNF697	28391	-	ZNF697	0.257341	72	5080	0.014173
chr1!120254418!120286849!2015!PHGDH	32431	+	PHGDH	42.1978	4683	2015	2.32407
chr1!120290618!120311555!2466!HMGCS2	20937	-	HMGCS2	33.0446	4488	2466	1.81995
chr1!120336640!120354203!2262!REG4	17563	-	REG4	21.4238	2669	2262	1.17993
chr1!120377387!120387503!1611!NBPF7	10116	-	NBPF7	91.7085	8137	1611	5.0509
chr1!120436155!120439147!2992!ADAM30	2992	-	ADAM30	29.2622	4822	2992	1.61163
chr1!120454175!120612317!11825!NOTCH2	158142	-	NOTCH2	184.488	120151	11825	10.1608
chr1!120839004!120855681!2374!FAM72B	16677	+	FAM72B	0.091779	12	2374	0.005055
chr1!120926127!120935944!2871!FCGR1B	9817	-	FCGR1B	2.0617	326	2871	0.113549
chr1!121107151!121129827!1067!SRGAP2D	22676	+	SRGAP2D	0	0	1067	0
chr1!143767143!143767881!738!PPIAL4G	738	-	PPIAL4G	11.3419	461	738	0.624661
chr1!143896451!143913143!2393!FAM72D	16692	-	FAM72D	0.136575	18	2393	0.007522
chr1!144146810!146467744!17619!LOC100288142	2320934	+	LOC100288142	5.06401	4914	17619	0.278903
chr1!144363461!144364246!785!PPIAL4C	785	-	PPIAL4C	0.092519	4	785	0.005096
chr1!144363586!144364246!660!PPIAL4A	660	-	PPIAL4A	0.055021	2	660	0.00303
chr1!144614958!144830407!4622!NBPF8	215449	+	NBPF8	44.4454	11314	4622	2.44786
chr1!144851423!145076186!13477!PDE4DIP	224763	-	PDE4DIP	558.081	414238	13477	30.7367
chr1!145096406!145116997!1883!SEC22B	20591	+	SEC22B	0.539981	56	1883	0.02974
chr1!145209112!145286270!5318!NOTCH2NL	77158	+	NOTCH2NL	0.877456	257	5318	0.048326
chr1!145293370!146466121!10916!NBPF10	1172751	+	NBPF10	166.727	100237	10916	9.18258
chr1!145413190!145417545!2215!HFE2	4355	+	HFE2	13.8615	1691	2215	0.763431
chr1!145438437!145442628!2951!TXNIP	4191	+	TXNIP	47.9486	7793	2951	2.6408
chr1!145456235!145470387!1165!POLR3GL	14152	-	POLR3GL	45.774	2937	1165	2.52103
chr1!145470507!145475647!3612!ANKRD34A	5140	+	ANKRD34A	1.61361	321	3612	0.08887
chr1!145477066!145501669!3997!LIX1L	24603	+	LIX1L	8.41294	1852	3997	0.463348
chr1!145507556!145513535!4959!RBM8A	5979	+	RBM8A	5.84359	1596	4959	0.321839
chr1!145516164!145523732!1927!PEX11B	7568	+	PEX11B	15.1134	1604	1927	0.832382
chr1!145524989!145543868!5170!ITGA10	18879	+	ITGA10	145.03	41296	5170	7.98762
chr1!145549208!145568526!3363!ANKRD35	19318	+	ANKRD35	33.3065	6169	3363	1.83437
chr1!145575987!145586546!2902!PIAS3	10559	+	PIAS3	65.5949	10484	2902	3.61268
chr1!145586492!145589435!1091!NUDT17	2943	-	NUDT17	29.8898	1796	1091	1.6462
chr1!145592604!145610884!1851!POLR3C	18280	-	POLR3C	144.176	14698	1851	7.94057
chr1!145610989!145689005!1950!RNF115	78016	+	RNF115	34.7681	3734	1950	1.91487
chr1!145695797!145715639!1633!CD160	19842	-	CD160	31.4326	2827	1633	1.73117
chr1!145727665!145764206!2300!PDZK1	36541	+	PDZK1	7.45221	944	2300	0.410435
chr1!145764594!145827103!2012!GPR89A	62509	-	GPR89A	1.87705	208	2012	0.10338
chr1!145883867!145924049!1569!GPR89C	40182	+	GPR89C	0.023145	2	1569	0.001275
chr1!146032541!146057734!4631!NBPF24	25193	-	NBPF24	0.474407	121	4631	0.026128
chr1!146032541!146082633!5467!NBPF11	50092	-	NBPF11	0.531388	160	5467	0.029267
chr1!146373856!146467639!7109!NBPF12	93783	+	NBPF12	11.2072	4388	7109	0.617246
chr1!146626684!146644168!5462!PRKAB2	17484	-	PRKAB2	10.6375	3200	5462	0.585866
chr1!146655883!146697230!3176!FMO5	41347	-	FMO5	40.104	7015	3176	2.20875
chr1!146714290!146767447!3014!CHD1L	53157	+	CHD1L	132.797	22044	3014	7.31387
chr1!147013270!147098020!6192!BCL9	84750	+	BCL9	29.024	9898	6192	1.59851
chr1!147119167!147142634!1808!ACP6	23467	-	ACP6	59.5722	5932	1808	3.28097
chr1!147228331!147245466!3267!GJA5	17135	-	GJA5	18.985	3416	3267	1.04561
chr1!147374945!147381395!1366!GJA8	6450	+	GJA8	6.646	500	1366	0.366032
chr1!147400505!147465753!2116!GPR89B	65248	+	GPR89B	1.53595	179	2116	0.084594
chr1!147425566!147465755!1569!GPR89C	40189	+	GPR89C	0.046289	4	1569	0.002549
chr1!147574322!147599571!4631!NBPF24	25249	-	NBPF24	0.619474	158	4631	0.034118
chr1!147574322!147624469!5467!NBPF11	50147	-	NBPF11	0.773834	233	5467	0.042619
chr1!147574322!148346929!4625!NBPF8	772607	-	NBPF8	20.0923	5118	4625	1.10659
chr1!147954634!147955419!785!PPIAL4B	785	-	PPIAL4B	0.878931	38	785	0.048408
chr1!147954759!147955419!660!PPIAL4A	660	-	PPIAL4A	1.01788	37	660	0.056061
chr1!148201751!148202536!785!PPIAL4E	785	-	PPIAL4E	0.092519	4	785	0.005096
chr1!148250248!148346756!10086!NBPF14	96508	-	NBPF14	45.0699	25036	10086	2.48225
chr1!148250248!148346929!5038!NBPF9	96681	-	NBPF9	32.3962	8989	5038	1.78424
chr1!148558187!148596267!4802!NBPF15	38080	+	NBPF15	0.65035	172	4802	0.035818
chr1!148577356!148758311!7662!NBPF16	180955	+	NBPF16	2.2465	948	7662	0.123727
chr1!148806014!148806799!785!PPIAL4E	785	+	PPIAL4E	0.04626	2	785	0.002548
chr1!149553002!149553662!660!PPIAL4A	660	+	PPIAL4A	0.02751	1	660	0.001515
chr1!149553002!149553787!785!PPIAL4C	785	+	PPIAL4C	0.02313	1	785	0.001274
chr1!149754244!149783928!999!HIST2H2BF	29684	-	HIST2H2BF	3.23516	178	999	0.178178
chr1!149754249!149764074!2176!FCGR1A	9825	+	FCGR1A	4.73113	567	2176	0.26057
chr1!149783433!149783928!495!HIST2H2BF	495	-	HIST2H2BF	6.52913	178	495	0.359596
chr1!149784779!149785236!457!HIST2H3D	457	-	HIST2H3D	1.78788	45	457	0.098468
chr1!149804220!149804616!396!HIST2H4B	396	+	HIST2H4B	0	0	396	0
chr1!149812258!149812765!507!HIST2H3A	507	-	HIST2H3A	0	0	507	0
chr1!149813784!149814318!534!HIST2H2AA4	534	-	HIST2H2AA4	0	0	534	0
chr1!149822627!149823161!534!HIST2H2AA4	534	+	HIST2H2AA4	0	0	534	0
chr1!149824180!149824687!507!HIST2H3A	507	+	HIST2H3A	0	0	507	0
chr1!149832329!149832725!396!HIST2H4B	396	-	HIST2H4B	0	0	396	0
chr1!149856009!149858232!2223!HIST2H2BE	2223	-	HIST2H2BE	4.51675	553	2223	0.248763
chr1!149858524!149858961!437!HIST2H2AC	437	+	HIST2H2AC	9.59779	231	437	0.528604
chr1!149859018!149859466!448!HIST2H2AB	448	-	HIST2H2AB	8.95684	221	448	0.493304
chr1!149871154!149872348!857!BOLA1	1194	+	BOLA1	3.11442	147	857	0.171529
chr1!149874871!149889434!4549!SV2A	14563	-	SV2A	27.0417	6775	4549	1.48934
chr1!149895208!149900144!1993!SF3B4	4936	-	SF3B4	20.2158	2219	1993	1.1134
chr1!149900542!149908791!3003!MTMR11	8249	-	MTMR11	128.102	21187	3003	7.05528
chr1!149912228!149982686!6415!OTUD7B	70458	-	OTUD7B	64.909	22933	6415	3.5749
chr1!150039349!150117505!2923!VPS45	78156	+	VPS45	100.152	16123	2923	5.51591
chr1!150122169!150131825!1615!PLEKHO1	9656	+	PLEKHO1	8.84796	787	1615	0.487307
chr1!150190716!150208504!3553!ANP32E	17788	-	ANP32E	22.3626	4376	3553	1.23164
chr1!150230217!150237480!1741!CA14	7263	+	CA14	45.1575	4330	1741	2.48708
chr1!150237798!150241609!2266!APH1A	3811	-	APH1A	15.4325	1926	2266	0.849956
chr1!150245182!150253335!527!C1orf54	8153	+	C1orf54	36.5549	1061	527	2.01328
chr1!150255228!150259501!1742!C1orf51	4273	+	C1orf51	51.3958	4931	1742	2.83065
chr1!150266261!150281414!1541!MRPS21	15153	+	MRPS21	4.01784	341	1541	0.221285
chr1!150293927!150325704!2463!PRPF3	31777	+	PRPF3	123.552	16760	2463	6.80471
chr1!150336989!150449041!7818!RPRD2	112052	+	RPRD2	0.097543	42	7818	0.005372
chr1!150459839!150480085!2789!TARS2	20246	+	TARS2	118.739	18239	2789	6.53962
chr1!150480486!150486265!2231!ECM1	5779	+	ECM1	34.2466	4208	2231	1.88615
chr1!150521897!150533412!4299!ADAMTSL4	11515	+	ADAMTSL4	29.78	7051	4299	1.64015
chr1!150547026!150552214!4085!MCL1	5188	-	MCL1	7.5161	1691	4085	0.413953
chr1!150594598!150602098!4145!ENSA	7500	-	ENSA	9.16823	2093	4145	0.504946
chr1!150618700!150669672!3171!GOLPH3L	50972	-	GOLPH3L	27.1236	4737	3171	1.49385
chr1!150670534!150693364!1898!HORMAD1	22830	-	HORMAD1	101.125	10571	1898	5.56955
chr1!150702671!150738433!4107!CTSS	35762	-	CTSS	29.2535	6617	4107	1.61115
chr1!150768683!150780917!1810!CTSK	12234	-	CTSK	44.7301	4459	1810	2.46354
chr1!150782180!150849244!4943!ARNT	67064	-	ARNT	104.023	28319	4943	5.72911
chr1!150898814!150937220!4659!SETDB1	38406	+	SETDB1	172.441	44248	4659	9.49732
chr1!150937648!150947479!2544!CERS2	9831	-	CERS2	65.3618	9158	2544	3.59984
chr1!150954498!150968114!1824!ANXA9	13616	+	ANXA9	25.0354	2515	1824	1.37884
chr1!150969300!150980854!3099!FAM63A	11554	-	FAM63A	35.1419	5998	3099	1.93546
chr1!150980972!151008189!2977!PRUNE	27217	+	PRUNE	30.5928	5016	2977	1.68492
chr1!151009028!151020076!2412!BNIPL	11048	+	BNIPL	48.7796	6480	2412	2.68657
chr1!151020258!151023871!2028!C1orf56	3613	+	C1orf56	8.77403	980	2028	0.483235
chr1!151023446!151032125!3183!CDC42SE1	8679	-	CDC42SE1	5.46474	958	3183	0.300974
chr1!151032150!151040973!2158!MLLT11	8823	+	MLLT11	3.82825	455	2158	0.210843
chr1!151043079!151091007!1953!GABPB2	47928	+	GABPB2	44.8669	4826	1953	2.47107
chr1!151104162!151119140!4022!SEMA6C	14978	-	SEMA6C	30.9055	6846	4022	1.70214
chr1!151129104!151132225!1178!TNFAIP8L2	3121	+	TNFAIP8L2	6.79726	441	1178	0.374363
chr1!151129104!151142773!1948!TNFAIP8L2-SCNM1	13669	+	TNFAIP8L2-SCNM1	12.5924	1351	1948	0.693532
chr1!151132223!151138424!2508!LYSMD1	6201	-	LYSMD1	12.6403	1746	2508	0.696172
chr1!151138497!151142773!2085!SCNM1	4276	+	SCNM1	13.9594	1603	2085	0.768825
chr1!151142462!151148547!1322!TMOD4	6085	-	TMOD4	92.9406	6767	1322	5.11876
chr1!151148775!151162689!1564!VPS72	13914	-	VPS72	40.1796	3461	1564	2.21292
chr1!151171020!151222007!3807!PIP5K1A	50987	+	PIP5K1A	58.3385	12232	3807	3.21303
chr1!151227196!151239954!1331!PSMD4	12758	+	PSMD4	46.8586	3435	1331	2.58077
chr1!151254790!151264381!4508!ZNF687	9591	+	ZNF687	45.811	11374	4508	2.52307
chr1!151264272!151300191!4354!PI4KB	35919	-	PI4KB	62.0269	14874	4354	3.41617
chr1!151313115!151319769!3618!RFX5	6654	-	RFX5	68.2011	13590	3618	3.75622
chr1!151336777!151345210!1962!SELENBP1	8433	-	SELENBP1	30.2614	3270	1962	1.66667
chr1!151372040!151374412!925!PSMB4	2372	+	PSMB4	30.2876	1543	925	1.66811
chr1!151375199!151431941!6626!POGZ	56742	-	POGZ	163.943	59828	6626	9.02928
chr1!151483861!151511167!5101!CGN	27306	+	CGN	57.4321	16135	5101	3.1631
chr1!151512780!151556059!3111!TUFT1	43279	+	TUFT1	21.7462	3726	3111	1.19769
chr1!151584661!151671559!7085!SNX27	86898	+	SNX27	22.6749	8848	7085	1.24884
chr1!151672533!151689290!5850!CELF3	16757	-	CELF3	6.21989	2004	5850	0.342564
chr1!151694012!151702082!455!RIIAD1	8070	+	RIIAD1	0.239431	6	455	0.013187
chr1!151732122!151736040!1292!MRPL9	3918	-	MRPL9	35.2878	2511	1292	1.9435
chr1!151735444!151743806!1086!OAZ3	8362	+	OAZ3	7.99169	478	1086	0.440147
chr1!151744040!151763010!3263!TDRKH	18970	-	TDRKH	82.4432	14816	3263	4.54061
chr1!151772764!151777882!2606!LINGO4	5118	-	LINGO4	8.26325	1186	2606	0.455104
chr1!151778546!151804348!3214!RORC	25802	-	RORC	34.263	6065	3214	1.88706
chr1!151810338!151813033!1713!C2CD4D	2695	-	C2CD4D	0.021199	2	1713	0.001168
chr1!151819576!151826173!1146!THEM5	6597	-	THEM5	15.2892	965	1146	0.842059
chr1!151843342!151882361!5171!THEM4	39019	-	THEM4	10.1898	2902	5171	0.561207
chr1!151955385!151966714!1055!S100A10	11329	-	S100A10	24.8172	1442	1055	1.36682
chr1!152004981!152009511!594!S100A11	4530	-	S100A11	26.7157	874	594	1.47138
chr1!152056619!152061540!3603!TCHHL1	4921	-	TCHHL1	93.2889	18512	3603	5.13794
chr1!152078792!152087930!6995!TCHH	9138	-	TCHH	33.0457	12731	6995	1.82001
chr1!152126070!152131704!3569!RPTN	5634	-	RPTN	155.211	30509	3569	8.54833
chr1!152184551!152196672!9632!HRNR	12121	-	HRNR	38.4533	20399	9632	2.11784
chr1!152274650!152297679!12747!FLG	23029	-	FLG	126.733	88973	12747	6.97992
chr1!152321212!152332482!9122!FLG2	11270	-	FLG2	160.798	80785	9122	8.85606
chr1!152381718!152386750!1913!CRNN	5032	-	CRNN	54.0435	5694	1913	2.97648
chr1!152483319!152484653!819!LCE5A	1334	+	LCE5A	3.41411	154	819	0.188034
chr1!152486977!152488481!695!CRCT1	1504	+	CRCT1	1.1495	44	695	0.063309
chr1!152538174!152539229!547!LCE3E	1055	-	LCE3E	16.3976	494	547	0.903108
chr1!152551859!152552980!610!LCE3D	1121	-	LCE3D	17.4723	587	610	0.962295
chr1!152573137!152573562!425!LCE3C	425	+	LCE3C	6.57919	154	425	0.362353
chr1!152586286!152586574!288!LCE3B	288	+	LCE3B	8.8893	141	288	0.489583
chr1!152595309!152595579!270!LCE3A	270	-	LCE3A	12.1718	181	270	0.67037
chr1!152635886!152637135!594!LCE2D	1249	+	LCE2D	6.35796	208	594	0.350168
chr1!152647790!152649049!593!LCE2C	1259	+	LCE2C	8.97127	293	593	0.494098
chr1!152658598!152659876!611!LCE2B	1278	+	LCE2B	6.83483	230	611	0.376432
chr1!152670839!152671918!592!LCE2A	1079	+	LCE2A	8.86374	289	592	0.488176
chr1!152681522!152681910!388!LCE4A	388	+	LCE4A	10.1079	216	388	0.556701
chr1!152691997!152692905!908!C1orf68	908	+	C1orf68	0.139976	7	908	0.007709
chr1!152730505!152734529!2523!KPRP	4024	+	KPRP	9.90243	1376	2523	0.545382
chr1!152748847!152749445!598!LCE1F	598	+	LCE1F	4.70621	155	598	0.259197
chr1!152758752!152760901!1179!LCE1E	2149	+	LCE1E	1.29362	84	1179	0.071247
chr1!152769226!152770657!430!LCE1D	1431	+	LCE1D	3.25135	77	430	0.17907
chr1!152777310!152779107!695!LCE1C	1797	-	LCE1C	7.62849	292	695	0.420144
chr1!152784446!152785585!1139!LCE1B	1139	+	LCE1B	5.30837	333	1139	0.292362
chr1!152799948!152800573!625!LCE1A	625	+	LCE1A	3.48612	120	625	0.192
chr1!152815329!152816459!642!LCE6A	1130	+	LCE6A	0.141409	5	642	0.007788
chr1!152850797!152857523!770!SMCP	6726	+	SMCP	4.81039	204	770	0.264935
chr1!152881038!152884362!2135!IVL	3324	+	IVL	3.95454	465	2135	0.217799
chr1!152943127!152945069!766!SPRR4	1942	+	SPRR4	4.7644	201	766	0.262402
chr1!152956563!152958290!655!SPRR1A	1727	+	SPRR1A	4.13034	149	655	0.227481
chr1!152974222!152976332!986!SPRR3	2110	+	SPRR3	4.75098	258	986	0.261663
chr1!153003678!153005376!619!SPRR1B	1698	+	SPRR1B	4.10656	140	619	0.226171
chr1!153012200!153013594!682!SPRR2D	1394	-	SPRR2D	14.3232	538	682	0.788856
chr1!153028595!153029988!677!SPRR2A	1393	-	SPRR2A	12.0152	448	677	0.661743
chr1!153042717!153044084!661!SPRR2B	1367	-	SPRR2B	19.2831	702	661	1.06203
chr1!153065610!153067001!678!SPRR2E	1391	-	SPRR2E	22.0132	822	678	1.21239
chr1!153084612!153085989!656!SPRR2F	1377	-	SPRR2F	18.0461	652	656	0.993902
chr1!153122057!153123427!650!SPRR2G	1370	-	SPRR2G	15.587	558	650	0.858462
chr1!153175905!153177601!541!LELP1	1696	+	LELP1	3.55754	106	541	0.195933
chr1!153190059!153191793!1229!PRR9	1734	+	PRR9	0.088642	6	1229	0.004882
chr1!153232178!153234600!1229!LOR	2422	+	LOR	0.723911	49	1229	0.03987
chr1!153270337!153283194!1173!PGLYRP3	12857	-	PGLYRP3	35.4005	2287	1173	1.9497
chr1!153302596!153321022!1833!PGLYRP4	18426	-	PGLYRP4	46.6551	4710	1833	2.56956
chr1!153330329!153333503!577!S100A9	3174	+	S100A9	9.69205	308	577	0.533795
chr1!153346183!153348075!466!S100A12	1892	-	S100A12	37.8333	971	466	2.08369
chr1!153362507!153363664!523!S100A8	1157	-	S100A8	39.4382	1136	523	2.17208
chr1!153388999!153395701!4279!S100A7A	6702	+	S100A7A	3.46673	817	4279	0.190932
chr1!153409470!153412503!480!S100A7L2	3033	-	S100A7L2	24.5496	649	480	1.35208
chr1!153430219!153433137!439!S100A7	2918	-	S100A7	37.3891	904	439	2.05923
chr1!153507075!153508717!683!S100A6	1642	-	S100A6	19.5658	736	683	1.0776
chr1!153509622!153514241!710!S100A5	4619	-	S100A5	33.8076	1322	710	1.86197
chr1!153516094!153518282!564!S100A4	2188	-	S100A4	26.6236	827	564	1.46631
chr1!153519808!153521734!738!S100A3	1926	-	S100A3	7.0364	286	738	0.387534
chr1!153533584!153538306!962!S100A2	4722	-	S100A2	6.92679	367	962	0.381497
chr1!153579366!153585514!1068!S100A16	6148	-	S100A16	9.74146	573	1068	0.536517
chr1!153586731!153588808!1060!S100A14	2077	-	S100A14	17.0435	995	1060	0.938679
chr1!153591275!153606568!1402!S100A13	15293	-	S100A13	40.7558	3147	1402	2.24465
chr1!153600872!153604513!594!S100A1	3641	+	S100A1	5.44095	178	594	0.299663
chr1!153606457!153618782!2166!CHTOP	12325	+	CHTOP	8.50841	1015	2166	0.468606
chr1!153631129!153634328!1052!SNAPIN	3199	+	SNAPIN	8.16368	473	1052	0.44962
chr1!153634263!153643504!1906!ILF2	9241	-	ILF2	70.3602	7386	1906	3.87513
chr1!153651163!153666468!4185!NPR1	15305	+	NPR1	56.4576	13013	4185	3.10944
chr1!153700566!153746555!4482!INTS3	45989	+	INTS3	139.207	34363	4482	7.66689
chr1!153747767!153752633!2413!SLC27A3	4866	+	SLC27A3	39.2107	5211	2413	2.15955
chr1!153777202!153895451!7476!GATAD2B	118249	-	GATAD2B	20.7556	8546	7476	1.14312
chr1!153901976!153919154!5688!DENND4B	17178	-	DENND4B	0.992754	311	5688	0.054677
chr1!153920147!153931132!2678!CRTC2	10985	-	CRTC2	44.0904	6503	2678	2.4283
chr1!153931574!153940660!3097!SLC39A1	9086	-	SLC39A1	12.9625	2211	3097	0.713917
chr1!153940314!153946840!1949!CREB3L4	6526	+	CREB3L4	29.8671	3206	1949	1.64495
chr1!153946744!153950451!1574!JTB	3707	-	JTB	26.82	2325	1574	1.47713
chr1!153954092!153958853!1618!RAB13	4761	-	RAB13	31.6118	2817	1618	1.74104
chr1!153963238!153964631!351!RPS27	1393	+	RPS27	20.5881	398	351	1.1339
chr1!153965167!154127592!5882!NUP210L	162425	-	NUP210L	391.243	126745	5882	21.5479
chr1!154127779!154164611!11290!TPM3	36832	-	TPM3	17.9205	11143	11290	0.98698
chr1!154171561!154178841!705!C1orf189	7280	-	C1orf189	17.8478	693	705	0.982979
chr1!154179182!154193273!1898!C1orf43	14091	-	C1orf43	32.0567	3351	1898	1.76554
chr1!154192654!154243329!4457!UBAP2L	50675	+	UBAP2L	146.196	35887	4457	8.05183
chr1!154245038!154248355!1179!HAX1	3317	+	HAX1	43.1822	2804	1179	2.37829
chr1!154293591!154297801!1791!AQP10	4210	+	AQP10	17.062	1683	1791	0.939698
chr1!154298035!154323780!6303!ATP8B2	25745	+	ATP8B2	103.609	35967	6303	5.70633
chr1!154377668!154441926!6565!IL6R	64258	+	IL6R	9.8957	3578	6565	0.545011
chr1!154451953!154474526!6183!SHE	22573	-	SHE	7.8436	2671	6183	0.431991
chr1!154474694!154520623!2529!TDRD10	45929	+	TDRD10	26.3773	3674	2529	1.45275
chr1!154521050!154531120!3223!UBE2Q1	10070	-	UBE2Q1	28.5057	5060	3223	1.56997
chr1!154540256!154552353!5718!CHRNB2	12097	+	CHRNB2	5.27114	1660	5718	0.290311
chr1!154554533!154600456!7092!ADAR	45923	-	ADAR	92.6097	36173	7092	5.10054
chr1!154669941!154842754!13233!KCNN3	172813	-	KCNN3	10.3908	7573	13233	0.572281
chr1!154897207!154909484!1299!PMVK	12277	-	PMVK	13.9636	999	1299	0.769053
chr1!154916558!154928567!3196!PBXIP1	12009	-	PBXIP1	51.8289	9123	3196	2.85451
chr1!154929501!154934258!3180!PYGO2	4757	-	PYGO2	5.6469	989	3180	0.311006
chr1!154934773!154946959!3717!SHC1	12186	-	SHC1	27.9411	5720	3717	1.53887
chr1!154947117!154951725!816!CKS1B	4608	+	CKS1B	6.20804	279	816	0.341912
chr1!154955769!154965587!3156!FLAD1	9818	+	FLAD1	49.4078	8588	3156	2.72117
chr1!154966061!154966791!649!LENEP	730	+	LENEP	8.05728	288	649	0.44376
chr1!154975105!154991001!4020!ZBTB7B	15896	+	ZBTB7B	2.84096	629	4020	0.156468
chr1!154991002!155006257!2419!DCST2	15255	-	DCST2	40.2543	5363	2419	2.21703
chr1!155006281!155023406!2297!DCST1	17125	+	DCST1	61.5057	7781	2297	3.38746
chr1!155023747!155035252!3282!ADAM15	11505	+	ADAM15	72.5555	13115	3282	3.99604
chr1!155036212!155042029!1257!EFNA4	5817	+	EFNA4	13.4624	932	1257	0.741448
chr1!155051347!155060014!1782!EFNA3	8667	+	EFNA3	3.37257	331	1782	0.185746
chr1!155100348!155107386!1566!EFNA1	7038	+	EFNA1	11.9538	1031	1566	0.658365
chr1!155108287!155111334!1343!SLC50A1	3047	+	SLC50A1	16.3452	1209	1343	0.900223
chr1!155112366!155112996!547!DPM3	630	-	DPM3	5.84206	176	547	0.321755
chr1!155141883!155145804!547!KRTCAP2	3921	-	KRTCAP2	27.7498	836	547	1.52834
chr1!155146262!155157447!3557!TRIM46	11185	+	TRIM46	17.1462	3359	3557	0.944335
chr1!155158299!155162706!1838!MUC1	4407	-	MUC1	28.7665	2912	1838	1.58433
chr1!155165378!155177772!3229!THBS3	12394	-	THBS3	141.128	25098	3229	7.77269
chr1!155178489!155183624!1642!MTX1	5135	+	MTX1	8.38179	758	1642	0.461632
chr1!155204238!155214653!2681!GBA	10415	-	GBA	19.6062	2895	2681	1.07982
chr1!155216995!155225274!3193!FAM189B	8279	-	FAM189B	18.4184	3239	3193	1.01441
chr1!155225769!155232176!1572!SCAMP3	6407	-	SCAMP3	27.9052	2416	1572	1.5369
chr1!155232658!155243281!2137!CLK2	10623	-	CLK2	46.28	5447	2137	2.5489
chr1!155247217!155259639!3874!HCN3	12422	+	HCN3	12.7107	2712	3874	0.700052
chr1!155259083!155271225!3164!PKLR	12142	-	PKLR	36.5146	6363	3164	2.01106
chr1!155278538!155290457!1647!FDPS	11919	+	FDPS	36.6004	3320	1647	2.01579
chr1!155290250!155293938!1306!RUSC1-AS1	3688	-	RUSC1-AS1	4.94934	356	1306	0.272588
chr1!155290639!155300909!4530!RUSC1	10270	+	RUSC1	34.5582	8622	4530	1.90331
chr1!155305051!155532324!11774!ASH1L	227273	-	ASH1L	164.726	106818	11774	9.07236
chr1!155579960!155584758!2486!MSTO1	4798	+	MSTO1	13.8988	1903	2486	0.765487
chr1!155629232!155658823!3870!YY1AP1	29591	-	YY1AP1	108.688	23166	3870	5.98605
chr1!155658881!155708800!2217!DAP3	49919	+	DAP3	67.7954	8278	2217	3.73387
chr1!155719448!155829191!8462!GON4L	109743	-	GON4L	162.425	75698	8462	8.94564
chr1!155829259!155854990!5280!SYT11	25731	+	SYT11	7.22148	2100	5280	0.397727
chr1!155867598!155881193!3481!RIT1	13595	-	RIT1	47.4916	9105	3481	2.61563
chr1!155882835!155904188!2945!KIAA0907	21353	-	KIAA0907	62.7259	10174	2945	3.45467
chr1!155911479!155912625!1146!RXFP4	1146	+	RXFP4	8.58728	542	1146	0.472949
chr1!155916629!155948336!4291!ARHGEF2	31707	-	ARHGEF2	59.709	14111	4291	3.28851
chr1!155978838!155990758!1124!SSR2	11920	-	SSR2	28.5114	1765	1124	1.57028
chr1!156005091!156023516!3507!UBQLN4	18425	-	UBQLN4	24.1263	4660	3507	1.32877
chr1!156024516!156028301!681!LAMTOR2	3785	+	LAMTOR2	10.1316	380	681	0.558003
chr1!156030965!156040295!1085!RAB25	9330	+	RAB25	13.5884	812	1085	0.748387
chr1!156041803!156051789!6124!MEX3A	9986	-	MEX3A	0.249049	84	6124	0.013717
chr1!156052336!156109880!4104!LMNA	57544	+	LMNA	12.0869	2732	4104	0.665692
chr1!156119734!156147542!3453!SEMA4A	27808	+	SEMA4A	27.3483	5201	3453	1.50623
chr1!156163722!156182587!3663!SLC25A44	18865	+	SLC25A44	8.50592	1716	3663	0.468468
chr1!156182778!156209868!1234!PMF1	27090	+	PMF1	4.44358	302	1234	0.244733
chr1!156182778!156213123!1001!PMF1-BGLAP	30345	+	PMF1-BGLAP	10.3935	573	1001	0.572428
chr1!156211950!156213123!545!BGLAP	1173	+	BGLAP	7.69584	231	545	0.423853
chr1!156213111!156217908!2400!PAQR6	4797	-	PAQR6	26.9705	3565	2400	1.48542
chr1!156219014!156252620!4563!SMG5	33606	-	SMG5	59.8066	15030	4563	3.29389
chr1!156254069!156262234!2201!TMEM79	8165	+	TMEM79	9.52802	1155	2201	0.524761
chr1!156262477!156265480!1851!C1orf85	3003	-	C1orf85	21.6097	2203	1851	1.19017
chr1!156268414!156269428!1014!VHLL	1014	-	VHLL	10.6721	596	1014	0.587771
chr1!156278751!156308206!2107!CCT3	29455	-	CCT3	104.159	12087	2107	5.73659
chr1!156307104!156316785!750!TSACC	9681	+	TSACC	14.1381	584	750	0.778667
chr1!156338979!156355013!2010!RHBG	16034	+	RHBG	26.2868	2910	2010	1.44776
chr1!156374054!156399184!879!C1orf61	25130	-	C1orf61	16.7729	812	879	0.923777
chr1!156433512!156470634!6073!MEF2D	37122	-	MEF2D	9.75262	3262	6073	0.537132
chr1!156495196!156542396!6052!IQGAP3	47200	-	IQGAP3	163.739	54577	6052	9.01801
chr1!156549518!156556562!2005!TTC24	7044	+	TTC24	1.08669	120	2005	0.05985
chr1!156561557!156564091!1121!APOA1BP	2534	+	APOA1BP	9.91258	612	1121	0.545941
chr1!156564099!156571279!2155!GPATCH4	7180	-	GPATCH4	158.491	18811	2155	8.729
chr1!156589085!156595517!1771!HAPLN2	6432	+	HAPLN2	3.12696	305	1771	0.172219
chr1!156611739!156629324!4050!BCAN	17585	+	BCAN	38.5419	8597	4050	2.12272
chr1!156638555!156647189!5557!NES	8634	-	NES	54.17	16579	5557	2.98344
chr1!156669399!156675608!1164!CRABP2	6209	-	CRABP2	11.621	745	1164	0.640034
chr1!156692412!156697705!2051!ISG20L2	5293	-	ISG20L2	18.5818	2099	2051	1.0234
chr1!156698262!156706752!2269!RRNAD1	8490	+	RRNAD1	22.8701	2858	2269	1.25959
chr1!156707093!156710923!927!MRPL24	3830	-	MRPL24	44.2463	2259	927	2.43689
chr1!156711898!156722240!2798!HDGF	10342	-	HDGF	8.04664	1240	2798	0.443174
chr1!156737273!156770609!2123!PRCC	33336	+	PRCC	23.7758	2780	2123	1.30947
chr1!156776034!156786640!1845!SH2D2A	10606	-	SH2D2A	21.7784	2213	1845	1.19946
chr1!156785541!156851642!2571!NTRK1	66101	+	NTRK1	31.4267	4450	2571	1.73084
chr1!156810664!156828712!4193!INSRR	18048	-	INSRR	35.8937	8289	4193	1.97687
chr1!156830670!156851642!2655!NTRK1	20972	+	NTRK1	27.2524	3985	2655	1.50094
chr1!156863522!156886226!4866!PEAR1	22704	+	PEAR1	40.3847	10823	4866	2.22421
chr1!156890423!156902880!1971!LRRC71	12457	+	LRRC71	0.377692	41	1971	0.020802
chr1!156904631!157015162!6889!ARHGEF11	110531	-	ARHGEF11	160.652	60954	6889	8.84802
chr1!157061834!157069600!1977!ETV3L	7766	-	ETV3L	15.6588	1705	1977	0.862418
chr1!157094458!157108383!2930!ETV3	13925	-	ETV3	12.0096	1938	2930	0.661433
chr1!157483166!157522310!5390!FCRL5	39144	-	FCRL5	57.9706	17209	5390	3.19276
chr1!157543538!157567870!3459!FCRL4	24332	-	FCRL4	39.4212	7510	3459	2.17115
chr1!157647977!157670647!3019!FCRL3	22670	-	FCRL3	120.819	20089	3019	6.65419
chr1!157715522!157746922!2589!FCRL2	31400	-	FCRL2	69.2261	9871	2589	3.81267
chr1!157764193!157789940!3160!FCRL1	25747	-	FCRL1	38.6408	6725	3160	2.12817
chr1!157800703!157811634!2237!CD5L	10931	-	CD5L	22.2314	2739	2237	1.22441
chr1!157963062!158070052!7820!KIRREL	106990	+	KIRREL	17.0633	7349	7820	0.93977
chr1!158149736!158156216!3783!CD1D	6480	+	CD1D	9.59439	1999	3783	0.528417
chr1!158223926!158228058!2095!CD1A	4132	+	CD1A	46.6878	5387	2095	2.57136
chr1!158259562!158264564!2592!CD1C	5002	+	CD1C	36.8601	5262	2592	2.03009
chr1!158297739!158301321!1396!CD1B	3582	-	CD1B	44.2606	3403	1396	2.43768
chr1!158323485!158327343!2117!CD1E	3858	+	CD1E	31.2706	3646	2117	1.72225
chr1!158368311!158369256!945!OR10T2	945	-	OR10T2	18.5027	963	945	1.01905
chr1!158389717!158390656!939!OR10K2	939	-	OR10K2	21.4054	1107	939	1.17891
chr1!158435351!158436293!942!OR10K1	942	+	OR10K1	32.3624	1679	942	1.78238
chr1!158449667!158450675!1008!OR10R2	1008	+	OR10R2	43.5188	2416	1008	2.39682
chr1!158516917!158517895!978!OR6Y1	978	-	OR6Y1	21.2944	1147	978	1.1728
chr1!158532440!158533394!954!OR6P1	954	-	OR6P1	0.590003	31	954	0.032495
chr1!158548708!158549689!981!OR10X1	981	-	OR10X1	17.1759	928	981	0.945973
chr1!158576228!158577170!942!OR10Z1	942	+	OR10Z1	25.9246	1345	942	1.42781
chr1!158580495!158656506!8017!SPTA1	76011	-	SPTA1	456.655	201632	8017	25.1506
chr1!158669467!158670442!975!OR6K2	975	-	OR6K2	20.3916	1095	975	1.12308
chr1!158686957!158687905!948!OR6K3	948	-	OR6K3	21.432	1119	948	1.18038
chr1!158724605!158725637!1032!OR6K6	1032	+	OR6K6	27.4288	1559	1032	1.51066
chr1!158735533!158736472!939!OR6N1	939	-	OR6N1	12.6847	656	939	0.698616
chr1!158746471!158747425!954!OR6N2	954	-	OR6N2	14.3885	756	954	0.792453
chr1!158801167!158819270!1667!MNDA	18103	+	MNDA	53.7408	4934	1667	2.95981
chr1!158901336!158946849!2093!PYHIN1	45513	+	PYHIN1	74.6314	8603	2093	4.11037
chr1!158979681!159024945!2902!IFI16	45264	+	IFI16	98.5363	15749	2902	5.42695
chr1!159032274!159046647!1484!AIM2	14373	-	AIM2	84.5077	6907	1484	4.65431
chr1!159141376!159172932!3698!CADM3	31556	+	CADM3	20.1208	4098	3698	1.10817
chr1!159173802!159176290!2210!DARC	2488	+	DARC	8.70872	1060	2210	0.479638
chr1!159259503!159278014!1165!FCER1A	18511	+	FCER1A	31.4199	2016	1165	1.73047
chr1!159283459!159284449!990!OR10J3	990	-	OR10J3	15.956	870	990	0.878788
chr1!159409511!159410600!1089!OR10J1	1089	+	OR10J1	32.8457	1970	1089	1.809
chr1!159504867!159505797!930!OR10J5	930	-	OR10J5	30.9057	1583	930	1.70215
chr1!159557615!159558661!931!APCS	1046	+	APCS	15.5435	797	931	0.856069
chr1!159682078!159684379!2015!CRP	2301	-	CRP	14.1651	1572	2015	0.780149
chr1!159750758!159752333!685!DUSP23	1575	+	DUSP23	3.07474	116	685	0.169343
chr1!159770300!159786047!2046!FCRL6	15747	+	FCRL6	34.175	3851	2046	1.88221
chr1!159796478!159807282!3300!SLAMF8	10804	+	SLAMF8	7.04266	1280	3300	0.387879
chr1!159804263!159825137!2501!C1orf204	20874	-	C1orf204	2.85312	393	2501	0.157137
chr1!159824105!159832447!1818!VSIG8	8342	-	VSIG8	16.1494	1617	1818	0.889439
chr1!159842153!159869906!1795!CCDC19	27753	-	CCDC19	81.3367	8041	1795	4.47967
chr1!159887896!159895332!1754!TAGLN2	7436	-	TAGLN2	14.1094	1363	1754	0.777081
chr1!159896828!159915386!4044!IGSF9	18558	-	IGSF9	40.2917	8974	4044	2.21909
chr1!159921281!159924044!1156!SLAMF9	2763	-	SLAMF9	37.6802	2399	1156	2.07526
chr1!159997461!160001783!4322!PIGM	4322	-	PIGM	4.50771	1073	4322	0.248265
chr1!160007256!160040051!5306!KCNJ10	32795	-	KCNJ10	6.29639	1840	5306	0.346777
chr1!160051359!160059212!3029!KCNJ9	7853	+	KCNJ9	1.36072	227	3029	0.074942
chr1!160061128!160068618!2334!IGSF8	7490	-	IGSF8	16.7177	2149	2334	0.920737
chr1!160085519!160113374!5457!ATP1A2	27855	+	ATP1A2	57.3387	17233	5457	3.15796
chr1!160121351!160156767!3955!ATP1A4	35416	+	ATP1A4	121.676	26504	3955	6.70139
chr1!160160284!160171676!1958!CASQ1	11392	+	CASQ1	44.0754	4753	1958	2.42748
chr1!160175124!160185162!2469!PEA15	10038	+	PEA15	6.47146	880	2469	0.35642
chr1!160185504!160232350!3883!DCAF8	46846	-	DCAF8	44.796	9580	3883	2.46717
chr1!160246598!160254941!3669!PEX19	8343	-	PEX19	13.3071	2689	3669	0.732897
chr1!160258376!160313354!5666!COPA	54978	-	COPA	208.576	65088	5666	11.4875
chr1!160313062!160328742!2935!NCSTN	15680	+	NCSTN	76.6857	12396	2935	4.22351
chr1!160336860!160342638!2559!NHLH1	5778	+	NHLH1	1.31973	186	2559	0.072685
chr1!160370363!160398468!5352!VANGL2	28105	+	VANGL2	8.97326	2645	5352	0.494208
chr1!160454819!160493052!2746!SLAMF6	38233	-	SLAMF6	25.6748	3883	2746	1.41406
chr1!160510883!160549306!8279!CD84	38423	-	CD84	11.7288	5348	8279	0.645972
chr1!160579608!160617101!2303!SLAMF1	37493	-	SLAMF1	33.3809	4234	2303	1.83847
chr1!160648535!160681641!1906!CD48	33106	-	CD48	39.2097	4116	1906	2.1595
chr1!160708846!160724608!2933!SLAMF7	15762	+	SLAMF7	39.768	6424	2933	2.19025
chr1!160765863!160798045!3478!LY9	32182	+	LY9	54.6951	10477	3478	3.01236
chr1!160799949!160832692!2525!CD244	32743	-	CD244	29.8132	4146	2525	1.64198
chr1!160846329!160854960!1182!ITLN1	8631	-	ITLN1	43.9175	2859	1182	2.41878
chr1!160914815!160924589!1150!ITLN2	9774	-	ITLN2	62.8543	3981	1150	3.46174
chr1!160965000!160991133!4830!F11R	26133	-	F11R	12.8564	3420	4830	0.708075
chr1!161007421!161008774!672!TSTD1	1353	-	TSTD1	0.162115	6	672	0.008929
chr1!161009040!161015769!1835!USF1	6729	-	USF1	49.3946	4992	1835	2.72044
chr1!161016731!161039760!4425!ARHGAP30	23029	-	ARHGAP30	145.275	35405	4425	8.00113
chr1!161040780!161059385!3502!PVRL4	18605	-	PVRL4	20.3396	3923	3502	1.12022
chr1!161068180!161070138!1338!KLHDC9	1958	+	KLHDC9	16.5284	1218	1338	0.910314
chr1!161070345!161087866!642!PFDN2	17521	-	PFDN2	37.9541	1342	642	2.09034
chr1!161087861!161095235!3196!NIT1	7374	+	NIT1	28.6328	5040	3196	1.57697
chr1!161090768!161102478!2436!DEDD	11710	-	DEDD	36.0156	4832	2436	1.98358
chr1!161123533!161128646!1122!UFC1	5113	+	UFC1	45.7805	2829	1122	2.52139
chr1!161129253!161135516!2354!USP21	6263	+	USP21	82.0298	10635	2354	4.51784
chr1!161136180!161141010!1768!PPOX	4830	+	PPOX	51.3589	5001	1768	2.82862
chr1!161141099!161147758!2415!B4GALT3	6659	-	B4GALT3	35.8927	4774	2415	1.97681
chr1!161159537!161168845!4332!ADAMTS4	9308	-	ADAMTS4	12.9135	3081	4332	0.711219
chr1!161169104!161184184!2275!NDUFS2	15080	+	NDUFS2	56.2823	7052	2275	3.09978
chr1!161185086!161189038!591!FCER1G	3952	+	FCER1G	25.9603	845	591	1.42978
chr1!161192082!161193418!473!APOA2	1336	-	APOA2	27.1777	708	473	1.49683
chr1!161195728!161200536!2911!TOMM40L	4808	+	TOMM40L	13.6161	2183	2911	0.749914
chr1!161199455!161208000!1408!NR1I3	8545	-	NR1I3	60.712	4708	1408	3.34375
chr1!161228516!161255240!1424!PCP4L1	26724	+	PCP4L1	0.229511	18	1424	0.01264
chr1!161274524!161279762!1955!MPZ	5238	-	MPZ	13.3274	1435	1955	0.734015
chr1!161284165!161334535!2852!SDHC	50370	+	SDHC	5.50054	864	2852	0.302945
chr1!161334520!161337673!783!C1orf192	3153	-	C1orf192	44.0588	1900	783	2.42656
chr1!161475204!161489360!2429!FCGR2A	14156	+	FCGR2A	18.8745	2525	2429	1.03952
chr1!161494035!161496687!2652!HSPA6	2652	+	HSPA6	1.53361	224	2652	0.084465
chr1!161511550!161520413!2401!FCGR3A	8863	-	FCGR3A	9.42251	1246	2401	0.51895
chr1!161551128!161570032!1510!FCGR2C	18904	+	FCGR2C	1.28661	107	1510	0.070861
chr1!161592987!161601753!2739!FCGR3B	8766	-	FCGR3B	4.73311	714	2739	0.260679
chr1!161632904!161648444!2161!FCGR2B	15540	+	FCGR2B	6.0999	726	2161	0.335956
chr1!161676761!161684142!2363!FCRLA	7381	+	FCRLA	24.8264	3231	2363	1.36733
chr1!161692456!161697933!1768!FCRLB	5477	+	FCRLB	8.70872	848	1768	0.479638
chr1!161719580!161726952!1249!DUSP12	7372	+	DUSP12	30.3826	2090	1249	1.67334
chr1!161736033!161933860!7546!ATF6	197827	+	ATF6	38.78	16117	7546	2.13583
chr1!161952981!161993644!3160!OLFML2B	40663	-	OLFML2B	66.6518	11600	3160	3.67089
chr1!162039580!162339813!6885!NOS1AP	300233	+	NOS1AP	8.38881	3181	6885	0.462019
chr1!162343514!162346644!1173!C1orf111	3130	-	C1orf111	15.479	1000	1173	0.852515
chr1!162348695!162356608!4252!C1orf226	7913	+	C1orf226	0.149457	35	4252	0.008231
chr1!162365055!162381928!2535!SH2D1B	16873	-	SH2D1B	10.5718	1476	2535	0.582249
chr1!162466963!162499419!8658!UHMK1	32456	+	UHMK1	12.6247	6020	8658	0.695311
chr1!162531295!162569633!2327!UAP1	38338	+	UAP1	104.111	13343	2327	5.73399
chr1!162602227!162750247!3244!DDR2	148020	+	DDR2	107.559	19217	3244	5.92386
chr1!162760495!162782608!1519!HSD17B7	22113	+	HSD17B7	13.0768	1094	1519	0.720211
chr1!162824086!162838605!1552!C1orf110	14519	-	C1orf110	0.23398	20	1552	0.012887
chr1!163038395!163046592!3978!RGS4	8197	+	RGS4	7.33486	1607	3978	0.403972
chr1!163112088!163291581!6206!RGS5	179493	-	RGS5	13.4787	4607	6206	0.742346
chr1!163291722!163325553!1989!NUF2	33831	+	NUF2	75.3387	8253	1989	4.14932
chr1!164528596!164821060!6903!PBX1	292464	+	PBX1	8.14336	3096	6903	0.448501
chr1!165171103!165325952!3717!LMX1A	154849	-	LMX1A	23.8037	4873	3717	1.311
chr1!165370158!165414592!2429!RXRG	44434	-	RXRG	37.6891	5042	2429	2.07575
chr1!165513477!165533185!1122!LRRC52	19708	+	LRRC52	53.6291	3314	1122	2.95365
chr1!165600109!165625372!1518!MGST3	25263	+	MGST3	15.4297	1290	1518	0.849802
chr1!165631448!165667900!2500!ALDH9A1	36452	-	ALDH9A1	68.9162	9489	2500	3.7956
chr1!165693527!165738159!4670!TMCO1	44632	-	TMCO1	6.34518	1632	4670	0.349465
chr1!165796731!165880855!4920!UCK2	84124	+	UCK2	5.73122	1553	4920	0.31565
chr1!166039255!166135958!1481!FAM78B	96703	-	FAM78B	21.5283	1756	1481	1.18568
chr1!166808723!166823709!3852!POGK	14986	+	POGK	14.5887	3095	3852	0.803479
chr1!166825748!166845654!2247!TADA1	19906	-	TADA1	59.0845	7312	2247	3.25412
chr1!166882440!166944561!8127!ILDR2	62121	-	ILDR2	9.97767	4466	8127	0.549526
chr1!166944818!166991449!2011!MAEL	46631	+	MAEL	56.4659	6254	2011	3.1099
chr1!167022081!167059868!2793!GPA33	37787	-	GPA33	21.0367	3236	2793	1.15861
chr1!167064086!167098402!4034!DUSP27	34316	+	DUSP27	11.4639	2547	4034	0.631383
chr1!167190065!167396582!14168!POU2F1	206517	+	POU2F1	16.8804	13172	14168	0.929701
chr1!167399876!167487847!1681!CD247	87971	-	CD247	14.9273	1382	1681	0.82213
chr1!167510250!167523056!2025!CREG1	12806	-	CREG1	7.34344	819	2025	0.404444
chr1!167599473!167675486!2991!RCSD1	76013	+	RCSD1	6.56221	1081	2991	0.361418
chr1!167691186!167761156!5010!MPZL1	69970	+	MPZL1	8.25213	2277	5010	0.454491
chr1!167778624!167883453!5421!ADCY10	104829	-	ADCY10	325.849	97287	5421	17.9463
chr1!167885912!167906307!2220!MPC2	20395	-	MPC2	9.32379	1140	2220	0.513514
chr1!167905796!168045083!3619!DCAF6	139287	+	DCAF6	126.13	25140	3619	6.94667
chr1!168048779!168106905!9095!GPR161	58126	-	GPR161	15.9189	7974	9095	0.876745
chr1!168148170!168171351!3219!TIPRL	23181	+	TIPRL	14.8572	2634	3219	0.818267
chr1!168195254!168212088!856!SFT2D2	16834	+	SFT2D2	60.134	2835	856	3.31192
chr1!168250277!168283664!2822!TBX19	33387	+	TBX19	21.3996	3326	2822	1.1786
chr1!168510002!168513235!565!XCL2	3233	-	XCL2	5.5274	172	565	0.304425
chr1!168545710!168551315!1367!XCL1	5605	+	XCL1	1.85952	140	1367	0.102414
chr1!168664694!168698442!1728!DPT	33748	-	DPT	13.3865	1274	1728	0.737269
chr1!169075946!169101960!2200!ATP1B1	26014	+	ATP1B1	29.6617	3594	2200	1.63364
chr1!169101767!169337201!1639!NME7	235434	-	NME7	94.2406	8507	1639	5.19036
chr1!169337193!169365780!2316!BLZF1	28587	+	BLZF1	51.2249	6534	2316	2.82124
chr1!169364113!169396670!1866!CCDC181	32557	-	CCDC181	64.3664	6615	1866	3.54502
chr1!169433148!169455208!3636!SLC19A2	22060	-	SLC19A2	27.8395	5575	3636	1.53328
chr1!169481191!169555769!9179!F5	74578	-	F5	267.607	135286	9179	14.7386
chr1!169558087!169599377!3171!SELP	41290	-	SELP	102.385	17881	3171	5.63891
chr1!169659805!169680843!2442!SELL	21038	-	SELL	0.505596	68	2442	0.027846
chr1!169691780!169703220!3875!SELE	11440	-	SELE	58.6923	12526	3875	3.23252
chr1!169761669!169764061!1475!METTL18	2392	-	METTL18	45.6691	3710	1475	2.51525
chr1!169764549!169822229!3363!C1orf112	57680	+	C1orf112	188.906	34989	3363	10.4041
chr1!169822214!169863100!3090!SCYL3	40886	-	SCYL3	173.248	29484	3090	9.54175
chr1!169890469!170043879!4573!KIFAP3	153410	-	KIFAP3	105.439	26556	4573	5.80713
chr1!170115187!170136923!938!METTL11B	21736	+	METTL11B	0.348426	18	938	0.01919
chr1!170501262!170522974!3526!GORAB	21712	+	GORAB	18.6049	3613	3526	1.02467
chr1!170633312!170708541!4071!PRRX1	75229	+	PRRX1	6.22177	1395	4071	0.342668
chr1!170904611!171033906!3696!MROH9	129295	+	MROH9	137.616	28013	3696	7.57927
chr1!171060017!171086959!2087!FMO3	26942	+	FMO3	52.4609	6030	2087	2.88931
chr1!171154387!171181822!5263!FMO2	27435	+	FMO2	28.4548	8248	5263	1.56717
chr1!171217609!171255117!2351!FMO1	37508	+	FMO1	71.2914	9231	2351	3.92641
chr1!171283485!171311223!2139!FMO4	27738	+	FMO4	78.145	9206	2139	4.30388
chr1!171454665!171562650!10384!PRRC2C	107985	+	PRRC2C	1.87793	1074	10384	0.103428
chr1!171604556!171621773!2045!MYOC	17217	-	MYOC	35.3992	3987	2045	1.94963
chr1!171669295!171711379!5155!VAMP4	42084	-	VAMP4	9.3197	2646	5155	0.513288
chr1!171750760!171766856!3407!METTL13	16096	+	METTL13	40.7477	7646	3407	2.2442
chr1!171810617!172381857!8151!DNM3	571240	+	DNM3	0.498974	224	8151	0.027481
chr1!172389827!172437969!985!C1orf105	48142	+	C1orf105	22.6915	1231	985	1.24975
chr1!172410596!172413230!1500!PIGC	2634	-	PIGC	27.0416	2234	1500	1.48933
chr1!172501488!172580975!6109!SUCO	79487	+	SUCO	98.075	32998	6109	5.40154
chr1!172628184!172636012!1859!FASLG	7828	+	FASLG	9.51306	974	1859	0.523938
chr1!173010359!173020103!748!TNFSF18	9744	-	TNFSF18	0.339834	14	748	0.018717
chr1!173152869!173176471!3493!TNFSF4	23602	-	TNFSF4	9.64242	1855	3493	0.531062
chr1!173446485!173457946!1670!PRDX6	11461	+	PRDX6	27.5832	2537	1670	1.51916
chr1!173469603!173572233!4427!SLC9C2	102630	-	SLC9C2	185.284	45176	4427	10.2047
chr1!173577474!173639001!2671!ANKRD45	61527	-	ANKRD45	28.3875	4176	2671	1.56346
chr1!173604660!173606272!631!LOC730159	1612	+	LOC730159	0.057549	2	631	0.00317
chr1!173684079!173755840!3464!KLHL20	71761	+	KLHL20	74.0427	14126	3464	4.07794
chr1!173768687!173793777!2787!CENPL	25090	-	CENPL	32.1573	4936	2787	1.77108
chr1!173793796!173827682!3348!DARS2	33886	+	DARS2	96.2021	17739	3348	5.29839
chr1!173837492!173855774!2374!ZBTB37	18282	+	ZBTB37	19.9848	2613	2374	1.10067
chr1!173872941!173886516!1599!SERPINC1	13575	-	SERPINC1	83.9599	7394	1599	4.62414
chr1!173900351!173962210!10996!RC3H1	61859	-	RC3H1	63.942	38724	10996	3.52164
chr1!174128551!174927327!3010!RABGAP1L	798776	+	RABGAP1L	223.547	37059	3010	12.312
chr1!174417211!174418683!1472!GPR52	1472	+	GPR52	37.3992	3032	1472	2.05978
chr1!174769034!174964445!7905!RABGAP1L	195411	+	RABGAP1L	9.4356	4108	7905	0.519671
chr1!174968570!174981163!3315!CACYBP	12593	+	CACYBP	11.7047	2137	3315	0.644646
chr1!174982093!174992591!2145!MRPS14	10498	-	MRPS14	9.18424	1085	2145	0.505828
chr1!175036993!175117202!5008!TNN	80209	+	TNN	98.1623	27075	5008	5.40635
chr1!175126122!175162229!4818!KIAA0040	36107	-	KIAA0040	0.425846	113	4818	0.023454
chr1!175291934!175712752!5190!TNR	420818	-	TNR	121.445	34714	5190	6.68863
chr1!175913961!176176380!2789!RFWD2	262419	-	RFWD2	143.159	21990	2789	7.88455
chr1!176432306!176811970!7695!PAPPA2	379664	+	PAPPA2	151.458	64189	7695	8.34165
chr1!176826440!177134040!7705!ASTN1	307600	-	ASTN1	91.3216	38753	7705	5.02959
chr1!177140632!177251558!3558!BRINP2	110926	+	BRINP2	21.5657	4226	3558	1.18775
chr1!177898241!177939050!4024!SEC16B	40809	-	SEC16B	1.2634	280	4024	0.069583
chr1!178062863!178448648!11040!RASAL2	385785	+	RASAL2	59.4571	36152	11040	3.27464
chr1!178482211!178492635!1391!TEX35	10424	+	TEX35	22.5949	1731	1391	1.24443
chr1!178694281!178890977!7591!RALGPS2	196696	+	RALGPS2	30.1929	12623	7591	1.66289
chr1!178818669!178840215!3546!ANGPTL1	21546	-	ANGPTL1	46.6927	9119	3546	2.57163
chr1!178995073!179045702!5946!FAM20B	50629	+	FAM20B	18.6363	6103	5946	1.0264
chr1!179051111!179065129!2122!TOR3A	14018	+	TOR3A	9.1041	1064	2122	0.501414
chr1!179068461!179198819!12649!ABL2	130358	-	ABL2	60.7406	42315	12649	3.34532
chr1!179262848!179327814!6922!SOAT1	64966	+	SOAT1	46.2551	17634	6922	2.54753
chr1!179334854!179523870!3642!AXDND1	189016	+	AXDND1	169.997	34099	3642	9.36271
chr1!179519673!179545084!1871!NPHS2	25411	-	NPHS2	56.9355	5867	1871	3.13576
chr1!179560747!179660407!4290!TDRD5	99660	+	TDRD5	186.144	43981	4290	10.252
chr1!179712297!179785333!2909!FAM163A	73036	+	FAM163A	0.986175	158	2909	0.054314
chr1!179809101!179846941!14737!TOR1AIP2	37840	-	TOR1AIP2	14.8352	12041	14737	0.817059
chr1!179851176!179889212!4054!TOR1AIP1	38036	+	TOR1AIP1	17.1447	3828	4054	0.944253
chr1!179923907!180084015!13456!CEP350	160108	+	CEP350	0.522199	387	13456	0.02876
chr1!180123967!180167169!3316!QSOX1	43202	+	QSOX1	24.0376	4390	3316	1.32388
chr1!180199432!180244188!1879!LHX4	44756	+	LHX4	16.9586	1755	1879	0.934007
chr1!180257351!180472022!1616!ACBD6	214671	-	ACBD6	35.0778	3122	1616	1.93193
chr1!180601145!180859415!8496!XPR1	258270	+	XPR1	29.3361	13727	8496	1.6157
chr1!180882312!180915239!4155!KIAA1614	32927	+	KIAA1614	21.9062	5013	4155	1.2065
chr1!180941849!180992257!5072!STX6	50408	-	STX6	7.48183	2090	5072	0.412066
chr1!181002560!181031074!7860!MR1	28514	+	MR1	7.45217	3226	7860	0.410433
chr1!181057637!181059979!2342!IER5	2342	+	IER5	1.04662	135	2342	0.057643
chr1!181452685!181775921!15088!CACNA1E	323236	+	CACNA1E	1.45491	1209	15088	0.08013
chr1!182023704!182030847!3649!ZNF648	7143	-	ZNF648	7.82203	1572	3649	0.430803
chr1!182350838!182361341!4950!GLUL	10503	-	GLUL	23.4719	6399	4950	1.29273
chr1!182367251!182369751!2500!TEDDM1	2500	-	TEDDM1	4.95319	682	2500	0.2728
chr1!182419255!182529732!3760!RGSL1	110477	+	RGSL1	0.622935	129	3760	0.034309
chr1!182542768!182558394!4241!RNASEL	15626	-	RNASEL	32.893	7683	4241	1.8116
chr1!182567757!182573548!2432!RGS16	5791	-	RGS16	8.69021	1164	2432	0.478618
chr1!182615791!182642067!912!RGS8	26276	-	RGS8	38.0259	1910	912	2.0943
chr1!182758583!182799519!3166!NPL	40936	+	NPL	22.1828	3868	3166	1.22173
chr1!182808438!182857117!4536!DHX9	48679	+	DHX9	213.359	53302	4536	11.7509
chr1!182868999!182922553!2365!SHCBP1L	53554	-	SHCBP1L	89.6174	11673	2365	4.93573
chr1!182992594!183114727!7889!LAMC1	122133	+	LAMC1	156.666	68070	7889	8.62847
chr1!183155173!183214262!6503!LAMC2	59089	+	LAMC2	86.6018	31017	6503	4.76964
chr1!183217371!183387634!5765!NMNAT2	170263	-	NMNAT2	9.94927	3159	5765	0.547962
chr1!183441505!183523328!6076!SMG7	81823	+	SMG7	136.314	45616	6076	7.50757
chr1!183524696!183560056!2494!NCF2	35360	-	NCF2	99.6735	13691	2494	5.48958
chr1!183595327!183605076!2086!ARPC5	9749	-	ARPC5	11.8899	1366	2086	0.654842
chr1!183605207!183897666!5113!RGL1	292459	+	RGL1	77.6487	21866	5113	4.27655
chr1!183615410!183622448!2778!APOBEC4	7038	-	APOBEC4	30.5294	4671	2778	1.68142
chr1!183904965!184006863!5182!COLGALT2	101898	-	COLGALT2	54.877	15662	5182	3.02238
chr1!184020810!184043344!1958!TSEN15	22534	+	TSEN15	8.67968	936	1958	0.478039
chr1!184356149!184598155!10308!C1orf21	242006	+	C1orf21	2.98211	1693	10308	0.164241
chr1!184659624!184724041!6632!EDEM3	64417	-	EDEM3	94.1134	34376	6632	5.18335
chr1!184760158!184943718!6969!FAM129A	183560	-	FAM129A	67.7945	26021	6969	3.73382
chr1!185014550!185071740!3551!RNF2	57190	+	RNF2	22.59	4418	3551	1.24416
chr1!185087217!185126230!4521!TRMT1L	39013	-	TRMT1L	102.178	25442	4521	5.62752
chr1!185126191!185260913!3945!SWT1	134722	+	SWT1	119.021	25860	3945	6.55513
chr1!185265521!185286461!4197!IVNS1ABP	20940	-	IVNS1ABP	125.329	28970	4197	6.90255
chr1!185703682!186160085!18212!HMCN1	456403	+	HMCN1	1039.22	1042375	18212	57.2356
chr1!186265404!186283688!5044!PRG4	18284	+	PRG4	70.2876	19526	5044	3.87113
chr1!186280785!186344457!9706!TPR	63672	-	TPR	520.714	278355	9706	28.6787
chr1!186344889!186390503!3896!C1orf27	45614	+	C1orf27	0.326227	70	3896	0.017967
chr1!186369703!186370587!884!OCLM	884	+	OCLM	0.102697	5	884	0.005656
chr1!186412697!186430240!1325!PDC	17543	-	PDC	102.72	7496	1325	5.65736
chr1!186640943!186649559!4493!PTGS2	8616	-	PTGS2	79.1377	19583	4493	4.35856
chr1!186798031!186958113!2928!PLA2G4A	160082	+	PLA2G4A	148.3	23915	2928	8.16769
chr1!190066796!190446759!2884!BRINP3	379963	-	BRINP3	128.98	20487	2884	7.10367
chr1!192127591!192154945!2145!RGS18	27354	+	RGS18	15.1434	1789	2145	0.834033
chr1!192286121!192336414!1793!RGS21	50293	+	RGS21	10.5721	1044	1793	0.582264
chr1!192544856!192549159!1403!RGS1	4303	+	RGS1	27.9535	2160	1403	1.53956
chr1!192605267!192629440!1562!RGS13	24173	+	RGS13	15.2625	1313	1562	0.840589
chr1!192778168!192781407!1350!RGS2	3239	+	RGS2	21.0216	1563	1350	1.15778
chr1!192981495!193028523!5599!UCHL5	47028	-	UCHL5	16.0976	4964	5599	0.886587
chr1!193028551!193060906!3722!TROVE2	32355	+	TROVE2	55.9487	11469	3722	3.08141
chr1!193065594!193075244!1349!GLRX2	9650	-	GLRX2	21.0507	1564	1349	1.15938
chr1!193091087!193223942!5939!CDC73	132855	+	CDC73	36.2006	11841	5939	1.99377
chr1!193147859!193155743!3548!B3GALT2	7884	-	B3GALT2	24.1955	4728	3548	1.33258
chr1!196194912!196577499!5909!KCNT2	382587	-	KCNT2	159.632	51951	5909	8.79184
chr1!196621007!196716634!4375!CFH	95627	+	CFH	183.494	44214	4375	10.1061
chr1!196743929!196763203!1640!CFHR3	19274	+	CFHR3	39.3915	3558	1640	2.16951
chr1!196788860!196801319!1297!CFHR1	12459	+	CFHR1	41.7874	2985	1297	2.30146
chr1!196857143!196887843!2181!CFHR4	30700	+	CFHR4	77.1396	9266	2181	4.24851
chr1!196912933!196928356!1036!CFHR2	15423	+	CFHR2	37.7333	2153	1036	2.07818
chr1!196946666!196978803!2828!CFHR5	32137	+	CFHR5	70.8811	11040	2828	3.90382
chr1!197008320!197036397!2217!F13B	28077	-	F13B	151.954	18554	2217	8.36897
chr1!197053256!197115824!10888!ASPM	62568	-	ASPM	363.938	218240	10888	20.0441
chr1!197122813!197169672!8474!ZBTB41	46859	-	ZBTB41	42.2189	19704	8474	2.32523
chr1!197170591!197447585!5343!CRB1	276994	+	CRB1	151.606	44613	5343	8.3498
chr1!197473878!197744623!10932!DENND1B	270745	-	DENND1B	72.8251	43847	10932	4.01089
chr1!197871681!197876497!683!C1orf53	4816	+	C1orf53	0.026584	1	683	0.001464
chr1!197881634!197899273!2570!LHX9	17639	+	LHX9	12.8511	1819	2570	0.707782
chr1!198126107!198291548!4132!NEK7	165441	+	NEK7	20.8373	4742	4132	1.14763
chr1!198492351!198510075!678!ATP6V1G3	17724	-	ATP6V1G3	45.3386	1693	678	2.49705
chr1!198608097!198726605!6583!PTPRC	118508	+	PTPRC	157.733	57188	6583	8.68722
chr1!199996729!200146550!5225!NR5A2	149821	+	NR5A2	29.0232	8352	5225	1.59847
chr1!200374074!200379186!4890!ZNF281	5112	-	ZNF281	31.9694	8610	4890	1.76074
chr1!200520624!200589862!7277!KIF14	69238	-	KIF14	174.448	69916	7277	9.6078
chr1!200613164!200639126!2320!DDX59	25962	-	DDX59	100.638	12859	2320	5.54267
chr1!200708685!200829831!7351!CAMSAP2	121146	+	CAMSAP2	99.6837	40358	7351	5.49014
chr1!200842082!200843306!1224!GPR25	1224	+	GPR25	1.06805	72	1224	0.058824
chr1!200860626!200884864!4408!C1orf106	24238	+	C1orf106	7.50495	1822	4408	0.413339
chr1!200938513!200992828!9940!KIF21B	54315	-	KIF21B	46.1484	25264	9940	2.54165
chr1!201008639!201081694!6168!CACNA1S	73055	-	CACNA1S	181.245	61570	6168	9.98217
chr1!201083080!201084500!1420!ASCL5	1420	-	ASCL5	0.089506	7	1420	0.00493
chr1!201103899!201123632!1539!TMEM9	19733	-	TMEM9	15.6793	1329	1539	0.863548
chr1!201159952!201198080!11810!IGFN1	38128	+	IGFN1	9.33518	6072	11810	0.514141
chr1!201252579!201302121!5447!PKP1	49542	+	PKP1	19.4102	5823	5447	1.06903
chr1!201328135!201346828!1338!TNNT2	18693	-	TNNT2	76.6035	5645	1338	4.21898
chr1!201349965!201368669!2839!LAD1	18704	-	LAD1	19.7749	3092	2839	1.08912
chr1!201372894!201390874!6143!TNNI1	17980	-	TNNI1	3.67393	1243	6143	0.202344
chr1!201434621!201438299!1516!PHLDA3	3678	-	PHLDA3	0.826401	69	1516	0.045515
chr1!201452657!201476387!2324!CSRP1	23730	-	CSRP1	12.7036	1626	2324	0.699656
chr1!201617449!201796102!13265!NAV1	178653	+	NAV1	66.201	48365	13265	3.64606
chr1!201798287!201853422!11416!IPO9	55135	+	IPO9	53.4702	33619	11416	2.9449
chr1!201857804!201861715!1653!SHISA4	3911	+	SHISA4	8.41389	766	1653	0.4634
chr1!201865583!201915716!3967!LMOD1	50133	-	LMOD1	0.329542	72	3967	0.01815
chr1!201924618!201939789!1659!TIMM17A	15171	+	TIMM17A	15.8804	1451	1659	0.874623
chr1!201951765!201975275!2413!RNPEP	23510	+	RNPEP	33.2888	4424	2413	1.8334
chr1!201979689!201986315!3247!ELF3	6626	+	ELF3	9.72989	1740	3247	0.535879
chr1!202092028!202098634!2459!GPR37L1	6606	+	GPR37L1	9.32579	1263	2459	0.513623
chr1!202102531!202113871!1795!ARL8A	11340	-	ARL8A	11.4606	1133	1795	0.631198
chr1!202116140!202130716!4309!PTPN7	14576	-	PTPN7	12.9108	3064	4309	0.71107
chr1!202163117!202288889!3640!LGR6	125772	+	LGR6	38.0496	7628	3640	2.0956
chr1!202300784!202311094!908!UBE2T	10310	-	UBE2T	97.7431	4888	908	5.38326
chr1!202317829!202557697!11990!PPP1R12B	239868	+	PPP1R12B	32.6521	21562	11990	1.79833
chr1!202559724!202679551!7779!SYT2	119827	-	SYT2	11.9995	5141	7779	0.660882
chr1!202696531!202777549!6383!KDM5B	81018	-	KDM5B	225.822	79387	6383	12.4373
chr1!202847409!202858385!3227!RABIF	10976	-	RABIF	5.76721	1025	3227	0.317632
chr1!202860229!202896371!3338!KLHL12	36142	-	KLHL12	67.139	12343	3338	3.69772
chr1!202909959!202927524!2175!ADIPOR1	17565	-	ADIPOR1	56.2237	6735	2175	3.09655
chr1!202931000!202936404!1643!CYB5R1	5404	-	CYB5R1	27.937	2528	1643	1.53865
chr1!202976533!202993197!2220!TMEM183A	16664	+	TMEM183A	16.333	1997	2220	0.89955
chr1!202976535!202992668!1689!TMEM183B	16133	+	TMEM183B	21.4464	1995	1689	1.18117
chr1!203020310!203047864!5045!PPFIA4	27554	+	PPFIA4	1.63394	454	5045	0.08999
chr1!203052256!203055166!1533!MYOG	2910	-	MYOG	3.05575	258	1533	0.168297
chr1!203096835!203136533!2919!ADORA1	39698	+	ADORA1	4.60297	740	2919	0.253511
chr1!203136938!203144942!1806!MYBPH	8004	-	MYBPH	23.5154	2339	1806	1.29513
chr1!203148058!203155922!1837!CHI3L1	7864	-	CHI3L1	26.4989	2681	1837	1.45945
chr1!203185206!203198860!2307!CHIT1	13654	-	CHIT1	44.8216	5695	2307	2.46857
chr1!203274663!203278729!2711!BTG2	4066	+	BTG2	0.622865	93	2711	0.034305
chr1!203309748!203320557!3257!FMOD	10809	-	FMOD	9.86725	1770	3257	0.543445
chr1!203444882!203460479!5819!PRELP	15597	+	PRELP	4.48383	1437	5819	0.24695
chr1!203463270!203478077!1444!OPTC	14807	+	OPTC	45.103	3587	1444	2.48407
chr1!203595914!203713209!8920!ATP2B4	117295	+	ATP2B4	90.4199	44421	8920	4.97993
chr1!203734283!203745480!3337!LAX1	11197	+	LAX1	10.5611	1941	3337	0.58166
chr1!203764750!203823256!4778!ZC3H11A	58506	+	ZC3H11A	64.5256	16980	4778	3.55379
chr1!203766650!203769590!2940!ZBED6	2940	+	ZBED6	0.037055	6	2940	0.002041
chr1!203830739!203840280!1547!SNRPE	9541	+	SNRPE	6.77215	577	1547	0.37298
chr1!204042245!204096871!4073!SOX13	54626	+	SOX13	1.33736	300	4073	0.073656
chr1!204100189!204121307!2610!ETNK2	21118	-	ETNK2	0.758275	109	2610	0.041762
chr1!204123943!204135465!1465!REN	11522	-	REN	48.6827	3928	1465	2.68123
chr1!204159468!204165619!714!KISS1	6151	-	KISS1	2.31411	91	714	0.127451
chr1!204167287!204183220!883!GOLT1A	15933	-	GOLT1A	25.58	1244	883	1.40883
chr1!204187978!204329057!7414!PLEKHA6	141079	-	PLEKHA6	31.9961	13065	7414	1.76221
chr1!204372491!204380944!5275!PPP1R15B	8453	-	PPP1R15B	9.58958	2786	5275	0.528152
chr1!204391757!204459474!7606!PIK3C2B	67717	-	PIK3C2B	84.253	35294	7606	4.64028
chr1!204485506!204527248!10077!MDM4	41742	+	MDM4	9.88654	5487	10077	0.544507
chr1!204586302!204654597!3322!LRRN2	68295	-	LRRN2	9.15495	1675	3322	0.504214
chr1!204797781!204991950!11057!NFASC	194169	+	NFASC	47.9251	29185	11057	2.6395
chr1!205012339!205047171!7670!CNTN2	34832	+	CNTN2	27.1098	11452	7670	1.49309
chr1!205052256!205053588!1332!TMEM81	1332	-	TMEM81	14.8717	1091	1332	0.819069
chr1!205055269!205091150!4411!RBBP5	35881	-	RBBP5	68.5729	16659	4411	3.7767
chr1!205111630!205180727!7909!DSTYK	69097	-	DSTYK	40.0167	17431	7909	2.20395
chr1!205197037!205242471!4202!TMCC2	45434	+	TMCC2	6.2741	1452	4202	0.34555
chr1!205271190!205290883!3401!NUAK2	19693	-	NUAK2	24.6327	4614	3401	1.35666
chr1!205305192!205326218!3674!KLHDC8A	21026	-	KLHDC8A	12.8591	2602	3674	0.70822
chr1!205350505!205391214!961!LEMD1	40709	-	LEMD1	27.1881	1439	961	1.4974
chr1!205473683!205501921!3274!CDK18	28238	+	CDK18	18.4785	3332	3274	1.01771
chr1!205538111!205572046!4088!MFSD4	33935	+	MFSD4	15.5275	3496	4088	0.855186
chr1!205577070!205602000!11847!ELK4	24930	-	ELK4	10.0708	6571	11847	0.554655
chr1!205626980!205649630!3382!SLC45A3	22650	-	SLC45A3	12.4016	2310	3382	0.683028
chr1!205681946!205719372!6464!NUCKS1	37426	-	NUCKS1	9.0054	3206	6464	0.495978
chr1!205737113!205744610!3494!RAB7L1	7497	-	RAB7L1	8.55877	1647	3494	0.47138
chr1!205758220!205782161!4854!SLC41A1	23941	-	SLC41A1	14.2517	3810	4854	0.78492
chr1!205797149!205819276!2183!PM20D1	22127	-	PM20D1	58.5461	7039	2183	3.22446
chr1!205882176!205912588!4798!SLC26A9	30412	-	SLC26A9	66.7959	17651	4798	3.67882
chr1!206138910!206155074!1867!FAM72A	16164	+	FAM72A	0.155602	16	1867	0.00857
chr1!206224282!206231482!1773!AVPR1B	7200	+	AVPR1B	6.7589	660	1773	0.37225
chr1!206238881!206288236!1244!C1orf186	49355	-	C1orf186	46.8517	3210	1244	2.58039
chr1!206317458!206332104!2228!CTSE	14646	+	CTSE	30.5928	3754	2228	1.68492
chr1!206516199!206580070!1230!SRGAP2B	63871	+	SRGAP2B	0	0	1230	0
chr1!206516199!206581301!2461!SRGAP2C	65102	+	SRGAP2C	0.007378	1	2461	0.000406
chr1!206516199!206637783!5971!SRGAP2	121584	+	SRGAP2	0.331452	109	5971	0.018255
chr1!206557366!206580068!1067!SRGAP2D	22702	+	SRGAP2D	0	0	1067	0
chr1!206643585!206670223!3474!IKBKE	26638	+	IKBKE	42.6064	8152	3474	2.34658
chr1!206680878!206762616!4150!RASSF5	81738	+	RASSF5	6.18208	1413	4150	0.340482
chr1!206764973!206785904!2097!EIF2D	20931	-	EIF2D	118.881	13730	2097	6.54745
chr1!206808880!206822542!2261!DYRK3	13662	+	DYRK3	22.1239	2755	2261	1.21849
chr1!206858364!206907630!3517!MAPKAPK2	49266	+	MAPKAPK2	13.0717	2532	3517	0.719932
chr1!206940947!206945839!1629!IL10	4892	-	IL10	11.2686	1011	1629	0.620626
chr1!206972214!207016326!1969!IL19	44112	+	IL19	18.3505	1990	1969	1.01066
chr1!207039153!207042568!1234!IL20	3415	+	IL20	32.0026	2175	1234	1.76256
chr1!207070787!207077484!1979!IL24	6697	+	IL24	10.4868	1143	1979	0.577564
chr1!207076630!207095378!3085!FAIM3	18748	-	FAIM3	25.4255	4320	3085	1.40032
chr1!207101866!207119811!4275!PIGR	17945	-	PIGR	34.36	8090	4275	1.8924
chr1!207131311!207143970!2783!FCAMR	12659	-	FCAMR	15.3971	2360	2783	0.848006
chr1!207191865!207206101!5502!C1orf116	14236	-	C1orf116	13.5269	4099	5502	0.745002
chr1!207217193!207226325!6521!YOD1	9132	-	YOD1	22.2053	7975	6521	1.22297
chr1!207226619!207254368!9143!PFKFB2	27749	+	PFKFB2	20.9609	10555	9143	1.15443
chr1!207262211!207273337!1195!C4BPB	11126	+	C4BPB	40.2034	2646	1195	2.21423
chr1!207277606!207318317!2243!C4BPA	40711	+	C4BPA	79.5324	9825	2243	4.38029
chr1!207494816!207534311!2914!CD55	39495	+	CD55	46.8253	7515	2914	2.57893
chr1!207627644!207663240!4170!CR2	35596	+	CR2	228.52	52483	4170	12.5859
chr1!207669472!207815110!9966!CR1	145638	+	CR1	0.360732	198	9966	0.019868
chr1!207818457!207897036!1837!CR1L	78579	+	CR1L	2.44134	247	1837	0.134458
chr1!207925382!207968861!3393!CD46	43479	+	CD46	52.8438	9875	3393	2.9104
chr1!208059882!208084683!2811!CD34	24801	-	CD34	38.6713	5987	2811	2.12985
chr1!208195587!208417665!11443!PLXNA2	222078	-	PLXNA2	61.76	38923	11443	3.40147
chr1!209602167!209605892!890!MIR205HG	3725	+	MIR205HG	0.42842	21	890	0.023596
chr1!209757044!209787284!2470!CAMK1G	30240	+	CAMK1G	73.2596	9966	2470	4.03482
chr1!209788217!209825820!4495!LAMB3	37603	-	LAMB3	82.2411	20360	4495	4.52948
chr1!209848669!209849735!963!G0S2	1066	+	G0S2	0.754179	40	963	0.041537
chr1!209859524!209908295!1566!HSD11B1	48771	+	HSD11B1	42.0066	3623	1566	2.31354
chr1!209929393!209955668!2251!TRAF3IP3	26275	+	TRAF3IP3	58.0681	7199	2251	3.19813
chr1!209955661!209957890!1561!C1orf74	2229	-	C1orf74	9.42156	810	1561	0.518898
chr1!209958967!209979520!4505!IRF6	20553	-	IRF6	27.7169	6877	4505	1.52653
chr1!210001311!210030910!8486!DIEXF	29599	+	DIEXF	28.2045	13182	8486	1.55338
chr1!210111518!210337633!5388!SYT14	226115	+	SYT14	28.9607	8594	5388	1.59503
chr1!210406194!210416440!2008!SERTAD4	10246	+	SERTAD4	8.21942	909	2008	0.452689
chr1!210501595!210849638!3962!HHAT	348043	+	HHAT	34.5769	7545	3962	1.90434
chr1!210851656!211307457!8106!KCNH1	455801	-	KCNH1	39.8842	17806	8106	2.19664
chr1!211432707!211489725!4985!RCOR3	57018	+	RCOR3	37.4756	10289	4985	2.06399
chr1!211499956!211548286!4119!TRAF5	48330	+	TRAF5	27.6827	6280	4119	1.52464
chr1!211649863!211666259!4266!RD3	16396	-	RD3	1.65991	390	4266	0.091421
chr1!211748380!211752099!2018!SLC30A1	3719	-	SLC30A1	34.0014	3779	2018	1.87265
chr1!211831598!211848972!3274!NEK2	17374	-	NEK2	27.9784	5045	3274	1.54093
chr1!211916798!212004114!7782!LPGAT1	87316	-	LPGAT1	13.0518	5594	7782	0.718838
chr1!212113740!212209002!4537!INTS7	95262	-	INTS7	172.764	43170	4537	9.5151
chr1!212208894!212278348!4597!DTL	69454	+	DTL	61.347	15532	4597	3.37873
chr1!212458878!212535205!3415!PPP2R5A	76327	+	PPP2R5A	33.4958	6300	3415	1.8448
chr1!212537815!212588267!2145!TMEM206	50452	-	TMEM206	46.7846	5527	2145	2.57669
chr1!212606228!212619721!949!NENF	13493	+	NENF	5.96938	312	949	0.328767
chr1!212738675!212794119!2545!ATF3	55444	+	ATF3	5.94289	833	2545	0.327308
chr1!212797788!212800120!2332!FAM71A	2332	+	FAM71A	11.3441	1457	2332	0.624786
chr1!212859758!212873327!981!BATF3	13569	-	BATF3	8.97663	485	981	0.494393
chr1!212899494!212965139!13220!NSL1	65645	-	NSL1	9.64017	7019	13220	0.530938
chr1!212965169!212990167!2609!TATDN3	24998	+	TATDN3	15.8672	2280	2609	0.873898
chr1!213003484!213020991!504!C1orf227	17507	-	C1orf227	45.9325	1275	504	2.52976
chr1!213031596!213072705!5939!FLVCR1	41109	+	FLVCR1	19.4256	6354	5939	1.06988
chr1!213123886!213164927!4469!VASH2	41041	+	VASH2	8.32071	2048	4469	0.458268
chr1!213165523!213189168!4649!ANGEL2	23645	-	ANGEL2	32.9471	8436	4649	1.81458
chr1!213224587!213446808!4191!RPS6KC1	222221	+	RPS6KC1	108.317	25002	4191	5.96564
chr1!214161277!214214847!8721!PROX1	53570	+	PROX1	17.17	8247	8721	0.945648
chr1!214454564!214510477!1685!SMYD2	55913	+	SMYD2	51.0116	4734	1685	2.8095
chr1!214522038!214725024!13443!PTPN14	202986	-	PTPN14	64.822	47993	13443	3.57011
chr1!214776531!214837914!10296!CENPF	61383	+	CENPF	152.27	86346	10296	8.38636
chr1!215178884!215410436!3812!KCNK2	231552	+	KCNK2	35.2658	7404	3812	1.94229
chr1!215740734!215795149!3931!KCTD3	54415	+	KCTD3	74.3272	16092	3931	4.09361
chr1!215796235!216596738!20185!USH2A	800503	-	USH2A	668.639	743327	20185	36.8257
chr1!216676587!217311097!7377!ESRRG	634510	-	ESRRG	68.4039	27792	7377	3.76738
chr1!217603833!217804409!2336!GPATCH2	200576	-	GPATCH2	90.007	11580	2336	4.95719
chr1!217804694!218040484!1235!SPATA17	235790	+	SPATA17	91.5782	6229	1235	5.04373
chr1!218458628!218511325!7771!RRP15	52697	+	RRP15	5.03981	2157	7771	0.27757
chr1!218518675!218617961!5954!TGFB2	99286	+	TGFB2	17.9464	5885	5954	0.988411
chr1!219347191!219386207!1892!LYPLAL1	39016	+	LYPLAL1	14.2126	1481	1892	0.78277
chr1!220087605!220101993!2854!SLC30A10	14388	-	SLC30A10	31.7141	4985	2854	1.74667
chr1!220141941!220220000!5015!EPRS	78059	-	EPRS	334.459	92379	5015	18.4205
chr1!220230823!220263195!2507!BPNT1	32372	-	BPNT1	65.7616	9080	2507	3.62186
chr1!220267454!220321383!3549!IARS2	53929	+	IARS2	161.422	31552	3549	8.89039
chr1!220321609!220445843!7329!RAB3GAP2	124234	-	RAB3GAP2	223.595	90254	7329	12.3146
chr1!220701524!220837799!7102!MARK1	136275	+	MARK1	51.0141	19954	7102	2.80963
chr1!220863627!220872499!2972!C1orf115	8872	+	C1orf115	0.5254	86	2972	0.028937
chr1!220921675!220957596!1573!MARC2	35921	+	MARC2	38.1259	3303	1573	2.09981
chr1!220960038!220987741!2243!MARC1	27703	+	MARC1	24.7947	3063	2243	1.36558
chr1!221052742!221058400!2278!HLX	5658	+	HLX	10.6725	1339	2278	0.587796
chr1!221874763!221915516!3294!DUSP10	40753	-	DUSP10	31.5292	5720	3294	1.73649
chr1!222695601!222721444!2574!HHIPL2	25843	-	HHIPL2	39.5797	5611	2574	2.17988
chr1!222731243!222763275!2281!TAF1A	32032	-	TAF1A	74.0205	9299	2281	4.07672
chr1!222791443!222841351!8123!MIA3	49908	+	MIA3	235.842	105511	8123	12.9892
chr1!222841354!222885864!3006!AIDA	44510	-	AIDA	30.5816	5063	3006	1.6843
chr1!222885905!222906106!1681!BROX	20201	+	BROX	76.8615	7116	1681	4.2332
chr1!222910557!222924002!1345!FAM177B	13445	+	FAM177B	13.3375	988	1345	0.734572
chr1!222988430!223179337!4924!DISP1	190907	+	DISP1	43.7549	11866	4924	2.40983
chr1!223282747!223316624!4267!TLR5	33877	-	TLR5	112.481	26434	4267	6.19498
chr1!223394160!223537544!3218!SUSD4	143384	-	SUSD4	34.9878	6201	3218	1.92697
chr1!223566714!223568812!2098!C1orf65	2098	+	C1orf65	2.8646	331	2098	0.157769
chr1!223714971!223853436!2101!CAPN8	138465	-	CAPN8	1.20124	139	2101	0.066159
chr1!223889294!223963720!3727!CAPN2	74426	+	CAPN2	66.416	13633	3727	3.6579
chr1!223967594!224033674!4789!TP53BP2	66080	-	TP53BP2	196.567	51846	4789	10.8261
chr1!224301788!224349749!5451!FBXO28	47961	+	FBXO28	6.45866	1939	5451	0.355715
chr1!224370909!224381142!2063!DEGS1	10233	+	DEGS1	31.0506	3528	2063	1.71013
chr1!224415035!224517891!3006!NVL	102856	-	NVL	175.371	29034	3006	9.65868
chr1!224544512!224567153!2326!CNIH4	22641	+	CNIH4	12.9502	1659	2326	0.713242
chr1!224572844!224622001!6872!WDR26	49157	-	WDR26	35.8883	13583	6872	1.97657
chr1!224804178!224928249!2372!CNIH3	124071	+	CNIH3	7.61639	995	2372	0.419477
chr1!225117355!225586996!14457!DNAH14	469641	+	DNAH14	88.113	70158	14457	4.85287
chr1!225589203!225616557!3973!LBR	27354	-	LBR	71.6632	15681	3973	3.94689
chr1!225674533!225840845!13172!ENAH	166312	-	ENAH	12.4763	9051	13172	0.687139
chr1!225965514!225978168!1620!SRP9	12654	+	SRP9	3.14943	281	1620	0.173457
chr1!225997796!226033262!1906!EPHX1	35466	+	EPHX1	33.7512	3543	1906	1.85887
chr1!226033232!226070420!4453!TMEM63A	37188	-	TMEM63A	46.2097	11333	4453	2.54503
chr1!226073981!226076846!1626!LEFTY1	2865	-	LEFTY1	13.1766	1180	1626	0.725707
chr1!226107576!226112040!1771!PYCR2	4464	-	PYCR2	19.5102	1903	1771	1.07453
chr1!226124297!226129083!2187!LEFTY2	4786	-	LEFTY2	9.20711	1109	2187	0.507087
chr1!226170402!226187066!4009!SDE2	16664	-	SDE2	50.5213	11155	4009	2.78249
chr1!226250407!226259703!1062!H3F3A	9296	+	H3F3A	8.41165	492	1062	0.463277
chr1!226332379!226374423!3565!ACBD3	42044	-	ACBD3	51.0378	10021	3565	2.81094
chr1!226411318!226414756!2030!MIXL1	3438	+	MIXL1	7.49529	838	2030	0.412808
chr1!226418849!226497449!3468!LIN9	78600	-	LIN9	67.6432	12920	3468	3.72549
chr1!226548391!226595801!3985!PARP1	47410	-	PARP1	113.174	24839	3985	6.23312
chr1!226736500!226796915!7705!C1orf95	60415	+	C1orf95	1.36442	579	7705	0.075146
chr1!226819390!226926876!6162!ITPKB	107486	-	ITPKB	10.4633	3551	6162	0.576274
chr1!227058272!227083804!2298!PSEN2	25532	+	PSEN2	20.0294	2535	2298	1.10313
chr1!227127937!227175246!2924!ADCK3	47309	+	ADCK3	22.6464	3647	2924	1.24726
chr1!227177565!227505826!10506!CDC42BPA	328261	-	CDC42BPA	175.522	101561	10506	9.66695
chr1!227751219!227850164!8554!ZNF678	98945	+	ZNF678	3.33888	1573	8554	0.183891
chr1!227918889!227923112!2595!JMJD4	4223	-	JMJD4	9.03295	1291	2595	0.497495
chr1!227922696!227968932!2367!SNAP47	46236	+	SNAP47	23.6338	3081	2367	1.30165
chr1!228003417!228034171!1243!PRSS38	30754	+	PRSS38	14.6219	1001	1243	0.80531
chr1!228109164!228135676!1240!WNT9A	26512	-	WNT9A	10.4548	714	1240	0.575806
chr1!228194722!228248972!2972!WNT3A	54250	+	WNT3A	2.18102	357	2972	0.120121
chr1!228270360!228286913!2198!ARF1	16553	+	ARF1	4.07249	493	2198	0.224295
chr1!228288427!228291022!1290!C1orf35	2595	-	C1orf35	28.6147	2033	1290	1.57597
chr1!228294379!228297013!906!MRPL55	2634	-	MRPL55	31.3637	1565	906	1.72737
chr1!228327784!228336655!1280!GUK1	8871	+	GUK1	8.31244	586	1280	0.457813
chr1!228337414!228347527!2381!GJC2	10113	+	GJC2	1.29637	170	2381	0.071399
chr1!228353428!228369958!7904!IBA57	16530	+	IBA57	0.500784	218	7904	0.027581
chr1!228395830!228566575!28628!OBSCN	170745	+	OBSCN	5.0891	8024	28628	0.280285
chr1!228581376!228594517!2691!TRIM11	13141	-	TRIM11	10.1546	1505	2691	0.559272
chr1!228595635!228604583!2635!TRIM17	8948	-	TRIM17	18.9217	2746	2635	1.04212
chr1!228612545!228613026!481!HIST3H3	481	-	HIST3H3	8.56883	227	481	0.471933
chr1!228645064!228645560!496!HIST3H2A	496	-	HIST3H2A	5.05171	138	496	0.278226
chr1!228645807!228646259!452!HIST3H2BB	452	+	HIST3H2BB	12.4125	309	452	0.683628
chr1!228675067!228683889!3133!RNF187	8822	+	RNF187	0.173861	30	3133	0.009575
chr1!228870823!228882416!4372!RHOU	11593	+	RHOU	1.1836	285	4372	0.065188
chr1!229406808!229441640!3035!RAB4A	34832	+	RAB4A	13.8495	2315	3035	0.762768
chr1!229440128!229441250!1122!SPHAR	1122	+	SPHAR	3.26888	202	1122	0.180036
chr1!229456751!229478688!5121!CCSAP	21937	-	CCSAP	13.6256	3843	5121	0.750439
chr1!229566992!229569843!1492!ACTA1	2851	-	ACTA1	18.6193	1530	1492	1.02547
chr1!229577043!229644088!4170!NUP133	67045	-	NUP133	191.413	43961	4170	10.5422
chr1!229652328!229694442!3857!ABCB10	42114	-	ABCB10	55.6992	11832	3857	3.06767
chr1!229728865!229761794!6115!TAF5L	32929	-	TAF5L	17.6669	5950	6115	0.973017
chr1!229761980!229795946!5613!URB2	33966	+	URB2	104.959	32447	5613	5.78069
chr1!230202955!230417875!4459!GALNT2	214920	+	GALNT2	31.1301	7645	4459	1.71451
chr1!230457391!230561674!3354!PGBD5	104283	-	PGBD5	20.4359	3775	3354	1.12552
chr1!230778201!230829731!2960!COG2	51530	+	COG2	91.87	14977	2960	5.0598
chr1!230838271!230850336!2581!AGT	12065	-	AGT	12.0155	1708	2581	0.661759
chr1!230883129!230937749!2593!CAPN9	54620	+	CAPN9	118.415	16911	2593	6.52179
chr1!230972864!231005335!4132!C1orf198	32471	-	C1orf198	9.34648	2127	4132	0.514763
chr1!231041986!231114618!3289!TTC13	72632	-	TTC13	164.681	29831	3289	9.06993
chr1!231114822!231136479!1445!ARV1	21657	+	ARV1	54.169	4311	1445	2.98339
chr1!231154703!231175995!1498!FAM89A	21292	-	FAM89A	7.70879	636	1498	0.424566
chr1!231298673!231357314!8522!TRIM67	58641	+	TRIM67	0.287629	135	8522	0.015841
chr1!231319844!231323373!1347!LOC149373	3529	-	LOC149373	0.040438	3	1347	0.002227
chr1!231359508!231376924!1435!C1orf131	17416	-	C1orf131	46.3981	3667	1435	2.5554
chr1!231376918!231413719!2680!GNPAT	36801	+	GNPAT	142.389	21017	2680	7.84216
chr1!231468481!231473578!5097!EXOC8	5097	-	EXOC8	7.65887	2150	5097	0.421817
chr1!231473681!231490769!4618!SPRTN	17088	+	SPRTN	14.1465	3598	4618	0.779125
chr1!231499496!231560790!7097!EGLN1	61294	-	EGLN1	4.43112	1732	7097	0.244047
chr1!231664398!231702269!2649!TSNAX	37871	+	TSNAX	19.6922	2873	2649	1.08456
chr1!231762560!232177019!13339!DISC1	414459	+	DISC1	24.568	18049	13339	1.3531
chr1!232533711!232651243!6488!SIPA1L2	117532	-	SIPA1L2	84.7927	30299	6488	4.67001
chr1!232940637!232946092!5455!MAP10	5455	+	MAP10	0.073227	22	5455	0.004033
chr1!233086369!233114219!902!NTPCR	27850	+	NTPCR	14.292	710	902	0.78714
chr1!233119881!233431459!6817!PCNXL2	311578	-	PCNXL2	0.964175	362	6817	0.053103
chr1!233463513!233520894!5809!KIAA1804	57381	+	KIAA1804	29.9749	9590	5809	1.65089
chr1!233749749!233808258!2161!KCNK1	58509	+	KCNK1	9.81361	1168	2161	0.540491
chr1!234040678!234460262!2891!SLC35F3	419584	+	SLC35F3	19.683	3134	2891	1.08405
chr1!234509213!234519795!856!COA6	10582	+	COA6	14.657	691	856	0.807243
chr1!234527058!234614849!5130!TARBP1	87791	-	TARBP1	212.927	60160	5130	11.7271
chr1!234740014!234745271!4663!IRF2BP2	5257	-	IRF2BP2	3.01381	774	4663	0.165988
chr1!235272657!235292256!3385!TOMM20	19599	-	TOMM20	6.96773	1299	3385	0.383752
chr1!235294497!235324571!2071!RBM34	30074	-	RBM34	116.113	13244	2071	6.39498
chr1!235330209!235491532!6395!ARID4B	161323	-	ARID4B	277.719	97815	6395	15.2955
chr1!235491752!235507844!2744!GGPS1	16092	+	GGPS1	9.68719	1464	2744	0.533528
chr1!235530727!235612280!1958!TBCE	81553	+	TBCE	124.548	13431	1958	6.85955
chr1!235610504!235667781!5611!B3GALNT2	57277	-	B3GALNT2	69	21323	5611	3.80021
chr1!235710984!235814054!5312!GNG4	103070	-	GNG4	3.74622	1096	5312	0.206325
chr1!235824330!236030227!13497!LYST	205897	-	LYST	352.328	261905	13497	19.4047
chr1!236139131!236228481!5881!NID1	89350	-	NID1	65.0942	21084	5881	3.5851
chr1!236305831!236372209!2042!GPR137B	66378	+	GPR137B	39.9504	4493	2042	2.20029
chr1!236378421!236445339!5054!ERO1LB	66918	-	ERO1LB	46.513	12947	5054	2.56173
chr1!236557679!236648008!3017!EDARADD	90329	+	EDARADD	17.1759	2854	3017	0.945973
chr1!236681513!236716279!6670!LGALS8	34766	+	LGALS8	13.2651	4873	6670	0.730585
chr1!236712304!236767841!8484!HEATR1	55537	-	HEATR1	323.767	151284	8484	17.8317
chr1!236849753!236927927!5110!ACTN2	78174	+	ACTN2	50.2707	14148	5110	2.76869
chr1!236958580!237067281!10558!MTR	108701	+	MTR	101.937	59275	10558	5.61423
chr1!237167402!237167718!316!MT1HL1	316	-	MT1HL1	6.95247	121	316	0.382911
chr1!237205701!237997288!16365!RYR2	791587	+	RYR2	5.27009	4750	16365	0.290254
chr1!238041163!238054222!2474!ZP4	13059	-	ZP4	83.7975	11418	2474	4.6152
chr1!239792372!240072717!2745!CHRM3	280345	+	CHRM3	10.4245	1576	2745	0.574135
chr1!240255184!240638489!6429!FMN2	383305	+	FMN2	87.9347	31136	6429	4.84305
chr1!240652872!240775462!4183!GREM2	122590	-	GREM2	1.25878	290	4183	0.069328
chr1!240938813!241520530!2576!RGS7	581717	-	RGS7	131.073	18596	2576	7.21894
chr1!241660856!241683085!1867!FH	22229	-	FH	85.6008	8802	1867	4.71452
chr1!241695433!241758949!5266!KMO	63516	+	KMO	56.2945	16327	5266	3.10046
chr1!241756451!241803701!2632!OPN3	47250	-	OPN3	33.2715	4823	2632	1.83245
chr1!241792166!241799232!7066!CHML	7066	-	CHML	12.6091	4907	7066	0.694452
chr1!241815579!241965434!4370!WDR64	149855	+	WDR64	95.7078	23035	4370	5.27117
chr1!242011492!242053241!3462!EXO1	41749	+	EXO1	110.614	21091	3462	6.09214
chr1!242158791!242162385!1192!MAP1LC3C	3594	-	MAP1LC3C	13.0541	857	1192	0.71896
chr1!242251688!242687998!3441!PLD5	436310	-	PLD5	93.7128	17760	3441	5.16129
chr1!243287729!243418708!7214!CEP170	130979	-	CEP170	0.166115	66	7214	0.009149
chr1!243419306!243663393!2617!SDCCAG8	244087	+	SDCCAG8	128.451	18514	2617	7.07451
chr1!243651534!244006886!7341!AKT3	355352	-	AKT3	27.7856	11234	7341	1.53031
chr1!244212240!244220780!4515!ZBTB18	8540	+	ZBTB18	6.24532	1553	4515	0.343965
chr1!244515936!244552388!574!C1orf100	36452	+	C1orf100	31.5689	998	574	1.73868
chr1!244571793!244615436!2782!ADSS	43643	-	ADSS	65.6114	10053	2782	3.61359
chr1!244624672!244803662!3194!C1orf101	178990	+	C1orf101	221.367	38941	3194	12.1919
chr1!244816351!244872334!4092!DESI2	55983	+	DESI2	3.25688	734	4092	0.179374
chr1!244998638!245008359!2616!COX20	9721	+	COX20	5.42762	782	2616	0.29893
chr1!245013601!245027827!6846!HNRNPU	14226	-	HNRNPU	57.0962	21528	6846	3.14461
chr1!245133170!245288530!4549!EFCAB2	155360	+	EFCAB2	5.03315	1261	4549	0.277204
chr1!245318286!245866428!7287!KIF26B	548142	+	KIF26B	0.191859	77	7287	0.010567
chr1!245912641!246670644!1752!SMYD3	758003	-	SMYD3	87.1053	8405	1752	4.79737
chr1!246703862!246729565!1786!TFB2M	25703	-	TFB2M	45.3413	4460	1786	2.4972
chr1!246729638!246831884!5564!CNST	102246	+	CNST	33.318	10210	5564	1.83501
chr1!246887377!246931440!2475!SCCPDH	44063	+	SCCPDH	50.1863	6841	2475	2.76404
chr1!247002401!247094726!8631!AHCTF1	92325	-	AHCTF1	233.458	110976	8631	12.8578
chr1!247108848!247171395!3756!ZNF695	62547	-	ZNF695	7.16896	1483	3756	0.394835
chr1!247197939!247242115!4198!ZNF670	44176	-	ZNF670	41.5341	9603	4198	2.28752
chr1!247263263!247267674!1980!ZNF669	4411	-	ZNF669	89.3996	9749	1980	4.92374
chr1!247273461!247275719!2258!C1orf229	2258	-	C1orf229	0.032165	4	2258	0.001771
chr1!247285276!247335318!3571!ZNF124	50042	-	ZNF124	27.6548	5439	3571	1.5231
chr1!247419373!247420447!1074!VN1R5	1074	+	VN1R5	0.101435	6	1074	0.005587
chr1!247463621!247495045!2428!ZNF496	31424	-	ZNF496	37.7794	5052	2428	2.08073
chr1!247579457!247612406!4495!NLRP3	32949	+	NLRP3	58.2191	14413	4495	3.20645
chr1!247614330!247615284!954!OR2B11	954	-	OR2B11	6.22358	327	954	0.342767
chr1!247654369!247655711!1342!OR2W5	1342	+	OR2W5	9.33549	690	1342	0.514158
chr1!247670359!247740992!4427!GCSAML	70633	+	GCSAML	3.99476	974	4427	0.220014
chr1!247693433!247697141!2742!OR2C3	3708	-	OR2C3	11.4027	1722	2742	0.628009
chr1!247712346!247740992!3863!GCSAML	28646	+	GCSAML	4.53569	965	3863	0.249806
chr1!247751661!247752615!954!OR2G2	954	+	OR2G2	36.6753	1927	954	2.01992
chr1!247768887!247769817!930!OR2G3	930	+	OR2G3	37.1923	1905	930	2.04839
chr1!247835419!247836343!924!OR13G1	924	-	OR13G1	18.1176	922	924	0.997835
chr1!247875130!247876057!927!OR6F1	927	-	OR6F1	11.6345	594	927	0.640777
chr1!247920763!247921708!945!OR1C1	945	-	OR1C1	15.6975	817	945	0.86455
chr1!247978101!247979031!930!OR14A16	930	-	OR14A16	16.7121	856	930	0.92043
chr1!248004229!248005198!969!OR11L1	969	-	OR11L1	12.4981	667	969	0.688338
chr1!248020500!248043438!5156!TRIM58	22938	+	TRIM58	6.2894	1786	5156	0.346393
chr1!248058888!248059833!945!OR2W3	945	+	OR2W3	21.2503	1106	945	1.17037
chr1!248084319!248085258!939!OR2T8	939	+	OR2T8	11.0217	570	939	0.607029
chr1!248100492!248264224!1884!OR2L13	163732	+	OR2L13	21.6745	2249	1884	1.19374
chr1!248112159!248113098!939!OR2L8	939	+	OR2L8	20.4579	1058	939	1.12673
chr1!248128633!248129641!1008!OR2AK2	1008	+	OR2AK2	35.3951	1965	1008	1.94941
chr1!248185249!248186188!939!OR2L5	939	+	OR2L5	40.6644	2103	939	2.23962
chr1!248201473!248202607!1134!OR2L2	1134	+	OR2L2	44.2393	2763	1134	2.43651
chr1!248223983!248224922!939!OR2L3	939	+	OR2L3	35.811	1852	939	1.97231
chr1!248308449!248309388!939!OR2M5	939	+	OR2M5	50.4293	2608	939	2.77742
chr1!248343287!248344331!1044!OR2M2	1044	+	OR2M2	33.0441	1900	1044	1.81992
chr1!248366369!248367308!939!OR2M3	939	+	OR2M3	46.272	2393	939	2.54846
chr1!248402230!248403166!936!OR2M4	936	+	OR2M4	33.0548	1704	936	1.82051
[truncated: 17,359 more rows]

## Sheet: BC3_ERR166307
Chr!Start!End!CodingLength!Symbol	GeneLength	Strand	GeneSymbol	SPKMG	Fragments(FR)	ExonLen(LN)	FR/Base
chr1!69090!70008!918!OR4F5	918	+	OR4F5	0.166896	8	918	0.008715
chr1!367658!368597!939!OR4F29	939	+	OR4F29	0.020395	1	939	0.001065
chr1!621095!622034!939!OR4F29	939	-	OR4F29	0.101977	5	939	0.005325
chr1!861120!879961!2554!SAMD11	18841	+	SAMD11	7.62604	1017	2554	0.398199
chr1!879582!894679!2800!NOC2L	15097	-	NOC2L	42.2219	6173	2800	2.20464
chr1!895966!901099!2564!KLHL17	5133	+	KLHL17	16.074	2152	2564	0.839314
chr1!901876!910484!2436!PLEKHN1	8608	+	PLEKHN1	16.5727	2108	2436	0.865353
chr1!934341!935552!1040!HES4	1211	-	HES4	1.60208	87	1040	0.083654
chr1!948846!949919!666!ISG15	1073	+	ISG15	5.08977	177	666	0.265766
chr1!955502!991499!7326!AGRN	35997	+	AGRN	32.4051	12396	7326	1.69206
chr1!1007125!1009687!1122!RNF223	2562	-	RNF223	0.170689	10	1122	0.008913
chr1!1017197!1051736!2104!C1orf159	34539	-	C1orf159	0.910235	100	2104	0.047529
chr1!1109285!1133313!3129!TTLL10	24028	+	TTLL10	7.98738	1305	3129	0.417066
chr1!1138887!1142089!1200!TNFRSF18	3202	-	TNFRSF18	6.59126	413	1200	0.344167
chr1!1146705!1149548!1104!TNFRSF4	2843	-	TNFRSF4	9.17669	529	1104	0.479167
chr1!1152287!1167447!2138!SDF4	15160	-	SDF4	19.9934	2232	2138	1.04397
chr1!1167628!1170420!2792!B3GALT6	2792	+	B3GALT6	0.301812	44	2792	0.015759
chr1!1177825!1182102!1043!FAM132A	4277	-	FAM132A	5.5269	301	1043	0.288591
chr1!1189291!1209234!2437!UBE2J2	19943	-	UBE2J2	11.1435	1418	2437	0.581863
chr1!1215815!1227409!3054!SCNN1D	11594	+	SCNN1D	12.3537	1970	3054	0.645056
chr1!1227763!1243269!3759!ACAP3	15506	-	ACAP3	19.7169	3870	3759	1.02953
chr1!1243993!1247057!1240!PUSL1	3064	+	PUSL1	4.15461	269	1240	0.216935
chr1!1246964!1260067!2629!CPSF3L	13103	-	CPSF3L	38.9583	5348	2629	2.03423
chr1!1260142!1264276!2193!GLTPD1	4134	+	GLTPD1	3.83376	439	2193	0.200182
chr1!1266725!1269844!2559!TAS1R3	3119	+	TAS1R3	12.8948	1723	2559	0.67331
chr1!1270657!1284492!2924!DVL1	13835	-	DVL1	16.2433	2480	2924	0.848153
chr1!1288068!1298921!3113!MXRA8	10853	-	MXRA8	8.21914	1336	3113	0.429168
chr1!1309109!1310818!1147!AURKAIP1	1709	-	AURKAIP1	23.2922	1395	1147	1.21622
chr1!1321090!1334718!3631!CCNL2	13628	-	CCNL2	66.1357	12539	3631	3.45332
chr1!1337275!1342693!733!MRPL20	5418	-	MRPL20	83.2156	3185	733	4.34516
chr1!1353799!1356824!2192!ANKRD65	3025	-	ANKRD65	0.166002	19	2192	0.008668
chr1!1361507!1363167!492!TMEM88B	1660	+	TMEM88B	0.233553	6	492	0.012195
chr1!1370902!1378262!4659!VWA1	7360	+	VWA1	2.08819	508	4659	0.109036
chr1!1385068!1405538!3859!ATAD3C	20470	+	ATAD3C	6.02481	1214	3859	0.314589
chr1!1407163!1431582!2433!ATAD3B	24419	+	ATAD3B	16.5538	2103	2433	0.864365
chr1!1447522!1470067!2807!ATAD3A	22545	+	ATAD3A	9.14925	1341	2807	0.477734
chr1!1470157!1475740!1117!TMEM240	5583	-	TMEM240	0.120017	7	1117	0.006267
chr1!1477052!1510262!1303!SSU72	33210	-	SSU72	11.9788	815	1303	0.62548
chr1!1533387!1535476!2089!C1orf233	2089	-	C1orf233	0.018335	2	2089	0.000957
chr1!1550794!1565990!3574!MIB2	15196	+	MIB2	15.9309	2973	3574	0.831841
chr1!1567559!1570030!1240!MMP23B	2471	+	MMP23B	0	0	1240	0
chr1!1571099!1655775!2527!CDK11B	84676	-	CDK11B	0.560823	74	2527	0.029284
chr1!1592938!1624243!6003!SLC35E2B	31305	-	SLC35E2B	0.32541	102	6003	0.016992
chr1!1634169!1655791!2627!CDK11A	21622	-	CDK11A	0.510314	70	2627	0.026646
chr1!1656276!1677438!7297!SLC35E2	21162	-	SLC35E2	0.629892	240	7297	0.03289
chr1!1682670!1711508!4226!NADK	28838	-	NADK	15.68	3460	4226	0.818741
chr1!1716723!1822556!3194!GNB1	105833	-	GNB1	24.9615	4163	3194	1.30338
chr1!1846265!1848733!1101!CALML6	2468	+	CALML6	5.11398	294	1101	0.26703
chr1!1849028!1850740!958!TMEM52	1712	-	TMEM52	30.7261	1537	958	1.60438
chr1!1884751!1935276!4710!KIAA1751	50525	-	KIAA1751	54.6606	13443	4710	2.85414
chr1!1950767!1962192!1925!GABRD	11425	+	GABRD	4.41725	444	1925	0.230649
chr1!1981908!2116834!3079!PRKCZ	134926	+	PRKCZ	31.2679	5027	3079	1.63267
chr1!2115898!2144159!6992!C1orf86	28261	-	C1orf86	6.0834	2221	6992	0.317649
chr1!2160133!2241652!5707!SKI	81519	+	SKI	5.02693	1498	5707	0.262485
chr1!2252695!2322993!1641!MORN1	70298	-	MORN1	22.6408	1940	1641	1.18221
chr1!2323213!2336885!3104!RER1	13672	+	RER1	8.32935	1350	3104	0.434923
chr1!2336240!2344010!2074!PEX10	7770	-	PEX10	3.72131	403	2074	0.194311
chr1!2407753!2436964!4837!PLCH2	29211	+	PLCH2	2.0747	524	4837	0.108332
chr1!2439974!2458035!2642!PANK4	18061	-	PANK4	34.7725	4797	2642	1.81567
chr1!2460183!2461684!1306!HES5	1501	-	HES5	0.542573	37	1306	0.028331
chr1!2487804!2495267!1706!TNFRSF14	7463	+	TNFRSF14	12.5618	1119	1706	0.65592
chr1!2518188!2522908!2849!FAM213B	4720	+	FAM213B	2.93085	436	2849	0.153036
chr1!2522080!2564481!2902!MMEL1	42401	-	MMEL1	55.7382	8446	2902	2.91041
chr1!2572806!2706230!1775!TTC34	133424	-	TTC34	0.474738	44	1775	0.024789
chr1!2938045!2939467!1422!ACTRT2	1422	+	ACTRT2	7.51509	558	1422	0.392405
chr1!2985741!3355185!8723!PRDM16	369444	+	PRDM16	17.7989	8107	8723	0.929382
chr1!3371146!3397677!2904!ARHGEF16	26531	+	ARHGEF16	17.5224	2657	2904	0.914945
chr1!3404505!3528059!7439!MEGF6	123554	-	MEGF6	19.9057	7732	7439	1.03939
chr1!3541555!3546694!2427!TPRG1L	5139	+	TPRG1L	7.4175	940	2427	0.387309
chr1!3547330!3566671!1699!WRAP73	19341	-	WRAP73	55.8985	4959	1699	2.91878
chr1!3569128!3652765!5522!TP73	83637	+	TP73	9.22538	2660	5522	0.48171
chr1!3668964!3688209!2174!CCDC27	19245	+	CCDC27	57.2074	6494	2174	2.98712
chr1!3689351!3692546!546!SMIM1	3195	+	SMIM1	0.105227	3	546	0.005495
chr1!3696783!3713068!2648!LRRC47	16285	-	LRRC47	15.7811	2182	2648	0.824018
chr1!3728644!3773797!6458!CEP104	45153	-	CEP104	70.4756	23765	6458	3.67993
chr1!3773830!3801993!3114!DFFB	28163	+	DFFB	6.98649	1136	3114	0.364804
chr1!3805696!3816857!1666!C1orf174	11161	-	C1orf174	23.9104	2080	1666	1.2485
chr1!4715104!4843851!3317!AJAP1	128747	+	AJAP1	10.1097	1751	3317	0.527887
chr1!5922869!6052533!5004!NPHP4	129664	-	NPHP4	1.23619	323	5004	0.064548
chr1!6052357!6161253!5758!KCNAB2	108896	+	KCNAB2	8.31178	2499	5758	0.434005
chr1!6161846!6240194!9663!CHD5	78348	-	CHD5	74.3361	37507	9663	3.88151
chr1!6245079!6259679!2085!RPL22	14600	-	RPL22	12.4553	1356	2085	0.65036
chr1!6266188!6281359!3971!RNF207	15171	+	RNF207	9.79029	2030	3971	0.511206
chr1!6281252!6296044!4815!ICMT	14792	-	ICMT	7.5611	1901	4815	0.394808
chr1!6304251!6305638!697!HES3	1387	+	HES3	3.90171	142	697	0.20373
chr1!6307405!6321035!4082!GPR153	13630	-	GPR153	2.95105	629	4082	0.154091
chr1!6324331!6453826!2389!ACOT7	129495	-	ACOT7	27.6167	3445	2389	1.44203
chr1!6475293!6479979!4260!HES2	4686	-	HES2	0.863159	192	4260	0.04507
chr1!6484847!6521004!3531!ESPN	36157	+	ESPN	10.5167	1939	3531	0.549136
chr1!6521213!6526255!1913!TNFRSF25	5042	-	TNFRSF25	13.0145	1300	1913	0.679561
chr1!6526151!6580121!5996!PLEKHG5	53970	-	PLEKHG5	36.5492	11443	5996	1.90844
chr1!6581406!6614658!6712!NOL9	33252	-	NOL9	49.5162	17354	6712	2.58552
chr1!6615337!6639817!2795!TAS1R1	24480	+	TAS1R1	23.7148	3461	2795	1.23828
chr1!6640050!6649340!2350!ZBTB48	9290	+	ZBTB48	48.8237	5991	2350	2.54936
chr1!6650783!6662929!4487!KLHL21	12146	-	KLHL21	3.26516	765	4487	0.170493
chr1!6673755!6684093!3670!PHF13	10338	+	PHF13	4.32079	828	3670	0.225613
chr1!6684924!6695646!2972!THAP3	10722	+	THAP3	4.70406	730	2972	0.245626
chr1!6694227!6761966!3293!DNAJC11	67739	-	DNAJC11	59.0825	10159	3293	3.08503
chr1!6845383!7829766!9283!CAMTA1	984383	+	CAMTA1	60.3609	29258	9283	3.15178
chr1!7831328!7841492!2205!VAMP3	10164	+	VAMP3	7.41735	854	2205	0.387302
chr1!7844762!7905237!6203!PER3	60475	+	PER3	89.1465	28874	6203	4.65484
chr1!7907671!7913551!755!UTS2	5880	-	UTS2	61.2336	2414	755	3.19735
chr1!7975930!8003225!5993!TNFRSF9	27295	-	TNFRSF9	14.016	4386	5993	0.731854
chr1!8021713!8045342!961!PARK7	23629	+	PARK7	22.4595	1127	961	1.17274
chr1!8071778!8086393!3129!ERRFI1	14615	-	ERRFI1	45.1822	7382	3129	2.35922
chr1!8384389!8404227!2401!SLC45A1	19838	+	SLC45A1	21.3449	2676	2401	1.11454
chr1!8412463!8877699!8321!RERE	465236	-	RERE	56.9339	24737	8321	2.97284
chr1!8921058!8939151!3253!ENO1	18093	-	ENO1	39.8039	6761	3253	2.07839
chr1!9005892!9035148!1463!CA6	29256	+	CA6	36.5224	2790	1463	1.90704
chr1!9063358!9086404!1539!SLC2A7	23046	-	SLC2A7	47.8721	3847	1539	2.49967
chr1!9097004!9129887!2855!SLC2A5	32883	-	SLC2A5	37.8197	5638	2855	1.97478
chr1!9164475!9189229!1153!GPR157	24754	-	GPR157	7.30841	440	1153	0.381613
chr1!9294862!9331394!9290!H6PD	36532	+	H6PD	6.23398	3024	9290	0.325511
chr1!9352940!9429590!3117!SPSB1	76650	+	SPSB1	6.15645	1002	3117	0.321463
chr1!9599527!9642831!1461!SLC25A33	43304	+	SLC25A33	28.7991	2197	1461	1.50377
chr1!9648931!9674935!6542!TMEM201	26004	+	TMEM201	6.80924	2326	6542	0.355549
chr1!9711789!9789172!5411!PIK3CD	77383	+	PIK3CD	34.7846	9828	5411	1.8163
chr1!9789078!9884550!5192!CLSTN1	95472	-	CLSTN1	63.5882	17239	5192	3.3203
chr1!9908333!9970316!2995!CTNNBIP1	61983	-	CTNNBIP1	3.51055	549	2995	0.183306
chr1!9989775!10002826!1407!LZIC	13051	-	LZIC	32.6948	2402	1407	1.70718
chr1!10003485!10045556!3781!NMNAT1	42071	+	NMNAT1	11.6144	2293	3781	0.606453
chr1!10057254!10076078!655!RBP7	18824	+	RBP7	21.0519	720	655	1.09924
chr1!10093040!10241296!5879!UBE4B	148256	+	UBE4B	177.558	54506	5879	9.2713
chr1!10270763!10441661!16016!KIF1B	170898	+	KIF1B	181.222	151553	16016	9.4626
chr1!10459084!10480201!1937!PGD	21117	+	PGD	70.159	7096	1937	3.6634
chr1!10490158!10502872!1243!APITD1	12714	+	APITD1	16.9635	1101	1243	0.88576
chr1!10490158!10512060!1496!APITD1-CORT	21902	+	APITD1-CORT	19.2794	1506	1496	1.00668
chr1!10490803!10512060!1383!APITD1-CORT	21257	+	APITD1-CORT	4.14046	299	1383	0.216197
chr1!10509775!10512060!1231!CORT	2285	+	CORT	4.62059	297	1231	0.241267
chr1!10520602!10532613!3393!DFFA	12011	-	DFFA	21.6179	3830	3393	1.12879
chr1!10535002!10690815!1926!PEX14	155813	+	PEX14	16.5958	1669	1926	0.866563
chr1!10696665!10856733!8554!CASZ1	160068	-	CASZ1	34.716	15506	8554	1.81272
chr1!11006529!11042094!2761!C1orf127	35565	-	C1orf127	47.4865	6846	2761	2.47954
chr1!11072678!11085549!4217!TARDBP	12871	+	TARDBP	16.699	3677	4217	0.871947
chr1!11086579!11107296!2611!MASP2	20717	-	MASP2	209.814	28605	2611	10.9556
chr1!11114648!11120091!1273!SRM	5443	-	SRM	9.43275	627	1273	0.492537
chr1!11126675!11159938!2807!EXOSC10	33263	-	EXOSC10	184.609	27058	2807	9.63947
chr1!11166587!11322608!8725!MTOR	156021	-	MTOR	361.959	164902	8725	18.8999
chr1!11249345!11256038!2290!ANGPTL7	6693	+	ANGPTL7	24.1441	2887	2290	1.2607
chr1!11333254!11348491!3654!UBIAD1	15237	+	UBIAD1	6.32089	1206	3654	0.330049
chr1!11539294!11597640!5214!PTCHD2	58346	+	PTCHD2	61.6009	16771	5214	3.21653
chr1!11708417!11714888!1715!FBXO2	6471	-	FBXO2	6.34284	568	1715	0.331195
chr1!11714431!11723384!3527!FBXO44	8953	+	FBXO44	6.86885	1265	3527	0.358662
chr1!11724149!11734409!1549!FBXO6	10260	+	FBXO6	14.4161	1166	1549	0.752744
chr1!11734536!11751678!1328!MAD2L2	17142	-	MAD2L2	23.3046	1616	1328	1.21687
chr1!11751780!11780336!1773!DRAXIN	28556	+	DRAXIN	8.4577	783	1773	0.441624
chr1!11796141!11810828!1280!AGTRAP	14687	+	AGTRAP	8.76773	586	1280	0.457813
chr1!11845786!11866160!7150!MTHFR	20374	-	MTHFR	20.4692	7642	7150	1.06881
chr1!11866152!11903201!5698!CLCN6	37049	+	CLCN6	53.5283	15926	5698	2.79502
chr1!11905766!11907840!854!NPPA	2074	-	NPPA	26.6639	1189	854	1.39227
chr1!11917520!11918992!698!NPPB	1472	-	NPPB	11.9902	437	698	0.626074
chr1!11979644!11986485!2823!KIAA2013	6841	-	KIAA2013	3.97545	586	2823	0.207581
chr1!11994723!12035599!3031!PLOD1	40876	+	PLOD1	40.729	6446	3031	2.12669
chr1!12040237!12073572!4677!MFN2	33335	+	MFN2	45.2966	11062	4677	2.36519
chr1!12079298!12092106!1801!MIIP	12808	+	MIIP	15.4083	1449	1801	0.804553
chr1!12123433!12204264!3686!TNFRSF8	80831	+	TNFRSF8	25.4537	4899	3686	1.32908
chr1!12227059!12269277!3675!TNFRSF1B	42218	+	TNFRSF1B	10.5736	2029	3675	0.552109
chr1!12290112!12572098!16328!VPS13D	281986	+	VPS13D	735.33	626926	16328	38.3958
chr1!12627938!12677820!1806!DHRS3	49882	-	DHRS3	24.2308	2285	1806	1.26523
chr1!12704565!12727097!1575!AADACL4	22532	+	AADACL4	44.1028	3627	1575	2.30286
chr1!12776117!12788726!4049!AADACL3	12609	+	AADACL3	11.3281	2395	4049	0.591504
chr1!12806162!12821102!1019!C1orf158	14940	+	C1orf158	24.4889	1303	1019	1.2787
chr1!12834990!12838048!1778!PRAMEF12	3058	+	PRAMEF12	42.6651	3961	1778	2.22778
chr1!12851545!12856777!2160!PRAMEF1	5232	+	PRAMEF1	9.93033	1120	2160	0.518519
chr1!12884467!12891264!1839!PRAMEF11	6797	-	PRAMEF11	50.4767	4847	1839	2.63567
chr1!12907235!12908237!1002!LOC649330	1002	-	LOC649330	20.0305	1048	1002	1.04591
chr1!12907260!12908578!1108!HNRNPCL1	1318	-	HNRNPCL1	35.1396	2033	1108	1.83484
chr1!12916940!12921764!1642!PRAMEF2	4824	+	PRAMEF2	66.6448	5714	1642	3.4799
chr1!12939032!12946025!1840!PRAMEF4	6993	-	PRAMEF4	13.4059	1288	1840	0.7
chr1!12952726!12958094!1518!PRAMEF10	5368	-	PRAMEF10	7.16598	568	1518	0.374177
chr1!12976466!12980300!1558!PRAMEF8	3834	+	PRAMEF8	0.11063	9	1558	0.005777
chr1!12998301!13007406!1720!PRAMEF6	9105	-	PRAMEF6	2.00421	180	1720	0.104651
chr1!13035542!13038381!1446!PRAMEF22	2839	+	PRAMEF22	0.092711	7	1446	0.004841
chr1!13108513!13117751!1855!PRAMEF5	9238	-	PRAMEF5	0.856907	83	1855	0.044744
chr1!13108837!13112680!1431!PRAMEF23	3843	-	PRAMEF23	0.816375	61	1431	0.042628
chr1!13182959!13184326!1156!HNRNPCP5	1367	-	HNRNPCP5	20.8246	1257	1156	1.08737
chr1!13328195!13331692!2104!PRAMEF3	3497	-	PRAMEF3	0.045512	5	2104	0.002376
chr1!13328832!13331671!1446!PRAMEF22	2839	-	PRAMEF22	0.026489	2	1446	0.001383
chr1!13359818!13369057!1855!PRAMEF5	9239	+	PRAMEF5	0.12389	12	1855	0.006469
chr1!13359832!13368936!1720!PRAMEF6	9104	+	PRAMEF6	0.133614	12	1720	0.006977
chr1!13364890!13368733!1431!PRAMEF23	3843	+	PRAMEF23	0.160598	12	1431	0.008386
chr1!13386914!13390748!1558!PRAMEF8	3834	-	PRAMEF8	0.11063	9	1558	0.005777
chr1!13421175!13428190!1862!PRAMEF15	7015	+	PRAMEF15	0.071998	7	1862	0.003759
chr1!13421175!13428191!1863!PRAMEF9	7016	+	PRAMEF9	0.071959	7	1863	0.003757
chr1!13447413!13452656!2164!PRAMEF13	5243	-	PRAMEF13	0.07965	9	2164	0.004159
chr1!13474052!13477569!2123!PRAMEF19	3517	-	PRAMEF19	0.072167	8	2123	0.003768
chr1!13495253!13498259!1586!PRAMEF16	3006	+	PRAMEF16	0.096602	8	1586	0.005044
chr1!13516065!13526943!1597!PRAMEF20	10878	+	PRAMEF20	0.095937	8	1597	0.005009
chr1!13521962!13526943!1508!PRAMEF21	4981	+	PRAMEF21	0.101599	8	1508	0.005305
chr1!13607699!13611533!1558!PRAMEF8	3834	-	PRAMEF8	0.061461	5	1558	0.003209
chr1!13641972!13648987!1862!PRAMEF15	7015	+	PRAMEF15	0.370273	36	1862	0.019334
chr1!13641972!13648988!1863!PRAMEF9	7016	+	PRAMEF9	0.370074	36	1863	0.019324
chr1!13694888!13698405!2123!PRAMEF19	3517	-	PRAMEF19	0.117272	13	2123	0.006123
chr1!13716091!13719089!1578!PRAMEF17	2998	+	PRAMEF17	0.121365	10	1578	0.006337
chr1!13736906!13747803!1597!PRAMEF20	10897	+	PRAMEF20	0.023984	2	1597	0.001252
chr1!13742801!13747803!1508!PRAMEF21	5002	+	PRAMEF21	0.063499	5	1508	0.003316
chr1!13801444!13840242!1908!LRRC38	38798	-	LRRC38	0.080299	8	1908	0.004193
chr1!13910251!13944452!2980!PDPN	34201	+	PDPN	11.8957	1851	2980	0.621141
chr1!14026734!14151574!9583!PRDM2	124840	+	PRDM2	44.5459	22290	9583	2.32599
chr1!14925212!15444544!9368!KAZN	519332	+	KAZN	7.44956	3644	9368	0.388984
chr1!15479027!15546974!2238!TMEM51	67947	+	TMEM51	3.77379	441	2238	0.197051
chr1!15490691!15498120!719!C1orf195	7429	-	C1orf195	0.186453	7	719	0.009736
chr1!15573767!15724622!5090!FHAD1	150855	+	FHAD1	0.940636	250	5090	0.049116
chr1!15736390!15756839!2419!EFHD2	20449	+	EFHD2	2.96889	375	2419	0.155023
chr1!15764937!15773153!899!CTRC	8216	+	CTRC	29.2276	1372	899	1.52614
chr1!15783222!15798586!920!CELA2A	15364	+	CELA2A	41.9872	2017	920	2.19239
chr1!15802595!15817895!923!CELA2B	15300	+	CELA2B	44.6104	2150	923	2.32936
chr1!15817895!15851285!3246!CASP9	33390	-	CASP9	23.8772	4047	3246	1.24676
chr1!15853351!15898228!6025!DNAJC16	44877	+	DNAJC16	64.0529	20151	6025	3.34456
chr1!15898193!15911605!3154!AGMAT	13412	-	AGMAT	12.9214	2128	3154	0.674699
chr1!15943952!15987552!2680!DDI2	43600	+	DDI2	63.5782	8897	2680	3.31978
chr1!15986363!15988217!1854!RSC1A1	1854	+	RSC1A1	29.0679	2814	1854	1.5178
chr1!16010826!16061264!4122!PLEKHM2	50438	+	PLEKHM2	0.645812	139	4122	0.033721
chr1!16062808!16067884!3070!SLC25A34	5076	+	SLC25A34	3.14406	504	3070	0.164169
chr1!16068986!16074292!1265!TMEM82	5306	+	TMEM82	10.4159	688	1265	0.543874
chr1!16085254!16113084!3773!FBLIM1	27830	+	FBLIM1	7.42096	1462	3773	0.38749
chr1!16133656!16134194!538!UQCRHL	538	-	UQCRHL	11.3555	319	538	0.592937
chr1!16174358!16266950!12227!SPEN	92592	+	SPEN	91.1893	58219	12227	4.76151
chr1!16268363!16302627!2773!ZBTB17	34264	-	ZBTB17	45.6234	6606	2773	2.38226
chr1!16330730!16333184!921!C1orf64	2454	+	C1orf64	4.32517	208	921	0.225841
chr1!16340522!16345285!2892!HSPB7	4763	-	HSPB7	1.49661	226	2892	0.078147
chr1!16348485!16360545!2536!CLCNKA	12060	+	CLCNKA	60.9883	8076	2536	3.18454
chr1!16370230!16383821!2984!CLCNKB	13591	+	CLCNKB	31.8462	4962	2984	1.66287
chr1!16384263!16400127!1701!FAM131C	15864	-	FAM131C	1.90275	169	1701	0.099353
chr1!16450831!16482582!3964!EPHA2	31751	-	EPHA2	36.9258	7643	3964	1.9281
chr1!16524598!16539104!3029!ARHGEF19	14506	-	ARHGEF19	31.3225	4954	3029	1.63552
chr1!16558181!16563659!1560!RSG1	5478	-	RSG1	7.50094	611	1560	0.391667
chr1!16576558!16678948!2976!FBXO42	102390	-	FBXO42	120.97	18798	2976	6.31653
chr1!16693524!16724643!3695!SZRD1	31119	+	SZRD1	1.26466	244	3695	0.066035
chr1!16725137!16763919!2015!SPATA21	38782	-	SPATA21	44.433	4675	2015	2.3201
chr1!16767166!16786584!2081!NECAP2	19418	+	NECAP2	19.814	2153	2081	1.0346
chr1!16888921!16940100!5947!NBPF1	51179	-	NBPF1	330.374	102590	5947	17.2507
chr1!16999497!17060956!1020!LOC729574	61459	+	LOC729574	0	0	1020	0
chr1!17081128!17090975!4668!MST1L	9847	-	MST1L	3.70473	903	4668	0.193445
chr1!17248444!17299474!6656!CROCC	51030	+	CROCC	47.7057	16580	6656	2.49099
chr1!17300998!17308081!1174!MFAP2	7083	-	MFAP2	9.99981	613	1174	0.522147
chr1!17312452!17338423!3996!ATP13A2	25971	-	ATP13A2	56.0258	11690	3996	2.92542
chr1!17345224!17380665!1145!SDHB	35441	-	SDHB	58.8925	3521	1145	3.07511
chr1!17393255!17445948!4363!PADI2	52693	-	PADI2	26.9427	6138	4363	1.40683
chr1!17531620!17572501!3847!PADI1	40881	+	PADI1	26.9921	5422	3847	1.40941
chr1!17575592!17610727!3188!PADI3	35135	+	PADI3	34.0675	5671	3188	1.77886
chr1!17634689!17690495!2265!PADI4	55806	+	PADI4	57.3187	6779	2265	2.99294
chr1!17698740!17728195!2346!PADI6	29455	+	PADI6	0.840831	103	2346	0.043905
chr1!17733250!17766250!4163!RCC2	33000	-	RCC2	21.6079	4697	4163	1.12827
chr1!17866329!18024370!4494!ARHGEF10L	158041	+	ARHGEF10L	59.9215	14061	4494	3.12884
chr1!18081807!18153558!1861!ACTL8	71751	+	ACTL8	8.86046	861	1861	0.462654
chr1!18434239!18704977!1944!IGSF21	270738	+	IGSF21	16.9939	1725	1944	0.887346
chr1!18807423!18812480!5057!KLHDC7A	5057	+	KLHDC7A	2.69263	711	5057	0.140597
chr1!18957499!19075360!6313!PAX7	117861	+	PAX7	6.17345	2035	6313	0.322351
chr1!19166092!19186155!2521!TAS1R2	20063	-	TAS1R2	28.2066	3713	2521	1.47283
chr1!19197923!19229293!3581!ALDH4A1	31370	-	ALDH4A1	21.1034	3946	3581	1.10193
chr1!19230773!19282826!5835!IFFO2	52053	-	IFFO2	1.26363	385	5835	0.065981
chr1!19400999!19536746!15882!UBR4	135747	-	UBR4	666.212	552482	15882	34.7867
chr1!19542157!19578053!6671!EMC1	35896	-	EMC1	83.4035	29052	6671	4.35497
chr1!19578074!19586622!2273!MRTO4	8548	+	MRTO4	8.12226	964	2273	0.424109
chr1!19609056!19615280!1241!AKR7A3	6224	-	AKR7A3	13.9816	906	1241	0.730056
chr1!19629201!19638640!2619!AKR7A2	9439	-	AKR7A2	18.9466	2591	2619	0.989309
chr1!19638739!19655794!2255!PQLC2	17055	+	PQLC2	9.09583	1071	2255	0.474945
chr1!19665266!19812135!2907!CAPZB	146869	-	CAPZB	25.5022	3871	2907	1.33161
chr1!19923470!19956315!3967!MINOS1	32845	+	MINOS1	1.93589	401	3967	0.101084
chr1!19923470!19984949!2210!MINOS1-NBL1	61479	+	MINOS1-NBL1	1.6465	190	2210	0.085973
chr1!19969722!19984949!3281!NBL1	15227	+	NBL1	6.79432	1164	3281	0.35477
chr1!19991779!20007459!3388!HTR6	15680	+	HTR6	5.92403	1048	3388	0.309327
chr1!20008705!20126410!2974!TMCO4	117705	-	TMCO4	33.6404	5224	2974	1.75656
chr1!20140521!20141771!1250!RNF186	1250	-	RNF186	2.69651	176	1250	0.1408
chr1!20208887!20239437!6514!OTUD3	30550	+	OTUD3	12.845	4369	6514	0.670709
chr1!20246799!20250110!487!PLA2G2E	3311	-	PLA2G2E	11.3256	288	487	0.591376
chr1!20301923!20306932!1032!PLA2G2A	5009	-	PLA2G2A	48.5835	2618	1032	2.53682
chr1!20396700!20418394!1894!PLA2G5	21694	+	PLA2G5	8.74652	865	1894	0.456705
chr1!20439142!20446059!1970!PLA2G2D	6917	-	PLA2G2D	7.35917	757	1970	0.384264
chr1!20465822!20476879!2719!PLA2G2F	11057	+	PLA2G2F	2.61315	371	2719	0.136447
chr1!20490483!20501687!453!PLA2G2C	11204	-	PLA2G2C	0.50732	12	453	0.02649
chr1!20512577!20519942!2972!UBXN10	7365	+	UBXN10	4.8265	749	2972	0.252019
chr1!20617411!20681387!4475!VWA5B1	63976	+	VWA5B1	1.39516	326	4475	0.072849
chr1!20808883!20812728!2351!CAMK2N1	3845	-	CAMK2N1	1.88174	231	2351	0.098256
chr1!20825940!20834674!2458!MUL1	8734	-	MUL1	17.6398	2264	2458	0.921074
chr1!20878931!20881513!2582!FAM43B	2582	+	FAM43B	0.630466	85	2582	0.03292
chr1!20915443!20945400!959!CDA	29957	+	CDA	8.32754	417	959	0.434828
chr1!20959947!20978004!2660!PINK1	18057	+	PINK1	18.4962	2569	2660	0.965789
chr1!20978259!20988037!2126!DDOST	9778	-	DDOST	29.835	3312	2126	1.55785
chr1!20990506!21044317!3778!KIF17	53811	-	KIF17	44.5175	8782	3778	2.32451
chr1!21046224!21059133!3834!SH2D5	12909	-	SH2D5	6.23393	1248	3834	0.325509
chr1!21069170!21113181!3921!HP1BP3	44011	-	HP1BP3	76.9277	15750	3921	4.01683
chr1!21132784!21503381!6970!EIF4G3	370597	-	EIF4G3	417.211	151841	6970	21.7849
chr1!21543739!21672034!5737!ECE1	128295	-	ECE1	41.5641	12451	5737	2.1703
chr1!21766582!21811393!3889!NBPF3	44811	+	NBPF3	82.6527	16784	3889	4.31576
chr1!21835857!21904905!2596!ALPL	69048	+	ALPL	23.2605	3153	2596	1.21456
chr1!21922707!21995856!3596!RAP1GAP	73149	-	RAP1GAP	46.9836	8822	3596	2.45328
chr1!22004791!22109688!5188!USP48	104897	-	USP48	156.182	42309	5188	8.15517
chr1!22138757!22151714!4012!LDLRAD2	12957	+	LDLRAD2	4.97878	1043	4012	0.25997
chr1!22148736!22263750!14288!HSPG2	115014	-	HSPG2	170.94	127531	14288	8.92574
chr1!22303417!22315847!1003!CELA3B	12430	+	CELA3B	43.6108	2284	1003	2.27717
chr1!22328148!22339035!907!CELA3A	10887	+	CELA3A	38.2816	1813	907	1.9989
chr1!22379119!22419436!3155!CDC42	40317	+	CDC42	12.6259	2080	3155	0.659271
chr1!22443797!22469519!3905!WNT4	25722	-	WNT4	9.87238	2013	3905	0.515493
chr1!22778343!22857650!8992!ZBTB40	79307	+	ZBTB40	60.029	28185	8992	3.13445
chr1!22890003!22930087!5409!EPHA8	40084	+	EPHA8	26.8133	7573	5409	1.40007
chr1!22963117!22966175!1098!C1QA	3058	+	C1QA	8.04077	461	1098	0.419854
chr1!22970117!22974603!1191!C1QC	4486	+	C1QC	7.1717	446	1191	0.374475
chr1!22979681!22988029!1044!C1QB	8348	+	C1QB	8.51171	464	1044	0.444444
chr1!23037330!23241823!4869!EPHB2	204493	+	EPHB2	55.2199	14039	4869	2.88334
chr1!23337326!23342343!510!C1orf234	5017	-	C1orf234	0	0	510	0
chr1!23345940!23410184!3107!KDM1A	64244	+	KDM1A	110.834	17981	3107	5.78726
chr1!23410515!23495351!8487!LUZP1	84836	-	LUZP1	27.8819	12356	8487	1.45587
chr1!23518387!23521222!2835!HTR1D	2835	-	HTR1D	7.4849	1108	2835	0.390829
chr1!23636275!23670853!2741!HNRNPR	34578	-	HNRNPR	119.75	17139	2741	6.25283
chr1!23685940!23696357!4814!ZNF436	10417	-	ZNF436	38.0879	9574	4814	1.98878
chr1!23707554!23751261!1586!TCEA3	43707	-	TCEA3	0.978095	81	1586	0.051072
chr1!23755055!23810750!4152!ASAP3	55695	-	ASAP3	62.5325	13557	4152	3.26517
chr1!23832919!23857712!5193!E2F2	24793	-	E2F2	7.57867	2055	5193	0.395725
chr1!23884420!23886285!1239!ID3	1865	-	ID3	4.0343	261	1239	0.210654
chr1!24018268!24022915!634!RPL11	4647	+	RPL11	43.5285	1441	634	2.27287
chr1!24069855!24088549!4943!TCEB3	18694	+	TCEB3	44.4669	11477	4943	2.32187
chr1!24104875!24114722!1622!PITHD1	9847	+	PITHD1	10.6147	899	1622	0.554254
chr1!24117645!24122029!1624!LYPLA2	4384	+	LYPLA2	8.83273	749	1624	0.461207
chr1!24122088!24127294!1858!GALE	5206	-	GALE	29.1909	2832	1858	1.52422
chr1!24128366!24151949!1608!HMGCL	23583	-	HMGCL	55.0601	4623	1608	2.875
chr1!24171571!24194859!2117!FUCA1	23288	-	FUCA1	78.2247	8647	2117	4.08455
chr1!24200459!24239817!1775!CNR2	39358	-	CNR2	15.8498	1469	1775	0.827606
chr1!24286300!24289949!2414!PNRC2	3649	+	PNRC2	1.55496	196	2414	0.081193
chr1!24292936!24306953!4566!SRSF10	14017	-	SRSF10	57.8567	13794	4566	3.02102
chr1!24382530!24438665!5800!MYOM3	56135	-	MYOM3	129.747	39294	5800	6.77483
chr1!24446260!24469775!2962!IL22RA1	23515	-	IL22RA1	40.7726	6306	2962	2.12897
chr1!24480646!24513765!4563!IFNLR1	33119	-	IFNLR1	27.9023	6648	4563	1.45694
chr1!24645811!24690970!3422!GRHL3	45159	+	GRHL3	54.9076	9811	3422	2.86704
chr1!24683488!24741587!3047!STPG1	58099	-	STPG1	31.1626	4958	3047	1.62717
chr1!24742244!24799473!5426!NIPAL3	57229	+	NIPAL3	13.2535	3755	5426	0.692038
chr1!24828840!24863510!3030!RCAN3	34670	+	RCAN3	11.6551	1844	3030	0.608581
chr1!24882566!24935818!3990!NCMAP	53252	+	NCMAP	2.08793	435	3990	0.109023
chr1!24969593!24999772!3934!SRRM1	30179	+	SRRM1	84.9591	17452	3934	4.4362
chr1!25071759!25170815!4434!CLIC4	99056	+	CLIC4	10.0206	2320	4434	0.52323
chr1!25226001!25291501!4767!RUNX3	65500	-	RUNX3	2.88455	718	4767	0.150619
chr1!25548766!25559013!1777!SYF2	10247	-	SYF2	41.3203	3834	1777	2.15757
chr1!25568739!25573985!1465!C1orf63	5246	-	C1orf63	39.1393	2994	1465	2.04369
chr1!25598976!25656936!3007!RHD	57960	+	RHD	16.8012	2638	3007	0.877286
chr1!25664788!25688852!2302!TMEM50A	24064	+	TMEM50A	13.6356	1639	2302	0.71199
chr1!25688739!25747363!1618!RHCE	58624	-	RHCE	63.4669	5362	1618	3.31397
chr1!25757348!25826698!3977!TMEM57	69350	+	TMEM57	46.0749	9568	3977	2.40583
chr1!25870075!25895377!2935!LDLRAP1	25302	+	LDLRAP1	7.44521	1141	2935	0.388756
chr1!25943958!26111258!3201!MAN1C1	167300	+	MAN1C1	23.7941	3977	3201	1.24242
chr1!26126666!26144713!4332!SEPN1	18047	+	SEPN1	9.00538	2037	4332	0.470222
chr1!26146396!26159433!2403!MTFR1L	13037	+	MTFR1L	16.0989	2020	2403	0.840616
chr1!26160496!26185848!2061!AUNIP	25352	-	AUNIP	41.7687	4495	2061	2.18098
chr1!26187974!26197744!3023!PAQR7	9770	-	PAQR7	5.28357	834	3023	0.275885
chr1!26210676!26233368!3602!STMN1	22692	-	STMN1	27.8551	5239	3602	1.45447
chr1!26286257!26324648!3581!PAFAH2	38391	-	PAFAH2	23.2212	4342	3581	1.21251
chr1!26348270!26362954!4014!EXTL1	14684	+	EXTL1	30.3397	6359	4014	1.5842
chr1!26364513!26372604!2473!SLC30A2	8091	-	SLC30A2	12.7314	1644	2473	0.66478
chr1!26377795!26394125!1770!TRIM63	16330	-	TRIM63	32.8927	3040	1770	1.71751
chr1!26437655!26452039!4600!PDIK1L	14384	+	PDIK1L	8.2101	1972	4600	0.428696
chr1!26485510!26489119!1524!FAM110D	3609	+	FAM110D	0.25133	20	1524	0.013123
chr1!26496387!26497364!649!ZNF593	977	+	ZNF593	2.92139	99	649	0.152542
chr1!26503980!26516375!2536!CNKSR1	12395	+	CNKSR1	76.2958	10103	2536	3.98383
chr1!26517118!26529033!1419!CATSPER4	11915	+	CATSPER4	45.3208	3358	1419	2.36646
chr1!26560643!26605529!4296!CEP85	44886	+	CEP85	79.3114	17791	4296	4.14129
chr1!26606212!26608013!1115!SH3BGRL3	1801	+	SH3BGRL3	1.56303	91	1115	0.081614
chr1!26608772!26644756!2072!UBXN11	35984	-	UBXN11	43.8392	4743	2072	2.28909
chr1!26644410!26647014!505!CD52	2604	+	CD52	20.2511	534	505	1.05743
chr1!26648349!26680621!5245!AIM1L	32272	-	AIM1L	30.5618	8370	5245	1.59581
chr1!26688124!26699266!1653!ZNF683	11142	-	ZNF683	0.753078	65	1653	0.039322
chr1!26737268!26756219!4014!LIN28A	18951	+	LIN28A	2.90085	608	4014	0.15147
chr1!26758772!26797795!3328!DHDDS	39023	+	DHDDS	17.1487	2980	3328	0.895433
chr1!26798901!26803133!1969!HMGN2	4232	+	HMGN2	6.82796	702	1969	0.356526
chr1!26856248!26901520!3383!RPS6KA1	45272	+	RPS6KA1	40.5728	7167	3383	2.11853
chr1!27022521!27108601!8585!ARID1A	86080	+	ARID1A	69.3174	31073	8585	3.61945
chr1!27114453!27124894!2955!PIGV	10441	+	PIGV	15.01	2316	2955	0.783756
chr1!27153200!27182211!3139!ZDHHC18	29011	+	ZDHHC18	12.5927	2064	3139	0.657534
chr1!27189632!27190947!1315!SFN	1315	+	SFN	5.35946	368	1315	0.279848
chr1!27205872!27216869!1510!GPN2	10997	-	GPN2	15.6255	1232	1510	0.815894
chr1!27216978!27226962!2129!GPATCH3	9984	-	GPATCH3	30.3237	3371	2129	1.58337
chr1!27237974!27240567!1271!NR0B2	2593	-	NR0B2	4.47518	297	1271	0.233674
chr1!27248212!27273362!1813!NUDC	25150	+	NUDC	20.1337	1906	1813	1.0513
chr1!27276046!27286901!1803!C1orf172	10855	-	C1orf172	10.9937	1035	1803	0.574043
chr1!27320194!27327377!1949!TRNP1	7183	+	TRNP1	0.117915	12	1949	0.006157
chr1!27331510!27339333!2374!FAM46B	7823	-	FAM46B	7.88964	978	2374	0.411963
chr1!27425299!27481621!4742!SLC9A1	56322	-	SLC9A1	19.4866	4825	4742	1.0175
chr1!27561006!27635124!4819!WDTC1	74118	+	WDTC1	30.8234	7756	4819	1.60946
chr1!27648635!27662891!1614!TMEM222	14256	+	TMEM222	14.5237	1224	1614	0.758364
chr1!27668482!27680423!1966!SYTL1	11941	+	SYTL1	14.6411	1503	1966	0.764496
chr1!27681669!27693337!4328!MAP3K6	11668	-	MAP3K6	65.481	14798	4328	3.41913
chr1!27695600!27701315!1032!FCN3	5715	-	FCN3	63.4852	3421	1032	3.31492
chr1!27705595!27709805!1539!CD164L2	4210	-	CD164L2	4.85317	390	1539	0.253411
chr1!27719147!27722317!2114!GPR3	3170	+	GPR3	7.60075	839	2114	0.396878
chr1!27730733!27816678!5671!WASF2	85945	-	WASF2	26.6653	7896	5671	1.39235
chr1!27860755!27930143!6496!AHDC1	69388	-	AHDC1	15.1713	5146	6496	0.79218
chr1!27938800!27961727!2773!FGR	22927	-	FGR	52.585	7614	2773	2.74576
chr1!27992571!27998724!860!IFI6	6153	-	IFI6	15.2543	685	860	0.796512
chr1!28052489!28089423!3459!FAM76A	36934	+	FAM76A	17.2966	3124	3459	0.903151
chr1!28099693!28150963!3079!STX12	51270	+	STX12	18.0442	2901	3079	0.942189
chr1!28157251!28178183!2852!PPP1R8	20932	+	PPP1R8	16.8951	2516	2852	0.882188
chr1!28199053!28213196!2724!THEMIS2	14143	+	THEMIS2	16.7961	2389	2724	0.877019
chr1!28218035!28241308!1956!RPA2	23273	-	RPA2	45.695	4667	1956	2.38599
chr1!28261503!28285663!2271!SMPDL3B	24160	+	SMPDL3B	31.3117	3713	2271	1.63496
chr1!28286503!28294604!2158!XKR8	8101	+	XKR8	3.72732	420	2158	0.194625
chr1!28296854!28415148!6143!EYA3	118294	-	EYA3	67.8668	21769	6143	3.54371
chr1!28473676!28520447!4533!PTAFR	46771	-	PTAFR	17.3304	4102	4533	0.904919
chr1!28526789!28559542!1764!DNAJC8	32753	-	DNAJC8	51.0811	4705	1764	2.66723
chr1!28562601!28564616!1925!ATPIF1	2015	+	ATPIF1	4.46699	449	1925	0.233247
chr1!28585962!28609002!3528!SESN2	23040	+	SESN2	17.2406	3176	3528	0.900227
chr1!28655512!28662478!1869!MED18	6966	+	MED18	5.30786	518	1869	0.277154
chr1!28696092!28826881!6492!PHACTR4	130789	+	PHACTR4	62.7286	21264	6492	3.27542
chr1!28832454!28865708!2884!RCC1	33254	+	RCC1	22.0665	3323	2884	1.15222
chr1!28879528!28905057!1867!TRNAU1AP	25529	+	TRNAU1AP	32.7224	3190	1867	1.70862
chr1!28918711!28921088!1333!RAB42	2377	+	RAB42	0.229874	16	1333	0.012003
chr1!28929608!28969604!1450!TAF12	39996	-	TAF12	29.3874	2225	1450	1.53448
chr1!28995239!29042115!2694!GMEB1	46876	+	GMEB1	39.7316	5589	2694	2.07461
chr1!29063132!29096287!3063!YTHDF2	33155	+	YTHDF2	20.1017	3215	3063	1.04963
chr1!29138653!29190208!1774!OPRD1	51555	+	OPRD1	4.89039	453	1774	0.255355
chr1!29213602!29446558!6292!EPB41	232956	+	EPB41	89.1822	29300	6292	4.65671
chr1!29445936!29450421!2616!TMEM200B	4485	-	TMEM200B	2.67943	366	2616	0.139908
chr1!29474249!29508637!2530!SRSF4	34388	-	SRSF4	48.0222	6344	2530	2.50751
chr1!29519168!29557470!2666!MECR	38302	-	MECR	23.3896	3256	2666	1.22131
chr1!29563027!29653325!5640!PTPRU	90298	+	PTPRU	81.1759	23906	5640	4.23865
chr1!31184123!31196432!3830!MATN1	12309	-	MATN1	11.7108	2342	3830	0.611488
chr1!31205314!31230683!2240!LAPTM5	25369	-	LAPTM5	11.1574	1305	2240	0.582589
chr1!31342312!31381480!5121!SDC3	39168	-	SDC3	5.29925	1417	5121	0.276704
chr1!31404352!31538564!5385!PUM1	134212	-	PUM1	149.441	42020	5385	7.80316
chr1!31652591!31712734!2922!NKAIN1	60143	-	NKAIN1	2.8904	441	2922	0.150924
chr1!31732414!31769644!1624!SNRNP40	37230	-	SNRNP40	44.883	3806	1624	2.3436
chr1!31769828!31837800!1921!ZCCHC17	67972	+	ZCCHC17	25.1928	2527	1921	1.31546
chr1!31838099!31845923!1097!FABP3	7824	-	FABP3	19.2386	1102	1097	1.00456
chr1!31882411!31907527!3549!SERINC2	25116	+	SERINC2	8.35342	1548	3549	0.436179
chr1!32042085!32053287!2281!TINAGL1	11202	+	TINAGL1	31.8797	3797	2281	1.66462
chr1!32083300!32092919!2001!HCRTR1	9619	+	HCRTR1	13.0643	1365	2001	0.682159
chr1!32095462!32110838!1979!PEF1	15376	-	PEF1	9.73535	1006	1979	0.508338
chr1!32117847!32169768!5584!COL16A1	51921	-	COL16A1	173.809	50678	5584	9.07557
chr1!32192717!32229648!5415!BAI2	36931	-	BAI2	50.8899	14389	5415	2.65725
chr1!32256022!32281652!3962!SPOCD1	25630	-	SPOCD1	36.7994	7613	3962	1.9215
chr1!32372021!32403988!3929!PTP4A2	31967	-	PTP4A2	18.7322	3843	3929	0.978111
chr1!32479294!32509482!2891!KHDRBS1	30188	+	KHDRBS1	25.2657	3814	2891	1.31927
chr1!32538502!32568467!1818!TMEM39B	29965	+	TMEM39B	24.6924	2344	1818	1.28933
chr1!32573643!32642168!7372!KPNA6	68525	+	KPNA6	23.404	9009	7372	1.22206
chr1!32645344!32663886!4796!TXLNA	18542	+	TXLNA	13.4291	3363	4796	0.701209
chr1!32666201!32670991!877!CCDC28B	4790	+	CCDC28B	19.9812	915	877	1.04333
chr1!32671235!32674288!2293!IQCC	3053	+	IQCC	9.30423	1114	2293	0.485826
chr1!32674694!32681797!1349!DCDC2B	7103	+	DCDC2B	0.752425	53	1349	0.039288
chr1!32681797!32687926!1082!TMEM234	6129	-	TMEM234	18.5849	1050	1082	0.970425
chr1!32687970!32697205!1458!EIF3I	9235	+	EIF3I	71.2987	5428	1458	3.72291
chr1!32712817!32714461!956!FAM167B	1644	+	FAM167B	3.14515	157	956	0.164226
chr1!32716839!32751766!2233!LCK	34927	+	LCK	24.4602	2852	2233	1.27721
chr1!32757707!32799224!2091!HDAC1	41517	+	HDAC1	62.867	6864	2091	3.28264
chr1!32799429!32801840!1562!MARCKSL1	2411	-	MARCKSL1	7.28291	594	1562	0.380282
chr1!32826870!32827844!699!FAM229A	974	-	FAM229A	0.246584	9	699	0.012876
chr1!32827861!32829924!1315!TSSK3	2063	+	TSSK3	17.7678	1220	1315	0.927757
chr1!32830704!32860062!2909!BSDC1	29358	-	BSDC1	27.3214	4150	2909	1.42661
chr1!32930657!32953459!4018!ZBTB8B	22802	+	ZBTB8B	0.200188	42	4018	0.010453
chr1!33004771!33071542!7333!ZBTB8A	66771	+	ZBTB8A	11.4339	4378	7333	0.597027
chr1!33087306!33116185!715!ZBTB8OS	28879	-	ZBTB8OS	46.6596	1742	715	2.43636
chr1!33116748!33151812!8018!RBBP4	35064	+	RBBP4	25.1299	10521	8018	1.31217
chr1!33145506!33168361!3493!SYNC	22855	-	SYNC	8.61893	1572	3493	0.450043
chr1!33207511!33240571!5606!KIAA1522	33060	+	KIAA1522	5.16533	1512	5606	0.269711
chr1!33240839!33283633!3117!YARS	42794	-	YARS	62.6581	10198	3117	3.27174
chr1!33283042!33324480!4435!S100PBP	41438	+	S100PBP	24.6269	5703	4435	1.28591
chr1!33327868!33338093!3195!FNDC5	10225	-	FNDC5	10.6276	1773	3195	0.55493
chr1!33352097!33360247!1406!HPCA	8150	+	HPCA	15.2693	1121	1406	0.797297
chr1!33360195!33366953!993!TMEM54	6758	-	TMEM54	6.53807	339	993	0.34139
chr1!33402049!33430286!2606!RNF19B	28237	-	RNF19B	100.761	13711	2606	5.26132
chr1!33473540!33502512!5653!AK2	28972	-	AK2	12.3215	3637	5653	0.643375
chr1!33546713!33585995!2182!ADC	39282	+	ADC	36.7579	4188	2182	1.91934
chr1!33611002!33647671!3841!TRIM62	36669	-	TRIM62	14.5044	2909	3841	0.757355
chr1!33722173!33766320!3106!ZNF362	44147	+	ZNF362	7.95404	1290	3106	0.415325
chr1!33772366!33786699!1023!A3GALT2	14333	-	A3GALT2	0.355695	19	1023	0.018573
chr1!33789223!33841194!4175!PHC2	51971	-	PHC2	56.0228	12213	4175	2.92527
chr1!33938231!33961995!4218!ZSCAN20	23764	+	ZSCAN20	20.2456	4459	4218	1.05714
chr1!33979598!34631443!13920!CSMD2	651845	-	CSMD2	245.056	178117	13920	12.7958
chr1!34326075!34330392!2343!HMGB4	4317	+	HMGB4	3.55563	435	2343	0.185659
chr1!34632623!34684731!3153!C1orf94	52108	+	C1orf94	16.6003	2733	3153	0.866794
chr1!35220647!35224113!1355!GJB5	3466	+	GJB5	7.83014	554	1355	0.408856
chr1!35225341!35229325!2840!GJB4	3984	+	GJB4	2.62319	389	2840	0.136972
chr1!35246789!35251967!2352!GJB3	5178	+	GJB3	4.07129	500	2352	0.212585
chr1!35258598!35261348!1622!GJA4	2750	+	GJA4	6.60025	559	1622	0.344636
chr1!35315962!35325417!6373!SMIM12	9455	-	SMIM12	5.60146	1864	6373	0.292484
chr1!35331036!35370984!3587!DLGAP3	39948	-	DLGAP3	10.9985	2060	3587	0.574296
chr1!35447126!35450948!925!ZMYM6NB	3822	-	ZMYM6NB	0.041408	2	925	0.002162
chr1!35451766!35497569!5144!ZMYM6	45803	-	ZMYM6	103.508	27802	5144	5.40474
chr1!35544971!35581455!4170!ZMYM1	36484	+	ZMYM1	44.1951	9623	4170	2.30767
chr1!35649200!35658743!3073!SFPQ	9543	-	SFPQ	65.2816	10475	3073	3.40872
chr1!35734567!35887545!6994!ZMYM4	152978	+	ZMYM4	214.153	78208	6994	11.1822
chr1!35899090!36023037!4812!KIAA0319L	123947	-	KIAA0319L	123.075	30924	4812	6.42643
chr1!36023392!36032380!3705!NCDN	8988	+	NCDN	22.1494	4285	3705	1.15654
chr1!36038970!36060927!2187!TFAP2E	21957	+	TFAP2E	7.91624	904	2187	0.413352
chr1!36065142!36107445!4845!PSMB2	42303	-	PSMB2	10.2812	2601	4845	0.536842
chr1!36179476!36184790!2934!C1orf216	5314	-	C1orf216	4.83026	740	2934	0.252215
chr1!36197712!36235551!8484!CLSPN	37839	-	CLSPN	121.147	53668	8484	6.32579
chr1!36273827!36323490!7060!AGO4	49663	+	AGO4	92.2791	34018	7060	4.81841
chr1!36348809!36389899!7478!AGO1	41090	+	AGO1	45.5094	17770	7478	2.3763
chr1!36396682!36522063!3645!AGO3	125381	+	AGO3	128.269	24413	3645	6.69767
chr1!36549675!36553876!1509!TEKT2	4201	+	TEKT2	52.9359	4171	1509	2.76408
chr1!36554452!36559533!1691!ADPRHL2	5081	+	ADPRHL2	17.1581	1515	1691	0.89592
chr1!36560843!36565850!4445!COL8A2	5007	-	COL8A2	1.77511	412	4445	0.092688
chr1!36602169!36621654!1753!TRAPPC3	19485	-	TRAPPC3	25.892	2370	1753	1.35197
chr1!36621565!36646451!3571!MAP7D1	24886	+	MAP7D1	19.5589	3647	3571	1.02128
chr1!36690016!36770957!4431!THRAP3	80941	+	THRAP3	61.8929	14320	4431	3.23178
chr1!36771993!36786948!2579!SH3D21	14955	+	SH3D21	9.2972	1252	2579	0.485459
chr1!36787631!36789755!1054!EVA1B	2124	-	EVA1B	2.36212	130	1054	0.12334
chr1!36805219!36851528!3909!STK40	46309	-	STK40	18.4997	3776	3909	0.965976
chr1!36859030!36863493!850!LSM10	4463	-	LSM10	20.323	902	850	1.06118
chr1!36883506!36916086!1665!OSCP1	32580	-	OSCP1	76.7779	6675	1665	4.00901
chr1!36921361!36930040!965!MRPS15	8679	-	MRPS15	66.603	3356	965	3.47772
chr1!36931643!36948915!3490!CSF3R	17272	-	CSF3R	75.1622	13697	3490	3.92464
chr1!37261127!37499844!9219!GRIK3	238717	-	GRIK3	31.2168	15027	9219	1.63
chr1!37940118!37949978!2716!ZC3H12A	9860	+	ZC3H12A	10.5911	1502	2716	0.553019
chr1!37955560!37980420!4818!MEAF6	24860	-	MEAF6	7.84259	1973	4818	0.409506
chr1!38000049!38019945!4605!SNIP1	19896	-	SNIP1	24.0546	5784	4605	1.25603
chr1!38022519!38032458!2649!DNALI1	9939	+	DNALI1	6.6802	924	2649	0.348811
chr1!38032412!38061586!2402!GNL2	29174	-	GNL2	224.793	28194	2402	11.7377
chr1!38076950!38100595!3089!RSPO1	23645	-	RSPO1	10.1306	1634	3089	0.528974
chr1!38147241!38156192!2355!C1orf109	8951	-	C1orf109	11.6128	1428	2355	0.606369
chr1!38158072!38175391!2486!CDCA8	17319	+	CDCA8	23.0571	2993	2486	1.20394
chr1!38181645!38230824!6643!EPHA10	49179	-	EPHA10	14.3397	4974	6643	0.748758
chr1!38259773!38267278!3107!MANEAL	7505	+	MANEAL	3.80931	618	3107	0.198906
chr1!38268613!38273865!1836!YRDC	5252	-	YRDC	12.2043	1170	1836	0.637255
chr1!38273472!38275126!1318!C1orf122	1654	+	C1orf122	1.64196	113	1318	0.085736
chr1!38275238!38325292!7972!MTF1	50054	-	MTF1	29.2339	12169	7972	1.52647
chr1!38326368!38412729!4454!INPP5B	86361	-	INPP5B	152.407	35445	4454	7.95801
chr1!38422651!38455761!2836!SF3A3	33110	-	SF3A3	96.5131	14292	2836	5.03949
chr1!38462441!38471187!1657!FHL3	8746	-	FHL3	16.9322	1465	1657	0.884128
chr1!38478383!38490497!2050!UTP11L	12114	+	UTP11L	28.727	3075	2050	1.5
chr1!38509522!38512450!2928!POU3F1	2928	-	POU3F1	0.752187	115	2928	0.039276
chr1!39303868!39325495!2733!RRAGC	21627	-	RRAGC	36.8592	5260	2733	1.92462
chr1!39328161!39339050!2565!MYCBP	10889	-	MYCBP	9.91539	1328	2565	0.517739
chr1!39339738!39347298!2322!GJA9	7560	-	GJA9	39.9935	4849	2322	2.08829
chr1!39351478!39407456!1837!RHBDL2	55978	-	RHBDL2	37.8753	3633	1837	1.97768
chr1!39456915!39471737!2726!AKIRIN1	14822	+	AKIRIN1	7.2924	1038	2726	0.380778
chr1!39491966!39500308!571!NDUFS5	8342	+	NDUFS5	19.3526	577	571	1.01051
chr1!39549838!39952810!17689!MACF1	402972	+	MACF1	746.103	689133	17689	38.9583
chr1!39875175!39882154!6979!KIAA0754	6979	+	KIAA0754	0.068603	25	6979	0.003582
chr1!39957317!39995541!5626!BMP8A	38224	+	BMP8A	0.861232	253	5626	0.04497
chr1!40026484!40042521!3204!PABPC4	16037	-	PABPC4	66.5635	11136	3204	3.47566
chr1!40089102!40105348!4114!HEYL	16246	-	HEYL	2.93741	631	4114	0.153379
chr1!40124792!40137710!1107!NT5C1A	12918	-	NT5C1A	39.1677	2264	1107	2.04517
chr1!40144319!40157382!4983!HPCAL4	13063	-	HPCAL4	4.4698	1163	4983	0.233394
chr1!40204516!40229586!4737!PPIE	25070	+	PPIE	17.2754	4273	4737	0.902048
chr1!40223902!40254533!3773!BMP8B	30631	-	BMP8B	6.90322	1360	3773	0.360456
chr1!40235196!40237020!1824!OXCT2	1824	-	OXCT2	1.38595	132	1824	0.072368
chr1!40306705!40349177!2128!TRIT1	42472	-	TRIT1	82.3202	9147	2128	4.2984
chr1!40361095!40367687!4951!MYCL	6592	-	MYCL	8.61056	2226	4951	0.449606
chr1!40420783!40435628!2201!MFSD2A	14845	+	MFSD2A	49.6752	5709	2201	2.59382
chr1!40506254!40538321!2773!CAP1	32067	+	CAP1	28.2056	4084	2773	1.47277
chr1!40538381!40563142!2504!PPT1	24761	-	PPT1	22.1571	2897	2504	1.15695
chr1!40627040!40706593!6250!RLF	79553	+	RLF	31.4051	10249	6250	1.63984
chr1!40713572!40717365!741!TMCO2	3793	+	TMCO2	56.0325	2168	741	2.92578
chr1!40723721!40759856!3165!ZMPSTE24	36135	+	ZMPSTE24	62.912	10397	3165	3.28499
chr1!40766162!40782939!2831!COL9A2	16777	-	COL9A2	59.727	8829	2831	3.11869
chr1!40839377!40888998!3257!SMAP2	49621	+	SMAP2	33.3634	5674	3257	1.74209
chr1!40916336!40929390!2031!ZFP69B	13054	+	ZFP69B	13.173	1397	2031	0.687839
chr1!40943301!40962015!2159!ZFP69	18714	+	ZFP69	20.9964	2367	2159	1.09634
chr1!40974432!40982214!2203!EXO5	7782	+	EXO5	13.6659	1572	2203	0.713572
chr1!40997232!41013841!2097!ZNF684	16609	+	ZNF684	11.8178	1294	2097	0.617072
chr1!41086351!41131324!7229!RIMS3	44973	-	RIMS3	5.87866	2219	7229	0.306958
chr1!41157241!41237275!2821!NFYC	80034	+	NFYC	19.708	2903	2821	1.02907
chr1!41249683!41306124!4099!KCNQ4	56441	+	KCNQ4	11.5403	2470	4099	0.602586
chr1!41326727!41328018!1291!CITED4	1291	-	CITED4	0.207683	14	1291	0.010844
chr1!41445006!41478235!3199!CTPS1	33229	+	CTPS1	104.174	17401	3199	5.43951
chr1!41481268!41487427!2155!SLFNL1	6159	-	SLFNL1	6.84294	770	2155	0.357309
chr1!41492870!41707815!3801!SCMH1	214945	-	SCMH1	74.8822	14862	3801	3.91002
chr1!41944445!41950344!1243!EDN2	5899	-	EDN2	14.3905	934	1243	0.751408
chr1!41972035!42384378!12402!HIVEP3	412343	-	HIVEP3	29.6721	19215	12402	1.54935
chr1!42619091!42621495!597!GUCA2B	2404	+	GUCA2B	8.3727	261	597	0.437186
chr1!42628361!42630395!575!GUCA2A	2034	-	GUCA2A	7.62723	229	575	0.398261
chr1!42642209!42801548!5778!FOXJ3	159339	-	FOXJ3	91.1528	27501	5778	4.7596
chr1!42846467!42889900!10569!RIMKLA	43433	+	RIMKLA	2.40819	1329	10569	0.125745
chr1!42896000!42921938!1774!ZMYND12	25938	-	ZMYND12	69.1996	6410	1774	3.6133
chr1!42922172!42926086!1489!PPCS	3914	+	PPCS	16.3603	1272	1489	0.854265
chr1!43000559!43120335!3098!CCDC30	119776	+	CCDC30	110.995	17955	3098	5.79568
chr1!43124047!43142429!800!PPIH	18382	+	PPIH	57.7413	2412	800	3.015
chr1!43148065!43168020!1546!YBX1	19955	+	YBX1	24.1807	1952	1546	1.26261
chr1!43198763!43205925!3602!CLDN19	7162	-	CLDN19	1.9247	362	3602	0.1005
chr1!43212005!43232755!3105!LEPRE1	20750	-	LEPRE1	68.5316	11111	3105	3.57842
chr1!43232915!43241413!1015!C1orf50	8498	+	C1orf50	10.4719	555	1015	0.546798
chr1!43253660!43263901!983!LOC100129924	10241	+	LOC100129924	0.311721	16	983	0.016277
chr1!43272722!43283059!798!CCDC23	10337	-	CCDC23	33.5749	1399	798	1.75313
chr1!43282775!43310660!3500!ERMAP	27885	+	ERMAP	23.6546	4323	3500	1.23514
chr1!43312243!43318146!1912!ZNF691	5903	+	ZNF691	5.07831	507	1912	0.265167
chr1!43391045!43424847!3670!SLC2A1	33802	-	SLC2A1	19.3549	3709	3670	1.01063
chr1!43613593!43622067!517!FAM183A	8474	+	FAM183A	0.222259	6	517	0.011605
chr1!43629844!43638241!1642!EBNA1BP2	8397	-	EBNA1BP2	67.5196	5789	1642	3.52558
chr1!43638000!43720029!5127!WDR65	82029	+	WDR65	151.16	40467	5127	7.89292
chr1!43735664!43739673!1786!TMEM125	4009	+	TMEM125	1.94087	181	1786	0.101344
chr1!43747556!43751288!1513!C1orf210	3732	-	C1orf210	9.80984	775	1513	0.512227
chr1!43766565!43788781!3982!TIE1	22216	+	TIE1	70.3819	14634	3982	3.67504
chr1!43803474!43820135!3645!MPL	16661	+	MPL	49.0001	9326	3645	2.55857
chr1!43824625!43828873!1674!CDC20	4248	+	CDC20	58.6095	5123	1674	3.06033
chr1!43829067!43833745!1786!ELOVL1	4678	-	ELOVL1	43.0959	4019	1786	2.25028
chr1!43849578!43855483!2050!MED8	5905	-	MED8	0.252237	27	2050	0.013171
chr1!43855555!43919918!13979!SZT2	64363	+	SZT2	234.852	171424	13979	12.263
chr1!43916673!43919660!1367!HYI	2987	-	HYI	34.3239	2450	1367	1.79225
chr1!43996546!44089343!7733!PTPRF	92797	+	PTPRF	84.7979	34240	7733	4.42778
chr1!44115796!44171189!4509!KDM4A	55393	+	KDM4A	158.057	37213	4509	8.25305
chr1!44173203!44396837!2496!ST3GAL3	223634	+	ST3GAL3	74.902	9762	2496	3.91106
chr1!44398991!44402912!1944!ARTN	3921	+	ARTN	1.09352	111	1944	0.057099
chr1!44412477!44433694!4027!IPO13	21217	+	IPO13	117.262	24657	4027	6.12292
chr1!44435652!44439043!2497!DPH2	3391	+	DPH2	23.0016	2999	2497	1.20104
chr1!44440601!44443972!1022!ATP6V0B	3371	+	ATP6V0B	23.3302	1245	1022	1.2182
chr1!44444873!44456843!2425!B4GALT2	11970	+	B4GALT2	15.3606	1945	2425	0.802062
chr1!44457279!44462198!1461!CCDC24	4919	+	CCDC24	16.8312	1284	1461	0.87885
chr1!44462154!44497164!3692!SLC6A9	35010	-	SLC6A9	41.4669	7994	3692	2.16522
chr1!44584521!44600809!3128!KLF17	16288	+	KLF17	19.384	3166	3128	1.01215
chr1!44679124!44686351!1766!DMAP1	7227	+	DMAP1	35.7325	3295	1766	1.8658
chr1!44686741!44820939!1743!ERI3	134198	-	ERI3	42.6538	3882	1743	2.22719
chr1!44870959!45117396!3010!RNF220	246437	+	RNF220	82.7262	13002	3010	4.3196
chr1!45119500!45140099!1600!TMEM53	20599	-	TMEM53	17.308	1446	1600	0.90375
chr1!45140393!45191263!1685!C1orf228	50870	+	C1orf228	0.761507	67	1685	0.039763
chr1!45205489!45233438!2880!KIF2C	27949	+	KIF2C	115.759	17408	2880	6.04444
chr1!45241245!45244412!705!RPS8	3167	+	RPS8	22.0037	810	705	1.14894
chr1!45249256!45253426!2096!BEST4	4170	-	BEST4	10.1879	1115	2096	0.531966
chr1!45266035!45271667!2358!PLK3	5632	+	PLK3	41.7951	5146	2358	2.18236
chr1!45271585!45272957!1264!TCTEX1D4	1372	-	TCTEX1D4	1.56059	103	1264	0.081487
chr1!45274153!45279801!1572!BTBD19	5648	+	BTBD19	0.548226	45	1572	0.028626
chr1!45285515!45308616!4634!PTCH2	23101	-	PTCH2	51.9492	12570	4634	2.71256
chr1!45316193!45452394!2176!EIF2B3	136201	-	EIF2B3	85.8554	9755	2176	4.483
chr1!45468219!45477027!3628!HECTD3	8808	-	HECTD3	77.4183	14666	3628	4.04245
chr1!45477804!45481341!1408!UROD	3537	+	UROD	59.7935	4396	1408	3.12216
chr1!45482075!45672250!5836!ZSWIM5	190175	-	ZSWIM5	71.6666	21839	5836	3.74212
chr1!45792544!45794346!1802!HPDL	1802	+	HPDL	4.61248	434	1802	0.240844
chr1!45794913!45806142!2129!MUTYH	11229	-	MUTYH	70.1196	7795	2129	3.66134
chr1!45805341!45809650!2392!TOE1	4309	+	TOE1	24.0993	3010	2392	1.25836
chr1!45809554!45956840!3076!TESK2	147286	-	TESK2	59.8573	9614	3076	3.12549
chr1!45965855!45976739!2850!MMACHC	10884	+	MMACHC	7.80837	1162	2850	0.407719
chr1!45976706!45988562!1348!PRDX1	11856	-	PRDX1	48.5603	3418	1348	2.53561
chr1!46016454!46035723!1580!AKR1A1	19269	+	AKR1A1	37.7694	3116	1580	1.97215
chr1!46049659!46084578!3291!NASP	34919	+	NASP	87.0918	14966	3291	4.54755
chr1!46085715!46089731!2250!CCDC17	4016	-	CCDC17	0.680937	80	2250	0.035556
chr1!46092975!46152302!3738!GPBP1L1	59327	-	GPBP1L1	92.0935	17975	3738	4.80872
chr1!46153846!46160108!1471!TMEM69	6262	+	TMEM69	10.5847	813	1471	0.552685
chr1!46159997!46216485!3443!IPP	56488	-	IPP	61.509	11058	3443	3.21173
chr1!46269284!46501796!5738!MAST2	232512	+	MAST2	128.769	38581	5738	6.72377
chr1!46505811!46598708!5928!PIK3R3	92897	-	PIK3R3	41.1683	12743	5928	2.14963
chr1!46640748!46651634!1629!TSPAN1	10886	+	TSPAN1	25.2295	2146	1629	1.31737
chr1!46654352!46685977!3337!POMGNT1	31625	-	POMGNT1	85.3977	14880	3337	4.45909
chr1!46669005!46686928!1849!LURAP1	17923	+	LURAP1	4.00842	387	1849	0.209302
chr1!46713366!46744145!3146!RAD54L	30779	+	RAD54L	103.098	16936	3146	5.38334
chr1!46744071!46769038!2948!LRRC41	24967	-	LRRC41	38.9848	6001	2948	2.03562
chr1!46769379!46782447!526!UQCRH	13068	+	UQCRH	25.6686	705	526	1.3403
chr1!46805848!46830824!5799!NSUN4	24976	+	NSUN4	14.1249	4277	5799	0.737541
chr1!46859938!46879520!2095!FAAH	19582	+	FAAH	39.8385	4358	2095	2.08019
chr1!46972667!46979886!2884!DMBX1	7219	+	DMBX1	5.39877	813	2884	0.2819
chr1!47011315!47016887!2392!KNCN	5572	-	KNCN	0.344276	43	2392	0.017977
chr1!47023078!47069966!2810!MKNK1	46888	-	MKNK1	47.6671	6994	2810	2.48897
chr1!47073386!47082563!2985!MOB3C	9177	-	MOB3C	12.7483	1987	2985	0.665662
chr1!47100710!47134099!2152!ATPAF1	33389	-	ATPAF1	64.6447	7264	2152	3.37547
chr1!47137496!47139256!859!TEX38	1760	+	TEX38	0.066885	3	859	0.003492
chr1!47140830!47184736!5767!EFCAB14	43906	-	EFCAB14	33.7266	10156	5767	1.76105
chr1!47264669!47285021!2158!CYP4B1	20352	+	CYP4B1	46.4496	5234	2158	2.42539
chr1!47394845!47407156!2552!CYP4A11	12311	-	CYP4A11	19.9093	2653	2552	1.03958
chr1!47489239!47516423!2357!CYP4X1	27184	+	CYP4X1	71.6246	8815	2357	3.73992
chr1!47533159!47583992!1907!CYP4Z1	50833	+	CYP4Z1	42.5708	4239	1907	2.22286
chr1!47603106!47614526!1668!CYP4A22	11420	+	CYP4A22	48.9462	4263	1668	2.55575
chr1!47649260!47655771!894!PDZK1IP1	6511	-	PDZK1IP1	9.61852	449	894	0.502237
chr1!47681962!47695443!5002!TAL1	13481	-	TAL1	2.15558	563	5002	0.112555
chr1!47715810!47779819!5228!STIL	64009	-	STIL	300.403	82005	5228	15.6857
chr1!47799468!47844511!2930!CMPK1	45043	+	CMPK1	12.1771	1863	2930	0.635836
chr1!47881743!47883724!1981!FOXE3	1981	+	FOXE3	1.1891	123	1981	0.06209
chr1!47901688!47906363!4675!FOXD2	4675	+	FOXD2	1.33957	327	4675	0.069947
chr1!48226199!48462562!7029!TRABD2B	236363	-	TRABD2B	0.803763	295	7029	0.041969
chr1!48688356!48714316!3274!SLC5A9	25960	+	SLC5A9	41.2333	7049	3274	2.15302
chr1!48761043!48937880!5008!SPATA6	176837	-	SPATA6	50.8841	13306	5008	2.65695
chr1!48998526!50489626!2988!AGBL4	1491100	-	AGBL4	0.525572	82	2988	0.027443
chr1!49193539!49242547!1328!BEND5	49008	-	BEND5	43.3357	3005	1328	2.2628
chr1!50513685!50667540!2463!ELAVL4	153855	+	ELAVL4	33.0153	4246	2463	1.72391
chr1!50883222!50889119!3083!DMRTA2	5897	-	DMRTA2	0.217417	35	3083	0.011353
chr1!50906934!51425936!2583!FAF1	519002	-	FAF1	99.2341	13384	2583	5.18157
chr1!51434366!51440309!2478!CDKN2C	5943	+	CDKN2C	5.88143	761	2478	0.307103
chr1!51567905!51613754!911!C1orf185	45849	+	C1orf185	0.105112	5	911	0.005488
chr1!51701944!51739119!3074!RNF11	37175	+	RNF11	4.23024	679	3074	0.220885
chr1!51752929!51810785!2864!TTC39A	57856	-	TTC39A	1.03647	155	2864	0.05412
chr1!51819934!51984995!5483!EPS15	165061	-	EPS15	144.992	41511	5483	7.57085
chr1!52082545!52254891!4258!OSBPL9	172346	+	OSBPL9	73.1961	16274	4258	3.82198
chr1!52254865!52344609!4082!NRD1	89744	-	NRD1	257.037	54786	4082	13.4214
chr1!52373627!52456436!12844!RAB3B	82809	-	RAB3B	2.72419	1827	12844	0.142245
chr1!52485803!52521843!2395!TXNDC12	36040	-	TXNDC12	17.2162	2153	2395	0.898956
chr1!52497776!52499472!1696!KTI12	1696	-	KTI12	5.65733	501	1696	0.295401
chr1!52521856!52556388!4643!BTF3L4	34532	+	BTF3L4	6.23667	1512	4643	0.325652
chr1!52607765!52812358!5195!ZFYVE9	204593	+	ZFYVE9	249.738	67744	5195	13.0402
chr1!52816264!52831877!5654!CC2D1B	15613	-	CC2D1B	39.9421	11792	5654	2.0856
chr1!52838500!52870143!3169!ORC1	31643	-	ORC1	116.062	19205	3169	6.06027
chr1!52870218!52883992!2772!PRPF38A	13774	+	PRPF38A	45.8195	6632	2772	2.3925
chr1!52888947!53018762!5850!ZCCHC11	129815	-	ZCCHC11	224.657	68624	5850	11.7306
chr1!53068042!53074723!1229!GPX7	6681	+	GPX7	13.4168	861	1229	0.70057
chr1!53099065!53122737!698!FAM159A	23672	+	FAM159A	17.6697	644	698	0.922636
chr1!53152013!53164038!2114!SELRC1	12025	-	SELRC1	19.5047	2153	2114	1.01845
chr1!53192130!53293013!8142!ZYG11B	100883	+	ZYG11B	51.5477	21915	8142	2.6916
chr1!53308182!53360247!4271!ZYG11A	52065	+	ZYG11A	0.098649	22	4271	0.005151
chr1!53361581!53387446!1590!ECHDC2	25865	-	ECHDC2	19.332	1605	1590	1.00943
chr1!53392900!53517289!3700!SCP2	124389	+	SCP2	89.5299	17297	3700	4.67486
chr1!53527723!53551174!3417!PODN	23451	+	PODN	15.895	2836	3417	0.829968
chr1!53552854!53608289!2677!SLC1A7	55435	-	SLC1A7	19.4232	2715	2677	1.01419
chr1!53662100!53679869!3094!CPT2	17769	+	CPT2	16.6383	2688	3094	0.868778
chr1!53679771!53686289!1084!C1orf123	6518	-	C1orf123	36.2356	2051	1084	1.89207
chr1!53692563!53704282!756!MAGOH	11719	-	MAGOH	39.3667	1554	756	2.05556
chr1!53708040!53793821!7778!LRP8	85781	-	LRP8	40.8659	16597	7778	2.13384
chr1!53925071!53933158!1907!DMRTB1	8087	+	DMRTB1	8.02408	799	1907	0.418983
chr1!53971905!54199877!2816!GLIS1	227972	-	GLIS1	9.84771	1448	2816	0.514205
chr1!54231133!54304225!4825!NDC1	73092	-	NDC1	77.165	19441	4825	4.02922
chr1!54317391!54355487!1852!YIPF1	38096	-	YIPF1	53.4004	5164	1852	2.78834
chr1!54359860!54376759!1860!DIO1	16899	+	DIO1	25.6175	2488	1860	1.33763
chr1!54387233!54411288!601!HSPB11	24055	-	HSPB11	72.3035	2269	601	3.77537
chr1!54411998!54433841!1788!LRRC42	21843	+	LRRC42	84.2959	7870	1788	4.40157
chr1!54472970!54483859!2376!LDLRAD1	10889	-	LDLRAD1	7.96361	988	2376	0.415825
chr1!54497348!54519111!1696!TMEM59	21763	-	TMEM59	37.772	3345	1696	1.97229
chr1!54519273!54565416!4097!TCEANC2	46143	+	TCEANC2	4.05745	868	4097	0.211862
chr1!54604667!54618679!1959!CDCP2	14012	-	CDCP2	16.1305	1650	1959	0.842266
chr1!54638026!54665746!3533!CYB5RL	27720	-	CYB5RL	0.650484	120	3533	0.033965
chr1!54665839!54684056!1483!MRPL37	18217	+	MRPL37	70.9878	5497	1483	3.70668
chr1!54691103!54872068!3254!SSBP3	180965	-	SSBP3	20.7699	3529	3254	1.08451
chr1!55013806!55100417!3391!ACOT11	86611	+	ACOT11	23.1047	4091	3391	1.20643
chr1!55074849!55089200!1981!FAM151A	14351	-	FAM151A	35.5281	3675	1981	1.85512
chr1!55107426!55175939!4375!MROH7	68513	+	MROH7	188.786	43127	4375	9.8576
chr1!55181494!55208328!2393!TTC4	26834	+	TTC4	32.8366	4103	2393	1.71458
chr1!55222570!55230226!2386!PARS2	7656	-	PARS2	17.1206	2133	2386	0.893965
chr1!55246751!55266941!3073!TTC22	20190	-	TTC22	3.82653	614	3073	0.199805
chr1!55271735!55307937!1789!C1orf177	36202	+	C1orf177	38.3669	3584	1789	2.00335
chr1!55315299!55352921!4286!DHCR24	37622	-	DHCR24	18.9056	4231	4286	0.987168
chr1!55446464!55457966!1097!TMEM61	11502	+	TMEM61	4.74856	272	1097	0.247949
chr1!55464616!55474465!1370!BSND	9849	+	BSND	17.362	1242	1370	0.906569
chr1!55505148!55530526!3710!PCSK9	25378	+	PCSK9	15.0939	2924	3710	0.78814
chr1!55532031!55681039!10802!USP24	149008	-	USP24	3.17712	1792	10802	0.165895
chr1!56960418!57045257!3308!PPAP2B	84839	-	PPAP2B	14.9251	2578	3308	0.779323
chr1!57110989!57181008!9352!PRKAA2	70019	+	PRKAA2	13.958	6816	9352	0.728828
chr1!57184476!57285369!3460!C1orf168	100893	-	C1orf168	80.4467	14534	3460	4.20058
chr1!57320442!57383894!2392!C8A	63452	+	C8A	68.1986	8518	2392	3.56104
chr1!57394882!57431813!2513!C8B	36931	-	C8B	91.0622	11949	2513	4.75488
chr1!57463578!58716211!2580!DAB1	1252633	-	DAB1	83.1376	11200	2580	4.34108
chr1!58946390!59012446!1909!OMA1	66056	-	OMA1	85.3735	8510	1909	4.45783
chr1!59041094!59043166!2072!TACSTD2	2072	-	TACSTD2	1.22007	132	2072	0.063707
chr1!59120410!59165747!7768!MYSM1	45337	-	MYSM1	68.5533	27806	7768	3.57956
chr1!59246462!59249785!3323!JUN	3323	-	JUN	3.52136	611	3323	0.18387
chr1!59762624!60228402!2352!FGGY	465778	+	FGGY	75.441	9265	2352	3.9392
chr1!60280532!60342050!5857!HOOK1	61518	+	HOOK1	55.6851	17030	5857	2.90763
chr1!60358979!60392423!1857!CYP2J2	33444	-	CYP2J2	68.0455	6598	1857	3.55304
chr1!60456065!60539442!2028!C1orf87	83377	-	C1orf87	102.301	10833	2028	5.34172
chr1!61542945!61928460!10023!NFIA	385515	+	NFIA	18.4042	9632	10023	0.96099
chr1!62146718!62191095!1250!TM2D1	44377	-	TM2D1	0.107248	7	1250	0.0056
chr1!62208148!62629591!8504!INADL	421443	+	INADL	309.038	137226	8504	16.1366
chr1!62660473!62678001!3990!L1TD1	17528	+	L1TD1	6.76777	1410	3990	0.353383
chr1!62701836!62785083!5477!KANK4	83247	-	KANK4	29.1029	8323	5477	1.51963
chr1!62901974!62917475!4198!USP1	15501	+	USP1	34.4888	7560	4198	1.80086
chr1!62920396!63154039!7998!DOCK7	233643	-	DOCK7	381.442	159298	7998	19.9172
chr1!63063157!63071976!2951!ANGPTL3	8819	+	ANGPTL3	40.4378	6231	2951	2.11149
chr1!63249776!63330941!2724!ATG4C	81165	+	ATG4C	49.0314	6974	2724	2.56021
chr1!63788729!63790797!2068!FOXD3	2068	+	FOXD3	3.99141	431	2068	0.208414
chr1!63833260!63904233!3371!ALG6	70973	+	ALG6	67.487	11879	3371	3.52388
chr1!63906440!63988944!1126!ITGB3BP	82504	-	ITGB3BP	30.1557	1773	1126	1.5746
chr1!63989012!64038364!2361!EFCAB7	49352	+	EFCAB7	68.1856	8406	2361	3.56036
chr1!64058946!64125916!3353!PGM1	66970	+	PGM1	52.9875	9277	3353	2.76678
chr1!64239689!64647179!6573!ROR1	407490	+	ROR1	22.0067	7553	6573	1.14909
chr1!64669489!64710027!1136!UBE2U	40538	+	UBE2U	49.3619	2928	1136	2.57747
chr1!64936475!65158741!5274!CACHD1	222266	+	CACHD1	165.873	45679	5274	8.66117
chr1!65210777!65298914!4361!RAVER2	88137	+	RAVER2	82.1914	18716	4361	4.29168
chr1!65298905!65432187!5053!JAK1	133282	-	JAK1	155.962	41150	5053	8.14368
chr1!65613231!65697828!7226!AK4	84597	+	AK4	2.89417	1092	7226	0.151121
chr1!65730376!65881552!6320!DNAJC6	151176	+	DNAJC6	96.5537	31863	6320	5.04161
chr1!65886130!65901690!4989!LEPROT	15560	+	LEPROT	6.01527	1567	4989	0.314091
chr1!65886334!66103176!6649!LEPR	216842	+	LEPR	107.186	37213	6649	5.59678
chr1!65886398!65901690!4625!LEPROT	15292	+	LEPROT	6.17812	1492	4625	0.322595
chr1!65991371!66101111!5423!LEPR	109740	+	LEPR	121.812	34493	5423	6.3605
chr1!66258192!66840262!5213!PDE4B	582070	+	PDE4B	83.0381	22603	5213	4.33589
chr1!66999824!67210768!4694!SGIP1	210944	+	SGIP1	116.793	28626	4694	6.09842
chr1!67218139!67244730!2264!TCTEX1D1	26591	+	TCTEX1D1	9.16118	1083	2264	0.478357
chr1!67263423!67266942!718!INSL5	3519	-	INSL5	28.2736	1060	718	1.47632
chr1!67278571!67390570!3955!WDR78	111999	-	WDR78	106.361	21965	3955	5.55373
chr1!67390577!67454302!7731!MIER1	63725	+	MIER1	23.5558	9509	7731	1.22998
chr1!67465014!67520080!6460!SLC35D1	55066	-	SLC35D1	19.261	6497	6460	1.00573
chr1!67557858!67600654!2390!C1orf141	42796	-	C1orf141	96.3417	12023	2390	5.03054
chr1!67632168!67725650!2814!IL23R	93482	+	IL23R	59.2031	8699	2814	3.09133
chr1!67773046!67862583!4128!IL12RB2	89537	+	IL12RB2	123.157	26546	4128	6.43072
chr1!67873492!67896123!6764!SERBP1	22631	-	SERBP1	17.5431	6196	6764	0.916026
chr1!68150859!68154021!1380!GADD45A	3162	+	GADD45A	5.56499	401	1380	0.29058
chr1!68167148!68299155!4409!GNG12	132007	-	GNG12	11.2241	2584	4409	0.586074
chr1!68511644!68516460!1631!DIRAS3	4816	-	DIRAS3	18.0358	1536	1631	0.941754
chr1!68564141!68698284!3091!WLS	134143	-	WLS	83.2721	13440	3091	4.34811
chr1!68894506!68915642!2608!RPE65	21136	-	RPE65	83.3098	11345	2608	4.35008
chr1!68939834!68962799!5333!DEPDC1	22965	-	DEPDC1	26.3802	7346	5333	1.37746
chr1!70225857!70589171!6245!LRRC7	363314	+	LRRC7	123.191	40171	6245	6.43251
chr1!70610484!70671361!2945!LRRC40	60877	-	LRRC40	69.8748	10745	2945	3.64856
chr1!70671364!70717701!2792!SRSF11	46337	+	SRSF11	64.7181	9435	2792	3.3793
chr1!70724684!70820417!5667!ANKRD13C	95733	-	ANKRD13C	36.8022	10890	5667	1.92165
chr1!70820492!70833705!899!HHLA3	13213	+	HHLA3	11.0562	519	899	0.577308
chr1!70876900!70905534!2140!CTH	28634	+	CTH	78.4131	8762	2140	4.09439
chr1!71318035!71513491!9966!PTGER3	195456	-	PTGER3	11.1956	5826	9966	0.584588
chr1!71528973!71546972!3145!ZRANB2	17999	-	ZRANB2	40.1722	6597	3145	2.09761
chr1!71868624!72748277!5669!NEGR1	879653	-	NEGR1	12.9252	3826	5669	0.674899
chr1!74491701!74663871!2862!LRRIQ3	172170	-	LRRIQ3	64.3129	9611	2862	3.35814
chr1!74663895!74674386!4722!FPGT	10491	+	FPGT	10.7559	2652	4722	0.561626
chr1!74663895!75010116!3619!FPGT-TNNI3K	346221	+	FPGT-TNNI3K	172.664	32628	3619	9.01575
chr1!74701070!75010116!3023!TNNI3K	309046	+	TNNI3K	156.416	24690	3023	8.16738
chr1!75033794!75139422!7159!C1orf173	105628	-	C1orf173	206.296	77116	7159	10.7719
chr1!75171171!75199092!2303!CRYZ	27921	-	CRYZ	73.9526	8893	2303	3.86149
chr1!75198835!75232360!3436!TYW3	33525	+	TYW3	9.27469	1664	3436	0.484284
chr1!75594118!75627218!2446!LHX8	33100	+	LHX8	40.4872	5171	2446	2.11406
chr1!75667815!76076799!4224!SLC44A5	408984	-	SLC44A5	131.774	29064	4224	6.88068
chr1!76190031!76229363!2733!ACADM	39332	+	ACADM	51.0703	7288	2733	2.66667
chr1!76251878!76260775!1514!RABGGTB	8897	+	RABGGTB	70.9637	5610	1514	3.70542
chr1!76262555!76378923!3277!MSH4	116368	+	MSH4	111.922	19151	3277	5.84406
chr1!76384557!76398116!1107!ASB17	13559	-	ASB17	27.8361	1609	1107	1.45348
chr1!76540388!77096669!3621!ST6GALNAC3	556281	+	ST6GALNAC3	20.7275	3919	3621	1.0823
chr1!77333185!77529737!2032!ST6GALNAC5	196552	+	ST6GALNAC5	10.0186	1063	2032	0.52313
chr1!77554666!77685132!4625!PIGK	130466	-	PIGK	35.7644	8637	4625	1.86746
chr1!77747661!78025654!4335!AK5	277993	+	AK5	51.5032	11658	4335	2.68927
chr1!78030189!78148343!4323!ZZZ3	118154	-	ZZZ3	121.451	27415	4323	6.34166
chr1!78161673!78225564!4625!USP33	63891	-	USP33	151.969	36700	4625	7.93513
chr1!78245308!78345225!6410!FAM73A	99917	+	FAM73A	45.9124	15367	6410	2.39735
chr1!78354199!78409578!3389!NEXN	55379	+	NEXN	55.4366	9810	3389	2.89466
chr1!78413590!78444777!2884!FUBP1	31187	-	FUBP1	154.174	23217	2884	8.05028
chr1!78470635!78482995!2237!DNAJB4	12360	+	DNAJB4	23.646	2762	2237	1.23469
chr1!78511588!78603112!2823!GIPC2	91524	+	GIPC2	20.0875	2961	2823	1.04888
chr1!78956727!79006386!5431!PTGFR	49659	+	PTGFR	14.6765	4162	5431	0.766341
chr1!79086087!79111830!5874!IFI44L	25743	+	IFI44L	22.9562	7041	5874	1.19867
chr1!79115476!79129763!1726!IFI44	14287	+	IFI44	101.726	9168	1726	5.3117
chr1!79355448!79472495!3619!ELTD1	117047	-	ELTD1	71.5093	13513	3619	3.7339
chr1!82266081!82458107!5706!LPHN2	192026	+	LPHN2	174.117	51877	5706	9.09166
chr1!84335056!84464833!3648!TTLL7	129777	-	TTLL7	153.956	29326	3648	8.03893
chr1!84543744!84704181!5823!PRKACB	160437	+	PRKACB	44.6404	13573	5823	2.33093
chr1!84764048!84816481!1803!SAMD13	52433	+	SAMD13	4.64178	437	1803	0.242374
chr1!84864214!84880691!1345!DNASE2B	16477	+	DNASE2B	13.228	929	1345	0.690706
chr1!84944919!84964033!1975!RPF1	19114	+	RPF1	30.0022	3094	1975	1.56658
chr1!84964005!84972262!806!GNG5	8257	-	GNG5	9.78952	412	806	0.511166
chr1!85018803!85040163!3101!CTBS	21360	-	CTBS	30.3297	4911	3101	1.58368
chr1!85109389!85156240!6114!SSX2IP	46851	-	SSX2IP	66.2873	21162	6114	3.46124
chr1!85279085!85358896!1721!LPAR3	79811	-	LPAR3	15.468	1390	1721	0.80767
chr1!85391265!85462796!3044!MCOLN2	71531	-	MCOLN2	68.4642	10882	3044	3.5749
chr1!85483764!85514223!2850!MCOLN3	30459	-	MCOLN3	78.6012	11697	2850	4.10421
chr1!85527992!85598821!3007!WDR63	70829	+	WDR63	203.474	31948	3007	10.6245
chr1!85623355!85666728!4711!SYDE2	43373	-	SYDE2	0.260175	64	4711	0.013585
chr1!85715636!85725355!3263!C1orf52	9719	-	C1orf52	5.28232	900	3263	0.27582
chr1!85731459!85742587!3104!BCL10	11128	-	BCL10	18.6269	3019	3104	0.972616
chr1!85784167!86044046!4482!DDAH1	259879	-	DDAH1	10.6225	2486	4482	0.554663
chr1!86046443!86049648!2293!CYR61	3205	+	CYR61	14.5243	1739	2293	0.758395
chr1!86115105!86174116!6197!ZNHIT6	59011	-	ZNHIT6	14.4941	4690	6197	0.756818
chr1!86194915!86622121!6500!COL24A1	427206	-	COL24A1	355.599	120691	6500	18.5678
chr1!86812506!86862025!6471!ODF2L	49519	-	ODF2L	37.2964	12602	6471	1.94746
chr1!86889768!86922240!4024!CLCA2	32472	+	CLCA2	97.4986	20486	4024	5.09095
chr1!86934525!86965974!3120!CLCA1	31449	+	CLCA1	139.915	22794	3120	7.30577
chr1!87012758!87046432!3208!CLCA4	33674	+	CLCA4	128.734	21564	3208	6.72194
chr1!87170252!87213867!6488!SH3GLB1	43615	+	SH3GLB1	11.1431	3775	6488	0.581843
chr1!87328127!87380107!1840!SEP15	51980	-	SEP15	0.114492	11	1840	0.005978
chr1!87380334!87575681!7265!HS2ST1	195347	+	HS2ST1	10.8502	4116	7265	0.566552
chr1!87794150!87814607!5406!LMO4	20457	+	LMO4	3.6666	1035	5406	0.191454
chr1!89149921!89301938!6104!PKN2	152017	+	PKN2	104.586	33334	6104	5.46101
chr1!89318320!89357301!1645!GTF2B	38981	-	GTF2B	91.3327	7845	1645	4.769
chr1!89401455!89458643!2152!CCBL2	57188	-	CCBL2	87.8986	9877	2152	4.58968
chr1!89445138!89458643!5087!RBMXL1	13505	-	RBMXL1	22.837	6066	5087	1.19245
chr1!89472359!89488549!3040!GBP3	16190	-	GBP3	112.533	17863	3040	5.87599
chr1!89517986!89531043!3050!GBP1	13057	-	GBP1	80.7684	12863	3050	4.21738
chr1!89571815!89591842!4132!GBP2	20027	-	GBP2	71.4792	15422	4132	3.73233
chr1!89597433!89641723!2454!GBP7	44290	-	GBP7	135.659	17383	2454	7.08354
chr1!89646830!89664633!6145!GBP4	17803	-	GBP4	44.1276	14159	6145	2.30415
chr1!89724633!89738544!4051!GBP5	13911	-	GBP5	67.5568	14290	4051	3.52752
chr1!89829435!89853719!4867!GBP6	24284	+	GBP6	37.5236	9536	4867	1.95932
chr1!89990396!90063420!8061!LRRC8B	73024	+	LRRC8B	15.7777	6641	8061	0.823843
chr1!90098643!90185094!7207!LRRC8C	86451	+	LRRC8C	9.86665	3713	7207	0.515194
chr1!90286572!90401989!4052!LRRC8D	115417	+	LRRC8D	16.2635	3441	4052	0.84921
chr1!90460677!90494094!3919!ZNF326	33417	+	ZNF326	45.4716	9305	3919	2.37433
chr1!91177578!91182794!1496!BARHL2	5216	-	BARHL2	4.89025	382	1496	0.255348
chr1!91380856!91487812!6001!ZNF644	106956	-	ZNF644	95.8971	30049	6001	5.00733
chr1!91726322!91870426!4931!HFM1	144104	-	HFM1	204.587	52676	4931	10.6826
chr1!91966403!91991321!3415!CDC7	24918	+	CDC7	42.4414	7568	3415	2.2161
chr1!92145899!92371559!6705!TGFBR3	225660	-	TGFBR3	65.4573	22917	6705	3.4179
chr1!92414927!92479985!4051!BRDT	65058	+	BRDT	134.731	28499	4051	7.03505
chr1!92495532!92529093!1443!EPHX4	33561	+	EPHX4	39.9617	3011	1443	2.08663
chr1!92545861!92613401!1447!BTBD8	67540	+	BTBD8	55.7202	4210	1447	2.90947
chr1!92632608!92650280!4556!KIAA1107	17672	+	KIAA1107	0.20177	48	4556	0.010536
chr1!92683572!92711367!751!C1orf146	27795	+	C1orf146	34.248	1343	751	1.78828
chr1!92711954!92764566!2032!GLMN	52612	-	GLMN	119.781	12709	2032	6.25443
chr1!92764521!92853732!3112!RPAP2	89211	+	RPAP2	75.0299	12192	3112	3.91774
chr1!92940317!92952433!2910!GFI1	12116	-	GFI1	16.0977	2446	2910	0.84055
chr1!92974252!93257961!7403!EVI5	283709	-	EVI5	60.5041	23388	7403	3.15926
chr1!93297593!93307481!1031!RPL5	9888	+	RPL5	49.8195	2682	1031	2.60136
chr1!93298285!93427079!3099!FAM69A	128794	-	FAM69A	0.278093	45	3099	0.014521
chr1!93544791!93604638!4128!MTF2	59847	+	MTF2	63.7311	13737	4128	3.32776
chr1!93615298!93646246!6114!TMED5	30948	-	TMED5	11.4363	3651	6114	0.597154
chr1!93646280!93744287!4314!CCDC18	98007	+	CCDC18	227.104	51157	4314	11.8584
chr1!93811477!93828148!3208!DR1	16671	+	DR1	7.84441	1314	3208	0.409601
chr1!93913687!94020218!5517!FNBP1L	106531	+	FNBP1L	0.118025	34	5517	0.006163
chr1!94027342!94312706!4026!BCAR3	285364	-	BCAR3	104.942	22061	4026	5.47963
chr1!94335013!94344762!2722!DNTTIP2	9749	-	DNTTIP2	0.147751	21	2722	0.007715
chr1!94352589!94375012!3074!GCLM	22423	-	GCLM	33.5678	5388	3074	1.75277
chr1!94458393!94586705!7325!ABCA4	128312	-	ABCA4	250.706	95890	7325	13.0908
chr1!94634462!94703307!9117!ARHGAP29	68845	-	ARHGAP29	175.908	83741	9117	9.18515
chr1!94883932!94984219!3797!ABCD3	100287	+	ABCD3	88.6853	17583	3797	4.63076
chr1!94994731!95007413!2393!F3	12682	-	F3	36.0378	4503	2393	1.88174
chr1!95285897!95360803!2577!SLC44A3	74906	+	SLC44A3	105.708	14224	2577	5.5196
chr1!95362504!95392779!2288!CNN3	30275	-	CNN3	84.4065	10084	2288	4.40734
chr1!95448278!95538507!1057!ALG14	90229	-	ALG14	35.1682	1941	1057	1.83633
chr1!95558072!95663161!7185!TMEM56	105089	+	TMEM56	6.67965	2506	7185	0.348782
chr1!95583478!95710509!1489!TMEM56-RWDD3	127031	+	TMEM56-RWDD3	40.5021	3149	1489	2.11484
chr1!95699710!95712781!1385!RWDD3	13071	+	RWDD3	35.7861	2588	1385	1.86859
chr1!97187174!97280605!3486!PTBP2	93431	+	PTBP2	50.812	9249	3486	2.65318
chr1!97543299!98386615!5616!DPYD	843316	-	DPYD	186.197	54601	5616	9.7224
chr1!99127235!99226056!1777!SNX7	98821	+	SNX7	52.9383	4912	1777	2.76421
chr1!99355800!99470449!4015!LPPR5	114649	-	LPPR5	13.3845	2806	4015	0.698879
chr1!99729847!99775138!5022!LPPR4	45291	+	LPPR4	18.1103	4749	5022	0.945639
chr1!100111430!100160097!2578!PALMD	48667	+	PALMD	55.1437	7423	2578	2.87936
chr1!100174258!100231349!2678!FRRS1	57091	-	FRRS1	144.221	20167	2678	7.53062
chr1!100315639!100389579!8217!AGL	73940	+	AGL	245.532	105347	8217	12.8206
chr1!100435344!100492534!6081!SLC35A3	57190	+	SLC35A3	16.9814	5392	6081	0.886696
chr1!100503788!100548929!2637!HIAT1	45141	+	HIAT1	61.8769	8520	2637	3.23094
chr1!100549101!100598511!3897!SASS6	49410	-	SASS6	64.8944	13205	3897	3.3885
chr1!100598705!100616054!3143!TRMT13	17349	+	TRMT13	33.7083	5532	3143	1.7601
chr1!100614003!100643829!1946!LRRC39	29826	-	LRRC39	108.836	11059	1946	5.68294
chr1!100652477!100715409!10815!DBT	62932	-	DBT	19.6861	11117	10815	1.02792
chr1!100731713!100758325!2623!RTCA	26612	+	RTCA	42.6981	5848	2623	2.22951
chr1!100818022!100985833!5392!CDC14A	167811	+	CDC14A	41.5419	11696	5392	2.16914
chr1!101003727!101007583!3465!GPR88	3856	+	GPR88	0.447694	81	3465	0.023377
chr1!101185195!101204601!3203!VCAM1	19406	+	VCAM1	92.1573	15413	3203	4.81205
chr1!101337927!101360735!3241!EXTL2	22808	-	EXTL2	38.4031	6499	3241	2.00524
chr1!101361631!101447311!8216!SLC30A7	85680	+	SLC30A7	18.8437	8084	8216	0.983934
chr1!101455179!101491362!1807!DPH5	36183	-	DPH5	60.1142	5672	1807	3.1389
chr1!101702304!101707076!3050!S1PR1	4772	+	S1PR1	6.62448	1055	3050	0.345902
chr1!102268126!102462790!3462!OLFM3	194664	-	OLFM3	50.1132	9059	3462	2.6167
chr1!103342022!103574052!7444!COL11A1	232030	-	COL11A1	373.202	145061	7444	19.487
chr1!103960700!104068105!527!LOC101928436	107405	-	LOC101928436	0	0	527	0
chr1!104068577!104097859!1885!RNPC3	29282	+	RNPC3	0.132078	13	1885	0.006897
chr1!104097265!104122156!2242!AMY2B	24891	+	AMY2B	169.372	19828	2242	8.84389
chr1!104159998!104168400!1632!AMY2A	8402	+	AMY2A	64.0021	5454	1632	3.34191
chr1!104198140!104207173!2023!AMY1A	9033	+	AMY1A	0.246137	26	2023	0.012852
chr1!104198302!104207172!1860!AMY1C	8870	+	AMY1C	0.267707	26	1860	0.013978
chr1!104198324!104207172!1838!AMY1B	8848	+	AMY1B	0.270911	26	1838	0.014146
chr1!104230039!104239073!2023!AMY1A	9034	-	AMY1A	0.321871	34	2023	0.016807
chr1!104230040!104238889!1838!AMY1B	8849	-	AMY1B	0.354269	34	1838	0.018498
chr1!104230040!104238911!1860!AMY1C	8871	-	AMY1C	0.350078	34	1860	0.01828
chr1!104292278!104301311!2023!AMY1A	9033	+	AMY1A	0.558541	59	2023	0.029165
chr1!104292440!104301310!1860!AMY1C	8870	+	AMY1C	0.607489	59	1860	0.03172
chr1!104292462!104301310!1838!AMY1B	8848	+	AMY1B	0.61476	59	1838	0.0321
chr1!107599266!107601916!2650!PRMT6	2650	+	PRMT6	1.28639	178	2650	0.06717
chr1!107682628!108024475!3477!NTNG1	341847	+	NTNG1	63.97	11614	3477	3.34024
chr1!108113781!108507545!4867!VAV3	393764	-	VAV3	114.684	29145	4867	5.98829
chr1!108677343!108742980!3899!SLC25A24	65637	-	SLC25A24	53.9912	10992	3899	2.81918
chr1!108765962!108786703!2499!NBPF4	20741	-	NBPF4	1.60936	210	2499	0.084034
chr1!108992903!109013260!2222!NBPF6	20357	+	NBPF6	0.008619	1	2222	0.00045
chr1!109102970!109181949!5340!FAM102B	78979	+	FAM102B	18.2225	5081	5340	0.951498
chr1!109190909!109204148!2041!HENMT1	13239	-	HENMT1	82.8171	8826	2041	4.32435
chr1!109234931!109244422!3703!PRPF38B	9491	+	PRPF38B	15.7638	3048	3703	0.823116
chr1!109255555!109285367!3060!FNDC7	29812	+	FNDC7	83.227	13298	3060	4.34575
chr1!109289284!109352148!2503!STXBP3	62864	+	STXBP3	95.1752	12439	2503	4.96964
chr1!109358519!109399726!3063!AKNAD1	41207	-	AKNAD1	149.097	23846	3063	7.78518
chr1!109419602!109473044!3033!GPSM2	53442	+	GPSM2	91.905	14555	3033	4.79888
chr1!109472129!109506121!4845!CLCC1	33992	-	CLCC1	73.5696	18612	4845	3.84149
chr1!109512837!109584850!4374!WDR47	72013	-	WDR47	175.134	39999	4374	9.14472
chr1!109606997!109618624!577!TAF13	11627	-	TAF13	129.413	3899	577	6.75737
chr1!109633402!109639554!2750!TMEM167B	6152	+	TMEM167B	6.76913	972	2750	0.353455
chr1!109648572!109656479!731!C1orf194	7907	-	C1orf194	75.3478	2876	731	3.93434
chr1!109656584!109749403!8185!KIAA1324	92819	+	KIAA1324	64.9063	27740	8185	3.38913
chr1!109756514!109780804!1939!SARS	24290	+	SARS	68.0322	6888	1939	3.55235
chr1!109792640!109818378!10540!CELSR2	25738	+	CELSR2	192.051	105696	10540	10.0281
chr1!109822175!109825790!1774!PSRC1	3615	-	PSRC1	17.5644	1627	1774	0.917136
chr1!109834986!109849663!1372!MYBPHL	14677	-	MYBPHL	37.9816	2721	1372	1.98324
chr1!109852187!109940563!7353!SORT1	88376	-	SORT1	71.3207	27383	7353	3.72406
chr1!109941652!109969108!3864!PSMA5	27456	-	PSMA5	15.7116	3170	3864	0.820393
chr1!110009099!110024764!3779!SYPL2	15665	+	SYPL2	6.66927	1316	3779	0.34824
chr1!110026560!110035420!2382!ATXN7L2	8860	+	ATXN7L2	36.3972	4527	2382	1.9005
chr1!110036657!110043063!5157!CYB561D1	6406	+	CYB561D1	2.05737	554	5157	0.107427
chr1!110049445!110052336!2471!AMIGO1	2891	-	AMIGO1	24.8479	3206	2471	1.29745
chr1!110082493!110088455!2823!GPR61	5962	+	GPR61	16.1053	2374	2823	0.840949
chr1!110091185!110138454!4732!GNAI3	47269	+	GNAI3	17.6175	4353	4732	0.919907
chr1!110145888!110155705!1365!GNAT2	9817	-	GNAT2	89.4431	6375	1365	4.67033
chr1!110162434!110174677!4772!AMPD2	12243	+	AMPD2	48.3399	12045	4772	2.5241
chr1!110198697!110208123!1917!GSTM4	9426	+	GSTM4	31.6592	3169	1917	1.6531
chr1!110210643!110226619!2018!GSTM2	15976	+	GSTM2	21.8845	2306	2018	1.14272
chr1!110230417!110236367!1185!GSTM1	5950	+	GSTM1	22.7715	1409	1185	1.18903
chr1!110254863!110260890!1570!GSTM5	6027	+	GSTM5	19.5417	1602	1570	1.02038
chr1!110276553!110283660!4127!GSTM3	7107	-	GSTM3	21.4809	4629	4127	1.12164
chr1!110292701!110306644!2321!EPS8L3	13943	-	EPS8L3	66.6625	8079	2321	3.48083
chr1!110453232!110473616!4915!CSF1	20384	+	CSF1	15.8432	4066	4915	0.827263
chr1!110527386!110566364!4968!AHCYL1	38978	+	AHCYL1	44.3125	11495	4968	2.31381
chr1!110574198!110597263!3344!STRIP1	23065	+	STRIP1	63.6908	11121	3344	3.32566
chr1!110602996!110613322!1478!ALX3	10326	-	ALX3	10.4309	805	1478	0.544655
chr1!110655061!110656569!1508!UBL4B	1508	+	UBL4B	2.22247	175	1508	0.116048
chr1!110693131!110744823!6402!SLC6A17	51692	+	SLC6A17	19.3727	6476	6402	1.01156
chr1!110753335!110776674!4437!KCNC4	23339	+	KCNC4	12.8409	2975	4437	0.670498
chr1!110881944!110889303!3431!RBM15	7359	+	RBM15	37.3649	6694	3431	1.95104
chr1!110905472!110933704!2649!SLC16A4	28232	-	SLC16A4	96.5303	13352	2649	5.04039
chr1!110943876!110950546!848!LAMTOR5	6670	-	LAMTOR5	24.6619	1092	848	1.28774
chr1!110993787!110999976!1372!PROK1	6189	+	PROK1	6.4908	465	1372	0.338921
chr1!111059838!111061797!1959!KCNA10	1959	-	KCNA10	18.6528	1908	1959	0.973966
chr1!111136201!111174096!2820!KCNA2	37895	-	KCNA2	55.3012	8143	2820	2.88759
chr1!111214309!111217655!3346!KCNA3	3346	-	KCNA3	8.99758	1572	3346	0.469815
chr1!111413820!111442558!1628!CD53	28738	+	CD53	39.2908	3340	1628	2.0516
chr1!111489811!111506566!3335!LRIF1	16755	-	LRIF1	72.2525	12582	3335	3.77271
chr1!111659953!111682838!1886!DRAM2	22885	-	DRAM2	32.9716	3247	1886	1.72163
chr1!111682248!111727724!2348!CEPT1	45476	+	CEPT1	91.8498	11261	2348	4.796
chr1!111728590!111747160!3539!DENND2D	18570	-	DENND2D	38.9629	7200	3539	2.03447
chr1!111770280!111786062!1611!CHI3L2	15782	+	CHI3L2	74.9292	6303	1611	3.91248
chr1!111833473!111863188!1837!CHIA	29715	+	CHIA	85.9673	8246	1837	4.48884
chr1!111889194!111895639!2346!PIFO	6445	+	PIFO	11.0288	1351	2346	0.575874
chr1!111956936!111970399!2242!OVGP1	13463	-	OVGP1	150.631	17634	2242	7.8653
chr1!111982511!111991830!2408!WDR77	9319	-	WDR77	23.629	2971	2408	1.2338
chr1!111991742!112004525!2101!ATP5F1	12783	+	ATP5F1	41.9579	4603	2101	2.19086
chr1!112016603!112021134!917!C1orf162	4531	+	C1orf162	15.7054	752	917	0.820065
chr1!112025969!112106597!3408!ADORA3	80628	-	ADORA3	42.36	7538	3408	2.21185
chr1!112162404!112256101!1906!RAP1A	93697	+	RAP1A	18.0662	1798	1906	0.943337
chr1!112264685!112298419!6077!FAM212B	33734	-	FAM212B	4.64208	1473	6077	0.242389
chr1!112298189!112310199!3510!DDX20	12010	+	DDX20	55.6426	10198	3510	2.90541
chr1!112318453!112531777!2693!KCND3	213324	-	KCND3	25.6655	3609	2693	1.34014
chr1!112533189!112541463!3035!LOC643355	8274	+	LOC643355	0.107273	17	3035	0.005601
chr1!112938799!113003786!5900!CTTNBP2NL	64987	+	CTTNBP2NL	6.49198	2000	5900	0.338983
chr1!113010039!113063910!2715!WNT2B	53871	+	WNT2B	18.4883	2621	2715	0.965378
chr1!113066140!113162040!4687!ST7L	95900	-	ST7L	53.5028	13094	4687	2.79368
chr1!113162074!113214241!2740!CAPZA1	52167	+	CAPZA1	26.085	3732	2740	1.36204
chr1!113216933!113243368!4498!MOV10	26435	+	MOV10	88.1566	20705	4498	4.60316
chr1!113243748!113250025!1621!RHOC	6277	-	RHOC	14.6973	1244	1621	0.767428
chr1!113252615!113257950!1714!PPM1J	5335	-	PPM1J	39.7105	3554	1714	2.07351
chr1!113263188!113269856!1133!FAM19A3	6668	+	FAM19A3	6.60916	391	1133	0.345102
chr1!113454469!113498975!4668!SLC16A1	44506	-	SLC16A1	38.2453	9322	4668	1.997
chr1!113615830!113667342!4015!LRIG2	51512	+	LRIG2	133.697	28029	4015	6.98107
chr1!113933474!114228545!7221!MAGI3	295071	+	MAGI3	84.0209	31680	7221	4.3872
chr1!114239823!114301777!3244!PHTF1	61954	-	PHTF1	119.052	20166	3244	6.2164
chr1!114304453!114355070!6593!RSBN1	50617	-	RSBN1	33.4197	11505	6593	1.74503
chr1!114356432!114414375!3648!PTPN22	57943	-	PTPN22	181.549	34582	3648	9.47972
chr1!114419435!114430169!4973!BCL2L15	10734	-	BCL2L15	7.13987	1854	4973	0.372813
chr1!114437370!114447741!2900!AP4B1	10371	-	AP4B1	93.901	14219	2900	4.9031
chr1!114447914!114456708!3788!DCLRE1B	8794	+	DCLRE1B	14.2219	2813	3788	0.742608
chr1!114471995!114520491!8502!HIPK1	48496	+	HIPK1	95.7342	42500	8502	4.99882
chr1!114522012!114524876!2113!OLFML3	2864	+	OLFML3	11.6014	1280	2113	0.605774
chr1!114631913!114696472!4593!SYT6	64559	-	SYT6	26.4274	6338	4593	1.37993
chr1!114935398!115053781!8339!TRIM33	118383	-	TRIM33	94.8243	41289	8339	4.95131
chr1!115110180!115124265!1301!BCAS2	14085	-	BCAS2	97.7734	6642	1301	5.1053
chr1!115127195!115212732!4514!DENND2C	85537	-	DENND2C	115.273	27170	4514	6.01905
chr1!115215719!115238239!2406!AMPD1	22520	-	AMPD1	149.143	18737	2406	7.78761
chr1!115247084!115259515!4454!NRAS	12431	-	NRAS	9.42948	2193	4454	0.492366
chr1!115259533!115300671!4313!CSDE1	41138	-	CSDE1	155.324	34980	4313	8.11036
chr1!115312104!115323308!5503!SIKE1	11204	-	SIKE1	7.40927	2129	5503	0.38688
chr1!115397423!115537990!3524!SYCP1	140567	+	SYCP1	126.576	23291	3524	6.60925
chr1!115572444!115576930!564!TSHB	4486	+	TSHB	45.9089	1352	564	2.39716
chr1!115590632!115632121!3212!TSPAN2	41489	-	TSPAN2	24.9349	4182	3212	1.30199
chr1!115828536!115880857!1049!NGF	52321	-	NGF	30.3975	1665	1049	1.58723
chr1!116184573!116240845!8769!VANGL1	56272	+	VANGL1	12.7545	5840	8769	0.665982
chr1!116242625!116311426!2700!CASQ2	68801	-	CASQ2	38.5509	5435	2700	2.01296
chr1!116378998!116383747!2679!NHLH2	4749	-	NHLH2	1.40114	196	2679	0.073162
chr1!116519118!116612675!4720!SLC22A15	93557	+	SLC22A15	0.186644	46	4720	0.009746
chr1!116654375!116677861!3229!MAB21L3	23486	+	MAB21L3	15.1301	2551	3229	0.790028
chr1!116915794!116947396!4300!ATP1A1	31602	+	ATP1A1	146.517	32897	4300	7.65046
chr1!117057155!117113715!1684!CD58	56560	-	CD58	20.118	1769	1684	1.05048
chr1!117117019!117210377!7327!IGSF3	93358	-	IGSF3	35.0799	13421	7327	1.83172
chr1!117236733!117249225!386!C1orf137	12492	+	C1orf137	0.644993	13	386	0.033679
chr1!117297085!117311851!1531!CD2	14766	+	CD2	38.9156	3111	1531	2.032
chr1!117452688!117532972!6160!PTGFRN	80284	+	PTGFRN	33.1387	10659	6160	1.73036
chr1!117544371!117579173!3563!CD101	34802	+	CD101	108.861	20253	3563	5.68426
chr1!117602948!117645491!4854!TTF2	42543	+	TTF2	130.134	32983	4854	6.79501
chr1!117653676!117664411!3581!TRIM45	10735	-	TRIM45	21.8521	4086	3581	1.14102
chr1!117686208!117753582!2857!VTCN1	67374	-	VTCN1	31.338	4675	2857	1.63633
chr1!117910084!118068320!5388!MAN1A2	158236	+	MAN1A2	66.5179	18714	5388	3.47327
chr1!118148603!118171011!5720!FAM46C	22408	+	FAM46C	5.55791	1660	5720	0.29021
chr1!118406106!118472302!10174!GDAP2	66196	-	GDAP2	28.1378	14948	10174	1.46923
chr1!118472371!118503049!3877!WDR3	30678	+	WDR3	193.321	39136	3877	10.0944
chr1!118496287!118727848!7125!SPAG17	231561	-	SPAG17	463.336	172378	7125	24.1934
chr1!119425665!119532179!3495!TBX15	106514	-	TBX15	30.8887	5637	3495	1.61288
chr1!119573838!119683295!2835!WARS2	109457	-	WARS2	32.4053	4797	2835	1.69206
chr1!119911401!119936751!1696!HAO2	25350	+	HAO2	62.4225	5528	1696	3.25943
chr1!119957553!119965662!1870!HSD3B2	8109	+	HSD3B2	20.1857	1971	1870	1.05401
chr1!120049825!120057681!1680!HSD3B1	7856	+	HSD3B1	24.1216	2116	1680	1.25952
chr1!120161999!120190390!5080!ZNF697	28391	-	ZNF697	0.637122	169	5080	0.033268
chr1!120254418!120286849!2015!PHGDH	32431	+	PHGDH	52.3027	5503	2015	2.73102
chr1!120290618!120311555!2466!HMGCS2	20937	-	HMGCS2	36.998	4764	2466	1.93187
chr1!120336640!120354203!2262!REG4	17563	-	REG4	24.1381	2851	2262	1.26039
chr1!120377387!120387503!1611!NBPF7	10116	-	NBPF7	92.0239	7741	1611	4.80509
chr1!120436155!120439147!2992!ADAM30	2992	-	ADAM30	27.9653	4369	2992	1.46023
chr1!120454175!120612317!11825!NOTCH2	158142	-	NOTCH2	190.697	117746	11825	9.95738
chr1!120839004!120855681!2374!FAM72B	16677	+	FAM72B	0.064537	8	2374	0.00337
chr1!120926127!120935944!2871!FCGR1B	9817	-	FCGR1B	2.32805	349	2871	0.12156
chr1!121107151!121129827!1067!SRGAP2D	22676	+	SRGAP2D	0	0	1067	0
chr1!143767143!143767881!738!PPIAL4G	738	-	PPIAL4G	7.05849	272	738	0.368564
chr1!143896451!143913143!2393!FAM72D	16692	-	FAM72D	0.032012	4	2393	0.001672
chr1!144146810!146467744!17619!LOC100288142	2320934	+	LOC100288142	3.62288	3333	17619	0.189171
chr1!144363461!144364246!785!PPIAL4C	785	-	PPIAL4C	0.048793	2	785	0.002548
chr1!144363586!144364246!660!PPIAL4A	660	-	PPIAL4A	0.058034	2	660	0.00303
chr1!144614958!144830407!4622!NBPF8	215449	+	NBPF8	31.3209	7559	4622	1.63544
chr1!144851423!145076186!13477!PDE4DIP	224763	-	PDE4DIP	563.02	396203	13477	29.3985
chr1!145096406!145116997!1883!SEC22B	20591	+	SEC22B	0.355973	35	1883	0.018587
chr1!145209112!145286270!5318!NOTCH2NL	77158	+	NOTCH2NL	0.478964	133	5318	0.025009
chr1!145293370!146466121!10916!NBPF10	1172751	+	NBPF10	134.073	76420	10916	7.00073
chr1!145413190!145417545!2215!HFE2	4355	+	HFE2	14.0069	1620	2215	0.731377
chr1!145438437!145442628!2951!TXNIP	4191	+	TXNIP	53.5472	8251	2951	2.796
chr1!145456235!145470387!1165!POLR3GL	14152	-	POLR3GL	46.2263	2812	1165	2.41373
chr1!145470507!145475647!3612!ANKRD34A	5140	+	ANKRD34A	2.13676	403	3612	0.111573
chr1!145477066!145501669!3997!LIX1L	24603	+	LIX1L	9.74098	2033	3997	0.508631
chr1!145507556!145513535!4959!RBM8A	5979	+	RBM8A	6.38378	1653	4959	0.333333
chr1!145516164!145523732!1927!PEX11B	7568	+	PEX11B	16.1996	1630	1927	0.845874
chr1!145524989!145543868!5170!ITGA10	18879	+	ITGA10	161.268	43535	5170	8.4207
chr1!145549208!145568526!3363!ANKRD35	19318	+	ANKRD35	39.4359	6925	3363	2.05917
chr1!145575987!145586546!2902!PIAS3	10559	+	PIAS3	76.2556	11555	2902	3.98174
chr1!145586492!145589435!1091!NUDT17	2943	-	NUDT17	33.4402	1905	1091	1.7461
chr1!145592604!145610884!1851!POLR3C	18280	-	POLR3C	146.93	14201	1851	7.67207
chr1!145610989!145689005!1950!RNF115	78016	+	RNF115	36.7018	3737	1950	1.91641
chr1!145695797!145715639!1633!CD160	19842	-	CD160	34.0807	2906	1633	1.77955
chr1!145727665!145764206!2300!PDZK1	36541	+	PDZK1	6.56974	789	2300	0.343043
chr1!145764594!145827103!2012!GPR89A	62509	-	GPR89A	1.16126	122	2012	0.060636
chr1!145883867!145924049!1569!GPR89C	40182	+	GPR89C	0.012206	1	1569	0.000637
chr1!146032541!146057734!4631!NBPF24	25193	-	NBPF24	0.496256	120	4631	0.025912
chr1!146032541!146082633!5467!NBPF11	50092	-	NBPF11	0.514953	147	5467	0.026889
chr1!146373856!146467639!7109!NBPF12	93783	+	NBPF12	21.4466	7961	7109	1.11985
chr1!146626684!146644168!5462!PRKAB2	17484	-	PRKAB2	10.1016	2881	5462	0.527462
chr1!146655883!146697230!3176!FMO5	41347	-	FMO5	41.9569	6958	3176	2.19081
chr1!146714290!146767447!3014!CHD1L	53157	+	CHD1L	140.935	22180	3014	7.35899
chr1!147013270!147098020!6192!BCL9	84750	+	BCL9	27.0197	8736	6192	1.41085
chr1!147119167!147142634!1808!ACP6	23467	-	ACP6	56.4371	5328	1808	2.9469
chr1!147228331!147245466!3267!GJA5	17135	-	GJA5	18.0903	3086	3267	0.944597
chr1!147374945!147381395!1366!GJA8	6450	+	GJA8	6.57539	469	1366	0.343338
chr1!147400505!147465753!2116!GPR89B	65248	+	GPR89B	1.92781	213	2116	0.100662
chr1!147425566!147465755!1569!GPR89C	40189	+	GPR89C	0.085443	7	1569	0.004461
chr1!147574322!147599571!4631!NBPF24	25249	-	NBPF24	0.893261	216	4631	0.046642
chr1!147574322!147624469!5467!NBPF11	50147	-	NBPF11	0.998378	285	5467	0.052131
chr1!147574322!148346929!4625!NBPF8	772607	-	NBPF8	3.98348	962	4625	0.208
chr1!147954634!147955419!785!PPIAL4B	785	-	PPIAL4B	0.048793	2	785	0.002548
chr1!147954759!147955419!660!PPIAL4A	660	-	PPIAL4A	0.029017	1	660	0.001515
chr1!148201751!148202536!785!PPIAL4E	785	-	PPIAL4E	0.024397	1	785	0.001274
chr1!148250248!148346756!10086!NBPF14	96508	-	NBPF14	38.0331	20030	10086	1.98592
chr1!148250248!148346929!5038!NBPF9	96681	-	NBPF9	25.492	6706	5038	1.33108
chr1!148558187!148596267!4802!NBPF15	38080	+	NBPF15	0.46662	117	4802	0.024365
chr1!148577356!148758311!7662!NBPF16	180955	+	NBPF16	2.38455	954	7662	0.124511
chr1!148806014!148806799!785!PPIAL4E	785	+	PPIAL4E	0.048793	2	785	0.002548
chr1!149553002!149553662!660!PPIAL4A	660	+	PPIAL4A	0.029017	1	660	0.001515
chr1!149553002!149553787!785!PPIAL4C	785	+	PPIAL4C	0.048793	2	785	0.002548
chr1!149754244!149783928!999!HIST2H2BF	29684	-	HIST2H2BF	4.00664	209	999	0.209209
chr1!149754249!149764074!2176!FCGR1A	9825	+	FCGR1A	5.2367	595	2176	0.273438
chr1!149783433!149783928!495!HIST2H2BF	495	-	HIST2H2BF	8.12481	210	495	0.424242
chr1!149784779!149785236!457!HIST2H3D	457	-	HIST2H3D	3.18491	76	457	0.166302
chr1!149804220!149804616!396!HIST2H4B	396	+	HIST2H4B	0	0	396	0
chr1!149812258!149812765!507!HIST2H3A	507	-	HIST2H3A	0	0	507	0
chr1!149813784!149814318!534!HIST2H2AA4	534	-	HIST2H2AA4	0	0	534	0
chr1!149822627!149823161!534!HIST2H2AA4	534	+	HIST2H2AA4	0	0	534	0
chr1!149824180!149824687!507!HIST2H3A	507	+	HIST2H3A	0	0	507	0
chr1!149832329!149832725!396!HIST2H4B	396	-	HIST2H4B	0.048362	1	396	0.002525
chr1!149856009!149858232!2223!HIST2H2BE	2223	-	HIST2H2BE	4.7383	550	2223	0.247413
chr1!149858524!149858961!437!HIST2H2AC	437	+	HIST2H2AC	12.49	285	437	0.652174
chr1!149859018!149859466!448!HIST2H2AB	448	-	HIST2H2AB	13.0383	305	448	0.680804
chr1!149871154!149872348!857!BOLA1	1194	+	BOLA1	3.73194	167	857	0.194866
chr1!149874871!149889434!4549!SV2A	14563	-	SV2A	25.1885	5983	4549	1.31523
chr1!149895208!149900144!1993!SF3B4	4936	-	SF3B4	22.3416	2325	1993	1.16658
chr1!149900542!149908791!3003!MTMR11	8249	-	MTMR11	133.09	20869	3003	6.94938
chr1!149912228!149982686!6415!OTUD7B	70458	-	OTUD7B	63.0696	21126	6415	3.29322
chr1!150039349!150117505!2923!VPS45	78156	+	VPS45	105.676	16129	2923	5.51796
chr1!150122169!150131825!1615!PLEKHO1	9656	+	PLEKHO1	9.65275	814	1615	0.504025
chr1!150190716!150208504!3553!ANP32E	17788	-	ANP32E	23.0808	4282	3553	1.20518
chr1!150230217!150237480!1741!CA14	7263	+	CA14	49.6109	4510	1741	2.59047
chr1!150237798!150241609!2266!APH1A	3811	-	APH1A	16.7426	1981	2266	0.874228
chr1!150245182!150253335!527!C1orf54	8153	+	C1orf54	41.0282	1129	527	2.14231
chr1!150255228!150259501!1742!C1orf51	4273	+	C1orf51	50.396	4584	1742	2.63146
chr1!150266261!150281414!1541!MRPS21	15153	+	MRPS21	3.93963	317	1541	0.205711
chr1!150293927!150325704!2463!PRPF3	31777	+	PRPF3	120.11	15447	2463	6.27162
chr1!150336989!150449041!7818!RPRD2	112052	+	RPRD2	0.093087	38	7818	0.004861
chr1!150459839!150480085!2789!TARS2	20246	+	TARS2	122.386	17823	2789	6.39046
chr1!150480486!150486265!2231!ECM1	5779	+	ECM1	37.7275	4395	2231	1.96997
chr1!150521897!150533412!4299!ADAMTSL4	11515	+	ADAMTSL4	36.9662	8298	4299	1.93022
chr1!150547026!150552214!4085!MCL1	5188	-	MCL1	8.5513	1824	4085	0.446512
chr1!150594598!150602098!4145!ENSA	7500	-	ENSA	8.09023	1751	4145	0.422437
chr1!150618700!150669672!3171!GOLPH3L	50972	-	GOLPH3L	32.0095	5300	3171	1.6714
chr1!150670534!150693364!1898!HORMAD1	22830	-	HORMAD1	99.5305	9864	1898	5.19705
chr1!150702671!150738433!4107!CTSS	35762	-	CTSS	30.7018	6584	4107	1.60312
chr1!150768683!150780917!1810!CTSK	12234	-	CTSK	47.1694	4458	1810	2.46298
chr1!150782180!150849244!4943!ARNT	67064	-	ARNT	112.308	28987	4943	5.86425
chr1!150898814!150937220!4659!SETDB1	38406	+	SETDB1	178.027	43309	4659	9.29577
chr1!150937648!150947479!2544!CERS2	9831	-	CERS2	69.7398	9264	2544	3.64151
chr1!150954498!150968114!1824!ANXA9	13616	+	ANXA9	30.6065	2915	1824	1.59814
chr1!150969300!150980854!3099!FAM63A	11554	-	FAM63A	43.2836	7004	3099	2.26008
chr1!150980972!151008189!2977!PRUNE	27217	+	PRUNE	29.6502	4609	2977	1.5482
chr1!151009028!151020076!2412!BNIPL	11048	+	BNIPL	56.6124	7130	2412	2.95605
chr1!151020258!151023871!2028!C1orf56	3613	+	C1orf56	9.33959	989	2028	0.487673
chr1!151023446!151032125!3183!CDC42SE1	8679	-	CDC42SE1	5.83024	969	3183	0.30443
chr1!151032150!151040973!2158!MLLT11	8823	+	MLLT11	4.51716	509	2158	0.235867
chr1!151043079!151091007!1953!GABPB2	47928	+	GABPB2	49.011	4998	1953	2.55914
chr1!151104162!151119140!4022!SEMA6C	14978	-	SEMA6C	33.922	7124	4022	1.77126
chr1!151129104!151132225!1178!TNFAIP8L2	3121	+	TNFAIP8L2	7.10453	437	1178	0.370968
chr1!151129104!151142773!1948!TNFAIP8L2-SCNM1	13669	+	TNFAIP8L2-SCNM1	14.5306	1478	1948	0.758727
chr1!151132223!151138424!2508!LYSMD1	6201	-	LYSMD1	12.6072	1651	2508	0.658293
chr1!151138497!151142773!2085!SCNM1	4276	+	SCNM1	15.3119	1667	2085	0.79952
chr1!151142462!151148547!1322!TMOD4	6085	-	TMOD4	102.377	7067	1322	5.34569
chr1!151148775!151162689!1564!VPS72	13914	-	VPS72	48.258	3941	1564	2.51982
chr1!151171020!151222007!3807!PIP5K1A	50987	+	PIP5K1A	61.7954	12284	3807	3.22669
chr1!151227196!151239954!1331!PSMD4	12758	+	PSMD4	44.4898	3092	1331	2.32307
chr1!151254790!151264381!4508!ZNF687	9591	+	ZNF687	52.1139	12267	4508	2.72116
chr1!151264272!151300191!4354!PI4KB	35919	-	PI4KB	67.8214	15419	4354	3.54134
chr1!151313115!151319769!3618!RFX5	6654	-	RFX5	73.8581	13953	3618	3.85655
chr1!151336777!151345210!1962!SELENBP1	8433	-	SELENBP1	35.4622	3633	1962	1.85168
chr1!151372040!151374412!925!PSMB4	2372	+	PSMB4	36.2323	1750	925	1.89189
chr1!151375199!151431941!6626!POGZ	56742	-	POGZ	177.362	61364	6626	9.26109
chr1!151483861!151511167!5101!CGN	27306	+	CGN	66.1005	17606	5101	3.45148
chr1!151512780!151556059!3111!TUFT1	43279	+	TUFT1	22.0016	3574	3111	1.14883
chr1!151584661!151671559!7085!SNX27	86898	+	SNX27	22.5518	8343	7085	1.17756
chr1!151672533!151689290!5850!CELF3	16757	-	CELF3	7.01234	2142	5850	0.366154
chr1!151694012!151702082!455!RIIAD1	8070	+	RIIAD1	0.168363	4	455	0.008791
chr1!151732122!151736040!1292!MRPL9	3918	-	MRPL9	35.1899	2374	1292	1.83746
chr1!151735444!151743806!1086!OAZ3	8362	+	OAZ3	7.88274	447	1086	0.411602
chr1!151744040!151763010!3263!TDRKH	18970	-	TDRKH	84.9162	14468	3263	4.43396
chr1!151772764!151777882!2606!LINGO4	5118	-	LINGO4	8.84078	1203	2606	0.461627
chr1!151778546!151804348!3214!RORC	25802	-	RORC	36.0205	6045	3214	1.88083
chr1!151810338!151813033!1713!C2CD4D	2695	-	C2CD4D	0.1677	15	1713	0.008757
chr1!151819576!151826173!1146!THEM5	6597	-	THEM5	19.1848	1148	1146	1.00175
chr1!151843342!151882361!5171!THEM4	39019	-	THEM4	10.4664	2826	5171	0.546509
chr1!151955385!151966714!1055!S100A10	11329	-	S100A10	25.7953	1421	1055	1.34692
chr1!152004981!152009511!594!S100A11	4530	-	S100A11	29.3396	910	594	1.53199
chr1!152056619!152061540!3603!TCHHL1	4921	-	TCHHL1	90.1171	16954	3603	4.70552
chr1!152078792!152087930!6995!TCHH	9138	-	TCHH	37.0104	13518	6995	1.93252
chr1!152126070!152131704!3569!RPTN	5634	-	RPTN	167.72	31256	3569	8.75764
chr1!152184551!152196672!9632!HRNR	12121	-	HRNR	40.4441	20341	9632	2.11181
chr1!152274650!152297679!12747!FLG	23029	-	FLG	134.238	89348	12747	7.00934
chr1!152321212!152332482!9122!FLG2	11270	-	FLG2	172.73	82273	9122	9.01918
chr1!152381718!152386750!1913!CRNN	5032	-	CRNN	57.3139	5725	1913	2.99268
chr1!152483319!152484653!819!LCE5A	1334	+	LCE5A	4.23247	181	819	0.221001
chr1!152486977!152488481!695!CRCT1	1504	+	CRCT1	0.716453	26	695	0.03741
chr1!152538174!152539229!547!LCE3E	1055	-	LCE3E	18.7662	536	547	0.97989
chr1!152551859!152552980!610!LCE3D	1121	-	LCE3D	19.2455	613	610	1.00492
chr1!152573137!152573562!425!LCE3C	425	+	LCE3C	7.52535	167	425	0.392941
chr1!152586286!152586574!288!LCE3B	288	+	LCE3B	9.11019	137	288	0.475694
chr1!152595309!152595579!270!LCE3A	270	-	LCE3A	12.271	173	270	0.640741
chr1!152635886!152637135!594!LCE2D	1249	+	LCE2D	6.41602	199	594	0.335017
chr1!152647790!152649049!593!LCE2C	1259	+	LCE2C	7.26653	225	593	0.379427
chr1!152658598!152659876!611!LCE2B	1278	+	LCE2B	6.70767	214	611	0.350245
chr1!152670839!152671918!592!LCE2A	1079	+	LCE2A	9.02572	279	592	0.471284
chr1!152681522!152681910!388!LCE4A	388	+	LCE4A	10.3161	209	388	0.53866
chr1!152691997!152692905!908!C1orf68	908	+	C1orf68	0.105459	5	908	0.005507
chr1!152730505!152734529!2523!KPRP	4024	+	KPRP	10.1412	1336	2523	0.529528
chr1!152748847!152749445!598!LCE1F	598	+	LCE1F	4.57967	143	598	0.23913
chr1!152758752!152760901!1179!LCE1E	2149	+	LCE1E	2.64773	163	1179	0.138253
chr1!152769226!152770657!430!LCE1D	1431	+	LCE1D	2.40505	54	430	0.125581
chr1!152777310!152779107!695!LCE1C	1797	-	LCE1C	9.86501	358	695	0.515108
chr1!152784446!152785585!1139!LCE1B	1139	+	LCE1B	5.71682	340	1139	0.298507
chr1!152799948!152800573!625!LCE1A	625	+	LCE1A	4.32054	141	625	0.2256
chr1!152815329!152816459!642!LCE6A	1130	+	LCE6A	0.208815	7	642	0.010903
chr1!152850797!152857523!770!SMCP	6726	+	SMCP	4.72566	190	770	0.246753
chr1!152881038!152884362!2135!IVL	3324	+	IVL	4.512	503	2135	0.235597
chr1!152943127!152945069!766!SPRR4	1942	+	SPRR4	5.05035	202	766	0.263708
chr1!152956563!152958290!655!SPRR1A	1727	+	SPRR1A	2.95311	101	655	0.154198
chr1!152974222!152976332!986!SPRR3	2110	+	SPRR3	4.46735	230	986	0.233266
chr1!153003678!153005376!619!SPRR1B	1698	+	SPRR1B	2.75359	89	619	0.14378
chr1!153012200!153013594!682!SPRR2D	1394	-	SPRR2D	20.0499	714	682	1.04692
chr1!153028595!153029988!677!SPRR2A	1393	-	SPRR2A	11.0325	390	677	0.576071
chr1!153042717!153044084!661!SPRR2B	1367	-	SPRR2B	22.6861	783	661	1.18457
chr1!153065610!153067001!678!SPRR2E	1391	-	SPRR2E	22.7669	806	678	1.18879
chr1!153084612!153085989!656!SPRR2F	1377	-	SPRR2F	19.5017	668	656	1.01829
chr1!153122057!153123427!650!SPRR2G	1370	-	SPRR2G	16.7353	568	650	0.873846
chr1!153175905!153177601!541!LELP1	1696	+	LELP1	3.43379	97	541	0.179298
chr1!153190059!153191793!1229!PRR9	1734	+	PRR9	0.077914	5	1229	0.004068
chr1!153232178!153234600!1229!LOR	2422	+	LOR	0.607732	39	1229	0.031733
[truncated: 18,124 more rows]

## Sheet: BC4_ERR166308
Chr!Start!End!CodingLength!Symbol	GeneLength	Strand	GeneSymbol	SPKMG	Fragments(FR)	ExonLen(LN)	FR/Base
[truncated: 19,358 more rows]

[truncated: 7 more sheets: BC5_ERR166310, BC6_ERR166312, BC7_ERR166315, BC8_ERR166330, BC9_ERR166333, BC10_ERR166335, BC11_ERR166336]
