# Supplementary material for: Tracking Cancer Genetic Evolution using OncoTrack
Source: Sci Rep. 2016 Jul 14;6:29647. doi: 10.1038/srep29647 (PMC4944131; doi:10.1038/srep29647)
Supplement: Supplementary Table 2 [file srep29647-s3.xls]

## Sheet: HxBC
	logFC	logCPM	PValue	Adjusted Pvalue	NA1	NA2	NA3	NA4	NA5	NA6	NA7	H1	H2	H3	H4	H5	H6	H7	H8	H9	H10	H11	H12	H13	BC1	BC2	BC3	BC4	BC5	BC6	BC7	BC8	BC9	BC10	BC11
chrX!102528617!102531797!1166!TCEAL5	1.87068	5.10534	3.26e-67	6.31845e-63	11.4211	15.4186	16.704	15.5663	18.5507	12.916	20.5019	8.14956	8.71201	11.0062	11.6042	10.7646	11.5672	12.6539	14.008	9.6555	13.5415	16.4749	16.5095	16.9501	41.9324	50.2973	46.0716	45.3183	49.4743	50.4596	40.9616	55.9539	57.4947	52.1367	56.2482
chr12!11460014!11463369!918!PRB4	1.50343	5.19671	1.44e-34	1.39339e-30	22.4913	23.9528	22.0784	19.3739	17.0683	23.4079	26.5791	16.0793	19.0426	12.3436	17.2309	7.15367	9.573	12.9114	17.2914	4.58816	11.5101	18.4852	22.1621	23.2654	48.4508	56.0529	65.1104	40.2738	43.4647	53.9645	43.1164	42.1267	49.5974	44.1859	48.871
chr12!11544473!11548498!1428!PRB2	1.74015	4.1872	6.63e-33	4.27766e-29	9.11838	10.1041	9.79964	10.2267	8.47619	6.84328	9.50407	6.78481	7.0993	5.95936	5.8483	4.1352	4.27624	7.73194	8.74362	1.81795	4.89086	7.92778	6.82007	6.97161	22.6341	26.1418	32.2944	22.8067	23.8391	25.2518	22.914	20.2626	22.5866	23.2128	21.155
chr1!153012200!153013594!682!SPRR2D	1.75338	3.95373	1.83e-27	8.85541e-24	3.13757	8.31382	9.19951	3.05901	8.03228	2.88855	5.21968	6.86032	6.69963	6.60597	6.32838	3.02852	6.22871	5.33639	5.39298	4.62218	6.92494	4.96238	7.55811	6.97513	18.0488	14.3232	20.0499	19.0503	19.6565	20.4992	15.8386	25.1417	20.7652	23.6465	21.4062
chr1!152274650!152297679!12747!FLG	1.19187	6.84572	6.01e-27	2.32616e-23	72.9139	61.8289	61.587	59.519	74.6358	68.4739	65.0053	84.8348	84.1507	47.9301	53.0226	27.23	46.3285	75.6413	75.5803	30.3326	62.692	80.258	77.2258	71.1021	132.684	126.733	134.238	150.538	158.481	143.997	140.856	155.556	160.696	138.669	162
chrX!37026431!37029739!3308!FAM47C	1.47445	4.33041	1.23e-26	3.4768e-23	5.7323	14.1234	6.89385	9.08948	13.4732	10.2885	11.7626	5.35083	5.71612	9.14834	9.9875	3.01784	4.36612	9.79017	10.3651	6.65457	11.0223	10.5046	11.3075	11.0966	22.4709	25.1111	26.0349	23.1039	24.6928	23.3363	23.1856	25.8611	26.6659	27.4756	26.0182
chr10!129894924!129924468!12495!MKI67	0.647899	8.8595	1.26e-26	3.4768e-23	362.879	287.302	301.184	319.273	273.769	360.377	341.039	368.512	367.841	277.232	279.862	274.609	293.003	338.21	337.624	247.839	266.938	365.043	358.245	352.859	461.152	485.758	492.109	485.928	496.14	488.607	467.197	500.674	518.821	545.606	526.962
chr4!4190529!4228621!1869!OTOP1	1.19721	4.7854	4.45e-25	1.07583e-21	13.8363	16.2292	17.6457	11.274	19.2454	14.382	15.1315	15.8729	16.6873	10.6282	13.0703	6.16311	12.6428	15.3149	14.2155	6.94498	14.8831	16.5138	18.8298	16.977	31.6212	29.154	30.925	35.947	32.456	25.1093	29.4777	34.3342	41.2202	33.3703	35.3764
chr11!62201013!62314332!19265!AHNAK	0.686791	7.76051	5.35e-25	1.15051e-21	134.348	160.131	145.881	112.906	135.662	138.307	133.434	165.8	168.566	154.825	154.313	129.99	137.88	141.794	147.135	108.639	132.641	175.379	173.653	171.219	227.893	228.228	244.382	236.657	242.219	234.917	242.901	222.952	225.685	232.365	232.51
chr11!6890985!6891897!912!OR10A2	1.26731	4.58949	2.01e-24	3.89722e-21	10.8079	12.409	12.2335	9.03581	14.089	11.3404	11.0323	11.9175	13.5539	9.95483	10.6479	6.85231	8.64618	14.048	14.4336	5.37355	12.1344	17.0388	17.6563	16.9118	25.6318	29.2262	26.6481	20.3411	33.0445	28.1889	25.9147	26.9659	35.8317	35.5006	28.9308
chr17!10395626!10421859!6020!MYH1	0.556959	9.1678	2.83e-24	4.97314e-21	401.869	479.734	423.402	346.21	366.346	419.739	383.914	424.646	434.989	463.927	465.801	384.234	415.523	370.714	379.651	326.718	358.369	440.383	422.42	416.712	536.251	558.254	566.527	565.431	617.547	615.629	569.292	620.529	609.602	635.741	653.861
chr17!61949371!61951089!1136!CSH2	1.50086	4.08615	6.53e-24	1.05295e-20	6.93342	11.5041	13.063	5.48649	5.815	7.43858	9.22684	8.10965	8.25975	6.12913	6.81967	2.68065	3.62256	6.75377	8.03032	3.07808	3.52322	7.8046	11.0427	11.6344	18.4576	21.817	23.5009	21.4154	21.4181	18.0509	19.434	19.5342	21.9565	19.2112	23.8412
chr1!153042717!153044084!661!SPRR2B	1.55057	4.04996	7.71e-24	1.14794e-20	4.47705	8.92665	6.72678	3.66907	9.14058	4.35284	4.03913	8.61294	9.35037	6.85027	6.07237	3.64552	5.18144	9.26335	8.27326	5.16979	7.811	6.81469	12.0079	8.6435	19.5187	19.2831	22.6861	18.3034	24.7791	18.9056	18.4293	21.468	21.5321	22.8331	16.3561
chr17!61957571!61959302!1157!GH2	1.12692	5.07397	3.07e-23	4.24546e-20	17.5108	28.8659	26.972	12.4417	19.4957	15.7497	16.8368	18.1794	20.6801	18.2503	22.8854	5.63017	10.8081	20.68	19.3245	9.82219	16.7602	19.8783	24.3063	21.3842	37.8477	38.5107	44.5596	36.759	36.1133	36.0183	43.2735	35.9639	42.4428	41.5884	43.9088
chr17!61972267!61974021!918!CSH1	1.64661	3.8524	4.41e-23	5.68627e-20	7.38964	9.54093	7.36936	3.74978	7.17396	7.65205	5.52048	6.22424	6.97709	4.43676	4.67797	0.836518	3.03675	6.58965	4.05927	3.1742	5.29727	6.30884	6.98156	6.4641	15.8865	15.7834	19.8189	17.1449	19.5093	22.357	11.2515	18.3764	17.4902	18.4267	20.0291
chrX!101394932!101397388!1532!TCEAL6	1.70552	3.87939	4.88e-23	5.90404e-20	2.45174	16.8353	7.56748	3.9832	6.77022	5.68501	5.80911	1.49998	2.43657	8.02031	12.1281	2.64455	4.4192	4.76725	5.11748	1.65996	3.0044	5.55387	6.96749	5.95414	15.9448	17.8487	19.4264	16.7336	17.1106	14.8437	14.4363	19.9363	21.9084	23.2388	22.4913
chr19!55327892!55342233!1901!KIR3DL1	0.947222	6.72504	8.85e-23	1.00771e-19	80.698	62.2599	69.4806	55.1466	56.1498	63.9638	69.3384	94.4512	97.3653	51.2532	56.8612	41.6912	51.0188	62.9966	64.1023	37.3036	51.7088	88.6763	75.0352	68.4287	134.973	117.843	142.189	115.842	115.247	124.769	149.532	92.3461	136.097	121.709	110.649
chrX!140991641!140997187!4321!MAGEC1	1.43405	4.15063	4.17e-22	4.48732e-19	4.48327	5.44084	5.53651	7.97248	9.94636	8.68631	8.95928	6.27635	6.45787	4.64452	4.7894	3.38892	4.96466	10.8299	12.0511	6.63326	9.29968	12.2449	13.2647	12.3881	20.0029	20.157	20.4544	17.4756	24.5917	20.2941	17.7865	20.8246	24.1262	22.1458	27.0035
chr17!39502344!39507064!1286!KRT33A	0.797966	5.66503	5.09e-22	5.18592e-19	33.8806	46.0798	28.8906	30.9043	20.359	35.6766	36.0626	34.8689	31.1839	42.4291	45.4921	25.6565	26.3641	31.6275	31.0277	22.5146	18.9537	31.1354	35.2231	32.5483	50.0289	55.3177	54.1926	55.9218	57.0332	58.4713	51.6088	54.1091	55.4747	56.4044	58.2627
chr11!123900329!123901265!936!OR10G8	1.10659	4.77527	2.18e-21	2.1088e-18	14.1059	13.5929	15.5045	9.63996	19.0209	11.4373	12.6774	20.1715	19.657	11.304	12.519	7.24242	11.1475	17.9701	16.7521	9.31117	16.4414	18.3843	19.6647	17.4475	30.3452	31.5611	30.3639	31.9767	31.5017	30.5413	27.7352	32.2953	32.3786	34.1596	32.9821
chr22!29834571!29838444!1496!RFPL1	1.33286	4.26029	2.69e-21	2.38951e-18	5.44755	11.2625	11.7976	3.99189	11.0526	5.38865	6.18025	10.3374	11.4534	8.07642	9.14544	5.7704	9.28181	9.18862	12.3575	3.91332	8.96255	11.8689	13.5995	11.49	20.9792	23.133	26.7172	18.6225	23.8139	20.9849	24.1256	19.9221	21.9741	24.1965	24.9376
chrX!151934651!151938240!1724!MAGEA3	1.61102	4.46279	2.72e-21	2.38951e-18	4.51584	16.9658	6.3133	6.67077	13.703	7.93867	10.5394	6.3404	6.53114	11.9181	13.5562	1.19806	3.23403	13.0513	12.6742	3.59553	11.1087	11.8199	14.9232	11.2648	23.5818	25.4659	28.9936	24.6947	27.6139	23.2391	25.6228	40.9302	40.9392	27.4225	27.836
chr12!52840434!52845910!2282!KRT6B	1.22695	5.06817	3.18e-21	2.67297e-18	15.053	39.1488	23.286	13.7704	15.5593	17.2428	15.2096	16.9647	15.4549	28.5969	32.6534	12.0216	14.0777	14.429	15.916	6.9882	10.804	18.0683	14.3325	13.8185	39.5259	41.0479	39.2426	46.4354	40.6286	44.2088	28.1767	38.0147	40.0358	48.9851	44.0088
chr1!144851423!145076186!13477!PDE4DIP	0.777399	8.98415	4.75e-21	3.8277e-18	320.577	369.762	335.149	264.96	249.467	306.772	305.251	432.258	444.707	337.593	345.638	241.119	297.133	381.424	394.961	160.781	230	447.653	454.048	424.086	538.751	558.081	563.02	544.337	592.262	583.764	542.814	570.489	582.211	599.791	583.636
chr1!153084612!153085989!656!SPRR2F	1.45188	4.04329	6.69e-21	5.17659e-18	2.88021	10.7515	7.4018	3.89581	12.4031	3.63526	4.97434	7.25845	7.40049	9.50392	9.80301	2.50269	7.04219	5.99772	7.00841	4.60347	10.433	7.4116	8.62257	10.541	16.8994	18.0461	19.5017	20.4699	21.2938	20.3306	15.9856	20.8993	23.6391	19.5601	20.0684
chr21!32127456!32127696!240!KRTAP21-1	1.51521	3.94856	7.27e-21	5.41325e-18	5.50131	9.31559	8.0699	5.54158	13.1748	2.91611	6.69527	6.90079	7.90422	6.73137	6.65376	3.31001	4.64623	5.32798	5.94854	3.53202	9.00536	4.56807	7.3176	6.64106	16.8042	15.0551	17.4756	17.3485	19.8653	18.9207	16.6727	19.2469	23.2343	20.5238	18.9996
chr9!21165635!21166659!1024!IFNA21	1.08163	5.02747	7.94e-21	5.5265e-18	13.4717	13.9779	18.381	11.8675	22.6376	14.5552	12.5053	22.4815	22.9079	13.4657	14.0564	15.3347	17.3974	20.8925	20.2985	13.8659	21.5558	25.3928	22.0731	20.4979	36.2677	35.4804	36.395	35.0191	41.4738	40.6266	35.477	39.3719	36.3728	38.9615	38.6947
chr11!48510344!48511274!930!OR4A47	1.57251	4.05298	7.99e-21	5.5265e-18	2.20297	6.02245	8.47688	1.76658	11.889	2.50848	2.71133	8.63712	9.51906	4.81991	4.80324	4.52725	7.36545	9.01657	8.24795	5.49742	11.0173	10.3534	9.39301	8.38454	20.8402	22.0616	21.1283	18.4941	19.6359	15.5518	19.0545	22.828	18.2734	24.3525	23.0526
chrX!102754680!102774417!1346!RAB40A	1.77808	3.53053	1.86e-20	1.24042e-17	3.0104	6.62698	4.01274	4.7855	5.97011	4.29448	5.28948	3.06075	2.72782	4.2093	4.95405	1.18039	1.24268	4.01928	5.78869	2.67657	3.65745	4.28505	5.54105	3.55242	12.9934	14.6091	15.2812	10.268	14.5344	14.3448	8.69888	16.5003	18.5441	14.1823	14.2067
chr1!153430219!153433137!439!S100A7	1.11648	4.96686	1e-19	6.45358e-17	13.0673	22.9964	21.6861	11.2866	25.2779	9.7425	13.0644	19.1462	17.3313	15.342	17.0574	9.04788	16.5105	19.1572	17.6382	11.7667	20.0119	20.6303	19.2232	16.9803	37.4004	37.3891	35.0308	34.1636	37.5101	33.8009	37.2679	35.9859	35.6466	41.3674	34.8468
chr17!34415602!34417506!796!CCL3	1.3964	4.0099	1.05e-19	6.57155e-17	10.7243	8.33929	7.6421	8.28862	6.52771	10.4856	9.90703	8.89474	7.99519	3.83043	7.50955	1.43046	2.30143	9.94748	7.56931	1.63068	4.42474	8.38361	9.88542	8.68703	18.4175	13.8914	23.7708	17.0614	18.499	17.9676	18.1763	20.0786	19.1701	21.4711	20.4194
chr21!31852363!31852636!273!KRTAP19-1	1.33907	4.13473	1.56e-19	9.463e-17	10.7566	9.70923	9.09285	6.87772	11.2133	7.31104	12.6774	9.63078	7.47179	7.58464	7.03517	5.33482	6.71041	8.01673	5.31812	6.40421	6.96385	5.50002	9.10653	10.2395	20.3741	20.4182	20.9753	22.1185	19.7195	22.0689	17.1123	20.1013	21.3984	21.7029	20.2725
chr17!61986964!61988618!841!CSHL1	1.21362	4.93673	4.01e-19	2.35301e-16	13.5881	20.9112	21.3428	13.4576	25.9829	16.0272	19.1654	16.5914	19.2338	11.8504	14.4721	3.80986	11.3966	19.269	13.8107	5.29173	18.2035	17.6554	18.3333	17.4357	33.6821	30.2255	41.6274	37.7662	40.3318	32.4607	38.2513	34.4054	39.2777	40.3319	36.4892
chr1!248343287!248344331!1044!OR2M2	1.2753	5.1619	4.79e-19	2.72988e-16	15.5685	14.9023	18.9957	13.2389	27.451	15.3192	13.876	21.0791	20.5348	11.0282	12.0094	11.1095	16.2249	21.6464	21.7406	12.2809	22.8872	28.1024	24.4029	22.1721	40.2416	33.0441	44.2829	28.7523	46.8806	47.4344	43.3882	47.5199	59.1774	47.1308	50.2816
chr12!52862299!52867569!2289!KRT6C	1.21281	4.87735	8.95e-19	4.9475e-16	12.6003	35.8471	20.1878	10.47	13.6905	12.0036	12.3875	15.1582	13.9195	23.6386	29.2727	10.4231	11.3437	14.6856	15.9731	5.50865	9.40708	13.0672	14.9065	13.262	29.034	38.3999	36.78	40.627	35.3625	32.3816	26.3855	32.3287	36.5106	43.5972	37.2955
chr9!90744219!90749900!3761!SPATA31C2	1.3308	4.04299	9.2e-19	4.94758e-16	8.69767	11.9994	11.1624	7.3221	4.57308	6.99542	7.51949	10.1668	9.71359	8.31265	9.23208	3.11903	4.85677	8.38214	7.99719	1.7538	3.73527	8.28244	10.4368	8.33878	16.4355	22.4149	19.8031	19.4633	18.5378	15.5914	15.4506	21.0709	19.5615	21.3092	21.1342
chr19!51728334!51743274!1610!CD33	0.837933	5.33552	1.29e-18	6.73338e-16	28.0238	22.3903	28.0749	23.1949	15.4238	27.0158	29.7573	32.2494	31.6866	20.4785	21.3653	19.2433	22.6911	25.3849	27.023	12.1756	13.9213	28.4965	34.623	33.1717	42.6559	50.2189	45.3566	37.5866	42.8785	36.433	38.6764	45.3318	49.7755	48.9404	45.4985
chr11!6866913!6867867!954!OR10A5	1.1146	5.01961	1.78e-18	9.0783e-16	14.1023	14.5203	16.2985	11.8909	22.6308	12.7975	13.4747	24.1528	25.7648	12.3787	12.9614	9.93698	13.8594	19.6416	23.3097	11.579	20.4105	22.4594	24.8164	24.2638	34.2606	37.8934	39.3867	32.9501	38.6895	37.0299	35.828	40.6339	37.316	40.185	42.7674
chr9!21239200!21239978!778!IFNA14	1.09797	5.60711	2.61e-18	1.29378e-15	21.2426	20.3529	25.4553	16.3239	33.7302	20.157	18.4931	36.1626	38.882	20.2972	18.7506	20.8301	28.4268	31.5759	32.2529	20.0889	33.2331	36.9755	35.0916	34.1968	59.5526	55.7775	57.7248	53.7974	65.7358	61.2395	53.1554	56.7609	57.3392	57.7924	60.8084
chr14!21945334!21967319!4524!TOX4	0.884986	5.11981	3.11e-18	1.5042e-15	17.8781	28.6124	28.4483	15.5523	17.2506	17.9854	19.0762	19.7643	22.0212	24.8865	24.9999	24.689	25.2881	17.807	19.0734	12.7415	15.292	20.546	22.0619	20.705	37.2263	35.6074	39.7632	35.2477	36.889	37.8698	37.0529	38.751	41.2546	39.3439	38.5698
chr7!99775346!99812010!4399!STAG3	0.633201	7.58462	3.59e-18	1.69718e-15	120.517	174.771	155.845	104.419	110.066	115.763	116.844	150.484	166.708	152.708	156.209	97.8603	128.229	128.107	134.899	77.0075	99.7775	156.144	158.692	141.941	208.731	184.582	201.483	212.63	189.726	192.088	223.925	192.528	216.44	212.264	198.822
chr9!116029289!116037869!870!CDC26	0.794935	5.3653	6.2e-18	2.85834e-15	24.8311	26.6519	34.1452	21.0123	15.2321	27.8576	23.698	30.5063	30.9956	27.017	26.7639	29.189	36.7731	24.3928	21.7777	11.0528	14.8594	31.0656	28.9951	27.9876	40.7102	37.712	45.1708	43.7236	45.5594	47.592	46.6508	43.7289	44.1338	41.8083	49.8554
chrX!102317580!102319168!862!BEX1	1.07761	5.34178	7.22e-18	3.25192e-15	10.4313	41.4719	16.7089	20.3602	19.6958	24.4776	25.8968	14.6021	17.1797	33.8933	36.6506	11.1511	14.507	24.9045	27.4257	11.8007	17.2028	25.9624	33.0479	29.8119	44.3698	48.7834	46.7453	45.2168	49.3498	43.7405	47.1981	47.2642	49.965	52.9538	49.7849
chr11!123908772!123909708!936!OR10G7	1.43377	3.8715	8.59e-18	3.74901e-15	5.95854	6.82109	7.60651	5.21004	8.88645	6.36947	5.41432	5.88337	5.77507	5.32383	6.73215	3.62121	5.55959	7.93417	7.161	4.69804	8.01759	7.84261	5.72639	5.44907	16.8267	15.8097	12.9926	19.6099	22.8557	15.3566	13.2253	15.6936	18.6669	16.237	20.135
chr16!20420855!20452281!2419!ACSM5	1.08145	5.25808	8.76e-18	3.74901e-15	20.5714	25.3452	20.8846	16.009	20.8391	17.3806	17.0257	28.3449	33.9236	16.6304	20.429	6.83075	11.689	27.4269	28.9189	10.1843	17.1743	30.2573	32.6423	25.6055	36.3945	43.4744	52.3555	37.6146	45.3531	40.2269	43.9457	46.0894	47.3624	54.0878	47.6275
chr20!55099784!55101208!678!FAM209A	1.10706	4.50307	8.91e-18	3.74901e-15	9.33394	14.3801	16.2142	5.46177	13.2483	7.76099	8.05802	15.2062	16.7877	11.1756	11.2355	8.39709	13.5491	13.5648	12.7768	8.40027	11.1866	13.9204	14.869	13.3092	19.2266	24.7983	26.665	26.5898	24.8065	25.6038	26.631	25.5898	26.4491	27.5866	27.3902
chr7!143657019!143658108!1089!OR2F1	1.0312	4.64157	2.16e-17	8.90204e-15	14.9252	12.6356	15.8311	12.3565	13.5745	11.1396	13.7339	18.4021	17.9068	10.6979	10.7205	9.77503	13.3846	14.7002	14.1763	8.65977	11.8712	16.3704	17.1741	15.5816	27.6089	29.0777	25.1658	26.4232	27.1728	29.1561	27.332	25.5692	28.1384	30.31	29.547
chr19!55361897!55378670!1885!KIR3DL2	0.863058	6.86833	3.16e-17	1.27639e-14	68.9685	88.405	68.8982	65.451	52.6839	74.2013	68.9696	91.5078	97.9428	73.3316	78.5573	40.5982	47.832	87.261	94.261	29.357	47.3067	104.918	106.914	102.818	132.306	125.441	146.404	140.197	125.418	140.073	126.133	131.113	129.288	138.114	131.419
chr9!107379528!107380485!957!OR13C9	0.971445	4.82323	3.41e-17	1.34687e-14	13.511	16.811	19.0978	11.8264	19.4453	13.0553	12.2184	17.3926	17.1582	16.2154	16.1003	14.5267	17.0341	15.0062	14.741	14.034	19.0918	16.5364	18.0415	18.0383	28.7606	32.7089	32.5793	27.4255	37.1344	35.382	28.1153	28.5747	28.2646	33.2818	30.1834
chrX!15337572!15353676!3626!PIGA	0.979327	5.01646	3.73e-17	1.44285e-14	10.2834	21.7331	16.3927	14.9593	22.7558	20.0805	18.9123	12.0412	11.0766	20.9655	21.8773	13.5468	16.7969	19.7146	19.3526	17.7526	21.9822	25.6475	23.2295	19.1244	31.4804	35.8831	33.47	34.6165	38.4365	37.2841	34.9166	38.661	38.827	36.2042	37.4225
chr17!59667793!59668563!770!NACA2	0.918562	5.33245	5.25e-17	1.99118e-14	20.8424	27.9281	19.8389	15.5791	26.8094	19.3566	18.1073	32.2097	34.1997	26.3	26.3441	13.9279	18.516	25.0697	25.863	17.2702	25.6776	37.143	23.756	23.2152	37.4085	44.3546	47.1073	44.7024	48.9401	44.6249	37.0424	45.7846	50.2793	44.324	49.0471
chr15!22368477!22369561!1084!OR4M2	1.83891	4.65782	6.13e-17	2.28322e-14	3.61201	15.5644	13.5386	1.92458	12.9496	2.05646	1.93845	14.5719	14.9974	14.2737	13.4177	7.7193	12.0503	9.21015	8.7727	7.35566	12.5351	9.43222	10.1206	9.88524	25.7437	38.6587	37.4017	26.8668	26.9898	20.2197	37.4229	24.7326	33.396	35.7053	81.01
chr1!152381718!152386750!1913!CRNN	0.700704	5.82356	7.07e-17	2.58143e-14	50.5736	34.1456	33.5527	43.677	27.4145	38.2243	46.935	46.4586	47.5029	30.1165	31.157	29.8022	28.8954	41.6229	39.313	23.8591	24.3009	37.7123	42.7548	43.2992	52.7653	54.0435	57.3139	55.5064	60.3473	61.2687	55.5696	61.7284	64.813	67.3039	65.3771
chr20!55904830!55919049!1817!SPO11	-0.769836	6.22243	8e-17	2.86713e-14	75.3456	96.166	71.0563	57.1507	56.7615	75.9368	66.4215	71.2449	71.915	97.515	101.545	72.2993	72.5482	55.5963	53.7351	53.9279	58.0422	81.6527	62.9514	62.0376	40.6261	38.3423	35.6255	39.0993	42.2151	44.4141	39.4449	45.5569	44.7868	41.117	39.2526
chr11!56057602!56058538!936!OR8H1	1.01355	5.10013	1.39e-16	4.88804e-14	14.1059	17.9269	20.2549	10.2808	23.2382	12.8774	11.304	23.1575	24.081	16.798	16.9687	16.4086	18.7778	22.0685	21.5606	17.9431	22.77	25.5649	25.4642	25.202	29.6509	36.8569	38.8961	34.6318	40.956	40.1869	34.2847	40.073	43.3481	46.4263	43.2166
chr10!29746276!30024730!8547!SVIL	0.472419	7.59439	1.57e-16	5.42387e-14	147.222	146.71	139.342	133.948	118.88	140.683	146.345	157.146	156.883	136.449	139.921	125.504	120.541	146.724	148.126	102.536	114.159	155.395	157.186	154.857	181.636	188.456	188.892	193.231	183.934	179.701	183.117	197.775	210.63	201.144	201.329
chrX!34960912!34963034!2122!FAM47B	1.29304	4.44816	1.88e-16	6.39188e-14	6.57604	7.15797	7.57166	12.6212	16.9413	13.4369	14.0847	6.36096	7.5363	5.6295	6.55936	4.99154	5.94307	13.5121	14.0829	9.68725	15.2211	13.871	14.0589	14.7333	23.6896	26.4738	24.7379	24.7578	23.0896	23.2951	23.6966	28.473	27.7381	29.5982	29.339
chrX!139865424!139866723!1299!CDR1	1.43097	5.05045	2.06e-16	6.88363e-14	7.86841	18.0452	8.31586	11.6036	28.7755	16.1831	14.197	10.5982	11.0548	14.6613	15.7488	4.11777	8.01197	18.2868	17.6777	16.0899	25.866	23.2463	21.8248	19.4996	40.9792	39.6683	40.1751	36.5333	44.3952	42.348	39.6053	43.9522	44.3581	49.8889	48.3093
chrX!141290127!141293076!1994!MAGEC2	0.944813	5.01756	2.65e-16	8.68366e-14	12.6949	14.8997	15.3767	23.3578	15.1907	22.8791	26.4691	12.2615	13.4009	14.8231	16.0928	14.3157	14.9127	24.27	24.2824	14.9455	14.9638	25.2438	27.1204	27.3984	34.0483	37.7069	34.8931	34.0871	35.6622	33.0569	30.2297	36.9725	38.7161	40.2364	38.6176
chr6!26458131!26476849!3686!BTN2A1	0.800023	5.23828	3.07e-16	9.89546e-14	22.4244	25.1249	26.4793	18.8687	22.5056	19.7677	20.9049	30.3403	29.0973	19.7044	23.7928	15.8622	20.449	24.0369	26.2522	12.3395	19.8327	28.0298	29.955	30.4215	40.2656	36.0526	44.3713	41.8596	41.4668	40.9453	35.7226	36.3023	40.726	46.6147	38.0703
chr9!107366951!107367908!957!OR13C2	1.37753	4.12411	3.7e-16	1.17465e-13	4.23407	7.10493	9.29237	2.50698	13.7843	3.33153	2.84149	9.95098	10.1244	6.56226	8.00504	4.89758	7.9067	6.52667	7.40842	5.67448	13.1112	12.0537	12.5838	9.94157	20.2523	19.7885	23.1337	16.674	24.2476	25.0887	19.897	17.6082	17.8688	21.7604	19.9622
chr17!38783975!38804103!2421!SMARCE1	0.600941	7.07034	3.9e-16	1.21831e-13	93.2847	93.2713	108.731	72.5575	92.2802	94.0799	89.8165	98.7318	101.122	88.76	89.9737	98.4391	100.398	83.787	82.4073	70.6623	81.1057	102.412	102.245	102.378	126.328	130.308	134.582	134.415	148.206	152.386	133.495	141.123	140.295	138.359	152.387
chr21!31863781!31864275!494!KRTAP19-3	1.10337	4.37533	4.4e-16	1.35183e-13	14.6538	12.5976	13.1975	12.7223	13.3314	11.1764	13.5615	10.9379	9.7035	9.53453	9.78516	10.8279	13.2749	7.01879	7.20046	10.403	7.61587	8.39476	9.4649	11.0195	19.6942	22.2366	23.6097	22.0639	25.5346	24.1749	21.6668	21.9929	25.1201	25.4423	22.8903
chr1!153065610!153067001!678!SPRR2E	1.53244	3.93055	4.6e-16	1.37944e-13	2.88748	9.51871	9.01238	2.07701	9.03022	3.59376	4.15663	6.47331	6.31796	7.51752	10.0578	2.65582	6.10882	7.18134	5.35342	4.61038	7.31999	6.04623	9.6884	7.16095	17.4223	22.0132	22.7669	10.5459	22.6268	22.4659	14.4784	14.6617	8.77284	24.5099	22.1291
chr1!155629232!155658823!3870!YY1AP1	0.908588	6.6413	4.63e-16	1.37944e-13	44.1105	101.058	80.3765	36.5766	65.4464	44.3804	43.2266	64.9584	70.8237	84.1072	88.6611	44.2977	59.6789	57.3655	61.6504	31.6855	58.9239	66.1053	66.5914	63.8112	110.519	108.688	123.395	104.489	118.218	116.386	111.49	114.257	117.279	120.386	120.663
chr12!11033559!11036874!673!PRH1	1.6099	3.4103	4.95e-16	1.45266e-13	3.92367	5.37693	5.47192	2.20869	3.29179	1.96429	2.79167	5.75237	5.42532	3.68525	4.52117	2.24274	3.7083	3.14234	4.20669	2.28295	2.67618	4.6746	6.16802	5.02804	14.7969	12.1675	12.3502	13.6042	12.4954	8.73967	7.99594	10.1857	9.81125	12.8409	18.1681
chr12!52880957!52887181!2450!KRT6A	1.1836	4.914	9.82e-16	2.83678e-13	13.8536	38.5528	16.2335	11.3785	19.178	12.0612	13.8135	14.5846	16.0769	23.8962	28.8024	7.59817	8.8319	15.6979	15.6246	4.69254	14.1064	14.6405	14.4389	15.0528	31.4013	34.8389	34.9571	44.5859	33.8286	35.7994	28.7307	32.9871	35.5998	44.2166	38.7171
chrX!151899292!151903184!1943!MAGEA12	1.15967	5.68691	1.01e-15	2.87221e-13	19.1204	29.9885	17.2404	31.3795	32.0495	33.1383	36.757	21.4376	18.8548	22.953	25.1894	10.0306	13.5004	37.4112	37.2863	20.7913	26.9847	36.1855	47.2596	46.2779	62.7225	68.2167	63.6538	62.8282	56.7897	56.1269	56.8928	65.8059	64.7962	68.5202	66.2792
chrX!55115496!55119260!480!PAGE2	1.42213	4.25663	1.25e-15	3.51339e-13	1.7073	7.25079	6.93329	6.73683	12.4615	6.42624	4.27467	6.08132	5.39697	6.54175	6.11427	4.85469	7.52247	13.8322	13.4094	5.02209	10.7981	17.7757	15.2054	13.7419	19.7908	20.9939	22.423	16.9398	25.2897	21.9748	23.6539	25.5213	26.4798	25.673	26.5075
chr6!52614884!52628361!1309!GSTA2	1.02022	6.08219	1.33e-15	3.67743e-13	28.1725	32.8741	41.5742	24.3249	49.0955	32.6537	29.1402	49.4232	46.9045	27.9861	28.5038	26.5813	35.1497	42.6251	45.4188	27.8258	44.5949	55.2957	60.3395	58.258	73.6225	74.9161	78.4342	85.2981	79.2552	75.0895	84.8397	86.4706	79.3292	79.8927	83.6742
chr19!55085256!55099027!1755!LILRA2	0.809933	5.84655	1.49e-15	4.07337e-13	37.3045	53.5181	32.2058	30.2386	38.386	29.894	37.7506	44.519	42.737	40.1791	45.0163	16.2804	21.3307	35.4218	39.364	20.1506	32.441	35.3359	46.1101	47.0297	64.2573	60.7194	69.6214	66.7514	62.7028	58.574	58.9102	58.5579	63.5671	70.926	58.1983
chr1!12884467!12891264!1839!PRAMEF11	1.20645	5.07817	1.61e-15	4.30544e-13	17.6889	17.8225	23.2439	11.4012	9.95489	16.6182	13.4695	24.6087	26.3987	13.3999	13.3774	10.3818	16.1118	23.6814	25.6054	7.1447	7.34532	27.7344	27.1862	26.0809	40.0257	46.4239	50.4767	25.9124	29.3023	42.969	48.877	23.8322	41.9215	53.7316	46.6016
chr17!61994562!61996198!822!GH1	1.06293	5.14921	1.62e-15	4.30544e-13	19.5793	21.03	22.4666	13.1025	28.7151	17.659	16.8115	23.8254	24.0706	14.8094	19.2958	6.05628	13.4687	21.2999	21.0771	9.12008	23.9559	26.9358	28.413	22.7012	39.274	37.1973	39.2579	47.4702	39.4234	35.2119	44.2432	42.8882	38.592	50.4126	38.5629
chr19!16059817!16060768!951!OR10H4	1.08282	4.89428	1.95e-15	5.11004e-13	11.4179	21.934	18.8167	9.02174	20.055	9.07642	11.0478	18.0248	19.9905	17.0116	17.9718	7.29526	13.2889	19.9363	19.2867	7.77156	16.2031	18.5705	24.2951	23.6442	26.691	28.5431	39.5714	36.3319	41.161	38.7259	38.6356	28.2498	28.1823	40.8094	29.9485
chrX!135951352!135962939!3383!RBMX	0.964085	5.05443	2.88e-15	7.42898e-13	13.7002	16.1063	17.5379	21.0906	23.1045	29.4762	25.3494	13.0224	11.5888	13.9362	14.0973	13.4788	16.5201	21.0144	22.3807	14.7446	19.4381	26.2992	24.5543	23.5206	34.5439	35.4979	35.1155	31.6903	36.283	36.506	37.6228	41.3179	40.7892	40.7479	37.1321
chr1!152321212!152332482!9122!FLG2	1.13168	7.06327	2.94e-15	7.50055e-13	64.5289	53.6123	64.9996	55.2665	100.001	60.0228	60.5504	104.363	108.162	49.6485	48.2008	37.514	58.7025	91.5505	93.3706	53.0267	94.1472	104.57	106.88	96.9436	156.655	160.798	172.73	158.48	175.726	169.308	158.371	166.751	165.294	175.581	176.639
chr1!248366369!248367308!939!OR2M3	1.32138	5.29571	3.21e-15	8.06437e-13	10.6911	14.9241	18.0404	8.74822	29.7271	11.4836	10.4255	28.3528	29.2176	13.1338	14.2486	10.7725	14.1939	25.5072	25.6405	14.2466	26.7039	29.7727	28.9534	28.8035	42.5227	46.272	52.5591	42.484	52.8348	46.9126	44.0415	55.4113	60.0824	52.8304	51.2243
chr9!125486268!125487204!936!OR1L4	1.14401	4.17312	3.33e-15	8.27241e-13	6.59088	13.0512	12.765	4.29062	7.76758	5.8156	5.44073	10.307	10.9182	11.2554	11.0435	7.6385	10.2682	9.4054	10.2891	4.69804	6.79892	11.382	12.062	10.1646	17.7456	21.0278	19.2946	18.9578	20.0551	20.399	18.3638	22.1882	19.2154	20.713	22.3351
chr6!29079586!29080661!1075!OR2J3	1.12447	4.92732	4.4e-15	1.07849e-12	11.4985	12.3285	18.118	7.76277	20.6269	9.66912	8.73858	23.437	24.7622	11.4934	10.2579	11.7005	16.9425	21.4339	21.0912	10.3743	19.4534	24.0329	22.5323	19.4342	40.1301	35.7901	34.5437	34.5947	35.5294	33.7101	33.4089	31.9867	36.4257	37.0968	37.2694
chr11!4470524!4471591!1067!OR52K2	0.985557	4.56678	5.61e-15	1.35271e-12	11.6914	11.1032	14.9048	10.5339	16.4969	10.8591	12.6501	16.395	17.454	9.12715	9.18202	9.7284	11.3465	14.2658	15.92	7.67147	14.5729	15.8145	17.6565	14.6619	24.2371	24.7083	26.0437	24.496	27.123	25.1663	23.5726	27.4124	28.2375	27.3535	25.1417
chr1!153028595!153029988!677!SPRR2A	1.42716	3.61925	5.66e-15	1.35271e-12	4.64024	6.26439	9.30774	2.23416	5.32499	3.59907	3.50549	4.70925	6.74911	4.50373	4.46258	2.93354	4.98055	5.81168	4.78945	5.12586	3.99056	6.54802	7.47917	5.21566	14.3424	12.0152	11.0325	13.5882	14.0847	11.1175	13.6263	16.7576	15.9504	14.9141	14.2857
chr1!144146810!146467744!17619!LOC100288142	-3.68801	6.13341	6.06e-15	1.43081e-12	195.235	19.4278	31.3504	134.058	6.75669	190.998	164.673	153.63	159.706	17.8413	17.6065	30.3216	25.0626	104.887	101.474	2.66871	6.61498	141.346	125.861	115.964	4.37517	5.06401	3.62288	5.18285	7.63765	5.28247	6.38817	6.73893	9.8343	6.04704	8.87767
chr17!10293641!10325267!6038!MYH8	0.393568	9.52168	8.29e-15	1.9344e-12	573.143	546.672	548.01	514.059	474.765	593.009	547.28	601.689	603.731	535.96	523.762	526.607	561.382	537.582	542.167	437.39	465.782	619.135	579.476	576.82	657.534	682.287	677.151	679.998	729.917	748.929	694.93	738.786	742.414	744.761	758.313
chr17!39549976!39553844!1595!KRT31	0.698273	5.46413	8.65e-15	1.99433e-12	29.2864	47.1671	28.5954	24.7864	22.4	27.1561	30.0681	28.8146	31.1149	40.9998	42.1313	19.5571	21.3065	28.1675	24.4554	15.9937	20.1625	27.2552	30.3441	32.3921	41.7388	43.1211	46.3715	50.1722	48.2563	48.8473	42.8341	42.6651	44.4279	50.4117	46.6872
chrX!34147868!34150447!2579!FAM47A	1.073	4.3192	9.6e-15	2.18594e-12	6.41701	14.5139	6.79055	11.3756	13.6347	12.8248	12.5857	6.4138	6.88106	10.9579	11.4133	4.36373	4.98261	13.1868	12.8634	8.33017	11.8954	13.8158	13.1153	12.7406	19.8179	23.9862	21.8395	19.5339	20.5193	19.8535	19.9944	23.75	23.173	24.768	23.4913
chr14!21677295!21737638!3251!HNRNPC	0.683779	5.537	9.86e-15	2.22e-12	30.4734	26.2676	37.4062	24.0486	24.055	35.9592	30.7434	34.5592	34.873	24.6647	25.4497	31.6198	35.7946	29.4846	28.0158	19.9145	23.0897	36.7874	35.3312	34.8768	47.6229	43.8591	48.2642	49.5527	50.6681	46.677	50.6766	47.7356	49.3444	48.0747	45.4379
chr2!73612885!73837046!12922!ALMS1	0.47366	8.77065	1.11e-14	2.47014e-12	330.868	334.945	331.296	289.446	298.887	348.94	319.391	327.741	327.211	324.503	315.739	295.488	323.552	294.795	294.235	261.39	296.933	350.402	321.567	310.203	428.783	426.764	423.622	406.403	464.785	448.612	426.843	450.12	430.114	440.422	454.674
chr2!234580543!234681951!2376!UGT1A9	0.843587	6.66418	1.88e-14	4.14148e-12	52.9245	58.9997	58.9313	41.0158	75.0833	59.8495	45.842	77.8256	79.6947	54.7875	56.6288	47.7333	55.9268	69.5183	76.1059	39.7352	70.9681	91.893	78.7916	79.6721	106.365	103.516	115.98	102.904	116.849	120.254	113.823	117.153	115.333	125.53	119.606
chr1!13182959!13184326!1156!HNRNPCP5	1.15821	4.09932	2.4e-14	5.21703e-12	9.37344	6.69933	12.129	6.09089	6.23705	10.2249	9.3666	13.0733	11.2577	4.80273	5.04026	4.8104	7.62505	8.76414	9.41943	2.52069	5.67812	13.7722	12.7457	11.0726	18.0391	25.4761	20.8246	12.0687	19.0539	22.8267	20.496	13.0106	16.7529	21.6538	18.5458
chr20!17474549!17549865!3008!BFSP1	0.402409	7.64334	2.48e-14	5.33325e-12	169.724	138.109	149.778	149.056	103.33	168.684	169.636	163.541	167.307	138.468	151.209	152.313	139.44	144.372	143.616	107.299	103.865	168.569	162.508	167.88	179.529	187.985	193.08	186.416	185.509	194.362	188.577	192.626	201.311	206.219	211.838
chr2!234590583!234681945!2333!UGT1A7	0.88087	6.64007	2.71e-14	5.76805e-12	48.8261	54.9004	60.8359	40.8217	59.5819	47.7866	44.4088	87.6013	92.2675	51.8473	52.9551	47.4213	54.1695	77.8089	89.0214	40.1837	56.3987	75.9645	77.7998	79.4588	116.723	95.0336	131.293	116.947	89.5554	107.106	107.091	105.492	121.025	130.511	132.844
chr7!100663363!100702140!14350!MUC17	1.13648	9.02881	3.32e-14	6.92386e-12	259.68	239.598	300.729	204.819	449.077	225.216	258.387	390.331	389.269	203.049	206.241	132.718	245.167	316.926	325.57	207.07	405.45	360.592	406.315	367.478	648.202	673.827	740.093	684.852	704.299	647.266	690.051	583.798	641.401	679.524	584.694
chr17!39519745!39526052!1607!KRT33B	0.657437	5.51328	3.33e-14	6.92386e-12	37.0429	43.975	33.729	26.143	16.7434	28.2276	30.0436	36.548	33.8909	39.3769	44.113	28.5399	24.716	29.0436	25.9592	17.9183	15.8153	29.1874	29.5498	31.6619	41.1417	49.0924	49.3978	51.4796	51.7714	47.3367	40.4781	48.6243	47.8085	43.0432	47.0251
chr19!43370612!43383871!2966!PSG1	1.29512	5.63517	3.67e-14	7.5484e-12	14.5365	35.7467	25.8806	12.195	34.3177	15.8095	11.5937	32.8753	34.1525	29.4128	29.8159	9.5082	22.1368	29.1755	29.7206	13.5577	30.5644	40.3705	33.6739	29.0596	67.4268	55.5235	74.9524	33.5807	79.0789	74.1875	71.9081	71.5594	57.1238	72.2269	38.0938
chr1!15802595!15817895!923!CELA2B	0.8957	5.15474	6.96e-14	1.41813e-11	24.8604	22.4246	22.4612	21.9248	21.4271	19.0686	23.4086	26.2649	30.9616	15.3829	16.1088	8.57807	13.4331	26.722	29.9388	7.66291	15.9575	22.1292	29.2823	25.9554	39.7186	37.6514	44.6104	45.4641	39.3981	38.1961	34.4259	41.4781	35.9992	33.7291	39.4029
chr19!54818352!54824409!1614!LILRA5	0.634895	5.75689	7.25e-14	1.46194e-11	39.8159	27.89	38.2812	34.8838	30.1472	35.0752	41.3242	44.8167	41.5037	27.5613	31.8215	32.3701	31.6493	39.4151	42.0232	27.8852	28.4308	37.655	45.701	40.23	54.2861	49.532	60.7171	59.5627	54.5771	53.4562	59.0371	52.0195	55.4103	59.2128	49.9653
chr14!20295607!20296531!924!OR4N2	1.5485	4.84333	7.55e-14	1.50644e-11	7.73584	10.6264	10.8642	6.51951	21.4257	6.19971	5.53814	17.7449	21.7888	8.54503	8.52448	4.49933	8.79249	19.1615	19.1432	11.4676	18.4092	17.875	14.6377	14.4896	42.7992	20.0629	43.5672	39.9415	47.4284	28.5774	42.2605	20.8366	30.117	42.6469	58.2046
chrX!70503041!70521018!3218!NONO	1.04397	5.15308	8.94e-14	1.76505e-11	12.3087	13.0787	18.9119	17.8284	28.3321	23.1178	22.0937	14.2305	13.4761	12.9891	13.4387	16.26	19.174	24.2009	20.5581	21.2629	26.0379	24.063	25.1896	27.3859	36.9863	43.3948	41.7306	37.5829	38.0012	36.889	39.9929	40.4737	44.0303	44.6402	46.1153
chr1!155719448!155829191!8462!GON4L	0.583845	7.36157	9.88e-14	1.93092e-11	108.755	111.033	128.169	90.7831	115.598	106.961	111.423	135.402	131.3	101.538	102.207	95.1432	112.151	109.923	115.228	85.8472	108.98	132.745	138.531	132.254	168.605	162.425	173.623	168.589	170.901	173.697	172.841	164.983	170.271	169.681	173.166
chr11!5877978!5878932!954!OR52E8	0.804135	5.0604	1.02e-13	1.96987e-11	19.7336	13.3606	23.447	14.7612	18.1131	18.9652	17.9836	25.368	25.6579	12.6172	12.9162	18.0975	24.0452	25.4155	23.3097	13.3839	17.5576	26.3317	27.2789	28.4277	33.1987	33.7634	35.171	31.739	32.7515	36.2241	34.1957	38.0386	37.316	38.6599	36.4265
chr7!143632325!143633279!954!OR2F2	0.903525	4.63727	1.12e-13	2.151e-11	13.983	21.2852	14.4399	11.6996	14.5876	13.9115	13.1897	15.6027	16.1644	16.6957	19.1594	8.57689	11.9948	12.7851	14.1532	8.1914	12.4602	14.9396	16.6638	15.5761	26.0261	29.3288	22.7447	23.0331	30.9811	26.798	25.187	22.5249	24.5495	31.4939	29.4881
chr20!2462465!2505168!4173!ZNF343	0.673512	6.63749	1.22e-13	2.31296e-11	66.1756	57.6526	79.0443	54.762	73.1267	66.2839	65.9285	71.3098	68.795	55.1699	56.9307	63.7858	74.4898	65.8226	62.7348	55.2148	70.5908	74.7899	70.9002	65.7238	102.362	103.08	114.523	106.671	104.735	102.104	110.395	98.8318	103.262	108.788	102.429
chr20!25654850!25677469!3197!ZNF337	0.588731	6.75259	1.31e-13	2.47061e-11	78.7877	72.9821	84.2588	66.7327	75.3745	74.7305	75.0058	76.8714	77.6489	71.5286	71.7053	70.967	73.1637	67.2339	66.8779	69.0716	74.6143	75.9881	75.6941	76.0015	110.127	109.714	110.835	104.516	118.858	110.186	104.606	112.053	108.578	116.86	109.314
chr2!27848505!27851898!2844!CCDC121	1.18617	4.43333	1.39e-13	2.59542e-11	4.58643	11.7919	10.1191	3.74115	16.0396	4.22902	4.09409	16.2838	16.2309	10.0568	10.5319	6.13586	9.24205	13.6182	12.6858	7.56329	14.7978	17.7996	15.045	13.4847	21.325	22.0002	23.0705	22.5656	28.1894	24.4406	23.7246	26.4226	26.2921	26.9595	28.2977
chr21!31768391!31769138!747!KRTAP13-1	1.25525	3.77674	2.05e-13	3.7869e-11	8.68508	5.33796	7.48608	6.56315	6.63237	7.07881	8.47198	7.84307	6.17128	4.23399	4.41995	4.82101	5.26022	6.22173	6.44618	3.65259	4.87573	6.54062	7.38897	7.5171	13.1008	14.0977	16.1261	13.132	13.7069	14.7665	11.3995	16.9187	16.9677	17.3181	17.4514
chr1!22328148!22339035!907!CELA3A	1.04236	4.79025	2.08e-13	3.80753e-11	20.8315	21.1176	18.8273	18.315	11.169	20.4053	23.9851	19.3785	19.2735	10.9128	11.1349	3.64941	7.08387	14.9659	19.2886	2.16127	7.41345	16.5021	23.2105	18.5731	22.5488	27.0051	38.2816	34.8979	27.621	29.8818	33.7509	30.0073	30.3497	38.1894	32.7393
chr9!21384253!21385396!1143!IFNA2	0.752111	5.1457	2.17e-13	3.92846e-11	23.0429	19.2175	18.4721	19.9179	23.2761	22.2018	21.7579	26.1361	25.7875	19.0711	20.2204	16.356	19.1401	21.8368	23.4988	19.2592	22.2705	27.1697	26.4797	25.5291	34.9835	35.1382	36.6607	35.5881	41.8504	37.8203	35.7671	36.566	35.1879	37.4509	37.5134
chr19!54777674!54785033!3019!LILRB2	0.831922	5.49343	2.21e-13	3.96357e-11	33.5994	54.6103	25.5347	22.9252	26.2704	29.6387	32.5655	30.6044	29.3842	37.3303	40.7721	11.8147	14.5633	26.122	26.1211	12.0561	18.9049	26.778	32.9467	27.9078	48.8514	44.1202	51.2817	53.6639	48.105	40.8306	53.9506	46.0793	48.8324	56.3967	49.356
chr19!33469497!33555824!3531!RHPN2	0.981739	5.14586	2.51e-13	4.45791e-11	13.906	24.387	22.6587	10.9674	26.5279	11.6942	12.392	27.2807	26.3019	20.9045	23.0527	10.9115	16.6924	24.9389	24.8211	13.8115	23.4634	23.3677	26.2574	20.5764	34.027	42.6643	42.8912	42.9501	45.016	33.5127	40.3945	43.1705	47.6174	36.9797	30.0405
chr17!33677328!33700720!5276!SLFN11	0.548593	6.54398	2.54e-13	4.47266e-11	65.5524	63.8125	69.9801	54.232	58.4114	66.4482	61.5635	74.895	75.6187	60.253	57.0662	62.7673	68.8505	63.341	63.8692	51.479	57.411	75.0824	72.0556	72.6051	89.9176	92.5807	87.9815	87.5395	102.97	96.4372	88.4332	97.8482	97.7555	97.7399	94.4949
chr10!81315607!81320163!2201!SFTPA2	1.12681	3.96221	2.95e-13	5.13711e-11	8.87395	9.53999	12.4557	6.24404	3.64181	8.52647	8.39008	9.0861	10.8709	6.99882	6.65728	3.94615	5.04218	10.3904	9.85049	1.55258	2.25486	11.0017	9.76158	9.90414	14.1204	16.408	7.57875	16.9461	19.791	19.3724	14.6158	20.114	17.0509	19.9902	19.6565
chr11!13409555!13484838!2507!BTBD10	0.711564	6.62722	3.3e-13	5.70432e-11	55.1622	52.8	79.4527	48.8378	58.1056	62.2227	54.7766	74.0645	80.0705	50.5451	47.2483	67.6209	75.0534	64.7086	72.2546	46.8412	56.4756	97.4251	79.4144	78.14	95.3785	110.129	101.012	96.7267	103.487	106.604	103.032	110.523	110.627	115.335	114.955
chr19!41381343!41388657!2291!CYP2A7	1.23544	4.43566	4.25e-13	7.28839e-11	14.507	18.914	15.9075	8.30946	5.47668	8.88169	10.3157	15.1992	14.6285	12.822	15.8434	6.13747	11.2295	7.77112	9.8015	3.5035	4.43738	11.3497	12.5041	10.6924	17.0698	24.513	24.4512	47.9086	29.8411	26.0637	16.0635	28.5583	21.1872	33.1839	11.0031
chr2!111271397!111334678!7165!RGPD5	-3.42581	4.24659	4.71e-13	7.99569e-11	45.3851	5.64561	7.04711	32.4183	1.48413	44.8525	34.6853	37.2585	38.9	5.92904	4.85507	8.30437	7.51104	26.2861	27.5713	1.11285	1.81266	34.6474	25.081	26.3928	1.13909	1.47232	0.860675	0.949244	1.94958	1.48711	1.35904	2.2848	2.68068	2.32663	2.55335
chr2!111271378!111336309!7640!RGPD6	-3.42746	4.24367	5.18e-13	8.698e-11	45.2838	5.62043	7.01601	32.403	1.47885	44.7374	34.6255	37.1478	38.847	5.89696	4.83285	8.25944	7.45412	26.2064	27.5135	1.10953	1.80474	34.6177	25.0203	26.3567	1.14333	1.46396	0.852285	0.950146	1.9389	1.48358	1.35195	2.2806	2.67157	2.31505	2.54141
chr1!22303417!22315847!1003!CELA3B	1.07599	4.96154	5.21e-13	8.698e-11	19.337	15.2127	18.9291	9.67202	13.895	17.4702	15.3551	24.7685	28.8582	10.4809	11.8119	5.25378	11.1441	21.1583	20.5063	7.10454	10.1955	25.2116	29.0388	29.9726	25.1548	34.9379	43.6108	43.0115	39.6409	38.7679	39.8162	31.0959	38.864	33.0487	28.5058
chr11!123893719!123894655!936!OR10G9	1.16411	3.95684	6.59e-13	1.0905e-10	6.93136	6.62409	8.04367	6.15732	11.3824	7.78182	5.94254	8.60387	8.21586	4.88626	5.46411	3.50805	6.24036	9.14268	8.91894	6.08481	10.177	9.52317	8.01695	8.95953	17.8069	17.4585	13.8724	16.7919	19.4536	16.4071	14.6363	16.5424	20.7662	15.2445	16.2455
chr19!42259397!42276113!2631!CEACAM6	0.79007	5.93631	7.19e-13	1.17905e-10	28.9418	53.2726	41.8043	21.7267	45.1556	26.8076	28.4042	45.7797	45.7191	47.7305	50.3528	25.9668	35.1173	37.7318	36.3836	26.2988	42.009	45.8279	46.4311	42.294	67.7302	65.3261	75.943	69.0514	64.1394	64.3221	69.2865	64.6309	61.6117	65.8863	64.287
chr7!6793739!6838396!3106!RSPH10B2	-2.84637	3.51906	7.4e-13	1.20329e-10	21.8553	5.08322	7.00846	17.9255	0.752161	18.1847	17.717	18.1229	16.7269	4.71048	4.32151	5.72912	4.21413	13.9421	14.5683	4.23876	0.856917	17.0195	14.613	13.5867	1.08308	1.86479	0.30213	1.66336	1.75589	1.05909	0.812326	1.51695	2.07458	1.21339	1.82328
chr1!115110180!115124265!1301!BCAS2	0.646915	6.65783	9.38e-13	1.51368e-10	66.6124	57.6665	66.2569	54.9824	60.5121	70.0523	53.8693	87.9652	88.7258	57.5406	53.2943	65.0096	72.303	75.1329	77.6885	64.5252	60.5587	80.6965	73.4908	69.2464	102.268	85.0623	97.7734	102.562	114.969	95.9988	98.0731	116.997	122.637	116.157	113.133
chr6!26440699!26453643!3002!BTN3A3	0.842284	4.74144	9.51e-13	1.52216e-10	17.7972	16.277	19.8183	14.4202	15.618	15.8617	16.6838	17.8956	17.9587	12.999	12.091	12.0669	14.0178	15.277	16.8302	10.3684	13.2057	19.1493	18.4775	19.2279	26.646	25.814	30.7685	27.4849	26.8112	28.3234	29.0027	30.9961	29.1835	27.8471	26.3245
chrX!5808066!6146923!6679!NLGN4X	1.36999	4.83679	1e-12	1.58906e-10	6.3224	12.4959	7.20049	10.2063	22.6847	12.5161	11.437	10.9727	11.5779	9.0893	10.8367	3.46117	5.10406	19.716	21.1216	9.97892	19.8561	24.7612	23.6004	20.4567	34.9595	38.6299	37.8324	26.783	35.4939	30.8599	29.2177	39.1367	39.1233	41.3967	40.5559
chr16!28390899!28415162!3053!EIF3CL	-3.59853	3.36083	1.15e-12	1.81618e-10	18.417	3.18592	3.63654	14.8969	0.738832	16.1316	16.8504	18.3629	18.5072	3.70412	2.62237	4.24133	4.16554	12.1141	11.4924	0.433838	0.727586	15.4882	16.8988	15.7823	0.613546	0.243836	0.583385	0.514097	0.795223	0.222521	0.497148	0.889655	1.26404	0.683256	1.05996
chr14!20248481!20249423!942!OR4M1	1.5845	5.10234	1.23e-12	1.91381e-10	5.96892	10.9372	20.1259	4.62318	22.3205	3.9074	3.49033	25.6252	26.6776	9.58949	8.61359	10.4571	16.6289	22.4501	22.425	10.8829	20.4368	20.4684	19.951	18.0652	48.028	26.9076	55.7869	54.4979	57.8585	48.4713	53.3385	28.4412	30.2368	46.54	60.6254
chr11!6806247!6807245!998!OR2AG1	0.983607	4.30404	1.24e-12	1.92048e-10	11.6786	8.4297	12.3819	9.01495	9.6461	9.71387	11.7908	15.3505	14.3072	8.11663	8.71408	8.78248	11.5989	9.48638	12.026	5.78642	8.72262	10.7943	13.8723	14.1523	21.8717	19.3212	19.7462	20.8381	20.713	20.9231	16.1959	24.0127	19.8309	24.959	23.4163
chr4!71226492!71232823!598!SMR3A	1.02459	4.18144	1.25e-12	1.92048e-10	10.3162	10.7921	11.9971	8.37288	7.07249	7.62891	8.92932	12.186	13.8147	9.70275	8.69687	8.32485	10.1227	9.70467	11.4513	5.93592	6.39176	9.32611	10.0691	10.8663	17.26	19.5839	18.5749	14.873	20.9173	23.2591	16.8439	18.477	20.3666	21.4865	21.8304
chr1!248308449!248309388!939!OR2M5	1.24376	5.52352	1.31e-12	1.98988e-10	11.8548	25.6508	19.8416	8.30387	36.6977	12.0081	11.2416	35.2756	38.8409	22.3904	22.614	11.0827	16.88	29.5926	29.9698	14.1619	32.9909	33.1231	35.4145	32.7467	53.3314	50.4293	55.8632	51.12	60.76	59.3452	53.8448	58.3432	58.1972	63.7885	67.1438
chr2!88056717!88125286!5502!RGPD2	-3.14194	4.39424	1.43e-12	2.15531e-10	48.627	6.17485	7.27824	36.0457	2.26581	55.0502	39.9481	39.6062	37.7893	6.51352	6.95793	10.6171	7.51812	29.6366	27.3332	1.24218	2.90613	38.4401	28.7734	31.2906	1.82731	1.85793	1.06164	1.42633	3.41178	2.6742	1.21451	2.44479	3.16274	2.87057	4.33434
chr1!12834990!12838048!1778!PRAMEF12	0.71021	5.30531	1.87e-12	2.80514e-10	27.7189	15.1023	30.439	25.1687	17.1267	24.9442	31.4226	31.3679	32.6506	14.8323	16.2273	24.7227	24.4145	27.5227	27.3684	17.3869	16.4777	32.3587	34.2763	33.4576	36.4431	41.4197	42.6651	45.9155	42.2803	38.4403	39.7003	39.3961	40.9504	41.5358	41.4993
chr4!100227543!100242599!2814!ADH1B	0.730448	5.72144	1.94e-12	2.89163e-10	25.5145	43.8862	34.6168	22.8438	40.7232	26.8237	26.9699	38.6238	37.4761	39.1199	37.8835	24.5322	28.2953	32.4729	34.8774	27.2056	36.9445	39.536	40.3964	36.1277	52.4441	51.9413	53.323	49.7801	59.7557	54.3577	52.3401	62.4698	59.1211	59.4836	57.937
chr21!31869173!31869428!255!KRTAP19-4	0.758327	4.98735	2.13e-12	3.12443e-10	23.4782	16.3602	17.1159	15.9536	17.1385	21.7533	21.6187	26.4666	20.8779	16.7754	13.9634	18.6918	20.3028	19.6725	17.3652	15.6863	17.8145	20.0948	23.7025	26.8287	29.083	31.9703	26.9621	30.7753	33.8059	33.3719	32.5435	35.7946	36.446	35.196	35.2592
chr2!111296064!111336309!3304!RGPD6	-3.40716	3.82059	2.13e-12	3.12443e-10	32.8095	4.96695	4.45836	22.471	1.34712	31.3578	24.4367	25.3516	26.4297	5.30971	3.33102	4.94499	4.11427	16.8726	19.5835	0.873918	1.58084	26.7765	17.4029	19.8898	1.05866	0.615487	0.382563	1.06225	0.995722	1.14712	0.865067	1.58822	2.50212	1.44309	1.6528
chr1!25688739!25747363!1618!RHCE	0.997308	5.6331	2.24e-12	3.25856e-10	20.3864	32.0234	27.5651	17.1812	47.2749	25.3282	20.8096	31.6165	32.2737	26.5509	28.3285	18.0353	17.2459	26.3992	31.9143	17.0925	41.8419	33.3491	40.9503	34.6899	55.2033	52.4058	63.4669	54.5113	59.2481	55.2798	58.4404	58.2745	57.4177	59.9331	57.6488
chrX!144329106!144337728!613!SPANXN1	1.49869	4.65486	3.01e-12	4.35377e-10	3.63928	5.45202	7.56501	6.29617	17.5771	6.04681	6.00885	11.0097	10.6149	4.60275	6.61827	4.57894	7.27631	21.0605	21.1185	11.2356	16.5514	20.062	19.1618	17.4806	28.2498	33.8257	29.0238	27.7023	29.9337	28.7562	31.0626	36.4717	37.7149	34.9155	38.6331
chr16!28390902!28437775!3502!EIF3C	-3.5713	3.21298	3.2e-12	4.58231e-10	16.0622	2.77745	3.17029	12.9869	0.644104	14.0633	14.69	16.0204	16.1343	3.22921	2.28615	3.69754	3.63146	10.575	10.0189	0.378214	0.634301	13.5024	14.7386	13.7588	0.534881	0.212573	0.508588	0.448184	0.693265	0.193991	0.433407	0.775591	1.10197	0.595654	0.92406
chr6!26383323!26395100!3878!BTN2A2	0.750285	5.00637	3.58e-12	5.09961e-10	20.2517	14.0564	22.8611	16.5291	21.1836	18.6085	19.6914	24.8717	26.7993	12.8379	15.8092	15.9509	17.0678	22.1113	22.8684	13.7301	19.563	23.2495	25.5488	23.9581	32.4314	30.6344	33.8136	34.0534	33.2486	34.4187	32.6731	33.0566	34.8387	34.5839	30.842
chr1!89517986!89531043!3050!GBP1	0.713054	6.25775	3.74e-12	5.28408e-10	45.7744	42.9465	48.4306	36.629	45.5423	49.8192	42.593	67.8088	62.7857	38.4056	45.5652	35.3358	41.7834	61.1622	61.3346	35.2102	42.9501	77.8141	62.7185	58.1023	70.765	74.205	80.7684	69.2284	93.8651	83.1465	71.5951	89.6589	86.9098	84.6289	93.9289
chr1!248524882!248525929!1047!OR2T4	0.917447	4.87546	3.93e-12	5.51104e-10	17.0893	11.6675	17.8209	13.0266	19.4473	15.7704	14.1195	23.5299	21.7228	10.4099	11.2536	11.3053	16.1024	18.4606	20.361	11.6385	18.0814	22.5814	23.2438	21.5699	32.0754	31.3887	37.2235	31.2725	26.3137	37.0875	22.5733	39.8482	39.8514	26.7878	26.5703
chr2!88055478!88285309!6695!RGPD1	-3.11865	4.16346	3.98e-12	5.54536e-10	40.8291	5.24323	5.98539	29.8096	2.00044	45.3336	33.0068	32.6909	31.479	5.5194	5.87602	8.72914	6.27362	24.7743	22.4662	1.02083	2.52577	32.1706	24.1197	25.8064	1.57022	1.53771	0.881048	1.17543	2.87477	2.20035	1.00398	2.01467	2.60181	2.36429	3.8174
chrX!142967172!142968357!1185!UBE2NL	1.37924	3.48304	4.24e-12	5.85661e-10	1.92102	2.41187	2.94654	2.86088	7.682	3.93736	3.65078	3.96577	4.76814	2.4386	2.44024	2.50276	3.40555	6.95179	6.57518	4.51562	7.00839	7.92435	7.6412	6.60097	11.8393	10.174	9.09891	10.081	12.9757	12.5522	10.2966	12.8481	15.8798	13.698	13.0957
chr17!39576808!39580822!1718!KRT37	0.727877	5.03624	5.01e-12	6.87173e-10	21.6908	21.0365	22.4198	20.6742	16.9863	20.9872	19.1955	23.0883	24.0312	20.0256	19.6831	18.1107	21.4655	22.1717	23.4087	12.1966	15.2244	21.6554	22.9143	24.1926	29.1714	33.4708	35.828	35.9724	32.4823	34.6005	30.2558	31.9744	38.331	37.7012	31.4008
chr9!32629451!32635667!6216!TAF1L	0.7256	5.36203	5.54e-12	7.55838e-10	24.727	18.4139	29.3938	20.3598	28.5475	23.8526	23.0148	30.5307	30.0982	18.2258	18.1984	27.8092	28.6001	26.8298	26.5292	25.4162	27.7546	30.8807	30.3154	29.6136	41.3087	42.0418	41.8766	40.3474	43.5491	44.6255	40.3713	42.6136	43.1281	44.3787	45.0646
chr17!45195310!45266665!5610!CDC27	-0.469623	7.05992	6.23e-12	8.4317e-10	133.569	130.06	124.285	96.1634	94.5097	126.015	149.569	134.041	129.802	128.01	120.801	119.161	117.823	103.43	97.467	98.7218	94.4162	132.821	142.195	149.153	89.9099	90.4445	81.2789	81.8731	85.9761	84.3603	86.4288	89.5261	91.4369	82.4875	87.5777
chr15!43825659!43882451!5927!PPIP5K1	0.565136	7.01746	6.44e-12	8.65237e-10	126.184	113.444	91.8597	107.291	54.7583	110.498	126.216	107.759	103.108	80.3278	82.143	75.549	74.7491	90.4797	88.5063	44.2694	44.1565	96.8094	111.528	101.542	119.056	123.131	138.809	122.906	144.608	130.411	134.729	132.528	145.152	142.275	130.568
chr10!59951277!60027694!6133!IPMK	0.961473	4.6655	6.75e-12	8.95584e-10	6.15777	17.8213	15.5985	5.80835	17.6243	7.1047	5.1272	16.115	16.4235	17.4299	16.6502	13.199	15.3074	15.2444	16.8865	12.5216	17.271	19.2362	18.4123	14.1136	24.6644	25.573	25.5653	23.0041	29.3597	29.121	25.1401	30.1272	27.6576	30.9799	32.3004
chr1!146032541!146057734!4631!NBPF24	-3.75199	3.5919	6.75e-12	8.95584e-10	23.2114	1.62253	6.30275	17.2934	0.443588	24.2474	23.1302	23.474	21.1204	2.21594	1.74744	6.43848	3.6749	15.7389	15.6126	0.509096	0.933399	20.1125	19.3605	17.3038	0.825473	0.474407	0.496256	0.654304	0.983924	0.907209	0.395849	0.80196	0.821854	0.908447	0.976706
chr1!146032541!146082633!5467!NBPF11	-3.72909	3.66118	6.9e-12	9.08299e-10	24.5837	1.72856	6.54645	18.5413	0.497323	25.5511	24.3638	24.8451	22.577	2.36404	1.90654	6.77624	3.91425	16.7551	16.527	0.57661	0.988333	21.4793	20.4301	18.4523	0.898528	0.531388	0.514953	0.745645	1.08447	0.964689	0.443484	0.892249	0.929316	0.952293	1.02914
chr19!12540519!12551926!2664!ZNF443	0.887497	6.03985	7.18e-12	9.39151e-10	24.2936	55.5803	39.1566	20.1067	46.6904	29.3654	22.5217	43.4563	44.0961	50.7009	45.938	33.2791	34.6623	38.5475	40.3927	37.6073	45.4024	62.0438	43.9724	43.6938	87.3037	74.679	73.9455	63.6299	76.5263	88.5166	81.0588	57.4077	68.1713	71.5975	73.1948
chr7!21582832!21941186!13896!DNAH11	-4.21073	5.81578	8.16e-12	1.05993e-09	131.629	2.46147	6.86478	112.074	7.83503	138.695	123.48	127.902	120.18	2.4447	2.95681	7.24506	8.16214	118.269	109.19	7.13915	7.9365	131.519	117.141	111.443	3.44836	3.7082	4.47499	3.35082	2.98911	2.72233	4.35766	3.84671	3.24339	2.94929	2.85539
chr1!152126070!152131704!3569!RPTN	1.02863	7.16334	8.51e-12	1.09829e-09	49.6867	129.704	71.0281	37.0967	87.6974	43.6277	44.9882	120.218	120.879	119.603	114.151	44.3833	70.083	98.0526	101.319	42.3516	82.1279	111.888	121.198	102.996	156.183	155.211	167.72	157.444	182.135	176.138	163.691	186.965	174.881	184.433	203.026
chrX!102564273!102565974!1176!BEX2	1.01087	4.77392	1.01e-11	1.29685e-09	8.22681	32.8682	10.7862	12.6177	13.5806	16.3328	15.5137	8.59078	7.25031	26.3527	27.3417	8.10616	9.79817	14.93	15.0823	7.00547	11.6566	19.8206	21.0626	19.8919	26.184	29.6747	35.6645	29.0841	30.2639	30.3284	28.1427	34.7386	27.3814	32.6587	32.4894
chr4!146054801!146100832!7434!OTUD4	0.751981	7.12815	1.07e-11	1.35933e-09	77.7787	73.1741	102.803	66.6544	106.556	81.431	70.4385	110.248	110.139	67.7383	62.8089	83.1199	98.096	96.1596	101.386	79.1105	98.4632	116.282	106.426	98.9244	144.428	147.849	150.488	138.794	168.287	150.405	142.11	160.977	157.94	160.767	167.046
chr9!21350316!21350886!570!IFNA6	0.667177	5.84013	1.22e-11	1.53759e-09	37.0615	33.6433	34.4571	27.9996	41.2335	36.8805	36.6044	45.7995	46.0923	32.1349	30.2117	26.8053	33.8627	39.3019	38.2914	28.7674	39.9536	49.5484	47.2168	45.5571	59.4876	59.9176	63.7706	59.1637	62.8713	63.1683	56.3682	55.82	55.7469	58.3386	57.6439
chr9!21216371!21217310!939!IFNA16	1.05992	5.10205	1.31e-11	1.65108e-09	17.3579	14.9241	22.0204	13.9972	24.7296	10.9591	9.00381	30.7339	29.3262	13.8607	14.0188	17.1458	19.9619	24.2764	25.7436	17.6883	23.4857	17.7418	15.9098	14.8848	41.1588	39.891	42.9121	23.4474	48.2633	27.9305	40.9346	40.5746	43.4546	44.8592	42.7261
chr9!21201467!21202204!737!IFNA7	1.06238	5.03145	1.34e-11	1.67565e-09	11.4901	12.4157	16.8409	9.87215	25.9057	11.7823	8.9559	24.6912	27.0405	11.3306	12.6492	12.6831	15.8507	23.5229	23.9676	11.5737	24.9266	26.3881	22.6534	23.9219	36.7494	36.5354	37.5491	33.4825	42.6334	38.8121	34.609	36.9038	36.6777	39.5776	40.79
chr2!110550334!110615282!7809!RGPD6	-3.57683	3.50503	1.53e-11	1.89627e-09	24.0992	2.62986	3.54212	18.2937	1.00583	25.2405	19.4817	19.4245	20.7585	2.97791	2.14167	4.3201	3.05652	14.0194	13.2716	1.09231	1.08914	19.7406	13.8911	15.4083	0.572754	0.820767	0.382585	0.287529	0.693892	0.652475	0.532609	1.00796	1.37828	0.956263	1.38448
chr11!111385509!111407756!795!C11orf88	-0.588141	5.77114	1.66e-11	2e-09	57.8121	61.7536	50.3709	46.0876	36.8596	67.8836	51.1211	50.9617	51.3414	56.8991	56.4874	48.7634	49.7601	45.5314	39.903	40.9847	36.7011	53.093	43.6079	42.8421	33.7798	31.6318	35.1228	34.4673	33.6145	34.0241	29.431	30.5393	33.0889	29.943	31.5465
chr6!27925018!27925960!942!OR2B6	0.678786	5.30213	1.72e-11	2.11067e-09	27.3314	20.4553	22.2977	21.3441	27.3447	25.921	26.1643	30.8118	30.8135	20.0486	19.1744	19.3963	22.1249	27.0967	23.9406	24.9435	27.1924	30.361	29.4665	29.6489	38.9784	37.0076	39.8478	36.4708	41.2181	42.6448	38.3769	40.975	40.6477	41.4598	44.0149
chr13!36875774!36944317!5395!SPG20	0.494418	6.66363	1.82e-11	2.21905e-09	80.9126	77.5545	78.2103	69.9781	58.8439	85.5944	70.543	76.3436	71.7805	77.5615	75.7792	77.5114	78.6555	65.2302	65.1829	57.0802	59.1047	80.0042	66.3612	64.4632	86.0848	97.9663	89.8214	89.4513	107.344	105.663	90.4833	105.639	108.34	107.56	115.357
chr1!15783222!15798586!920!CELA2A	0.873834	5.02229	1.83e-11	2.21905e-09	19.8443	20.4183	21.4077	17.2342	18.6731	14.9327	21.6309	26.8231	27.2491	13.8502	18.249	8.23186	9.29246	24.6441	19.358	9.24276	14.3999	16.8129	34.8319	30.4911	26.1153	35.6624	41.9872	34.0493	32.2026	32.9574	34.7524	35.267	38.4641	44.0137	32.1367
chr20!23965689!23969416!1145!GGTLC1	1.07614	4.24316	1.88e-11	2.25524e-09	10.7955	26.7125	11.5547	8.72305	8.7243	10.1194	11.4213	8.57024	10.9918	13.4536	19.6762	1.87327	5.4491	8.6121	9.97485	1.24932	3.86256	9.34602	9.86027	8.20216	18.3125	18.6326	19.3688	21.1138	20.2203	18.7678	21.1577	23.2052	24.7678	23.6071	19.6874
chr7!144052488!144077725!5488!ARHGEF5	-2.59477	3.41879	1.92e-11	2.29199e-09	20.0803	5.91761	5.44278	13.2671	0.968822	12.337	15.9101	18.1033	21.2268	5.10387	5.20227	5.25935	4.48948	11.9862	11.5873	0.979865	0.911621	12.1121	14.7663	14.6374	1.32348	1.58806	0.924764	1.1122	2.04523	1.4301	0.984143	1.72717	1.59024	2.05062	1.62827
chr11!1628794!1629693!899!KRTAP5-3	1.48768	3.11567	2.18e-11	2.58842e-09	5.79863	10.281	3.55015	4.58324	3.33796	3.34464	4.8122	2.48705	2.04207	3.61937	5.64099	0.913108	1.12224	1.88738	1.93795	0.795588	1.15753	1.16648	1.92816	2.67302	6.61223	7.63436	9.35199	11.0814	9.68684	8.39203	7.69607	9.74204	10.6135	9.12535	8.71272
chr11!7960122!7961067!945!OR10A3	0.767992	5.114	2.32e-11	2.74121e-09	20.4033	15.4391	22.5156	16.6955	27.2792	19.9139	20.2738	25.4124	22.7939	14.7599	14.5692	20.0352	21.6332	21.3639	22.6611	19.1738	26.1955	25.1953	25.7526	23.457	35.2342	35.2378	35.0601	33.6791	37.8479	38.1015	33.7913	36.602	35.873	38.0079	37.0652
chr15!76640526!77176217!5035!SCAPER	-5.06728	4.31121	2.54e-11	3e-09	38.5565	0.457773	1.57116	38.5344	4.14395	47.4299	43.2114	35.1097	36.5098	0.759217	0.270015	1.52517	1.36572	36.5954	35.8805	2.96732	4.2647	44.3675	40.9006	37.5239	0.880716	0.292096	0.445026	0.81828	0.555564	0.479345	1.15881	0.036697	0.239078	0.689333	0.160678
chr12!21788274!21810789!1600!LDHB	0.621896	6.36874	2.54e-11	3e-09	47.8045	60.6762	73.4986	40.3721	51.2809	45.6533	47.866	57.0739	58.4147	60.497	57.7394	71.9101	76.2313	50.5338	49.1057	45.0167	50.3925	55.9936	56.2932	57.486	81.0904	79.8334	80.4237	74.485	86.4909	91.5456	78.6246	94.6715	90.47	89.2896	91.9909
chr14!50885210!50999376!4435!MAP4K5	-4.62168	3.91108	2.56e-11	3e-09	30.4171	0.343005	1.91288	26.4073	3.61017	29.8135	28.5727	27.8397	31.5054	0.415573	0.150839	2.03601	1.79593	24.8402	25.005	4.49765	3.58725	29.7394	25.8063	26.4228	0.758519	0.458527	0.492278	0.791356	0.67436	0.52404	0.582237	0.824903	0.107771	0.114622	0.30679
chr19!36208920!36229779!8469!KMT2B	-2.39139	3.42702	2.76e-11	3.1842e-09	16.2646	3.53258	3.62683	12.1784	4.77276	11.095	17.5753	16.8865	14.2658	3.65126	2.73665	3.78019	4.0096	13.3508	12.3802	5.44254	5.1607	11.178	19.0377	16.4254	2.64962	1.60794	2.96462	2.58944	1.00335	0.897163	3.55176	1.18904	1.12037	0.941765	0.646976
chr1!89445138!89458643!5087!RBMXL1	0.90406	4.3365	2.94e-11	3.36674e-09	8.25628	18.305	11.0787	7.38715	11.3902	10.3083	8.90286	11.7857	13.0199	14.2061	16.1371	4.28408	9.04481	13.5353	12.4246	4.76479	10.244	15.1096	13.0204	13.3136	19.5459	19.8665	22.837	20.1536	21.8432	20.0849	20.7772	20.8343	21.4119	22.3018	22.0228
chr1!23636275!23670853!2741!HNRNPR	0.515569	6.91924	3.01e-11	3.423e-09	78.009	102.278	83.9554	65.1333	87.9874	79.4273	75.8314	92.885	92.1817	96.6605	97.0106	70.8809	87.2533	81.3977	84.9427	58.8852	81.4421	97.1422	97.4899	95.0059	113.707	108.663	119.75	119.048	122.919	124.284	127.525	122.827	124.517	122.34	127.439
chr7!143806675!143807632!957!OR2A2	0.79871	4.71044	3.03e-11	3.42949e-09	13.1066	11.5124	18.0432	9.91892	16.8568	12.974	11.8051	20.3995	22.5721	10.2951	11.9512	12.2854	16.9509	16.3938	16.8143	12.733	16.2061	20.1476	21.4258	20.0625	26.304	28.9333	24.3344	27.5166	26.6007	26.6766	25.6642	24.8098	28.431	29.8016	27.5128
chr11!102980159!103350591!13699!DYNC2H1	-4.68404	4.88949	3.92e-11	4.40976e-09	60.6798	0.928753	1.99924	63.458	6.65395	72.6616	55.915	56.6758	57.1721	1.06636	0.404847	1.7455	1.81018	61.3519	60.2155	6.20727	6.72712	74.0229	54.487	58.7755	1.91292	1.34397	2.0397	1.40671	0.92594	0.538984	1.37704	0.720251	1.32196	0.816385	0.644252
chrX!100663120!100669128!2392!HNRNPH2	0.963335	4.22323	4.3e-11	4.81201e-09	5.44358	11.4184	6.26083	8.9616	13.5472	9.70952	10.6552	7.00176	7.1717	10.4638	11.1327	4.92628	6.30449	11.3598	12.4528	9.65694	13.0763	13.0526	14.8367	14.0646	17.8992	19.1057	19.4316	17.288	19.8876	19.537	19.3243	19.991	20.67	21.0981	20.7158
chr14!50234786!50249856!1806!KLHDC2	-0.464762	6.97421	4.35e-11	4.84355e-09	141.248	117.835	117.225	111.619	82.7113	153.028	110.149	133.201	126.759	119.074	120.386	115.949	107.861	100.514	107.777	75.6861	82.9729	144.333	105.768	110.398	81.7153	74.5879	77.4431	76.8643	89.5424	84.9938	80.6582	82.0825	88.0902	78.7652	84.5931
chr12!123011808!123110947!6965!KNTC1	-5.67659	5.29878	4.43e-11	4.87292e-09	97.1092	0.367326	1.24154	75.4897	3.47277	105.124	90.7737	93.0819	83.6596	0.362625	0.269554	1.43711	1.72298	73.7578	73.652	3.36974	3.84148	95.0222	85.9471	84.0538	1.37762	0.901978	0.563679	1.30826	0.575904	0.269515	1.34429	0.379355	0.454949	0.717277	0.61773
chr18!61322430!61329197!1777!SERPINB3	1.10792	6.38149	4.44e-11	4.87292e-09	29.7713	34.6187	46.2522	25.7992	65.0774	30.6179	24.6375	63.1789	65.3608	29.6044	29.1697	26.2715	41.8941	68.1398	60.7864	34.1823	60.1596	71.8891	65.3695	60.757	95.8595	106.407	108.409	80.6213	102.389	99.7918	89.8392	107.639	110.816	97.3825	124.568
chr3!184529930!184770402!5047!VPS8	-5.33158	4.33627	4.47e-11	4.87292e-09	42.5377	0.07307	0.670208	45.3666	3.21231	47.8308	37.4072	40.4244	38.6054	0.072134	0.166755	0.823733	2.00952	38.3988	41.98	2.91302	3.19191	41.2775	35.0279	40.1992	0.446885	1.07207	0.443968	0.496711	0.313723	0.318804	0.433522	0.406369	0.161345	0.323008	0.25866
chr7!121958477!122526813!6090!CADPS2	-4.53118	4.09698	4.48e-11	4.87292e-09	37.4878	0.544998	1.7245	30.4073	4.27598	36.3489	29.3729	35.8807	38.4681	0.538023	0.637826	1.52185	1.2948	26.5369	29.172	4.51072	4.23569	35.5231	28.6693	30.8503	0.605742	0.700634	0.742154	1.02016	0.153107	0.469696	1.55362	0.421724	0.810994	0.394336	0.416644
chr2!32582095!32843965!15702!BIRC6	-4.40208	5.29432	4.59e-11	5e-09	95.3388	1.35927	3.58745	73.8944	4.6944	94.4377	89.6281	89.6378	87.9756	1.26797	1.84023	3.48582	4.00903	71.6499	71.2255	5.12865	4.69519	89.247	83.9449	78.0819	2.54413	2.67924	2.25762	2.37955	1.88119	1.54276	2.83961	2.22755	1.04059	1.3363	1.36185
chr1!147574322!147599571!4631!NBPF24	-3.46731	3.60786	4.87e-11	5.2363e-09	28.5251	1.70714	5.06576	18.3577	1.09592	24.8631	20.2743	20.6666	22.1995	1.73934	2.507	4.95752	3.25639	15.7601	15.4245	0.703582	0.738941	19.2221	19.1882	19.6442	0.383845	0.619474	0.893261	0.602525	0.786379	1.25465	1.21309	1.68372	0.810386	0.969011	1.18714
chr2!87140934!87239861!5500!RGPD2	-3.14941	3.61899	4.92e-11	5.26663e-09	26.8616	3.428	3.48173	19.8857	1.42443	28.6827	19.3453	21.0825	21.2139	3.40481	2.80145	5.01196	3.63492	15.7648	14.1269	0.948829	1.22254	20.7481	16.3762	15.9073	1.15725	1.34361	0.57454	0.471654	1.18032	1.00766	1.1146	1.49832	1.80242	1.27486	1.8721
chr1!147574322!147624469!5467!NBPF11	-3.45446	3.67523	5.19e-11	5.51537e-09	29.9968	1.85082	5.27907	19.4381	1.13832	26.324	21.4019	21.9747	23.4911	1.87292	2.66836	5.10034	3.32663	16.7776	16.5669	0.755892	0.757722	20.3632	20.3466	21.0627	0.398569	0.773834	0.998378	0.618048	0.849555	1.27862	1.34127	1.76084	0.867794	1.04207	1.26793
chr5!89854616!90460033!19333!GPR98	-4.44783	5.70118	5.26e-11	5.5687e-09	122.936	1.81811	4.21178	108.148	7.93069	132.087	113.942	116.165	112.832	1.79484	1.33164	4.41312	4.00315	103.545	102.846	5.81103	8.02008	122.847	106.456	107.174	3.26654	2.62872	3.12734	3.79763	2.26224	1.28445	2.66519	2.95318	2.27448	3.0855	2.13131
chr2!180809603!180871780!3279!CWC22	-4.23361	3.95076	5.36e-11	5.62566e-09	24.7496	0.309287	2.08811	26.1099	4.8645	34.3004	30.6769	24.4085	27.3217	0.305328	0.085556	2.14005	2.17808	24.7256	25.0387	5.76821	4.83362	33.6895	28.2058	30.7726	0.751962	1.10746	1.51856	0.904143	0.214613	0.845093	0.889697	1.1608	0.140366	0.037421	0.482237
chr8!48685668!48872743!13508!PRKDC	-3.49121	5.1535	5.38e-11	5.62566e-09	76.5447	3.22323	5.52316	64.0271	7.01343	87.4669	72.514	71.623	74.9522	3.42286	3.1344	6.15151	4.96877	61.7861	61.8157	8.80325	7.0815	81.005	70.1584	66.8314	3.80635	4.58357	4.72829	4.50733	3.60896	2.9739	3.74444	3.21856	2.1702	2.14509	2.17243
chr19!44889807!44905777!2686!ZNF285	1.09258	5.66534	6e-11	6.24414e-09	14.3398	27.0906	27.5527	9.75742	39.1173	15.1318	12.0476	34.4526	40.8947	24.7616	23.8374	16.3849	28.3291	28.2161	33.0801	28.0089	37.2448	42.334	40.7761	39.1	59.6044	53.9568	51.9425	61.3314	58.418	71.8973	53.8363	69.1202	69.3792	61.496	58.0899
chr1!12907260!12908578!1108!HNRNPCL1	1.26505	4.36194	6.17e-11	6.38828e-09	9.3686	11.5244	18.2185	9.83811	5.23488	10.0596	7.94284	13.5649	13.5864	7.88583	8.99807	6.54833	9.05763	13.7601	15.5493	1.91265	3.82899	13.0352	11.8981	10.9326	24.5651	30.3324	35.1396	17.0773	3.62019	25.0096	27.8595	17.91	22.0161	30.3123	31.3304
chr5!23507723!23528706!3691!PRDM9	0.934681	4.24359	6.36e-11	6.54775e-09	5.36568	14.6811	10.9971	3.96364	12.6426	4.9721	4.17263	12.8107	14.7113	12.4712	12.8333	5.48112	8.02035	12.2653	13.1575	8.82766	11.5973	12.8627	11.9139	13.6589	17.7622	18.7914	19.7584	17.411	18.0647	18.0522	17.8798	21.4756	23.1651	23.3043	21.1664
chr7!48211056!48687091!17184!ABCA13	-5.28608	5.11121	6.67e-11	6.83539e-09	84.1054	0.126082	2.02716	69.1818	3.55821	90.9556	70.5866	79.1579	74.5897	0.124469	0.151953	1.97091	1.59139	67.8876	66.5472	3.51938	3.53562	83.9328	66.5741	72.0199	1.70405	1.37149	1.07214	0.660926	0.488349	0.271538	1.63001	0.960193	0.402794	0.33663	0.918051
chr11!55872518!55873457!939!OR8H2	0.898836	4.67408	6.89e-11	7e-09	12.7275	12.4204	14.1186	10.4701	16.5794	11.7321	9.45136	20.9008	23.2003	11.4618	10.5026	12.4363	12.4974	18.2531	19.7651	11.6229	16.2184	18.4017	15.4726	14.7543	14.8595	23.6871	24.8213	23.6796	25.5181	29.5869	29.9138	29.634	30.6162	32.2396	34.9523
chr17!34581028!34591996!2135!TBC1D3H	-3.46213	3.94982	7.29e-11	7.39128e-09	30.9101	3.24951	4.63799	23.5863	0.688619	34.9781	26.3304	31.7081	32.4744	4.16711	3.78025	4.60146	3.75553	24.7865	20.6273	0.583155	0.421797	31.5918	23.7909	21.9367	0.653541	2.44926	0.340867	0.347153	1.03827	0.946226	1.2187	1.47124	2.10604	2.17576	1.54155
chr11!71259465!71260653!1188!KRTAP5-9	1.1032	3.76832	7.58e-11	7.64183e-09	7.08982	15.5405	6.8426	6.01463	5.57742	6.41478	7.32473	6.18632	5.56309	11.6451	13.3693	4.27961	4.24619	4.82292	4.37917	4.41502	4.0765	4.55403	5.31805	5.22203	12.3725	11.9365	13.2673	15.7255	15.3567	15.1691	14.1366	13.8422	15.5864	15.4045	13.9912
chr12!88442789!88535993!7955!CEP290	-5.16828	4.56879	8.24e-11	8.26521e-09	49.2711	0.24628	0.661817	44.967	4.33429	59.307	49.1436	47.458	49.5808	0.243128	0.34723	0.642447	1.27159	46.2416	44.6414	5.60439	4.30677	56.6249	46.0119	43.1573	0.307551	1.15264	0.770387	0.920743	0.278655	0.206758	0.968854	0.740938	0.520723	0.363586	0.503872
chrX!73802810!73834461!10629!RLIM	1.2256	4.346	8.44e-11	8.42154e-09	3.15471	8.83443	7.64538	4.2298	17.4852	6.36745	5.21911	7.51822	8.01028	8.11554	7.76377	4.96269	7.00653	12.9859	14.6633	9.36339	16.525	16.7006	16.5551	15.2975	22.5719	23.2337	23.3405	19.8631	22.7338	21.9078	22.2541	25.4669	25.8865	26.3887	24.9238
chr15!63900816!64126147!15197!HERC1	-4.75245	5.27965	8.54e-11	8.47488e-09	86.179	0.840237	2.29759	72.8802	6.74948	93.5709	85.9614	82.8299	88.8481	0.896861	0.391921	2.24254	2.43364	80.683	69.6611	7.56861	6.76457	88.8565	82.8338	84.7765	2.13186	1.66192	2.56704	1.97092	1.38918	0.648199	2.26598	1.34836	0.98081	1.44645	0.589216
chr4!39824482!39979576!7594!PDS5A	-4.18865	3.66047	8.7e-11	8.58791e-09	23.6394	0.582748	1.65956	22.0121	3.0207	24.9482	23.3993	21.9482	22.2836	0.57529	0.238702	1.72257	1.65369	19.2282	21.2373	2.77669	3.00152	23.9872	22.5468	20.4782	0.651894	0.846396	0.469074	0.852561	0.70427	0.303692	1.25112	0.408762	0.454564	0.297771	0.01937
chr14!20611894!20612821!927!OR4N5	0.693372	5.65171	8.77e-11	8.62171e-09	40.4694	19.6674	30.0446	34.4613	28.4824	37.3575	37.8948	42.4544	43.1504	18.6302	17.343	27.3085	29.3567	34.0343	37.3534	21.7179	27.1143	42.0363	42.9097	40.7887	48.2072	49.3585	51.8966	49.7124	53.5567	51.9556	47.9287	55.2317	54.2719	55.0838	58.9882
chr2!23971533!24149936!8055!ATAD2B	-4.43476	3.86661	9.05e-11	8.84706e-09	28.0658	0.394878	1.51039	26.5345	3.23036	33.4028	26.2217	25.9352	25.2018	0.389825	0.150027	1.55823	1.64474	25.7111	24.9184	3.51558	3.16017	30.6861	24.3768	25.361	0.889843	0.800209	0.660965	1.20159	0.484868	0.45943	0.592204	0.662924	0.173617	0.274201	0.093588
chr19!55105040!55113846!3722!LILRA1	0.80929	5.12948	9.53e-11	9.2677e-09	22.2564	21.9342	22.5587	19.4289	24.0898	21.3803	23.9505	25.0854	27.5773	15.3751	20.0201	7.08603	12.6757	24.3066	26.4274	8.90359	19.528	26.5933	30.4803	28.3749	36.8308	36.9381	44.2251	43.3875	38.0643	38.1284	30.4624	37.4852	30.9577	44.393	28.7558
chr2!152341852!152591001!26307!NEB	-4.07771	6.24025	9.73e-11	9.41419e-09	179.378	3.91989	6.2838	151.566	13.8705	183.517	161.175	176.976	173.893	3.82648	1.73002	5.81703	5.22177	153.25	151.505	11.7059	14.0875	174.487	160.101	158.762	8.85904	6.8819	5.27941	5.00833	4.71604	2.62863	5.22855	3.92058	4.88132	5.56722	3.94964
chr12!18414473!18801352!4844!PIK3C2G	-5.60815	4.39017	9.9e-11	9.48679e-09	47.187	0.123714	0.867237	41.5881	1.7088	51.2051	44.5069	43.9904	46.1355	0.122131	0.138103	0.841853	1.22774	39.2313	40.6272	0.710925	1.69795	44.0898	42.2355	37.0546	0.599773	0.262382	0.110701	0.450024	0.428563	0.007381	0.520868	0.396698	0.208306	0.195413	0.649076
chr8!110374705!110543500!14017!PKHD1L1	-5.41824	5.25479	9.9e-11	9.48679e-09	92.5893	0.361757	0.914669	74.3681	4.43256	97.8217	86.5508	88.094	89.1475	0.357128	0.4049	0.963463	1.08723	68.2546	69.8338	3.69656	4.35017	95.9389	82.4017	78.6164	1.48362	1.18135	1.33077	0.875574	0.712902	0.562468	1.49205	0.532547	0.779221	0.508982	0.573232
chr18!214519!268059!2120!THOC1	-5.21559	3.93073	1.01e-10	9.60204e-09	25.9961	0.250059	0.514689	28.4767	2.65997	32.5846	31.1694	25.917	30.3564	0.246858	0.223941	0.499625	0.788982	28.488	27.0281	1.6119	2.75636	35.7164	29.1126	28.5228	0.369654	0.453922	0.686558	0.2365	0.182567	0.092762	0.539279	0.444494	0.158653	0.157102	0.043365
chr10!30900707!30918647!774!LYZL2	1.068	4.81818	1.06e-10	1.01021e-08	8.52917	16.5869	16.5997	6.43528	24.7193	9.07568	8.20839	17.5195	18.8431	12.4059	13.9962	6.39765	11.6284	17.4104	18.6327	9.51455	20.9944	21.8319	24.4288	21.3528	32.6466	28.4551	38.5254	30.3329	28.2759	29.6347	37.233	33.4209	34.284	29.5778	31.3096
chr16!53088944!53361414!11462!CHD9	-4.9665	4.47036	1.23e-10	1.16224e-08	47.2758	0.355928	1.516	43.2511	2.3914	50.3991	46.4656	44.3831	47.4001	0.351373	0.369014	1.49704	1.07941	44.6545	40.8287	2.71789	2.37622	51.603	44.2372	39.7763	1.28571	1.06926	0.670013	1.1202	0.446652	0.544351	0.660378	0.548087	0.216221	0.218695	0.425098
chrX!3226608!3264684!9792!MXRA5	1.00874	6.26701	1.24e-10	1.16877e-08	17.6682	67.28	40.8314	30.6348	57.8997	34.5189	31.8732	31.0388	30.4699	56.7407	58.6039	21.5367	31.6798	56.2506	58.3685	32.1956	53.7902	63.8965	64.2316	59.7695	79.1276	88.0326	88.4322	85.498	83.611	84.0852	79.2691	100.816	112.265	100.238	103.228
chr6!84833959!84937353!5218!KIAA1009	-4.78302	4.05142	1.33e-10	1.24491e-08	33.2561	0.450553	1.53174	28.8218	2.3737	37.3266	33.7604	30.6568	30.6556	0.444787	0.169561	1.48691	1.13465	32.819	27.3833	3.82782	2.35863	35.9556	31.8999	29.488	0.586089	0.40364	1.14879	0.655896	0.741746	0.531058	0.256878	0.343478	0.644585	0.063828	0.278373
chr3!97851541!97852483!942!OR5H1	1.08853	4.18481	1.37e-10	1.27761e-08	4.05983	9.29785	9.72992	4.18024	14.132	5.86111	4.27762	10.2413	9.41945	8.28513	7.67434	7.70228	10.4847	10.5463	11.996	5.53987	11.5568	16.0913	12.6873	12.2084	23.5169	23.9008	17.8502	17.5411	22.9902	17.1756	16.2171	15.3387	19.6755	16.543	26.6822
chr4!155504279!155511897!3916!FGA	0.598242	6.81155	1.38e-10	1.27761e-08	90.7016	49.4174	81.8774	82.323	58.2541	89.1016	90.7846	88.6195	96.6717	48.721	50.2793	78.5613	86.0769	83.3545	82.2874	60.746	57.9456	90.1299	87.8892	88.3965	108.611	115.386	114.028	114.791	124.309	114.594	99.6553	119.478	116.286	124.213	125.387
chr10!38238794!38265453!3736!ZNF25	0.586363	6.34558	1.43e-10	1.31644e-08	56.0327	47.492	59.4199	49.5455	57.2172	61.9231	51.0366	57.7295	61.6581	47.2131	44.4765	54.6897	56.987	51.6693	53.4469	52.8314	56.6825	70.1988	57.8078	56.0382	77.6422	81.599	74.76	73.9397	84.5785	79.6079	82.202	93.3197	82.1719	89.9875	89.5958
chr7!130146079!130353598!1734!COPG2	-4.24381	2.9353	1.49e-10	1.37153e-08	10.7388	0.451939	0.943894	13.2646	1.63766	12.6914	11.9898	9.38412	12.187	0.419911	0.796485	1.19115	0.79619	9.85612	12.015	0.962445	1.62727	11.0783	11.3514	10.4503	0.011023	0.429314	0.28716	0.792011	0.111604	0.01031	0.170516	0.202458	0.275642	0.060655	0.11664
chr2!43457974!43823185!6786!THADA	-4.72016	4.51065	1.55e-10	1.41653e-08	49.141	0.665721	1.25821	42.714	3.27946	49.4202	48.7316	47.7106	48.0973	0.767852	0.667809	1.22138	1.42022	40.6764	40.9175	4.13786	3.32352	47.2208	47.5219	48.749	1.31256	1.40738	0.956721	1.51303	0.401841	0.35039	1.1648	0.604464	0.670425	0.291896	0.430811
chr11!56127690!56128764!1074!OR8J1	0.846829	4.47136	1.61e-10	1.46384e-08	11.382	8.90622	13.8679	9.68821	15.0954	12.7674	10.7262	14.3606	16.3906	8.28378	9.04181	11.8593	14.1154	13.9668	13.2703	11.7898	14.4034	15.6892	15.2266	14.5892	15.3587	20.5068	21.5586	19.8709	24.6529	23.4709	17.9497	27.5435	27.8227	26.1959	25.9879
chr16!18411775!18426519!1159!NPIPA7	-3.21599	2.44295	1.64e-10	1.48506e-08	5.04777	2.20744	3.1774	4.9501	0.034754	5.63596	5.2684	7.62719	6.24787	3.06265	2.17846	2.87877	2.19913	4.5829	3.94592	0.045712	0.069066	7.25901	4.29005	4.99303	0.461766	0.07833	0	0	0.212511	0.185102	0.238104	0.318844	0.946976	0.347863	0.412471
chr3!25639395!25705863!5343!TOP2B	-4.98479	4.16257	1.8e-10	1.62023e-08	35.5286	0.254517	0.704555	34.1313	2.7441	44.2592	34.2799	33.3687	34.0845	0.132018	0.113089	0.683933	0.720519	34.0164	31.439	2.40459	2.72668	42.0553	32.0586	35.7785	0.440015	0.768005	0.430126	0.889428	0.516953	0.133841	0.616103	0.370024	0.546675	0.16732	0.430159
chr9!114122972!114247025!7391!KIAA0368	-4.75586	4.6908	1.88e-10	1.6771e-08	62.8406	0.205821	1.47262	49.972	2.82845	62.3141	55.1113	57.1409	51.9043	0.203187	0.639422	1.37936	1.41173	43.3689	46.8038	6.8779	2.76446	52.8004	51.0474	56.3538	1.51028	1.15707	1.2619	1.38623	0.811685	0.232211	1.31215	0.797478	0.342502	0.415048	1.12694
chr2!225629806!225907330!7431!DOCK10	-5.03159	4.85512	1.88e-10	1.6771e-08	67.0331	0.713396	1.18203	55.4057	3.72928	76.1095	59.2958	63.4305	61.4959	0.704266	0.371715	1.14744	1.30767	58.0731	52.7388	3.59333	3.64636	64.2934	56.8161	60.3633	1.45842	1.07998	1.56437	1.20569	0.651061	0.495603	0.986773	0.91005	0.202489	0.787884	0.311765
chr14!89081173!89259096!7171!EML5	-4.69353	4.35738	1.92e-10	1.70695e-08	42.7378	0	1.32379	37.457	3.21854	48.0501	40.3134	42.242	43.4357	0	0.195605	1.44014	2.0067	39.8985	36.858	1.51826	3.19811	45.7956	39.7671	38.0652	0.748987	1.12926	0.632948	1.0974	0.561814	0.817727	1.24245	0.45091	0.348073	0.752895	0.335889
chr12!112597991!112819896!15450!HECTD4	-3.13491	4.46546	1.97e-10	1.73991e-08	42.8333	2.48391	3.01741	41.3215	9.94735	37.4906	43.2465	40.0541	39.081	2.56552	2.99323	3.45184	2.63437	38.6256	39.3816	7.32294	10.2028	37.9422	39.8441	40.7649	3.71142	2.96386	4.73515	3.56688	1.44956	1.71488	3.61953	2.25551	1.05985	1.05743	1.96363
chr17!38544772!38574202!5753!TOP2A	-4.85437	4.36255	1.99e-10	1.75143e-08	46.185	0.769231	0.730209	36.2228	2.54504	54.4462	40.0056	42.9881	39.9308	0.759387	0.60767	0.975801	1.02452	38.3329	33.2489	3.20939	2.56367	51.2462	37.5682	37.6785	0.980111	0.795329	1.13517	0.97003	0.477053	0.270358	1.1718	0.571685	0.400018	0.006094	0.36115
chr4!39184023!39287430!4520!WDR19	-5.49891	4.68602	2.07e-10	1.8e-08	63.4875	0	1.12856	49.7156	2.22339	65.2325	49.8686	59.2949	55.8011	0	0.028646	1.09553	0.593261	48.2292	47.5812	2.83655	2.20928	64.5558	48.8709	48.1411	1.2221	0.518194	0.508443	1.5433	0.097306	0.043508	0.71956	0.572296	0.344647	0.007756	0.089493
chr17!10424464!10453017!6151!MYH2	0.612191	9.23324	2.08e-10	1.8e-08	443.098	282.694	444.874	398.365	404.069	463.421	439.138	463.718	467.628	276.569	278.59	410.543	447.239	419.88	430.106	371.861	398.094	495.135	462.217	469.687	591.537	625.908	598.443	610.688	640.997	655.387	593.732	659.047	655.965	673.111	697.568
chr11!1012823!1036706!8003!MUC6	-2.76915	4.23157	2.08e-10	1.8e-08	34.7392	2.88867	4.71401	28.7566	7.12428	30.2028	37.8738	32.9329	32.2397	2.76925	2.78544	3.95729	5.13879	28.158	28.1523	7.3615	7.04405	28.5298	38.0981	33.9793	3.78789	3.20802	4.90569	3.18965	1.78061	2.08869	3.5837	1.94398	1.2387	2.11367	1.9138
chr1!237205701!237997288!16365!RYR2	-3.94053	5.68006	2.12e-10	1.8323e-08	117.814	2.18588	3.77882	109.738	7.72978	124.037	109.481	112.1	113.796	2.09533	2.67028	3.91579	5.25644	105.138	102.762	10.936	7.7822	107.56	103.338	101.198	3.24929	5.27009	4.71031	5.18437	3.5132	2.75842	3.79657	3.02587	3.81739	3.50264	2.5583
chr6!146920135!147136597!5289!ADGB	-4.64073	3.86374	2.15e-10	1.84767e-08	30.5199	0.278905	0.66533	24.9243	2.73023	32.449	24.8332	28.3077	28.7863	0.279638	0.428413	0.645857	2.00793	24.7534	22.9256	3.24052	2.84911	32.206	22.614	27.3721	0.939609	0.882268	0.626429	0.395674	0.78501	0.101406	0.838553	0.094324	0.023429	0.145829	0.406739
chr2!87144737!87241099!6692!RGPD1	-3.13402	3.39762	2.22e-10	1.9e-08	22.0157	2.81739	2.86156	16.2618	1.17071	23.5775	15.833	17.3273	17.5145	2.87654	2.30245	4.11922	2.98746	12.9715	11.6178	0.77982	1.00478	17.2197	13.4661	12.9969	0.951121	1.10428	0.472201	0.387642	0.970079	0.828171	0.916065	1.23143	1.48401	0.987526	1.53864
chr17!76419777!76573476!13723!DNAH17	-2.26233	4.87398	2.35e-10	2e-08	48.6633	10.2219	5.48632	46.2309	10.9556	42.1218	59.0958	50.7957	53.9983	11.27	9.52322	5.96058	5.51196	47.2783	46.4483	14.2595	11.1325	44.0231	59.1585	52.2222	7.1898	6.41834	8.01194	9.65339	5.29209	5.99662	6.50542	4.94811	5.03478	5.27295	4.869
chr12!70910631!71031220!11414!PTPRB	-4.13946	3.8281	2.38e-10	2.01756e-08	27.5865	0.135297	1.84263	25.6577	3.89244	25.8256	24.0409	26.4883	26.156	0.133565	0.321409	1.90933	1.80271	24.2373	25.3741	3.74352	3.89227	27.6128	23.0339	26.3748	0.849019	1.38714	0.70471	1.27197	0.746009	0.187957	1.10698	0.349661	0.699471	0.176613	0.225525
chr19!42300521!42315591!1163!CEACAM3	0.796191	6.50793	2.39e-10	2.01756e-08	39.5778	57.2357	60.116	36.9757	78.6715	37.0872	46.5724	72.2714	73.103	50.3403	56.9461	37.9784	50.0635	56.2857	63.3337	40.5894	68.9146	67.4221	83.6428	73.8366	99.3163	101.213	107.103	103.804	103.908	95.4149	101.727	95.8325	97.0204	103.457	97.1665
chr17!34746062!34757007!2135!TBC1D3H	-3.62842	4.02281	2.45e-10	2.0636e-08	38.4163	3.51941	4.39523	26.1391	0.188663	32.8292	25.3926	33.5311	37.4807	3.13333	3.74993	5.32083	4.25296	28.3109	22.8828	0.198521	0.393677	30.9555	25.4468	24.2682	0.429725	1.83695	0.645853	0.571781	0.881703	0.678268	0.480095	0.934668	1.86559	1.34651	3.80652
chr7!44178462!44180916!597!MYL7	-0.723044	5.70553	2.47e-10	2.06832e-08	53.65	62.3517	30.6598	51.7629	27.8988	51.4077	53.2516	59.3329	65.2941	62.8115	64.5225	32.1132	26.7722	60.4263	50.7863	36.4295	28.6938	45.0719	56.2753	53.7651	24.9088	28.9537	31.0528	35.5286	29.9403	25.6338	30.2773	24.636	31.283	32.2397	24.4232
chr15!41474930!41522955!3249!EXD1	0.344054	7.54915	2.48e-10	2.06832e-08	155.159	158.263	129.701	136.153	103.476	173.149	153.637	148.096	144.004	158.017	148.973	130.591	136.28	127.805	129.083	119.43	104.236	168.279	144.69	143.88	155.523	169.95	165.925	170.871	185.67	189.959	178.163	184.224	180.047	176.377	186.561
chr17!62503157!62534062!2689!CEP95	-5.33482	4.09352	2.57e-10	2.1383e-08	36.0974	0.128573	0.913004	32.2945	1.453	40.7371	33.3719	35.6922	33.2406	0.253855	0.425336	0.866586	0.651652	30.2696	31.5314	1.48755	1.59262	38.2451	33.0459	29.4086	0.54022	0.472659	0.54128	0.65665	0.261701	0.079782	0.212583	0.453507	0.144831	0.202085	0.027351
chr10!31133564!31320866!3834!ZNF438	0.297438	8.18136	2.6e-10	2.14922e-08	255.665	230.116	200.37	227.805	171.146	250.745	241.865	249.411	255.326	230.02	229.599	200.721	204.068	222.778	218.465	182.135	171.323	234.107	232.721	223.252	242.074	251.53	253.953	262.801	284.615	297.18	262.261	270.167	274.765	284.258	283.958
chr11!5254058!5255858!774!HBD	0.609639	5.37909	2.72e-10	2.24194e-08	33.0285	18.1949	29.8513	24.9325	17.902	28.9685	30.8533	35.7611	38.1606	18.5794	18.1783	29.0118	30.0487	30.5636	27.949	20.8772	17.4781	28.8218	34.1532	37.8901	40.5737	38.8003	39.3419	41.4015	39.8681	44.4866	36.8255	42.6355	43.7756	46.9711	43.4724
chr4!87515467!87736328!8577!PTPN13	-4.51338	4.81779	2.78e-10	2.27552e-08	64.1916	1.12866	1.57113	59.6478	2.93044	65.7589	59.5961	60.5696	58.2497	1.11422	0.450365	1.74743	1.25057	56.1339	55.7413	4.91382	2.94217	56.0781	57.3566	55.1311	1.21007	1.75705	1.40894	2.24167	0.900462	0.644076	1.2732	1.17191	1.42824	1.08114	0.818902
chr12!7965107!8043792!4543!SLC2A14	0.610603	5.82891	2.79e-10	2.27552e-08	30.0548	36.6458	41.0109	29.0802	38.2536	35.923	30.353	41.8149	44.5541	34.6442	34.4478	31.3646	36.7362	41.6953	42.8822	28.5718	36.2531	54.8593	45.5158	45.1285	52.8144	55.226	54.5411	60.4695	52.7515	52.5591	54.2882	65.5459	65.0307	58.2405	62.6151
chr10!24872537!25012597!7167!ARHGAP21	0.62867	7.1932	2.93e-10	2.38187e-08	102.192	76.3472	112.958	82.8297	103.992	109.478	89.595	117.822	122.69	68.9475	67.5847	91.4261	103.188	105.921	109.16	66.1902	95.1061	130.873	118.394	112.135	138.669	146.258	149.726	142.879	156.944	154.702	133.396	164.46	162.799	166.407	175.024
chr5!78985658!79096049!12892!CMYA5	-4.78859	3.95278	3.01e-10	2.44077e-08	32.2197	0.087604	0.892921	27.6477	2.38234	33.3542	29.5455	31.129	31.2141	0.086483	0.100433	0.891434	0.757862	26.0308	26.8327	2.19039	2.36722	32.3947	28.6835	28.9906	0.819884	0.61828	0.571926	0.630708	0.469434	0.174729	0.709446	0.366903	0.292476	0.152286	0.256718
chr2!54952148!55199156!7852!EML6	-5.0453	4.34483	3.06e-10	2.4694e-08	42.5826	0.246575	0.660077	36.4966	2.67778	43.8926	45.412	40.6164	43.7757	0.362231	0.566153	1.06905	0.256978	41.7903	34.6783	3.01944	2.66078	43.39	42.543	38.4176	0.778964	0.91108	0.765859	0.760694	0.367452	0.07969	0.936376	0.190606	0.211923	0.531325	0.475357
chr19!43225793!43244668!1908!PSG3	1.17243	6.17764	3.07e-10	2.4694e-08	18.4093	38.9705	37.1577	13.4627	58.6354	19.5086	17.8411	48.3706	56.3617	32.2466	33.3763	17.362	32.0046	48.6142	52.1488	27.1149	53.6483	63.6057	61.5867	57.7807	89.268	85.5409	84.7859	76.4227	99.1212	95.4139	98.0001	96.2489	89.5137	92.2031	85.8046
chr11!59271048!59271984!936!OR4D11	0.617462	5.25879	3.1e-10	2.47685e-08	30.3034	17.0897	24.7139	23.1805	21.3232	26.6133	27.6262	32.5576	32.3186	17.0897	16.9918	22.2082	24.1956	26.4034	25.9812	21.0846	20.9954	28.0348	30.4839	32.4587	34.8378	37.9238	39.2848	37.0073	39.1704	37.0544	39.0652	37.5265	39.0927	40.0214	38.2663
chr16!18816174!18937726!16065!SMG1	-3.58879	4.9354	3.15e-10	2.51206e-08	64.2183	2.97706	3.11245	57.3798	5.54737	65.9391	59.4519	63.995	65.2355	3.12733	1.36074	3.2208	4.26715	58.4941	57.9052	5.19085	5.62924	65.0156	59.8306	61.2082	2.81859	3.27762	3.24256	3.82248	2.3709	1.86401	4.39385	2.27728	1.74654	1.664	2.22494
chr2!122095351!122407052!8188!CLASP1	-3.18419	3.74749	3.17e-10	2.51242e-08	26.2087	1.31177	2.05222	23.2244	4.72994	22.7964	21.0406	24.1486	21.0656	1.41448	1.69202	2.32526	2.05253	21.8307	22.9858	6.07902	4.78057	22.1306	20.7468	19.331	2.22699	1.55003	1.92262	2.06863	0.926053	0.615723	1.57202	1.55028	0.538335	0.80924	0.947629
chr9!113127528!113342160!12343!SVEP1	-4.31367	4.64126	3.18e-10	2.51242e-08	54.875	0.606893	2.47967	49.9525	4.64701	53.9987	53.7521	51.6243	52.5939	0.60097	0.258755	2.55512	1.73156	39.8216	47.9323	4.74088	4.58508	50.8548	52.0412	49.8403	1.87685	1.55487	1.39954	1.76965	1.10606	0.974785	2.01699	1.26493	0.50197	0.752694	0.683747
chr2!234545122!234681951!2385!UGT1A10	0.741423	6.7567	3.21e-10	2.52809e-08	55.1587	62.6427	63.1123	40.9157	80.6266	54.6785	47.6902	94.8056	94.2327	59.9711	61.1653	55.6027	60.5582	79.7212	81.7032	56.9122	77.2451	100.89	89.5875	85.3345	114.499	113.555	123.853	115.22	118.105	118.338	100.542	121.979	117.607	130.753	120.581
chr3!97868229!97869162!933!OR5H14	1.11368	4.31351	3.27e-10	2.56084e-08	6.41688	9.1405	13.1276	5.28269	14.7864	8.58475	5.6437	11.2055	8.74512	8.2675	7.95653	10.6999	12.4639	8.32867	9.49225	7.75113	13.1053	19.0565	11.8807	11.6428	29.7053	31.0982	22.1482	18.6917	26.6816	17.2838	13.5002	15.9421	22.8062	16.8153	27.9643
chr18!56530060!56653709!6464!ZNF532	0.607704	5.7951	3.51e-10	2.74087e-08	36.5126	32.1023	43.7706	28.9424	40.0303	33.6323	32.2589	45.6996	44.9015	29.1781	27.4555	33.3296	38.6378	38.1756	38.9203	28.2359	37.0239	43.4229	43.8308	44.8271	54.9759	52.8498	57.7473	55.1184	57.1714	56.8057	59.8545	53.4415	54.7913	58.0982	56.4145
chr2!133429371!134326031!7594!NCKAP5	-3.95882	3.68162	3.58e-10	2.78462e-08	23.6364	0.895367	1.38296	23.5712	2.74754	25.1427	23.2268	22.7225	21.1313	0.883909	0.903657	1.44012	0.741187	19.9018	22.7158	3.09761	2.8724	24.5929	22.1113	20.6428	0.873386	0.674247	0.789356	1.10804	0.495769	0.548529	1.20959	0.469589	0.759937	0.519368	0.25907
chr7!74210482!74267872!3755!GTF2IRD2	-2.80883	3.43142	3.68e-10	2.8485e-08	21.7456	3.6645	4.31517	15.501	2.03811	21.0198	17.6767	17.0581	17.47	2.95104	2.1666	3.06055	2.6161	12.7374	12.8301	1.47442	1.42295	18.3305	14.1161	12.4269	1.15548	2.19526	0.23461	1.38748	1.87407	1.34262	1.11288	0.934921	1.00887	1.28843	1.69912
chr12!10559982!10562356!928!KLRC4	0.738959	6.10642	3.72e-10	2.86748e-08	35.9123	29.0843	42.6815	35.6887	49.6115	44.0209	36.0958	54.6784	58.4684	28.6876	29.3001	38.8927	41.5986	48.0154	52.9059	37.6229	48.7143	62.7938	55.8897	52.0539	66.6718	77.7928	67.9377	71.1761	78.1821	79.0631	69.203	71.5784	73.0794	76.1427	81.7297
chr6!135605109!135818903!5898!AHI1	-4.79884	3.61973	3.78e-10	2.9e-08	23.2272	0.316541	0.601256	22.5453	3.10394	24.0839	21.984	22.7698	20.4741	0.31249	0.164647	0.480395	1.09837	20.1795	21.182	2.68135	3.08424	25.8337	20.5227	19.773	0.758331	0.738835	0.620194	0.240242	0.244594	0.154589	0.277393	0.209895	0.240113	0.008916	0.003117
chr19!15852202!15853153!951!OR10H3	0.966635	4.80856	3.85e-10	2.94802e-08	12.3994	17.4745	14.342	8.63784	25.3918	10.4392	10.1639	20.6806	23.98	14.3797	14.3638	7.18388	9.15705	17.5574	17.4547	12.5626	21.7585	16.7911	20.5057	19.6218	27.5151	33.5071	32.08	33.65	28.8775	31.695	32.8734	24.8886	23.6776	34.2659	36.116
chr1!179923907!180084015!13456!CEP350	-4.78785	3.95252	3.98e-10	3.03614e-08	31.0197	0.208975	0.537218	27.3203	3.39754	35.3658	30.0378	29.1919	29.3858	0.2063	0.277445	0.558885	0.556411	26.5278	26.2151	2.29348	3.3834	34.5262	28.4016	27.9431	0.907679	0.522199	0.525182	0.571871	0.51513	0.051816	0.707543	0.249912	0.355205	0.192801	0.476884
chr3!133319448!133380737!5346!TOPBP1	-5.17001	4.22305	4.03e-10	3.0587e-08	40.2778	0.116408	0.60721	34.361	1.74424	44.2247	37.5624	38.2099	40.9715	0.114919	0.331003	0.658783	1.15218	32.7047	33.594	1.72934	1.73317	42.1788	34.9076	36.0978	0.993947	0.7438	0.849021	0.391455	0.375156	0.327726	0.63788	0.176268	0.086094	0	0.178846
chr15!41952609!42062141!12042!MGA	-4.52611	3.89525	4.08e-10	3.06446e-08	30.3029	0.195232	1.11225	25.6752	2.53378	32.1655	27.4226	29.1831	29.1995	0.211629	0.146948	1.12808	0.992148	25.3401	24.8686	2.71457	2.51935	30.9783	26.9883	26.9888	0.653952	0.716202	0.515283	1.23098	0.385693	0.409756	0.915029	0.245501	0.523338	0.219807	0.172538
chr3!15708743!15901053!6620!ANKRD28	-4.40964	3.92255	4.08e-10	3.06446e-08	31.3676	0.208902	1.60704	26.3065	2.01398	28.4269	31.6705	29.1616	31.62	0.206229	0.231445	1.56001	1.47989	21.9904	24.764	3.6494	2.09188	28.8845	29.9055	30.4695	0.791116	0.78442	1.24686	0.6981	0.738794	0.013503	0.464503	0.89873	0.524118	0.195946	0.394397
chr11!4608020!4609135!1115!OR52I2	1.04968	3.86005	4.08e-10	3.06446e-08	5.20613	8.53739	9.68816	4.11636	8.12815	4.57976	5.45413	8.50376	8.08602	7.469	8.07064	5.98474	8.19117	6.35167	8.00795	6.03453	7.59196	8.22947	8.38684	8.97264	15.1196	13.7601	15.0634	13.9788	15.1788	14.5107	13.807	15.3947	15.7813	15.1553	17.5952
chr19!43406233!43422076!1843!PSG6	1.01786	6.73393	4.12e-10	3.07664e-08	43.0331	69.4093	53.3878	32.1341	82.1217	46.8209	38.7917	77.5637	83.9051	57.9157	62.6083	25.1726	46.8765	75.76	77.5684	38.6644	73.3046	95.1396	90.0196	81.9445	131.971	126.714	144.846	66.0716	151.425	141.441	146.826	135.344	130.967	151.029	76.45
chr14!58894102!59015549!6587!KIAA0586	-4.95231	4.20972	4.15e-10	3.09055e-08	38.091	0.353414	0.550789	34.0634	2.9566	45.7818	37.2222	37.7998	37.5847	0.314347	0.229328	0.570848	1.46716	30.9483	31.9412	2.32849	2.93783	45.6949	35.6405	30.7748	1.37253	0.678091	0.334356	0.761167	0.552865	0.037997	0.7182	0.59187	0.268747	0.095803	0.273553
chr1!171454665!171562650!10384!PRRC2C	-3.7943	4.14656	4.22e-10	3.1327e-08	37.3928	0.732486	2.5902	30.2243	5.29289	34.3108	32.1987	36.2172	36.7337	0.674904	0.280554	2.43789	2.12726	27.3282	28.9372	6.31896	5.34794	32.7273	31.0053	33.9216	1.82597	1.87793	1.87382	2.26934	0.826783	0.769586	1.22628	0.93417	0.813176	0.553697	0.44621
chr16!66788878!66835523!2446!CCDC79	-4.8669	3.65808	4.52e-10	3.33115e-08	27.3895	0.1225	0.97025	22.112	1.81966	26.4826	18.3437	25.6706	22.8748	0.120932	0.149982	0.822767	0.575284	21.9164	20.3987	0.509009	1.80811	28.9099	17.5117	25.5434	0.484488	0.527039	0.21923	0.570378	0.359625	0.138871	0.451288	0.498562	0.108559	0	0.045102
chr20!1206763!1235145!1808!RAD21L1	-5.73931	3.94258	4.53e-10	3.33115e-08	33.1766	0.203972	0.301754	31.184	0.568102	41.4334	28.2076	30.9734	29.6493	0.226532	0.143229	0.292922	0.293693	22.0337	28.962	1.94867	0.564495	36.0665	26.025	26.5009	0.306582	0.261105	0.180073	0.554624	0.097306	0.019776	0.228951	0.132854	0.058747	0.116345	0
chr11!56467863!56468781!918!OR9G1	0.585655	5.37072	4.59e-10	3.36729e-08	30.3521	24.6809	35.2422	25.7087	20.0739	27.4175	31.1032	29.723	28.6861	24.5633	24.0245	34.9607	33.0861	26.7336	25.5418	21.296	19.9683	28.3768	29.8394	29.5959	35.5001	40.9419	38.5113	38.944	38.8653	37.9173	38.6931	45.4075	44.9886	43.7276	46.828
chr3!139279022!139396885!2067!NMNAT3	0.580092	5.49122	4.63e-10	3.38203e-08	38.1053	23.0935	26.5659	33.6857	16.5931	34.8873	38.1519	36.2867	40.0657	23.0401	25.7872	27.3128	28.0784	36.7016	32.1228	18.0446	16.5072	33.7957	37.5059	39.919	37.7006	45.7128	46.8916	45.7919	44.3269	44.3529	39.1371	44.6684	46.8808	53.4188	44.4323
chr15!65952956!66084631!7338!DENND4A	-5.12701	4.32385	4.65e-10	3.38203e-08	44.6409	0.307821	0.520441	35.5384	2.54972	50.5349	40.7704	41.6812	38.1913	0.303882	0.308787	0.505208	0.857498	38.1628	33.9285	2.34289	2.53353	48.5178	38.7346	37.2691	0.22401	0.764578	0.715109	0.466403	0.429153	0.372759	0.918692	0.496044	0.173694	0.093164	0.834392
chr11!4510108!4511138!1030!OR52K1	0.691812	4.92771	4.68e-10	3.38993e-08	21.88	16.2237	23.253	18.0014	20.218	18.6228	20.1608	23.3555	21.4872	13.8512	13.0945	18.4075	19.8995	19.3144	19.9688	12.9879	18.9433	17.5164	22.6974	21.9497	28.0027	29.8442	31.5532	29.0373	33.4264	30.5311	26.7733	33.0433	30.5752	29.136	34.3278
chr19!49244144!49250166!1621!IZUMO1	-0.763917	6.29148	4.69e-10	3.38993e-08	72.4771	118.6	84.2084	64.077	35.3719	76.0039	73.8579	74.8274	67.7374	123.567	129.479	93.8811	79.535	56.9635	63.203	42.113	36.4436	64.7663	73.5459	73.1994	40.6803	40.0437	49.7273	50.4299	38.1269	40.498	45.0777	39.3135	47.3846	46.7266	37.8736
chrX!109662284!109699562!5426!RGAG1	0.898203	4.81373	4.75e-10	3.42072e-08	12.7749	9.08192	10.9345	20.527	17.1147	21.2919	25.3133	12.4802	12.5899	8.87344	8.82122	10.1118	10.3489	20.5028	19.845	17.1361	16.9839	20.8378	25.3218	23.9243	29.2097	29.0925	29.1753	27.942	29.0675	31.9336	29.1859	30.8245	31.705	34.0861	30.5858
chr11!55135359!55136394!1035!OR4A15	1.00479	4.97505	5.12e-10	3.66236e-08	12.0529	13.8516	15.2338	8.74307	25.2379	10.6439	10.39	24.1428	25.8769	12.4652	11.3007	10.0804	13.9034	22.4286	22.3037	13.3347	23.7243	24.4551	25.8051	25.279	28.1075	29.6474	32.5665	32.1406	36.8855	34.7192	33.8049	39.2926	38.8083	39.6144	44.8564
chr11!60989820!60999179!1395!PGA4	-3.55472	2.89949	5.16e-10	3.66236e-08	13.0057	2.08183	2.4052	9.51521	0	9.38357	10.4377	11.902	11.2299	2.00626	1.87179	1.78432	1.6558	9.14878	10.4942	0.246862	0	9.07207	9.58104	11.5837	0.178122	0.351423	0.521685	0.09376	0.315284	0.346022	0.127172	0.503316	0.8756	0.540328	0.61948
chr4!69681712!69697741!2756!UGT2B10	1.16657	5.24186	5.16e-10	3.66236e-08	9.29229	15.8482	24.0023	7.21026	32.6211	9.22658	6.62874	27.3428	31.3815	14.6629	13.0293	14.1721	21.6272	18.1932	22.8629	17.1955	29.771	34.6691	26.7391	22.7503	45.7525	39.2784	45.9118	41.1146	42.814	47.8796	44.4441	50.6307	46.7288	48.8987	48.8222
chr1!248436153!248437116!963!OR2T33	1.18546	3.55476	5.16e-10	3.66236e-08	4.18405	4.21246	5.69365	3.35792	7.7171	4.25287	3.00348	6.53533	7.77369	3.44971	3.69747	2.61226	4.24578	6.94565	6.9351	3.57603	6.7122	8.21671	6.72638	6.54398	10.8967	11.4635	14.1597	9.73378	11.9478	11.4173	9.64087	14.1408	15.1472	11.9228	12.8497
chr7!158649268!158738883!3772!WDR60	-3.81695	3.75369	5.42e-10	3.82706e-08	25.1539	0.525505	2.09724	23.6375	2.89923	24.9864	25.8155	23.7155	21.4417	0.518779	0.183073	2.66767	1.42885	19.5904	21.8816	3.60271	2.88082	25.0971	25.5775	26.4516	1.19081	1.02048	1.55871	0.953568	0.466407	0.530836	1.54683	0.964997	0.295665	0.54837	0.121863
chr1!148577356!148758311!7662!NBPF16	-2.58964	4.06785	5.44e-10	3.83196e-08	34.4432	5.0598	6.98518	23.185	3.91913	35.2785	29.1896	31.9884	32.3487	3.74183	3.68676	4.60344	3.34039	20.1231	18.6139	2.15738	3.68008	29.84	27.6573	27.6539	1.856	2.2465	2.38455	3.00727	2.43389	3.58163	2.78617	1.89545	2.83718	3.24412	2.95166
chrX!52825185!52826388!561!SPANXN5	1.17357	5.52099	5.69e-10	3.98871e-08	13.4312	13.0241	15.6086	21.9409	36.4741	28.8781	23.0905	19.0787	23.3068	12.2084	12.4247	10.1012	14.2451	37.9599	36.1884	19.9266	34.9584	39.0001	39.4365	36.672	51.6175	58.2573	50.1827	47.1343	53.4371	53.4422	53.021	58.1647	74.4698	59.6807	59.0275
chr1!55532031!55681039!10802!USP24	-4.45324	4.91562	5.71e-10	3.98871e-08	69.3122	0.588918	2.38643	54.6596	3.76432	70.1272	68.4026	65.44	65.9432	0.438142	0.401549	2.29452	3.0158	52.6598	52.3621	6.55019	3.82379	65.8982	65.3817	64.9114	2.02251	2.60032	3.17712	1.9656	0.719871	0.438587	1.44342	0.69618	0.727628	1.32256	0.588946
chr6!25279655!25620758!5431!LRRC16A	-4.3262	3.97039	5.85e-10	4.07214e-08	32.2369	0.275857	1.00455	30.1067	3.17801	32.4788	29.2455	30.7734	29.69	0.498567	0.34569	1.3457	1.37369	23.4678	28.243	3.38016	3.15783	32.0704	28.5364	28.3089	0.918562	0.99627	0.825155	1.34062	0.479422	0.190925	0.573455	0.534135	0.860508	0.38086	0.49767
chrX!26210556!26213763!1949!MAGEB6	1.20653	3.47992	6.06e-10	4.2e-08	3.3638	4.38745	3.68099	4.17463	6.5927	5.04056	5.0482	4.49313	4.09216	3.43235	3.68705	2.20101	3.28298	6.85107	6.84084	3.41151	5.62674	6.95803	7.93427	7.73746	9.51278	11.2258	10.5829	10.29	10.8319	10.8239	11.5701	11.746	13.0065	13.2391	12.9905
chr3!130279177!130395888!8470!COL6A6	-4.79284	4.59359	6.08e-10	4.2e-08	50.1293	0.538805	1.10789	47.4023	2.26126	57.7942	50.5919	48.3609	51.0094	0.53191	0.318474	1.18176	1.31966	45.6393	45.3895	2.13923	2.24691	56.8794	47.7489	51.3345	1.54355	1.23475	1.52849	1.45671	0.510962	0.358823	0.965798	0.434111	0.317681	0.324922	0.553555
chr6!136578000!136610989!7263!BCLAF1	0.693439	6.28192	6.24e-10	4.3e-08	35.3261	45.2028	61.1936	29.2772	53.8807	42.395	34.4657	61.1608	62.8678	42.7478	43.9737	49.9888	57.7057	56.2948	57.3503	36.9797	52.4724	70.0957	64.8569	60.9155	77.6974	79.7397	77.5441	76.1545	85.3555	82.6298	78.3009	87.8694	84.127	86.5578	90.7588
chr6!27418520!27440897!3102!ZNF184	0.493887	7.44495	6.28e-10	4.31106e-08	130.846	109.649	135.03	120.63	117.164	152.827	124.569	126.41	131.883	109.442	99.5717	131.043	133.451	119.552	118.99	110.606	116.872	140.304	122.048	121.505	152.535	159.941	157.539	161.674	182.462	194.864	160.412	181.059	181.874	191.528	192.011
chr5!40998121!41071444!5280!MROH2B	-4.28136	4.25489	6.38e-10	4.36597e-08	42.5748	0.157151	1.1831	33.3977	3.5092	47.1486	36.8942	39.2208	39.1193	0.15514	0.151222	1.34407	1.63422	35.9359	31.223	4.3498	3.48692	36.1744	34.67	35.3927	1.35752	1.49588	1.1353	1.51933	1.30947	0.470647	1.07518	0.622899	0.405679	0.368513	0.424844
chr2!234526290!234681945!2396!UGT1A8	0.839256	6.69713	6.66e-10	4.53914e-08	45.8321	62.9323	56.1054	35.1771	84.1566	49.0183	38.1855	80.3297	90.6076	59.6483	58.0024	43.4667	55.0168	72.6328	77.8439	41.3936	80.223	101.421	86.3681	79.314	108.748	110.381	114.812	114.236	119.545	120.668	107.978	116.831	118.804	133.335	121.562
chr1!104292440!104301310!1860!AMY1C	-3.75212	3.60798	6.7e-10	4.5479e-08	26.6193	1.3755	2.68386	34.1959	0.74712	15.8592	20.9597	21.0585	24.2254	1.23556	1.45025	3.3029	1.82709	24.2073	24.1324	0.740585	0.849968	11.0966	14.8988	15.3585	0.339116	0.859034	0.607489	0.246119	0.955311	0.701656	0.80542	0.506627	0.980291	1.17804	1.24555
chr14!59971784!60043549!2610!CCDC175	-4.87885	3.50102	6.73e-10	4.554e-08	22.3018	0	0.721157	18.7842	1.18061	25.8713	21.0555	20.9641	20.3511	0	0.206703	0.700049	0.976547	18.9282	17.6057	1.61377	1.25745	21.4318	19.6272	16.7512	0.600511	0.243483	0.440261	0.367495	0.316806	0.219192	0.007552	0.169903	0.074608	0.174621	0.162028
chr8!38965049!39142436!2727!ADAM32	-5.24066	3.68013	6.75e-10	4.554e-08	22.0462	0.20285	0.550172	24.7584	0.982247	37.2228	22.5725	19.8673	21.1984	0.200254	0	0.534069	0.223926	25.1227	24.0821	0.961688	0.931981	30.7291	20.7172	17.0216	0.518674	0.133164	0.695263	0.007994	0.296763	0.209787	0.209621	0.006776	0.155796	0.173557	0
chr11!89392464!89431886!1974!FOLH1B	1.13849	5.03598	7.03e-10	4.72727e-08	9.89441	23.8662	20.2862	5.37678	20.8641	9.53324	6.82519	19.5278	21.5037	22.2467	21.7766	12.0864	19.9864	20.3054	21.6968	7.63571	18.9474	37.9958	16.1297	16.0118	26.5599	33.7935	43.9491	20.0433	33.1715	34.3609	33.1622	49.9178	42.0319	54.1684	56.3617
chr12!43748011!43945724!5733!ADAMTS20	-4.51953	4.59646	7.06e-10	4.72729e-08	54.4304	0.647282	1.6939	52.2516	2.42042	53.9489	44.716	51.1258	53.7791	0.638999	0.647431	1.65356	2.34795	50.0349	49.7118	1.67267	2.5028	54.0398	41.9561	41.9331	1.25358	1.04197	1.16251	0.711048	0.515542	0.651746	1.29279	1.42775	1.05603	1.18941	1.18665
chr9!13105702!13279563!7696!MPDZ	-4.24728	4.53997	7.69e-10	5.13522e-08	55.9843	0.587004	2.40318	43.5865	3.58517	49.0295	42.6642	53.1736	48.2676	0.366617	0.521549	1.98532	1.51103	49.913	41.5218	3.70022	3.56761	44.9478	40.8625	47.0312	1.04311	1.76237	1.5553	1.45592	1.30758	1.1011	1.09879	1.03717	0.991387	1.07963	1.00343
chr18!14099941!14132489!6810!ZNF519	0.911797	4.52522	8.04e-10	5.34584e-08	6.98967	10.4448	13.2547	6.60567	17.9779	8.59845	6.02597	14.9081	15.297	10.1273	9.9755	11.0198	13.3061	15.0433	16.2134	12.7977	17.5376	20.7816	15.8016	15.9259	23.5176	24.2038	23.1532	20.746	27.433	25.2153	23.6742	24.5275	25.5813	23.8794	25.5335
chr11!55594694!55595630!936!OR5L2	1.05552	4.75476	8.2e-10	5.43321e-08	11.7225	8.86495	16.5828	9.36135	21.7105	8.08645	7.87057	24.6836	23.0131	7.41447	8.0002	8.77013	12.5374	19.8617	20.087	10.6413	19.3705	19.2755	16.9355	16.7926	28.5891	31.6193	33.4535	21.9622	26.1449	30.4076	25.6503	35.0984	37.0312	32.5864	33.4339
chr3!51433297!51534018!5842!VPRBP	-3.98854	3.91936	8.29e-10	5.4786e-08	31.1457	0.370865	1.92846	24.3907	3.62667	27.9043	28.4532	29.7778	28.7255	0.366119	0.28443	2.09411	0.98619	23.9003	23.4146	5.3597	3.60022	31.3359	27.13	28.416	1.06988	0.87956	1.87842	0.962715	1.02991	0.382528	0.968372	0.411162	0.845422	0.282052	0.727033
chr2!234621637!234681945!2345!UGT1A5	0.609981	6.28396	8.39e-10	5.52651e-08	45.8582	91.1831	65.992	35.6641	46.0509	46.9341	41.0189	51.3984	54.3917	73.4626	75.6903	46.5011	51.4015	45.8991	47.394	36.3067	41.7306	58.8568	52.2106	53.538	75.6973	74.0676	86.3975	78.0493	86.1338	87.9939	56.1928	78.0446	80.5476	88.2069	91.0004
chr5!70330950!70363497!1951!GTF2H2	-3.90554	3.01026	8.44e-10	5.53795e-08	16.6151	0.484369	1.10456	12.1769	0.598722	14.588	16.2948	11.3752	11.898	0.769738	0.420313	2.9724	3.25239	8.04143	10.6166	0.882552	0.769294	10.2981	10.6149	9.79074	0	0.353645	0.431911	0.13408	0.423816	0.082471	0.626406	0.416703	0.553482	0.485177	0.273303
chr10!101156626!101190530!2127!GOT1	0.560248	6.24301	8.47e-10	5.53795e-08	55.1817	37.808	54.2236	48.0979	51.3199	50.7207	53.6842	59.4597	59.9473	37.2813	39.8216	52.7237	55.2717	57.0198	52.7407	41.3854	50.0251	54.7148	58.2159	67.3718	76.8417	72.6616	78.3431	69.5175	71.6618	73.8311	78.9483	78.5728	78.7825	80.5505	77.5578
chr3!33537738!33759705!7674!CLASP2	-4.72422	4.32532	8.59e-10	5.6e-08	40.4615	0.114133	0.874449	35.8785	2.44858	46.7178	44.5938	38.6126	42.7709	0.112672	0.35432	0.99033	1.48768	34.9505	34.4074	1.17021	2.47215	45.294	41.0689	41.9353	1.23789	0.849402	0.863483	0.426098	0.293444	0.407691	1.35109	0.734361	0.445211	0.72182	0.328248
chr12!80603232!80772870!8083!OTOGL	-4.3394	4.0344	8.84e-10	5.74095e-08	32.7394	0.390659	1.60641	29.7818	2.47916	38.2673	30.902	30.9678	33.248	0.385659	0.395126	1.40214	0.932842	29.7625	27.8138	3.3297	2.71348	35.3299	28.4488	27.4301	0.54388	1.44213	1.44056	0.94392	0.942436	0.09953	1.13885	0.285738	0.446775	0.279757	0.391255
chr19!43256838!43269831!2131!PSG8	1.19351	6.27118	8.93e-10	5.77858e-08	14.1648	40.8628	63.1336	13.0941	59.4553	17.1874	16.6817	46.9034	51.6507	35.6097	38.1165	29.9594	49.6736	50.3353	50.5864	31.3755	54.5421	58.4036	59.4766	51.4005	95.3	142.162	98.4438	71.5147	108.595	97.1828	94.9783	101.29	84.4579	94.4243	76.5321
chr9!21304612!21305312!700!IFNA5	0.766526	5.62724	9.06e-10	5.84333e-08	30.5038	20.283	30.6299	25.8918	38.6683	30.1424	26.063	37.2939	39.9509	19.6334	18.312	25.0048	29.8496	33.2325	35.7085	28.9499	37.7939	41.6063	34.4402	33.5235	56.7954	55.5081	54.1162	51.446	58.0062	54.1442	48.3497	52.8178	46.456	49.8332	51.8242
chr17!28256873!28435470!6339!EFCAB5	-3.94894	3.74344	9.16e-10	5.89005e-08	25.2707	0.352696	1.63955	21.5116	3.07863	29.0205	24.1828	24.1642	25.8844	0.459457	0.415323	1.39523	1.33608	18.8649	20.5749	3.05897	3.05908	27.4278	24.0242	23.252	1.26943	0.796278	1.64655	0.787507	0.385772	0.267927	1.09146	0.402244	0.30998	0.710683	0.539506
chr13!19747909!19755992!1551!TUBA3C	0.896202	5.52953	9.45e-10	6.04816e-08	26.0517	63.4699	29.5122	19.4871	34.8648	26.3388	26.7611	25.6677	27.5393	42.0896	48.2519	11.7803	16.6557	20.5001	22.8402	10.4014	27.6373	24.74	29.3373	25.833	42.2574	52.4102	53.8238	55.7136	48.7178	48.4695	45.8285	55.014	54.3968	59.3915	51.7815
chr7!111366163!111846462!8336!DOCK4	-4.10626	4.37886	9.47e-10	6.04816e-08	38.9905	0.729955	0.775553	39.2735	3.70372	39.7397	43.321	39.7905	48.3033	0.720613	1.01997	0.918037	2.41739	37.7975	36.868	4.16927	3.92988	39.6813	40.2069	47.7121	0.969907	1.49855	1.93673	1.91945	0.98981	0.973672	1.54647	1.2878	0.908902	0.559355	0.416877
chr1!120049825!120057681!1680!HSD3B1	0.794905	4.51342	1e-09	6.19461e-08	14.3224	10.8522	13.6393	11.673	15.0089	13.0993	13.4052	16.6482	17.9697	8.91195	8.82459	8.05437	11.8526	14.2567	15.2098	10.8641	13.2579	15.3782	17.3912	18.4344	22.6635	23.1824	24.1216	22.4869	22.5356	23.1454	21.6006	24.867	24.6252	23.2471	22.3705
chr20!20370271!20693266!9426!RALGAPA2	-3.83624	4.25239	1e-09	6.3087e-08	36.2423	0.493939	1.8695	34.3862	6.29875	38.7357	37.6768	34.7499	33.6742	0.49486	0.869968	1.70241	1.352	37.6817	33.0796	5.64595	6.22267	37.2722	37.4449	34.8354	2.19203	1.69125	1.41817	2.90008	1.01347	0.694173	1.01214	1.47016	0.593459	0.680639	0.624204
chr4!170314420!170533778!5757!NEK1	-4.01151	3.76031	1e-09	6.3087e-08	23.1713	0.440399	0.971357	23.0793	2.4733	30.6486	24.3173	21.8819	24.6037	0.513811	0.45731	1.19131	2.0799	20.5499	22.3439	3.10593	2.40894	30.1716	22.6179	26.2927	0.680621	0.687545	0.758469	1.31014	0.577567	0.835354	0.715602	0.824837	0.587311	0.252723	0.73138
chr21!32007582!32007780!198!KRTAP20-2	0.856925	4.4023	1e-09	6.344e-08	18.3952	6.63528	9.91947	21.2049	14.2402	18.3279	15.9812	15.6836	11.8473	4.94151	6.32135	8.55923	7.77724	12.7921	12.9542	10.7031	7.07492	12.2778	13.5927	12.5081	17.8589	20.5411	19.3448	22.1294	20.7027	21.7604	22.1009	23.7961	23.7819	25.7627	21.6369
chr7!17830384!17980131!6371!SNX13	-4.131	3.4623	1e-09	6.35994e-08	20.0414	0.564374	0.749293	18.7511	2.21281	26.8038	17.2011	19.4611	18.2144	0.742868	0.088067	0.835427	0.83346	16.1339	17.9876	1.61328	2.19876	20.7845	16.3784	17.9547	0.324014	0.490187	0.276554	0.355849	0.720725	0.218878	1.28709	0.371222	0.455687	0.294401	0.513708
chr14!45553301!45584804!2868!PRPF39	-5.08623	3.47376	1e-09	6.39295e-08	19.0653	0.048219	0.342408	17.0944	1.17973	27.6291	20.6008	17.815	22.8659	0.047602	0.120389	0.332386	0.592466	16.0165	16.2498	0.831281	1.17224	24.2157	20.6529	18.7925	0.353219	0.164602	0.19365	0.273629	0.024537	0.074803	0.591073	0.103079	0.197516	0	0.160275
chr10!75572258!75634349!3914!CAMK2G	-0.592801	5.95052	1e-09	6.5e-08	64.6164	83.0031	51.1629	47.4189	33.0397	50.0074	60.3055	62.9376	63.6642	88.8821	81.8422	55.477	45.9501	53.2086	47.6531	39.7961	33.0549	54.1336	60.9362	59.0217	36.3426	37.4549	37.5345	42.1446	35.5813	37.2218	37.5397	35.1412	39.0003	38.3144	31.3852
chr11!82868136!82896835!5912!PCF11	-4.70915	3.61747	1.05e-09	6.5362e-08	24.466	0.456143	0.549077	18.5528	1.80549	25.7017	23.9223	23.9135	22.7062	0.450306	0.076653	0.510611	0.47603	19.4537	17.9516	1.84158	1.79403	24.2809	23.0897	22.53	0.387967	0.393112	0.404925	0.634211	0.398756	0.229823	0.623489	0.22815	0.221579	0.077091	0.171054
chr14!25075685!25078926!971!GZMH	0.589047	5.61186	1.06e-09	6.59317e-08	35.8458	28.1761	38.3192	33.5711	14.8922	34.757	42.1097	38.5478	36.6155	28.7294	29.2916	37.5249	37.0495	42.9007	34.8384	16.4233	14.1176	35.5169	42.4452	39.3444	48.07	52.2641	56.034	51.164	45.7668	45.3481	43.9908	51.454	47.2913	53.6168	45.3892
chr9!99518146!99540328!5154!ZNF510	0.565931	6.45494	1.07e-09	6.61859e-08	62.5062	49.9392	57.7644	54.0788	60.9351	72.0747	55.7061	68.799	64.8707	49.6136	47.7569	55.5651	57.1126	59.3296	61.2261	56.6295	60.0124	84.3741	61.5297	62.4249	76.4998	84.6897	80.6259	79.2958	92.6817	94.5054	83.8336	94.9482	93.9694	94.7579	101.155
chr10!3179918!3215033!3490!PITRM1	-4.47631	3.65754	1.09e-09	6.73546e-08	21.3095	0.409464	0.726907	23.8065	1.7139	26.1363	24.0693	19.8007	24.8633	0.404224	0.136033	0.811855	1.24001	24.1397	21.8956	2.07974	1.70302	20.8423	23.3309	22.4552	0.394325	0.411001	0.702399	1.0681	0.05545	0.251007	0.677763	0.704138	0.268832	0.115522	0.237078
chr11!5269501!5271087!584!HBG1	1.41646	3.03907	1.11e-09	6.83197e-08	3.00142	4.49927	5.55847	2.05409	1.03458	3.72836	2.20118	3.15498	3.66745	4.36376	3.25175	1.36028	3.40966	3.28437	2.40317	0.952556	0.822407	4.20349	3.47589	3.90486	6.77493	6.00047	6.88661	5.03919	5.81408	10.5002	7.9994	12.3074	10.973	10.0253	7.52469
chr12!109826523!109886176!4258!MYO1H	-4.84445	4.07385	1.13e-09	6.94668e-08	35.5361	0.308545	0.442043	34.6339	2.44061	39.198	30.968	34.0242	35.1384	0.251159	0.562554	0.671642	0.885412	22.5058	33.3809	1.43711	2.12433	36.4274	29.4234	33.1763	0.659871	0.648155	1.15592	0.496599	0.334669	0.188939	0.347198	0.659583	0.336752	0.251124	0.375679
chr3!57327726!57530071!10077!DNAH12	-1.2781	5.32772	1.14e-09	6.95694e-08	58.7682	20.1006	20.1726	55.1347	21.0231	66.2596	56.2496	55.494	59.0584	20.0579	17.7551	20.5361	19.8577	50.7821	52.7268	20.9303	20.989	60.7554	52.7979	53.9205	15.7395	15.2271	14.2157	16.0925	17.2158	15.7631	16.3119	16.7736	18.1222	16.6995	15.5458
chr4!15969848!16085623!4307!PROM1	-4.05306	3.46914	1.16e-09	7.06715e-08	21.6594	0	1.89373	19.3451	2.11825	18.5485	18.8952	19.4046	22.7281	0	0.145302	1.8383	0.801366	17.3739	17.5961	2.13422	2.1048	20.6073	17.5708	15.6394	0.643488	0.746172	0.755916	0.900917	0.50242	0.792817	0.439358	0.334619	0.267159	0.252337	0.081112
chr3!44283377!44373590!5334!TOPAZ1	-4.82598	4.15092	1.17e-09	7.07625e-08	39.7966	0.241983	0.583006	29.6226	1.90297	41.2626	37.6886	37.7681	33.5225	0.179165	0.315565	0.565942	0.681915	30.0214	28.5252	1.12735	2.18353	40.5221	35.7259	35.9032	0.766846	0.514002	0.581649	0.743803	0.50793	0.442421	1.10864	0.429536	0.517729	0.154457	0.203377
chrX!77911565!77914825!2648!ZCCHC5	0.927133	4.15196	1.17e-09	7.1e-08	8.09809	3.62097	6.6342	15.5602	7.78818	13.9198	14.9745	7.94321	7.0561	3.69493	4.5637	7.00003	6.51715	12.5554	14.8401	7.93304	7.82943	13.7348	14.367	14.6588	16.9339	17.2792	17.1624	18.3745	18.5629	19.5252	16.198	19.3422	18.6383	20.4684	18.7339
chr1!12907235!12908237!1002!LOC649330	1.21366	3.68747	1.18e-09	7.13121e-08	5.45247	6.69384	10.0457	5.64764	2.95464	5.74297	4.58892	8.18178	7.85791	4.67795	5.14727	3.91124	5.59084	8.09872	9.32158	1.08393	2.15697	7.94447	7.2385	6.50952	14.3068	16.9428	20.0305	9.61599	1.96647	14.47	15.7771	10.1605	12.6319	17.3543	18.0013
chr19!5720687!5778742!2513!CATSPERD	-0.379333	7.36088	1.19e-09	7.13121e-08	161.676	191.921	144.512	129.332	111.758	175.485	148.385	153.748	147.023	191.819	181.655	147.996	140.61	128.13	125.07	115.026	112.594	159.332	140.588	138.87	107.351	101.571	111.532	113.134	112.558	111.45	118.183	108.862	123.437	118.052	105.52
chr2!137748461!138435287!5845!THSD7B	-4.70151	3.91312	1.2e-09	7.18112e-08	29.5913	0.007887	0.672046	28.1527	2.02948	30.5464	31.1286	28.3989	30.002	0.007786	0	0.539116	0.177151	27.4052	26.5282	2.0757	2.06453	29.4768	29.949	27.6378	0.408764	1.05307	0.927259	0.626562	0.29497	0.302806	0.488996	0.420435	0.257434	0.191937	0.26424
chr12!6666035!6677498!2981!NOP2	-3.54598	3.55929	1.2e-09	7.18363e-08	23.4895	0.765461	1.59224	20.3131	2.8578	20.8342	16.5359	23.5081	19.0979	0.87016	1.36819	1.66111	0.997513	18.7668	19.9846	4.73641	2.94707	19.0843	16.7484	18.7546	0.769426	2.04044	0.777361	1.56492	0.81443	0.617717	1.28942	0.309913	0.207844	0.211692	0.789499
chr2!197504355!197597530!3685!CCDC150	-4.47217	3.88829	1.21e-09	7.19129e-08	29.7384	0.375287	0.22948	27.9605	4.07714	33.2787	27.23	27.9384	26.6585	0.370484	0.111266	0.222764	1.13837	22.8156	26.2659	2.36506	4.28477	28.8523	25.3024	28.7729	0.40458	0.921393	0.493725	0.662552	1.09806	0.300794	0.673992	1.16829	0.321861	0.152221	0.029938
chr2!29117532!29171080!3501!WDR43	-5.29056	3.59553	1.21e-09	7.19129e-08	25.0463	0.052668	0.459707	18.0111	0.753587	28.8825	24.0078	24.4041	22.3323	0.051994	0.092458	0.48407	0.098586	18.2972	17.0371	0.930673	0.805964	23.3773	22.6452	24.1776	0.12011	0.077793	0.311804	0.261515	0.28643	0.020426	0.456052	0.015833	0.080902	0.300416	0.084029
chrX!75002822!75005079!2257!MAGEE2	0.916109	4.29671	1.22e-09	7.24498e-08	8.7042	4.67718	7.23963	16.176	10.9667	14.8727	14.6223	8.37451	8.37791	4.63748	5.2587	7.3797	7.6697	14.8394	15.4491	11.596	11.0212	14.6886	14.0163	16.3943	18.9699	20.9725	20.3223	19.4232	20.095	19.0184	19.0304	21.1458	22.1338	20.8456	22.3622
chr8!36641841!36793643!3742!KCNU1	-4.77521	3.74995	1.27e-09	7.48004e-08	25.4468	0	0.554027	22.9002	1.15177	28.1307	28.7707	23.4575	24.1211	0	0.092271	0.707646	0.503752	23.8481	21.6238	1.42291	1.20863	27.5148	26.9711	26.893	0.725324	0.208644	0.655097	0.524298	0.244476	0.195882	0.300257	0.256762	0.605532	0.22017	0.19163
chr3!50712671!51421629!8755!DOCK3	-4.34524	4.12191	1.31e-09	7.6721e-08	34.4412	0.223776	0.850604	32.9498	2.71674	36.2834	33.3359	33.5211	34.5077	0.220912	0.184864	1.46692	1.17359	33.1012	31.6156	4.10892	2.77949	37.6979	31.9339	31.3379	1.15927	1.02657	1.51373	1.51884	0.359694	0.298134	1.01541	0.447415	0.602547	0.284312	0.388525
chr6!72596405!73112845!9059!RIMS1	-3.84955	3.23866	1.31e-09	7.6721e-08	16.2005	0.21881	0.861206	13.9242	2.99017	15.3225	14.6077	15.8553	18.9682	0.221034	0.533599	1.026	0.489439	14.0231	14.3839	2.37151	3.12803	14.5384	14.5449	13.4744	0.56757	0.835789	0.970357	0.471645	0.569015	0.280235	0.446062	0.49359	0.119201	0.166411	0.347072
chr19!42212529!42234437!3600!CEACAM5	0.483601	6.97403	1.31e-09	7.67241e-08	87.2306	103.547	93.5048	71.845	87.3898	78.8933	81.5174	104.708	109.583	94.7637	96.3118	68.2451	79.0375	95.6986	91.0228	68.9995	84.2168	94.4465	99.0062	99.6704	120.242	128.979	126.319	120.967	134.209	136.909	99.7571	127.609	120.523	122.456	129.836
chr11!55999581!56000661!1080!OR5T2	0.686018	5.20314	1.32e-09	7.70801e-08	22.743	17.308	23.7929	19.1722	26.909	21.6968	19.9828	29.9034	30.3326	16.2438	16.4246	18.8303	24.0178	24.8867	25.8106	21.6336	26.3119	27.6512	27.2641	26.9729	31.3431	36.3137	32.4864	36.2915	36.0165	37.8579	36.5212	41.8128	38.896	41.2587	43.0215
chr14!104394816!104519004!4764!TDRD9	-4.58742	4.20489	1.38e-09	7.99406e-08	38.0691	0.004838	1.0135	32.3458	2.98038	46.9613	38.3839	36.2378	33.3244	0.004776	0.144952	1.11723	0.785796	31.9926	31.1052	2.01845	2.98666	42.5489	36.2852	35.2628	1.37215	0.659349	1.34268	0.988375	0.812433	0.011258	0.703394	1.04331	0.226667	0.253887	0.23157
chr19!35248978!35264134!3115!ZNF599	0.476951	6.26422	1.38e-09	8.00894e-08	53.7203	58.4546	67.1323	47.5014	47.0035	57.0844	51.3466	52.7562	51.6793	57.3705	57.3059	62.0901	65.9528	48.9682	48.6047	45.2841	46.551	61.3624	53.3849	50.7262	73.8413	75.0756	70.5188	72.9484	75.7425	78.6337	71.9932	73.042	74.5715	76.9655	79.6265
chr1!104230040!104238889!1838!AMY1B	-3.67542	3.79265	1.42e-09	8.17756e-08	33.0314	1.25402	2.74566	33.7255	1.50117	19.5747	28.4063	23.7998	25.2367	1.06465	1.39717	4.53821	2.19564	27.427	27.3834	0.504437	1.68762	14.147	19.6438	19.1711	0.426369	0.948345	0.354269	0.415109	1.48362	0.622514	0.739989	0.824327	2.2152	0.820193	1.82066
chr1!104292462!104301310!1838!AMY1B	-3.75425	3.62169	1.44e-09	8.27931e-08	26.9379	1.39196	2.71598	34.6052	0.756063	16.049	21.2105	21.3106	24.5153	1.25035	1.46761	3.34243	1.84896	24.497	24.4213	0.749449	0.860142	11.2294	15.0772	15.5423	0.343175	0.869317	0.61476	0.249065	0.966746	0.710055	0.81506	0.512691	0.992025	1.19214	1.26046
chr10!128594022!129250780!6751!DOCK1	-4.1625	4.47391	1.45e-09	8.31657e-08	48.7146	0.344828	1.64859	42.5028	4.77614	46.9234	45.1759	46.5964	48.6669	0.475233	0.364405	1.72586	1.36859	36.6547	39.9038	5.72102	4.814	49.0154	42.7006	38.8389	1.33635	1.88534	1.39571	2.15376	0.539435	0.426356	2.28329	1.36025	0.786654	1.07497	0.288696
chr15!54305100!54920806!8140!UNC13C	-3.6197	3.35706	1.45e-09	8.31657e-08	18.8852	0.062294	1.60856	15.7686	2.76365	18.2529	17.5173	17.4546	16.7895	0.234807	0.007953	1.71112	1.3862	16.141	14.566	2.26175	2.89853	16.7097	16.2459	15.6222	0.857069	1.01491	0.790522	0.755204	0.393354	0.327247	0.864501	1.06912	0.663294	0.163664	0.329786
chr4!62362838!62938168!6125!LPHN3	-3.95009	4.13673	1.46e-09	8.31657e-08	34.2297	0.620909	1.94179	33.1372	2.7127	36.9326	34.004	33.3705	34.7449	0.616677	0.634181	2.07085	1.15736	32.0943	32.1619	2.86742	2.69548	34.896	32.9852	32.2554	1.66329	1.12943	1.47583	1.25634	0.962222	0.957375	0.843174	0.745113	0.690753	1.09039	0.999636
chr4!78978723!79465423!16545!FRAS1	-3.9176	4.79956	1.47e-09	8.3901e-08	63.7958	1.24822	1.78724	53.9277	4.27871	59.3041	55.5501	62.3123	56.4548	1.27763	0.946928	2.06303	1.75234	52.0736	52.2531	5.15073	4.34226	61.1212	54.0653	55.7139	2.12915	2.93122	2.67274	2.70497	1.41849	1.17565	2.5889	1.92643	1.26147	0.874079	1.40915
chr17!39388714!39389706!992!KRTAP9-3	1.09051	3.66309	1.48e-09	8.41669e-08	7.15966	7.43512	6.07717	4.5216	8.20208	6.11442	7.97451	7.80513	7.13518	6.23897	6.41737	2.37574	3.45255	3.79271	4.12235	2.75049	6.91944	6.96743	9.28878	6.89648	10.9827	12.3547	15.3674	14.2398	13.1414	12.4892	12.0217	12.6843	12.2774	14.3309	12.5111
chr2!170501934!170550931!2169!CCDC173	-3.89602	2.65274	1.5e-09	8.49335e-08	9.23576	0.095639	0.553368	7.0335	2.25632	12.0941	8.3771	8.35158	7.1755	0.094415	0.258679	0.573797	0.575309	5.46459	6.69363	1.88081	2.242	9.1202	7.7394	8.67104	0.343679	0.401812	0.282546	0.572868	0.08111	0.049455	0.209021	0.076668	0.146907	0.072735	0.033908
chr19!9324525!9325547!1022!OR7D4	1.04126	3.80168	1.54e-09	8.7e-08	3.76431	6.11179	9.76902	3.47027	10.9961	5.04723	4.08791	7.21139	8.62224	5.12074	5.78558	4.89701	7.61166	8.10866	7.50547	5.28766	9.4381	7.9056	9.03844	8.8774	10.6042	16.1315	15.1599	12.8833	14.9075	13.0847	14.234	14.8611	15.2081	14.9222	14.6266
chr12!122956145!122985620!4255!ZCCHC8	-4.71204	3.08822	1.55e-09	8.72827e-08	13.2251	0.362932	0.288492	12.5579	1.1549	12.7259	15.3729	12.5382	16.1075	0.358287	0.349942	0.280048	0.443018	12.4311	11.8172	2.09804	1.33099	14.2776	14.6122	14.7355	0.256049	0.110947	0.243049	0.040985	0.045481	0.138653	0.523481	0.182382	0.174735	0.082394	0.047533
chr17!36337654!36348623!2135!TBC1D3H	-2.98608	4.22895	1.56e-09	8.72856e-08	40.0797	5.91606	8.18995	26.9453	0.792384	38.7904	25.3578	43.4217	41.3215	4.32697	5.77145	4.51464	3.92963	28.9905	33.1058	0.446672	0.356184	38.6246	27.3484	26.68	1.30708	4.38826	0.49336	1.87871	2.66983	1.37328	1.32949	2.58765	2.68644	3.11996	3.52232
chr3!123331142!123603149!8183!MYLK	0.514426	7.86847	1.56e-09	8.72856e-08	210.451	119.9	154.161	180.417	132.532	180.69	197.892	213.758	211.017	114.214	120.51	143.306	146.623	173.409	181.382	131.813	129.335	198.732	200.504	192.139	217.236	225.058	237.469	241.117	240.82	245.365	224.117	236.019	249.864	246.369	240.288
chr1!104230040!104238911!1860!AMY1C	-3.67368	3.77857	1.61e-09	8.96708e-08	32.6407	1.23919	2.71319	33.3266	1.48341	19.3432	28.0703	23.5183	24.9382	1.05206	1.38064	4.48454	2.16967	27.1026	27.0595	0.49847	1.66766	13.9797	19.4114	18.9443	0.421326	0.937128	0.350078	0.410199	1.46607	0.61515	0.731237	0.814577	2.189	0.810492	1.79913
chr3!19920965!19975706!2855!EFHB	-5.0051	3.10382	1.62e-09	9.03129e-08	16.8797	0.129171	0.200648	12.4225	1.12867	15.144	14.5209	15.9165	15.4539	0.127518	0	0.194775	0.474271	11.335	12.4759	0.417533	1.12151	15.3519	13.9725	13.0806	0.127202	0.178071	0.13416	0.053448	0.11708	0.269263	0.096659	0.038831	0.13641	0.055259	0.083722
chr5!72921982!73237818!6508!ARHGEF28	-4.50654	4.12455	1.64e-09	9.11916e-08	35.7446	0.315204	0.666455	32.5575	2.65827	36.7386	34.9391	35.1031	37.3169	0.311171	0.480803	0.744601	0.938302	33.5495	30.6484	2.93476	2.81052	34.5965	32.9505	30.7678	1.76512	0.714222	1.02113	0.897691	0.28114	0.318658	0.711774	0.51672	0.424334	0.587181	0.341855
chr7!25174315!25219817!3609!C7orf31	0.346309	7.50481	1.68e-09	9.3e-08	153.135	150.249	123.8	134.054	108.266	168.619	139.75	146.58	150.043	150.091	141.264	122.906	133.029	127.777	127.048	110.034	109.081	160.157	133.392	131.797	162.878	155.815	158.576	161.389	176.952	185.456	159.473	169.488	176.979	186.391	191.371
chr17!36337710!36348623!2079!TBC1D3F	-2.99315	4.26126	1.7e-09	9.4e-08	41.1593	6.07541	8.41055	27.6711	0.813727	39.8352	26.0409	44.5913	42.4345	4.44352	5.92691	4.63625	4.03548	29.6058	33.9975	0.458704	0.365778	39.665	28.085	27.3987	1.34229	4.50647	0.506649	1.92931	2.62327	1.41027	1.3653	2.65734	2.75881	3.204	3.6172
chr2!145141941!145277958!9243!ZEB2	0.546835	6.72913	1.71e-09	9.42324e-08	80.9536	64.2591	64.7862	69.4596	76.5106	80.9683	75.7169	87.3742	87.8241	58.0283	58.2068	56.5958	59.7437	77.5711	78.3675	66.3443	73.6	91.7133	82.1023	79.5024	100.689	99.2056	102.259	101.55	112.314	119.023	98.5388	111.768	108.166	114.648	110.961
chr14!21756135!21819460!3946!RPGRIP1	-3.67182	3.45482	1.73e-09	9.4646e-08	18.6451	0.75934	0.79499	15.1869	2.50088	18.2485	20.204	18.9396	19.1625	0.749622	1.04454	0.959619	1.55424	17.5113	14.895	2.32947	2.48501	18.5183	19.7331	21.3951	1.17221	0.303688	1.29099	0.812082	0.347756	0.371511	1.06401	0.674274	0.623575	0.670785	0.340149
chr2!219027567!219031716!2486!CXCR1	0.725325	4.69261	1.75e-09	9.6e-08	21.3905	11.4781	12.52	16.4273	14.4365	18.0175	18.6153	20.9355	20.0534	10.4342	9.9826	11.0032	12.4526	17.7753	17.4424	13.6393	13.894	17.2375	19.4135	19.4904	24.1268	24.8835	25.6532	25.6048	27.104	26.263	26.4671	25.7905	24.9513	27.4432	27.2694
chr20!55108301!55111574!692!FAM209B	0.765229	4.55595	1.78e-09	9.73084e-08	11.1518	19.2185	16.714	8.62987	14.4063	10.4133	11.7889	13.3429	14.2373	15.3885	15.4364	10.8293	14.7329	17.0216	16.7494	8.42172	13.0424	16.5663	17.8312	15.1306	30.6042	25.5823	24.6034	19.1215	19.1691	21.0297	21.6771	26.9412	23.1256	24.1154	24.737
chr3!100468178!100712334!4473!ABI3BP	-4.44938	4.17922	1.8e-09	9.77892e-08	41.0954	0	1.37216	35.517	2.38183	36.4794	34.2656	40.2153	35.5699	0	0.477621	1.39712	0.60543	34.4038	33.4805	0.71659	2.37566	39.669	33.7354	30.5017	0.923001	1.03916	1.19027	1.32559	0.940017	0.811356	0.572883	0.239585	0.878587	0.031351	0.394617
chr11!56043114!56044095!981!OR5T1	0.853047	4.97842	1.81e-09	9.838e-08	10.6743	17.316	15.5718	10.2877	24.6768	13.8456	11.2391	22.4328	24.016	16.5841	16.3883	13.3885	16.2385	22.3096	20.9909	16.526	24.153	30.1987	24.6681	21.2464	31.2329	33.7595	37.1899	26.9989	31.9577	35.5369	31.7073	29.7591	33.6543	38.1319	40.7094
chr10!49893517!50191001!10013!WDFY4	-3.8873	4.71063	1.84e-09	9.95732e-08	58.8255	0.847098	2.31567	45.4393	5.87116	57.8167	57.7991	57.083	54.5712	0.80217	0.659484	2.41979	1.42653	47.445	43.0107	6.85998	5.97779	50.3065	55.3267	50.8	2.4243	2.41898	3.04876	2.69088	1.53386	1.9283	2.21861	0.883899	1.4391	0.516441	0.991593
chr4!187508936!187644987!14764!FAT1	-4.92507	3.86534	1.88e-09	1.01639e-07	27.2802	0.140504	0.254974	26.827	1.18951	29.032	30.059	26.6927	28.0742	0.138706	0.203169	0.335396	0.60782	26.7926	26.4346	1.04784	1.18196	31.1655	28.5596	28.8905	0.384503	0.590307	0.520163	0.711676	0.150142	0.042382	0.720961	0.350417	0.254192	0.149599	0.207977
chr7!99798277!99869855!2738!GATS	0.44787	6.03209	1.91e-09	1.02175e-07	54.1582	42.1917	43.817	48.5654	33.63	52.391	52.1596	52.7086	53.7217	41.6933	45.989	44.227	45.992	45.0679	47.2195	37.0552	33.6723	54.7611	52.0555	49.6506	61.1251	58.4494	65.0642	60.4134	61.5493	64.5834	64.3327	62.2401	64.9452	66.9287	61.2174
chr19!11976843!11980306!2550!ZNF439	0.782	5.13533	1.91e-09	1.02175e-07	13.5335	25.2815	26.2409	9.71535	28.9539	15.2984	12.535	22.8538	22.9337	23.8693	22.9169	20.2495	24.3322	19.3157	19.4908	21.431	27.381	27.3009	24.3913	21.0879	34.1425	35.2172	36.1622	33.9554	41.1466	36.7021	38.0318	36.4395	37.8553	39.5817	36.6724
chr9!104152248!104160919!1021!MRPL50	0.670896	5.06213	1.91e-09	1.02219e-07	18.8623	17.4503	25.0075	14.3544	22.7238	22.4936	15.7866	23.9466	26.871	17.2716	14.774	22.7195	25.0937	21.9654	21.3298	17.7985	22.7167	27.3349	23.2772	22.5275	28.7175	32.5259	32.4504	32.1756	32.4977	33.1816	28.5924	40.121	36.6704	34.2344	37.5658
chr18!3066804!3220106!5847!MYOM1	-4.11215	3.96014	1.93e-09	1.02644e-07	31.7926	0.23652	2.36069	26.8496	3.11724	32.1496	31.0503	30.1454	29.2312	0.233493	0.44658	2.18743	0.771931	27.215	26.0639	2.12483	3.22066	28.1745	28.8388	29.3856	1.65411	0.568275	2.26659	0.548055	0.252745	0.388316	1.75978	0.534054	0.293677	0.338773	0.25786
chr9!70431999!70490177!1726!CBWD3	-3.41311	3.27168	1.93e-09	1.02644e-07	22.6454	1.82949	2.05458	15.3054	0.338385	22.2866	12.6469	16.3844	16.6635	2.06974	1.38781	2.80757	1.76897	11.6827	11.0753	1.08969	0.74204	14.9131	12.8048	11.3654	0.631221	0.725854	0.110958	0.189448	1.47796	0.973647	0.216987	0.984869	1.15896	0.375772	0.862875
chr1!104292278!104301311!2023!AMY1A	-3.73648	3.51207	1.94e-09	1.02897e-07	24.4745	1.26467	2.46761	31.4406	0.686922	14.5813	19.2709	19.3618	22.2734	1.13601	1.3334	3.03677	1.67987	22.2568	22.188	0.680913	0.781483	10.2025	13.6984	14.121	0.311792	0.789819	0.558541	0.226289	0.878339	0.645121	0.740525	0.465807	0.901306	1.08312	1.14519
chr12!40787195!40964557!24831!MUC19	-3.86464	5.53341	2e-09	1.02897e-07	102.15	1.10738	4.37779	92.828	14.9854	117.062	92.0145	94.6193	97.6764	1.09321	1.13326	3.08407	4.32928	93.0634	88.6597	10.937	14.7307	113.089	86.4404	84.9712	6.17268	4.77266	4.96542	3.98216	3.54535	2.23914	5.73542	2.19364	2.20148	1.08221	1.94522
chr4!13570365!13629328!10542!BOD1L1	-4.24901	3.61404	2e-09	1.02915e-07	23.3881	0.113692	0.690891	21.895	2.38995	22.7761	22.4088	22.2931	21.5783	0.112237	0.315242	0.720906	0.863841	20.2799	21.0024	2.89979	2.37478	21.9456	21.14	21.939	0.834031	0.52359	0.944669	0.576927	0.347118	0.361219	0.800281	0.494262	0.230053	0.242769	0.301736
chr4!139978870!140060630!3560!ELF2	0.480047	6.55766	2e-09	1.0427e-07	64.3213	73.1931	80.3491	53.7896	65.0865	65.1373	60.8303	71.336	71.6164	68.364	62.3692	69.3764	77.5167	64.2811	63.6475	47.3176	62.2618	76.4275	69.7057	66.4198	86.082	88.4025	93.5242	84.9432	96.4791	98.4133	90.391	95.5562	97.2038	92.4422	92.8941
chr1!152647790!152649049!593!LCE2C	1.40323	3.01912	2e-09	1.04738e-07	1.9194	8.58989	4.69209	2.06689	2.47926	2.75383	1.91765	1.98994	2.16707	6.40793	7.02344	1.51825	2.32815	1.57579	2.08106	1.11678	1.68734	1.96937	2.61543	2.52238	6.57541	8.97127	7.26653	7.57272	7.89157	7.92894	7.71179	7.94542	8.80639	8.66116	8.37168
chr3!98514813!98620533!6093!DCBLD2	-3.94664	3.11486	2e-09	1.06558e-07	13.775	0.117268	1.32968	12.1809	1.63286	14.1708	13.3281	13.2817	17.1406	0.175518	0.301047	1.36464	0.653616	13.1933	11.5487	1.39124	1.6225	14.8054	12.8995	13.9004	0.363894	0.783728	0.458903	0.672614	0.26564	0.099761	0.262045	0.418484	0.357359	0.330849	0.150884
chr6!17759413!17987854!8714!KIF13A	-3.99947	4.20144	2e-09	1.06558e-07	37.8452	0.269794	1.67791	33.2185	3.21487	38.5126	35.802	37.7485	33.9888	0.266341	0.594348	1.68957	1.15169	31.6625	32.3142	4.33497	3.19446	37.0192	33.8954	38.8439	1.4762	2.01905	1.05713	2.21644	0.890343	0.613434	1.08805	0.846032	0.68461	0.635672	0.508514
chr1!104230039!104239073!2023!AMY1A	-3.66085	3.68001	2.05e-09	1.06784e-07	30.0107	1.13934	2.49458	30.6414	1.36389	17.7846	25.8086	21.6234	22.9288	0.967294	1.2694	4.1232	1.99485	24.9189	24.8792	0.458307	1.53329	12.8533	17.8474	17.4179	0.387379	0.861621	0.321871	0.377148	1.34794	0.565586	0.672318	0.748944	2.01262	0.745188	1.65417
chr9!21186617!21187598!981!IFNA4	1.2004	3.42409	2.06e-09	1.07132e-07	2.57575	4.4876	3.61489	1.64815	7.69868	2.56303	2.01598	6.90079	7.17361	4.24461	3.95959	1.99748	3.27475	5.96593	5.87054	3.3484	7.30302	8.64902	5.62646	5.17412	9.15749	11.7714	12.6309	11.8662	11.9079	11.955	10.4285	10.9619	8.22861	8.91651	11.5268
chr17!36337710!36348659!2115!TBC1D3C	-2.99243	4.23997	2.09e-09	1.083e-07	40.4587	5.972	8.2674	27.2001	0.818921	39.1572	25.5976	43.8323	41.7122	4.36789	5.82603	4.55734	3.96679	29.1018	33.4188	0.450896	0.378476	38.9899	27.607	26.9323	1.31944	4.42976	0.498026	1.89647	2.57862	1.38627	1.34207	2.61211	2.71185	3.14946	3.55563
chr15!48498497!48596275!4805!SLC12A1	-4.66672	3.83758	2.18e-09	1.12553e-07	31.4717	0.143906	0.403075	23.8583	1.7562	32.006	27.2111	28.9402	32.1061	0.227302	0.107787	0.551095	0.419936	21.8015	21.5889	1.91302	1.72007	29.4731	25.3239	26.0263	1.16552	0.536582	0.717428	0.435529	0.216021	0.148827	0.549709	0.430681	0.320521	0.145925	0.294646
chrX!49207115!49214420!561!GAGE2D	-3.53539	3.01268	2.19e-09	1.13e-07	10.7937	1.06822	1.99362	14.2709	0.394897	17.7889	13.352	7.60194	10.2535	1.13567	0.923199	2.59609	1.94036	10.9584	11.7752	0.472195	0.463734	14.0621	9.75748	10.6213	0.34071	0.323652	0.170689	0.272004	0.501757	0.446149	0.456775	0.757524	0.82043	0.374957	0.786597
chr9!113431050!113563278!2786!MUSK	-4.46981	3.54862	2.3e-09	1.17898e-07	26.7841	0.033092	0.851842	18.6459	1.34458	22.8041	19.2107	25.0494	22.3821	0.032669	0.170407	0.82691	0.514606	17.2911	17.4924	0.465907	1.37196	24.5777	18.8785	20.4194	0.418501	0.50834	0.501812	0.352104	0.435717	0.442774	0.283009	0.305076	0.324056	0.459309	0.290386
chr2!72406443!73053177!2594!EXOC6B	-4.85936	3.72122	2.33e-09	1.1925e-07	28.1348	0.302106	0.746637	22.5896	1.49068	29.6182	21.7476	26.4007	27.7189	0.298239	0.074872	0.520619	0.143292	19.519	22.2479	1.03142	1.63551	28.4641	21.1463	25.1258	0.427372	0.174989	0.590635	0.563047	0.054257	0.1723	0.714298	0.26355	0.382163	0.297335	0.056705
chr11!19138691!19197967!2434!ZDHHC13	-4.85024	3.40288	2.34e-09	1.19645e-07	20.2295	0.132574	0.504328	17.1854	1.81208	22.2043	18.0075	19.2309	19.4091	0.130877	0.274845	0.489567	0.152711	17.3165	15.8168	1.25159	1.80058	20.8665	16.4454	17.6401	0.510435	0.313307	0.251784	0.519454	0.137331	0.117521	0.218658	0.113868	0.203642	0	0.12842
chr22!19166986!19279239!5514!CLTCL1	-2.25545	3.70295	2.38e-09	1.21e-07	20.4728	4.00868	2.63683	17.6691	5.1573	17.4593	20.1659	20.7061	19.0995	4.1307	2.22294	3.54413	2.81677	18.9715	17.7422	6.60092	5.22981	19.1782	19.4121	21.6169	3.16137	3.08871	3.2683	3.77947	2.19831	1.59843	3.18517	1.48781	1.34196	2.43197	1.31381
chr18!18822202!19102791!6052!GREB1L	-4.29483	4.15272	2.38e-09	1.21e-07	38.3589	0.418932	0.766251	32.2571	1.77704	40.9073	35.7335	37.8164	35.4201	0.413571	0.199681	0.735073	1.71969	27.122	30.6067	3.67238	1.89141	35.4862	35.03	34.6014	1.61071	0.795038	1.86387	1.10941	0.674412	0.425381	0.807745	0.302251	0.529432	0.446052	0.604586
chr5!140027383!140042065!1935!IK	-3.4977	3.40469	2.4e-09	1.21661e-07	15.3054	0.76234	1.43794	18.1805	2.27938	16.6376	17.0939	16.9899	14.6634	0.646752	0.446094	1.39585	1.46813	16.9529	19.0328	2.24516	2.26491	20.9512	18.9183	16.9301	0.62231	1.52949	0.673019	1.37442	0.263666	0.286415	1.02887	0.89759	0.640395	0.407657	0.636645
chr2!169779448!169887833!4775!ABCB11	-4.10147	4.19076	2.41e-09	1.22e-07	40.551	0.366851	1.4282	32.659	2.81746	44.0575	33.9001	40.6937	36.3405	0.362156	0.546838	1.28657	1.94606	24.8018	31.8038	2.37995	2.79957	36.3416	32.9822	37.6465	1.61717	0.768102	1.11098	2.00872	1.05373	0.763785	1.49437	0.32891	0.355901	0.616736	0.901044
chr19!51645557!51656783!1754!SIGLEC7	0.543368	6.24817	2.43e-09	1.22277e-07	65.8263	38.6207	48.725	56.1852	42.4956	53.4675	67.581	66.8991	61.2754	35.7524	39.8131	39.1465	40.7633	56.4015	59.5142	43.7978	41.3701	63.2115	66.1097	65.8036	72.4451	68.4143	73.2643	83.9404	77.7837	76.74	72.5755	74.5295	81.2451	81.9497	74.7418
chr12!34175215!34181236!3127!ALG10	1.12172	3.63384	2.47e-09	1.24e-07	2.5989	4.63631	4.08262	2.06823	8.77854	3.00076	2.35588	8.23593	9.84348	4.0094	4.07166	2.65055	3.71885	7.80106	9.08469	4.28654	8.05084	11.7452	8.50472	7.20647	11.3265	11.1833	11.8754	10.2268	13.5814	11.8518	11.1827	14.3053	14.4529	14.547	15.3056
chrX!49336157!49342266!354!GAGE12F	-3.61531	3.25194	2.48e-09	1.24288e-07	10.9319	0.911538	3.00526	22.9104	0.170676	24.1636	13.9667	8.71371	11.409	1.28553	1.58496	3.96454	1.19999	16.6716	14.7646	0.598647	0.282654	18.6493	12.2416	11.4292	0.107988	0.307743	0.595098	0.369477	0.94425	1.46457	0.44546	0.730729	0.200027	0.64373	0.675218
chrX!49207159!49214420!517!GAGE2E	-3.563	3.09081	2.48e-09	1.24288e-07	11.6682	1.15913	2.16329	15.2332	0.428505	19.1023	14.5361	8.329	11.0473	1.23232	1.08525	2.81703	2.1055	11.8435	12.6838	0.512382	0.503201	15.1206	10.4114	11.6201	0.369706	0.351197	0.185216	0.295153	0.510431	0.484119	0.495649	0.821994	0.856013	0.406868	0.853541
chr1!152538174!152539229!547!LCE3E	0.956609	3.91711	2.49e-09	1.24322e-07	8.7394	14.4108	8.52766	8.39074	7.62144	6.4447	9.94262	6.5854	6.93606	10.233	12.4666	3.67914	3.98006	9.44065	7.52023	4.45538	6.40235	5.92567	9.08988	7.71039	13.3133	16.3976	18.7662	16.8973	14.2801	13.7924	16.3603	15.6058	14.5632	13.7798	14.79
chr8!95653363!95719694!3806!ESRP1	-4.75618	3.22992	2.5e-09	1.24322e-07	15.9576	0.078727	0.222185	15.999	1.10065	17.5235	15.8355	15.6546	14.6527	0.07772	0.238137	0.431363	0.578991	16.6565	15.5637	0.633369	1.17253	17.4398	15.4851	14.4316	0.251101	0.133576	0.558539	0.114551	0.36517	0.075156	0.321103	0.019419	0.111628	0.03224	0.19807
chrX!111873878!111923375!1765!LHFPL1	0.813303	4.41918	2.68e-09	1.3279e-07	10.7049	6.59472	9.21134	14.5387	12.5745	16.9184	17.8859	10.5799	9.51136	6.69081	7.11583	9.06175	9.58202	13.7095	14.0661	13.8829	12.4493	17.1222	17.5745	18.2135	21.3014	24.2983	20.41	22.0709	20.4336	19.4073	21.0294	20.623	22.647	22.4851	23.3454
chr8!17780365!17887457!8783!PCM1	-3.68912	3.98871	2.71e-09	1.34e-07	32.3642	0.488112	1.96289	26.5353	2.45584	33.3788	32.1066	30.7672	30.5842	0.484456	1.14496	2.2612	1.61119	23.7759	25.2278	2.90447	2.44481	32.4137	29.9624	27.6393	1.73663	1.09152	1.55252	1.102	0.993517	0.76942	1.13786	1.28748	1.09846	0.840238	0.933675
chr11!7949264!7950209!945!OR10A6	0.659507	4.96254	2.74e-09	1.35249e-07	21.0778	13.8781	20.9857	17.2474	20.4168	21.9711	19.2013	24.6019	25.6432	13.1467	12.6967	17.5974	20.3409	23.758	21.1248	15.782	19.6519	24.1613	21.3841	21.3292	30.218	29.2815	32.2837	25.0056	30.0661	31.2152	26.9079	34.5099	36.1353	32.7955	32.5318
chr20!35729628!35807991!3665!MROH8	-3.81601	3.51352	2.76e-09	1.35718e-07	20.4038	0.314446	1.92773	16.4438	1.80241	21.9957	23.2236	19.1942	18.0827	0.310422	0.135426	1.57508	1.13733	17.0021	14.7826	2.06717	1.79097	21.2907	21.775	23.0288	1.30902	0.807522	0.61138	1.32639	0.494424	0.219509	0.828263	0.504147	0.420219	0.363499	0.341145
chr17!10531842!10560626!6038!MYH3	0.287918	9.01604	2.76e-09	1.358e-07	418.775	531.22	394.016	361.335	283.698	413.782	421.567	410.79	393.653	532.81	539.609	394.803	397.663	356.145	352.763	272.009	280.127	409.083	419.083	419.522	437.915	457.792	485.343	489.762	490.776	486.973	473.091	475.496	501.415	505.201	498.131
chr6!26402464!26415444!4191!BTN3A1	0.659839	4.97158	2.79e-09	1.36714e-07	21.3301	16.1304	24.7075	18.2752	22.1388	21.8327	21.3647	21.7595	19.9892	14.8707	13.7429	20.2945	22.8629	19.351	20.0751	18.2732	20.7902	19.7162	20.3646	20.1152	28.746	28.5675	32.5998	32.2696	33.8676	32.1766	30.0119	30.6936	33.2758	32.5824	27.9639
chr10!82095860!82116514!764!DYDC1	-0.497731	6.59718	2.8e-09	1.36764e-07	93.3505	90.5664	82.514	82.8763	84.3023	95.134	86.8794	88.3103	95.6356	90.7476	91.9683	82.0398	87.5034	77.6344	77.7549	87.6532	84.3434	94.3665	81.53	83.8651	54.1642	52.7119	58.2061	62.9721	64.7528	66.2228	62.4889	66.6768	65.2484	60.2511	60.6713
chr17!36337527!36348666!2305!TBC1D3	-2.97662	4.13552	2.81e-09	1.36868e-07	37.1237	5.47973	7.58592	24.958	0.751418	35.9295	23.4876	40.2192	38.2739	4.00785	5.34579	4.34251	3.63981	26.8524	30.8111	0.413729	0.347278	35.7759	25.3313	24.7123	1.21068	4.1749	0.456974	1.74015	2.47292	1.272	1.23144	2.3968	2.48831	2.88985	3.26254
chr3!126325894!126373967!2919!TXNRD3	-4.14788	2.80977	2.84e-09	1.38295e-07	10.801	0	1.056	10.3455	1.00043	11.7039	10.6625	10.7377	10.0627	0	0	1.0251	0.609401	9.17411	9.64085	0.798607	0.994082	10.1	10.1968	8.67764	0.432173	0.217708	0.314924	0.014936	0	0.024499	0.51997	0.050639	0.479097	0.096084	0.075588
chr10!11502508!11653679!4837!USP6NL	-4.15843	3.39599	2.86e-09	1.38738e-07	20.0344	0.304968	0.642909	18.735	2.0069	16.3285	18.3734	19.6067	18.4286	0.301065	0.709362	0.624092	0.751981	14.4229	18.0643	1.47867	1.99416	19.0046	18.3238	16.9218	0.655963	0.480479	0.471162	0.450675	0.265511	0.328949	0.863936	0.152797	0.50139	0.347903	0.296498
chr17!36956686!36981603!3103!CWC25	-3.23924	2.67181	2.87e-09	1.38944e-07	9.559	0.401108	1.01097	7.85787	2.11587	6.6661	9.9824	9.06021	7.1061	0.395975	0.257316	1.22886	1.3091	6.68061	7.29121	1.67324	2.13469	7.25832	9.48194	6.98563	0.702216	0.327678	0.91961	0.421511	0.46491	0.218935	0.749587	0.327501	0.028525	0.135579	0.088882
chr4!156680125!156728783!3249!GUCY1B3	-4.9228	3.02553	2.91e-09	1.40313e-07	13.8098	0.056753	0	12.8905	1.30794	16.3951	12.3034	13.2281	14.3207	0.06303	0.119556	0	0.179778	10.7702	12.3557	1.13331	1.29963	13.4975	11.555	12.9661	0.188256	0.011177	0.12968	0.194575	0.129957	0.077036	0.254813	0.090992	0.11442	0.010791	0.050933
chr18!2655885!2805015!8672!SMCHD1	-4.47666	3.62235	3e-09	1.4268e-07	20.7271	0.07442	0.88391	21.5763	1.71392	31.083	21.4684	19.7761	22.7455	0.125944	0.288659	0.830557	0.425557	20.5357	19.8865	1.80226	1.70304	27.4667	20.3016	20.927	0.462858	0.954743	0.397514	1.12113	0.243444	0.226771	0.313676	0.285507	0.35519	0.303204	0.021202
chr6!43490067!43543812!5364!XPO5	-3.42166	3.85335	3.05e-09	1.46444e-07	27.5596	0.786343	1.75449	25.6745	4.31781	26.5878	24.7486	26.6537	27.281	0.805974	0.760361	1.81668	1.54924	23.0503	24.8877	4.2965	4.54782	27.1125	22.7953	23.57	2.31618	1.38444	1.65307	2.4709	0.49853	1.00654	1.26045	1.01272	0.679844	0.69934	0.617003
chr19!13317255!13617274!8738!CACNA1A	-1.87368	3.31731	3.06e-09	1.46513e-07	13.7085	2.25266	3.68688	12.269	5.01304	10.3708	13.6449	14.2154	13.5115	2.35403	2.74872	4.50932	3.33924	11.7072	11.2735	6.92418	4.92396	11.5267	12.3985	10.7254	2.1765	2.82389	2.60597	3.22073	1.49191	1.49766	3.83043	1.72336	1.47688	1.50457	1.9948
chr6!29364415!29365448!1033!OR12D2	0.71346	4.71308	3.11e-09	1.48445e-07	17.8939	9.57209	18.0889	17.2171	14.1544	20.6514	16.1775	18.9588	19.3317	9.22932	8.79486	14.6884	16.2435	20.0677	18.8801	10.514	13.9483	22.6798	17.4428	18.2067	23.8877	27.3847	22.1918	27.0537	26.9258	27.7599	26.8673	24.4333	28.0359	28.6271	25.4886
chr1!248201473!248202607!1134!OR2L2	0.890571	5.30059	3.23e-09	1.53781e-07	13.4697	23.2115	23.6222	11.4753	32.3408	13.5776	10.5075	31.1996	32.8994	21.3092	22.7977	15.4584	20.4626	26.4772	28.0597	14.5532	30.8473	34.7413	30.3102	29.5158	38.1097	44.2393	42.2377	41.5799	45.3164	44.4738	37.2156	45.8503	42.3202	48.7696	47.9773
chr17!33762114!33775856!8469!SLFN13	0.516327	5.60787	3.31e-09	1.57447e-07	31.6073	37.5793	34.2004	26.7401	32.2988	34.4909	28.8951	35.7971	35.8898	36.5583	36.5422	30.4417	33.0079	33.3189	32.9976	26.4651	31.8811	39.4128	34.3778	35.749	47.6051	43.4015	44.9307	43.7244	49.2679	50.0807	44.1434	47.9564	48.3872	50.3917	50.4901
chr12!55945010!55945940!930!OR6C4	0.558752	5.37697	3.36e-09	1.59265e-07	34.6356	18.1169	27.3079	28.8541	22.7168	32.0807	33.8385	33.569	34.4573	18.5212	18.8649	27.9607	29.262	26.8646	28.1263	23.4708	23.0675	31.009	32.4464	32.2726	38.3715	40.1013	38.488	38.7462	43.6606	43.1759	38.0879	39.6163	40.0301	42.843	44.049
chr7!100612903!100662230!16321!MUC12	-4.86105	3.26328	3.44e-09	1.62656e-07	21.0666	0.382712	0.55824	11.2183	0.79098	15.018	19.8922	20.2584	19.4806	0.331808	0.335841	0.498094	0.357881	10.2696	11.2915	0.410637	0.678058	15.9785	19.0531	18.6855	0.244764	0.246972	0.303915	0.283158	0.174624	0.169785	0.19807	0.066794	0.154018	0.040813	0.121669
chrX!50111878!50213721!3919!DGKK	-4.23144	3.67398	3.46e-09	1.63164e-07	15.6485	0.464624	0.320187	26.1379	2.8059	27.5745	26.3926	14.6697	13.2308	0.458678	0.148674	0.310815	0.718114	25.1177	25.0248	3.5149	2.82893	28.0053	24.6472	25.353	1.0486	0.509634	0.820981	0.845489	0.345662	0.488116	0.79973	0.565767	0.334262	0.295211	0.098525
chr6!109169618!109295675!3736!ARMC2	-4.73859	3.1578	3.47e-09	1.63583e-07	16.3053	0.215929	0.343172	13.7161	1.29916	15.1876	14.3985	15.4658	18.3942	0.213166	0.19639	0.290601	0.248727	13.1313	13.692	0.865042	1.29092	15.3361	13.5042	13.9997	0.163716	0.374218	0.148659	0.122533	0.127143	0.363681	0.348224	0.118696	0.099505	0.042228	0.078744
chr11!49973942!49974971!1029!OR4C13	1.0409	4.65439	3.52e-09	1.65171e-07	6.06157	11.4908	12.7777	4.51107	20.4921	6.17166	4.92498	18.4893	20.7152	10.99	10.2551	7.84882	12.9266	15.6768	16.0141	14.3392	19.5257	20.5213	19.3503	18.0391	24.5192	26.1501	28.8852	24.8498	28.7059	29.1014	25.8032	30.5616	29.3663	31.8388	30.1084
chr12!57923832!57941114!2119!DCTN2	-3.33591	2.50399	3.53e-09	1.65534e-07	6.28456	1.05509	1.08136	5.39037	1.42565	5.18664	9.05308	5.45159	7.05603	1.04159	0.519381	1.04971	0.250589	6.40587	5.12726	1.22512	1.45438	5.65748	8.77235	8.15818	0.676516	0.282764	0.587465	0.236612	0.298888	0.210923	0.437209	0.235431	0.016708	0.074452	0.060739
chr11!30885149!31014233!4759!DCDC5	-4.17755	2.9924	3.62e-09	1.69057e-07	14.5175	0.203415	0.584663	11.754	1.62083	11.3128	13.3708	13.1897	10.2483	0.200812	0.09069	0.56755	0.468626	11.5642	10.7895	2.10964	1.61054	12.3399	12.8203	12.2115	0.212867	0.186948	0.261575	0.632125	0.214412	0.199101	0.484609	0.089298	0.15251	0.294671	0.135225
chrX!49207148!49223953!538!GAGE2C	-3.26775	3.09262	3.67e-09	1.71239e-07	10.8743	1.19957	2.73799	15.3657	0.636386	17.7303	14.1066	8.00389	10.3886	1.01504	1.083	2.65786	2.12202	13.0266	12.0088	0.590858	0.743937	15.7265	10.5562	11.6223	0.426331	0.438735	0.284778	0.486226	1.04642	0.897214	0.586218	0.789909	0.855504	0.781974	0.580992
chrX!101502093!101581634!2401!NXF2B	-3.32306	3.53857	3.74e-09	1.73134e-07	14.3069	2.66872	3.60154	24.3945	0.050328	29.9262	23.8767	10.9246	12.2507	2.56822	1.6268	3.16526	3.41687	19.4083	17.3343	0.661978	0.158362	24.3794	17.2604	17.6783	0.724431	0.945276	0.51049	0.67186	1.26762	0.387191	0.410487	1.51602	1.52619	1.17543	1.73069
chr15!75575181!75588148!3449!GOLGA6D	-2.24261	2.70093	3.74e-09	1.73134e-07	8.26344	4.77818	3.29019	4.7559	0.543055	5.53892	6.75903	6.30855	8.1379	4.84898	4.49866	3.65455	2.83281	5.29744	5.17064	0.238096	0.475783	7.91913	6.4278	6.89626	0.587436	1.38453	1.06612	0.613081	0.913054	0.912292	0.948717	0.846438	1.08298	0.930082	0.741012
chr3!51575595!51697612!4705!RAD54L2	-3.4598	3.36739	3.74e-09	1.73134e-07	18.2112	0.137167	1.95385	13.8566	2.00327	16.8252	17.7119	17.7631	18.9456	0.353036	0.114664	2.0036	1.29223	17.1272	13.2173	2.66872	1.99056	17.1874	17.1849	17.4747	1.19436	0.760234	1.09494	1.17683	0.721663	0.60796	0.946827	0.553721	0.44397	0.566301	0.195395
chr16!20869395!20911561!2868!DCUN1D3	0.975098	3.85202	3.75e-09	1.73134e-07	6.77048	6.62213	8.57923	5.03739	7.1065	5.97411	5.65445	8.82811	9.72247	6.41838	6.89229	6.05682	6.84113	8.79708	8.82516	5.29249	6.5869	9.14943	9.51133	10.2085	13.1158	13.5037	14.0964	14.7912	15.3723	14.3746	14.282	15.1205	14.6655	15.5856	15.5466
chr9!14734663!14910993!10225!FREM1	-3.69064	3.9734	3.76e-09	1.73166e-07	31.4022	0.581576	1.93684	29.0748	3.27554	31.0646	29.919	29.8317	26.5762	0.574133	0.253259	1.88015	2.25642	26.3535	27.4964	2.89384	3.25475	29.6956	28.6903	28.413	1.9497	1.56975	1.63325	2.01895	0.430143	0.521035	1.06221	0.777028	1.09936	0.648025	0.681522
chrX!49326599!49332717!354!GAGE12F	-3.5195	3.31133	3.85e-09	1.77e-07	9.96731	1.88819	2.77409	20.774	0	22.1866	17.1092	10.7606	11.5819	2.89245	0.975357	4.71256	1.72499	17.019	19.8228	0.074831	0	17.3028	13.9812	12.8838	0.431951	1.59001	0.0541	0.369477	0.993947	0.757534	0	0.574144	0.900119	1.03987	0.727158
chr20!21106623!21227258!2198!PLK1S1	-4.49568	3.4397	3.86e-09	1.77e-07	20.1645	0.094377	0.856333	16.2068	1.27362	23.751	20.9645	19.412	19.2472	0.093169	0.265084	0.939695	0.314057	16.5355	15.3904	1.04852	1.26554	20.884	20.3799	18.0392	0.495672	0.165213	0.531498	0.65457	0.264133	0.30908	0.61879	0.058844	0.1047	0.255203	0.267686
chr11!55889848!55890787!939!OR8H3	0.990579	4.91637	3.91e-09	1.7887e-07	10.4972	15.3905	16.3555	8.16501	16.2148	7.83978	9.60933	28.6173	28.1531	14.7573	15.4667	12.0697	15.4097	22.129	24.1717	10.297	15.7495	19.417	27.5203	23.5546	11.3177	25.582	33.1018	34.3122	38.1272	36.3458	32.1809	39.9253	41.9653	45.5872	35.0894
chr3!151153777!151176497!8787!IGSF10	0.391866	7.49615	3.93e-09	1.79634e-07	154.688	125.91	122.212	131.512	114.845	163.685	137.75	148.239	150.688	125.743	119.117	123.273	124.235	127.809	126.324	118.529	115.348	160.11	131.735	135.7	158.47	168.439	162.049	160.215	180.465	186.188	162.783	181.74	181.782	181.59	182.542
chr19!52392487!52408305!3227!ZNF649	0.433039	6.55106	4e-09	1.80585e-07	72.1932	67.3467	65.0644	63.2354	62.2728	75.8752	69.6508	72.5898	73.5579	66.1111	64.9667	60.6491	64.5194	63.8656	63.4293	59.3832	61.1458	79.8312	69.541	72.4835	82.4732	85.923	84.6291	85.7307	90.3467	93.8931	89.0778	92.8259	93.1197	96.9405	97.6426
chrX!120181461!120183796!2335!GLUD2	0.70108	4.77242	4.05e-09	1.83555e-07	9.3786	22.4369	16.3554	15.0772	19.3462	15.7302	15.2772	11.1092	11.0857	21.2532	22.3284	14.2891	15.8276	17.7137	18.1559	15.5084	18.5978	19.771	19.5261	19.2806	24.7866	28.2656	26.6971	25.8229	26.0917	28.2217	25.9501	28.8431	27.1941	29.4882	28.3635
chr2!128293377!128395303!6715!MYO7B	-2.65474	3.57397	4.06e-09	1.83555e-07	17.8722	2.00112	1.84836	15.6274	4.19291	17.3321	20.837	18.3809	20.6137	2.09749	2.22707	2.22409	0.917285	18.4824	15.8446	5.07711	4.19609	16.7739	20.7022	21.6579	2.20599	1.89004	2.29873	2.21075	1.81038	1.5495	2.0284	1.18869	0.922684	1.08073	1.03502
chr19!38375471!38397317!8947!WDR87	-3.72351	3.30007	4.06e-09	1.83555e-07	16.9732	0.06698	0.768324	15.1915	2.54814	16.453	16.6805	16.2666	17.0283	0.066123	0.101302	0.787271	0.991132	14.6384	14.6478	2.67359	2.5588	16.7103	15.9379	16.4249	0.687901	1.03093	0.826246	0.886877	0.503384	0.223797	0.973793	0.346947	0.231494	0.252741	0.283599
chr2!10710891!10830113!3498!NOL10	-4.00126	3.43149	4.07e-09	1.83555e-07	18.1891	0.217442	0.662857	20.0543	2.27421	23.0754	16.834	16.8318	16.6076	0.21466	0	0.643456	1.24476	16.7664	19.0439	3.39268	2.19113	19.684	15.7661	18.8077	0.857882	1.25614	0.536544	0.486087	0.462705	0.081774	0.80582	0.221851	0.698377	0.090202	0.236536
chr7!40174574!40900366!1728!C7orf10	-4.30715	2.5703	4.11e-09	1.85e-07	8.06227	0.133385	0.20522	7.74192	1.67831	8.98533	8.24033	8.003	9.69141	0.131678	0.099906	0.383104	0.015365	5.03767	7.42167	1.08843	1.66766	6.62039	7.85348	7.56343	0.132735	0.115582	0.132995	0.126152	0.061086	0	0.182515	0.032078	0.020489	0.172452	0.170247
chr18!72342918!72777628!9037!ZNF407	-4.88521	3.4566	4.15e-09	1.85896e-07	21.5046	0.063763	0.395429	18.5291	0.980579	22.0573	20.5274	20.6337	19.0279	0.108268	0.21969	0.416087	0.417183	17.396	17.6561	0.715237	0.985426	22.4857	19.4388	18.0738	0.389172	0.440008	0.275498	0.284641	0.118752	0.114741	0.322819	0.216727	0.12145	0.155178	0.152595
chr2!238707387!238751451!4283!RBM44	-4.46918	3.2005	4.15e-09	1.85896e-07	16.2426	0.150681	0.191071	15.2888	1.50002	16.7339	14.3431	15.5932	16.7165	0.148753	0	0.185478	0.836851	13.2972	14.3501	1.85548	1.4905	17.4786	13.5954	14.061	0.258838	0.551107	0.496334	0.081435	0.135551	0	0.26233	0.461601	0.194259	0.110504	0.279042
chr17!80709939!80901062!4432!TBCD	-3.29636	3.67631	4.23e-09	1.8824e-07	24.5772	0.691674	2.38195	21.0178	2.66743	21.9498	22.0436	22.5381	23.6059	0.682823	1.10041	2.13896	1.52758	20.3128	20.5668	4.32138	2.79047	19.1388	21.2797	22.6674	1.87602	2.11803	1.38277	2.0658	0.8852	1.03669	1.21863	0.279323	0.33152	0.597229	0.825576
chr8!61591323!61780586!11580!CHD7	-3.28464	4.20541	4.24e-09	1.8824e-07	36.7016	0.979279	2.01409	32.3633	3.87316	34.8635	36.6737	36.1505	35.9431	0.978536	0.967177	2.36903	2.51972	28.9864	31.0722	5.48332	3.84858	30.2631	35.2777	38.4244	2.32073	1.65262	2.81647	2.32675	2.13302	1.59789	2.37799	1.18074	0.992126	1.21252	1.70688
chr7!82383320!82792197!22303!PCLO	-4.09815	3.22331	4.24e-09	1.8824e-07	17.776	0.062007	0.406065	14.8707	1.83039	17.3078	14.6643	16.956	15.2416	0.061213	0.139331	0.415551	0.864243	14.1449	14.2051	1.65333	1.8448	15.8284	14.0911	14.163	0.539914	0.552774	0.623408	0.404647	0.332878	0.23727	0.532937	0.292444	0.213511	0.23736	0.17972
chr18!59711457!59854289!4875!PIGN	-3.87795	3.28713	4.24e-09	1.8824e-07	17.0485	0.018912	1.20865	17.0697	3.00754	16.3927	14.645	15.6913	13.3936	0.01867	0.119519	1.2113	0.375783	16.8225	16.8712	3.07557	2.98844	15.2583	14.6767	15.6883	0.893939	0.808213	0.907479	1.24758	0.364488	0.31905	0.274951	0.178137	0.3486	0.115064	0.003772
chr4!15471488!15603180!6413!CC2D2A	-3.51323	3.7473	4.29e-09	1.90246e-07	23.6799	0.168922	1.65041	25.9235	4.10772	27.0972	21.2979	21.5417	22.8376	0.16676	0.360056	1.80443	1.80504	22.4242	24.654	4.4942	4.11597	26.814	20.3399	20.0051	1.95818	1.52322	1.529	1.44806	0.765384	0.465553	1.22026	0.976719	0.524473	0.699749	0.438666
chr7!11013498!11147376!8370!PHF14	-4.30635	3.18261	4.3e-09	1.90246e-07	15.9457	0.217546	0.312872	14.5221	1.66267	13.3197	17.4405	15.1323	16.6181	0.220199	0.144381	0.256259	0.399676	13.4558	14.2178	1.48433	1.65212	14.3456	16.6251	12.6969	0.38593	0.459887	0.224233	0.520888	0.218597	0.044855	0.42626	0.432675	0.249567	0.144506	0.140591
chr7!141695678!141806547!6484!MGAM	-4.17186	4.31483	4.41e-09	1.94675e-07	43.7481	0.412349	1.32102	31.9621	3.18061	36.7747	35.8119	44.7924	44.7567	0.407072	0.535833	1.23743	1.0032	43.1778	33.4189	2.54524	3.13573	41.7893	37.2584	40.8126	1.81587	0.940886	1.37048	1.45238	1.37563	0.901611	1.53522	0.552828	1.33232	0.229794	0.175814
chr3!122399671!122449687!7708!PARP14	-4.53555	3.29618	4.44e-09	1.9516e-07	17.6962	0.158483	0.495459	14.9979	1.05036	20.2411	17.5561	16.8563	17.3203	0.206639	0.235171	0.487828	0.630336	14.4041	14.2648	0.694215	1.106	19.4396	16.5557	16.4055	0.369481	0.235559	0.248461	0.345031	0.298996	0.081178	0.69814	0.196564	0.16306	0.225142	0.133583
chr5!72251807!72386349!4981!FCHO2	-4.73067	3.25846	4.57e-09	2.00588e-07	15.5477	0.06941	0.191678	15.3453	0.79249	19.8844	18.532	14.4139	16.9294	0.182726	0.095313	0.446563	0.373116	13.9517	14.9091	0.521187	0.787459	18.8715	17.8536	15.0985	0.023024	0.477524	0.16533	0.516422	0.081236	0.129211	0.435309	0.100156	0.095957	0.239307	0.062753
chr5!133634114!133702765!2262!CDKL3	-4.60213	3.35395	4.6e-09	2.01544e-07	19.5839	0.132465	0.397963	16.4169	1.54921	23.2509	15.7703	19.1099	20.2357	0.13077	0.152642	0.386315	0.164323	13.5129	15.1796	1.32334	1.53938	20.7146	14.6811	17.0518	0.709797	0.064215	0	0.664961	0.22555	0.150167	0.191713	0.555453	0.203475	0.232483	0.032514
chr6!159590428!159693140!6551!FNDC1	-3.277	3.33572	4.9e-09	2.13905e-07	18.5525	1.29124	0.966054	14.4223	2.25346	15.566	15.5058	18.0541	17.2874	1.27472	0.576471	1.15201	0.88351	16.0772	14.0619	2.36555	2.24832	15.6913	15.0789	17.8694	1.22543	0.584811	1.21322	1.31773	0.985587	0.605842	1.38111	0.741787	0.45938	0.369262	0.317157
chr2!207516344!207583120!2051!DYTN	-4.8	3.74032	4.92e-09	2.14637e-07	29.4013	0.101141	0.146301	24.0055	1.72823	26.0473	23.3108	29.1307	30.0848	0.099847	0.031565	0.142019	0.245952	20.1785	22.7581	0.9041	1.71726	27.7378	22.8415	22.6916	0.866692	0.646246	0.280127	0.350742	0.403152	0.122033	0.470925	0.477465	0.060418	0.094014	0.18826
chr2!1635658!1748291!6821!PXDN	-2.54909	2.63377	5.07e-09	2.20709e-07	7.36219	1.70983	0.707858	6.10565	2.01663	6.6465	7.52756	7.52096	7.12031	1.79469	0.408121	0.955008	1.77881	7.46264	6.04138	2.86223	2.06251	6.44316	7.32628	7.2653	0.683737	1.07275	1.37297	1.21444	0.288873	0.133671	0.835164	0.249213	0.249146	0.742699	0.460948
chr1!47394845!47407156!2552!CYP4A11	0.873416	4.4685	5.11e-09	2.21828e-07	9.44637	11.6238	16.3008	7.26547	19.248	8.96873	10.6653	14.8291	15.1147	8.98744	10.0373	6.03896	11.704	11.457	14.1942	6.63292	15.6049	15.2694	20.5916	17.9294	19.5258	24.6242	19.9093	22.9865	21.7912	21.3035	21.0324	25.9778	22.0239	28.3683	25.6059
chr4!70066050!70080449!1706!UGT2B11	1.26235	5.79419	5.16e-09	2.2346e-07	10.0343	28.5071	31.4519	7.04688	48.2481	8.79732	5.75277	36.2595	39.4329	26.7552	23.5657	17.105	27.2658	35.8626	38.8493	24.8442	44.6221	42.386	38.731	35.6745	62.0247	67.1889	69.7127	63.2252	74.2901	70.7253	63.9183	78.8792	72.3347	75.3265	78.0411
chr7!129804554!129845338!3545!TMEM209	-4.27441	2.69094	5.19e-09	2.24061e-07	9.04141	0.266574	0.277018	8.28318	1.53392	11.2166	8.37515	8.54959	7.41693	0.070605	0.073049	0.313728	0.636598	9.0871	7.81554	1.86813	1.52418	10.2057	8.25467	8.79153	0.576919	0.071706	0.216094	0.116836	0.079404	0	0.105647	0.052121	0.034955	0.12362	0.18672
chr13!36050885!36246874!4091!NBEA	-4.49483	3.34884	5.2e-09	2.24126e-07	19.7426	0.2648	0.380072	17.4215	0.96982	21.2513	16.9137	18.2784	18.1792	0.261411	0.01055	0.368948	0.590574	16.3918	15.899	0.653998	0.963663	20.1864	16.0231	15.2543	0.728858	0.124271	0.477496	0.170514	0.043004	0.244722	0.371008	0.284539	0.216357	0.317078	0.35506
chr3!47021172!47051194!8828!NBEAL2	-2.22253	3.46029	5.29e-09	2.2773e-07	16.3949	2.78581	1.98378	16.4184	5.01669	10.1769	16.9446	17.4896	15.146	2.92801	3.50781	2.23467	2.30071	14.7856	15.5332	5.96838	4.93724	13.9118	16.8994	15.3769	2.69776	2.38376	3.21069	3.35333	1.15984	1.2171	2.55438	1.80626	0.934446	1.72354	1.0643
chr6!142623055!142767403!6961!GPR126	-4.48648	3.60443	5.31e-09	2.28e-07	26.4463	0.182113	0.376202	19.5332	1.97607	24.1671	24.0462	26.1419	20.2544	0.196126	0.220107	0.388015	0.610254	18.9208	19.4247	1.1721	1.96353	20.3993	22.9818	21.3857	0.370689	0.560799	0.654794	0.883114	0.250207	0.282511	0.523868	0.228275	0.366203	0.166202	0.258856
chr17!25958173!25976586!1764!LGALS9	0.744488	4.47998	5.34e-09	2.28593e-07	17.6409	18.4234	13.3455	11.7529	13.0041	11.3588	15.7239	16.2427	16.8943	12.1767	16.4784	3.43761	6.45686	13.7591	15.7613	3.46895	9.64292	16.0781	18.4508	18.3211	20.7717	21.7388	22.3758	20.0196	23.9558	22.3777	23.0974	21.7346	22.7401	23.0146	23.6088
chr7!154735399!154794682!3712!PAXIP1	-3.07611	3.29248	5.36e-09	2.29144e-07	16.1225	1.36604	1.07292	13.6221	2.0997	18.1908	13.2795	15.9562	17.2108	1.47116	1.09294	1.41246	1.14439	15.5414	12.881	2.58336	2.00011	18.6584	12.6514	13.9185	1.3079	0.992953	0.639754	1.63259	0.805708	1.20405	1.27446	0.925841	0.648577	0.212504	0.594398
chr3!155588324!155655520!2456!GMPS	-4.34794	3.55708	5.38e-09	2.29431e-07	22.6528	0.290926	0.455383	19.9514	1.19723	25.1822	20.6444	22.2955	21.3199	0.287203	0.702924	0.53909	1.08102	18.8335	19.291	0.679511	1.15704	25.8033	18.5362	19.2692	0.68486	0.67275	0.545845	0.213021	0.458446	0.058234	0.674175	0.473962	0.353182	0.463926	0.254539
chr14!21853352!21905457!8383!CHD8	-2.98889	4.25309	5.4e-09	2.29814e-07	37.9817	1.22627	2.47306	33.6093	4.96587	34.5046	34.4407	37.3473	36.8809	1.11557	1.83285	3.08298	3.72135	33.2647	31.6388	4.98961	5.02745	32.8573	33.1687	35.601	2.86149	2.89366	2.92422	3.08927	2.29591	1.92576	3.14379	1.86908	1.40005	1.51183	2.06831
chr8!144635556!144645231!2370!GSDMD	-0.848857	4.92881	5.61e-09	2.38251e-07	29.9487	39.1928	24.7348	24.4825	9.36456	24.1273	34.5676	31.6388	33.618	41.8787	44.8167	28.1114	24.175	24.9434	24.0341	13.178	9.52465	29.3141	36.6951	36.0673	13.5168	13.1925	17.9958	20.8242	13.4582	11.9336	19.1377	14.9609	15.7379	16.7304	10.9079
chr15!56382730!56535483!7195!RFX7	-4.57342	3.44758	5.75e-09	2.43397e-07	22.9317	0.144156	0.337427	17.5678	1.32399	22.657	19.1927	22.1151	19.2158	0.142311	0.131968	0.327551	0.542437	16.2992	16.8323	1.70833	1.37121	20.8886	18.4367	16.6721	0.589752	0.469378	0.471131	0.51203	0.315424	0.265869	0.282181	0.179762	0.091034	0.087707	0.227438
chr8!28924794!29120610!8766!KIF13B	-2.90385	3.78119	5.77e-09	2.43544e-07	24.8312	1.60653	1.92313	20.0568	4.34914	26.8968	24.2275	23.9355	25.1287	1.79363	1.98418	1.98767	2.06257	19.4655	19.0576	5.33369	4.32153	24.5077	22.8471	20.9767	2.60564	2.51039	2.11045	3.94653	0.569972	0.772951	2.16544	1.0265	1.143	0.747883	0.820123
chr1!119957553!119965662!1870!HSD3B2	0.800855	4.35881	5.77e-09	2.43544e-07	11.7472	8.68955	13.3913	11.3935	12.687	12.9466	12.5456	13.7167	15.533	7.59275	8.15877	9.11936	11.2021	13.9785	13.3927	7.69206	11.6861	14.7079	14.5752	13.3488	19.3285	20.293	20.1857	21.601	19.1264	20.5069	20.1438	20.6606	21.9055	21.6725	21.1594
chr11!102733463!102745764!1876!MMP12	-5.05805	3.13133	5.87e-09	2.47e-07	15.3257	0	0.18903	10.8983	0.343535	20.0487	15.6022	15.0192	16.2879	0	0	0.268189	0.268895	13.2915	10.3703	0.338893	0.341354	17.5447	15.0514	13.7897	0.040754	0.116142	0.255215	0.12782	0	0.076238	0.241667	0.157586	0.066054	0.140159	0.029403
chr9!43090424!43133544!3511!ANKRD20A2	-2.63845	3.08154	5.9e-09	2.47845e-07	15.3727	1.71997	2.32307	11.8172	0.975152	14.6105	12.9977	14.0453	12.0552	1.87294	2.29258	3.67298	2.82816	8.22257	9.13866	0.988382	0.99746	10.3181	11.2319	9.11412	0.47907	1.34974	0.589104	0.651926	1.42807	0.947101	1.22952	1.25776	1.08402	0.798827	1.5187
chr16!22103862!22168287!4600!VWA3A	-3.45845	3.29163	6e-09	2.49132e-07	16.2615	0.566201	0.812426	16.843	3.53759	16.5218	16.074	15.7968	15.6621	0.722189	0.63332	0.811673	0.773409	13.883	15.7547	2.52232	3.78051	13.5591	14.7658	14.9311	1.16345	0.797323	0.949241	1.47381	0.596627	0.159346	1.23412	0.389624	0.396379	0.198157	0.33176
chr14!75230068!75304013!8137!YLPM1	-3.58261	3.76745	6e-09	2.4956e-07	24.9909	0.297423	1.39125	20.9823	4.26952	24.7009	27.3337	24.964	26.828	0.425045	0.294378	1.06741	1.30514	19.027	20.6379	3.95871	4.21044	22.1434	26.9734	25.7172	1.8698	0.774294	1.62164	1.56187	0.905912	0.555867	1.9307	0.365589	0.315453	0.491172	0.734383
chr15!52873517!52970831!4409!FAM214A	-4.87446	3.21795	6.06e-09	2.52554e-07	17.033	0.099326	0.309351	14.219	0.991229	19.0659	15.3686	16.5281	17.6915	0.13418	0.092995	0.29429	0	13.2518	13.4516	1.20765	0.984936	16.8223	15.3071	15.4666	0.229765	0.280033	0.621148	0.098885	0.127687	0	0.321895	0.041907	0	0.119274	0.016681
chr17!59942727!60005377!5881!INTS2	-4.05304	3.29453	6.08e-09	2.52554e-07	16.3618	0.094061	0.686486	16.3758	2.71909	19.5652	15.3639	15.5734	17.488	0.092857	0.18714	0.616864	0.537228	13.3846	15.664	1.60355	2.70183	17.1547	15.102	16.8865	0.981529	0.793456	0.781555	0.222402	0.622227	0.118557	0.395506	0.26077	0.189636	0.333834	0
chrX!107327434!107334874!1574!PSMD10	0.840205	5.76665	6.09e-09	2.52554e-07	21.8529	24.5279	24.7309	35.6378	43.9262	42.2904	35.3538	23.2145	25.5558	24.6766	22.0322	23.9566	25.4872	37.589	39.2017	42.7141	43.66	43.2151	38.7477	41.3614	52.4962	57.6774	56.651	54.7056	61.6533	62.5723	61.4892	62.4391	63.7914	64.4484	62.426
chr11!111797867!111893374!7798!DIXDC1	-3.10313	2.6935	6.09e-09	2.52554e-07	8.06288	0.818741	0.82906	8.51432	2.15137	8.57938	8.33437	8.06272	8.40717	0.869539	0.456612	0.876105	0.823938	7.71335	8.43405	1.60001	2.20187	6.72702	7.92931	8.84234	0.683862	0.440068	0.658189	0.690483	0.667798	0.137557	0.614249	0.447827	0.276954	0.267502	0.190988
chr15!86685241!87572283!3493!AGBL1	-3.97203	3.44031	6.13e-09	2.53709e-07	18.4433	0.204556	0.843424	18.0598	2.17369	18.7376	19.958	17.5493	22.436	0.201939	0.172984	0.818738	1.01852	18.832	16.3833	1.25891	2.15989	19.9715	18.3483	16.9322	0.722309	1.0916	0.586657	0.361967	0.5641	0.194491	0.931123	0.275065	0.258465	0.220809	0.689567
chr2!237232789!237416178!3348!IQCA1	-3.94767	3.456	6.16e-09	2.54363e-07	18.8613	0.2203	0.627374	16.622	2.05729	21.9957	16.0598	18.6866	21.0438	0.217481	0.309388	0.609011	0.800937	17.6057	16.2111	3.22819	1.9725	20.2954	15.3485	24.6014	0.993371	0.601975	0.4805	1.16549	0.956362	0.090777	0.700621	0.320091	0.290809	0.251315	0.285576
chr9!125512126!125513062!936!OR1L6	1.06501	3.6262	6.21e-09	2.55857e-07	4.79115	5.49135	8.62655	4.17917	6.21837	5.62175	4.93891	6.43632	6.5814	5.2509	4.61106	5.60156	6.32545	7.67144	7.03174	4.0188	5.34506	6.31483	7.5296	6.13021	9.80196	13.7728	11.3762	11.9709	11.6346	13.1983	15.963	12.1996	10.7046	12.0982	13.8293
chr8!98881310!99048946!4108!MATN2	-4.47851	3.72981	6.45e-09	2.65e-07	26.1111	0	0.504666	21.5074	0.946196	27.265	27.0438	25.1271	25.4379	0	0.126075	0.412543	0.381315	25.6801	20.569	1.69594	0.940189	24.7153	26.5169	24.3477	0.88869	0.654142	0.596731	1.2205	0.338324	0.274173	0.441448	0.157423	0.318884	0.153616	0.179033
chr12!1901122!2027870!5343!CACNA2D4	-2.36421	3.24942	6.5e-09	2.66451e-07	11.0476	2.2734	1.79202	13.7101	5.18666	10.5566	13.2697	11.1242	12.0754	2.2443	1.30456	1.64541	2.20628	13.7658	13.5321	6.48495	5.20242	12.481	13.3656	13.6441	2.32171	1.63456	2.28683	1.90534	0.846222	1.08411	2.78906	1.12736	1.3816	0.800512	0.347568
chr3!4535031!4889524!10242!ITPR1	-3.1314	4.8819	6.56e-09	2.68653e-07	63.7047	1.41102	3.06291	54.1294	6.66016	58.2222	59.8908	60.6154	58.6268	1.71732	1.70877	3.33264	4.17353	53.0469	51.2465	11.0337	6.80545	60.2188	56.6662	55.9152	4.35576	4.54719	3.73416	4.50158	3.17262	2.6026	4.65749	2.9911	2.6652	3.29294	2.55102
chr11!93754377!93847374!5951!HEPHL1	-4.44761	3.45762	6.62e-09	2.70279e-07	22.7105	0.003873	0.513392	17.7301	1.31309	18.9997	19.707	22.2818	19.9798	0.022941	0.094282	0.409372	0.267685	19.4833	17.6957	1.00601	1.37874	19.8885	18.5845	18.2083	0.356517	0.482068	0.572835	0.816873	0.257197	0.378525	0.41404	0.195606	0.09519	0.10015	0.308968
chr6!99847840!99873207!3221!PNISR	0.355421	7.6912	6.67e-09	2.71652e-07	171.328	163.067	149.409	149.651	128.498	191.723	159.224	164.346	160.454	162.35	159.125	150.249	160.14	132.176	146.064	126.743	128.67	178.414	151.4	153.23	182.356	171.247	180.086	179.029	209.235	203.849	181.107	201.956	207.185	205.812	233.684
chr3!142720371!142779567!7464!U2SURP	-4.70662	3.33006	6.68e-09	2.71652e-07	18.5248	0.006176	0.255828	15.062	1.0793	20.8993	18.8653	17.5349	17.4137	0.079261	0.104083	0.326389	0.409062	15.6723	14.4329	1.00438	1.07245	20.6435	17.7692	16.1468	0.307296	0.350293	0.277109	0.280375	0.172063	0.071856	0.430465	0.123774	0.310692	0.155001	0.157657
chr19!44416775!44439411!3903!ZNF45	0.614717	7.43912	6.71e-09	2.72308e-07	121.811	87.5479	139.754	110.7	133.687	133.224	123.01	117.664	119.205	84.5387	86.2804	123.425	131.253	109.899	106.331	125.813	129.285	132.723	118.745	109.455	174.85	183.522	168.255	181.391	189.298	193.894	179.157	177.849	173.762	183.511	192.111
chr8!25042286!25270619!7555!DOCK5	-3.66952	4.20541	6.73e-09	2.72497e-07	37.462	0.18915	2.70799	36.8096	2.68974	37.0579	35.5321	34.1843	32.7637	0.18673	0.359901	2.53059	2.48455	30.6773	35.2857	4.53365	2.54553	38.9726	32.5895	35.1795	2.1201	2.34081	2.91009	1.46578	0.549559	0.771432	1.56284	1.12745	0.873987	0.828318	0.83233
chr4!76649828!76735366!3831!USO1	-4.62018	3.66325	6.81e-09	2.74898e-07	27.2147	0	0.377385	21.8168	0.751758	25.9683	21.9075	25.474	24.3594	0	0.157722	0.366339	0.401956	20.7201	21.1973	0.643065	0.746986	26.3032	21.6293	24.6936	0.818237	0.540298	0.20996	0.540569	0.587806	0.107332	0.380751	0.356904	0.106279	0.100664	0.52314
chr4!619362!664681!3546!PDE6B	-0.759803	5.98639	6.82e-09	2.74898e-07	60.3447	97.012	41.7717	52.7371	27.5175	58.9983	61.8582	62.8661	66.1008	102.649	112.232	47.703	39.6826	57.614	53.8063	40.7885	27.4218	65.4847	63.8897	70.2709	33.1339	31.2804	41.9861	40.6413	28.1903	31.4248	34.7538	36.2297	34.3663	40.7434	30.3075
chr1!182419255!182529732!3760!RGSL1	-4.63388	3.809	7e-09	2.79565e-07	29.9081	0	0.210393	25.863	1.1891	29.5127	27.6665	28.9778	25.4378	0.127083	0.258269	0.563407	0.084734	22.5175	25.0019	1.97267	1.21349	26.2294	26.3749	26.236	0.406677	0.622935	0.6214	1.53058	0.453858	0.213963	0.204455	0.319416	0.051789	0.391611	0.166263
chr6!24804508!25042396!8035!FAM65B	-3.27649	3.22315	7.1e-09	2.85063e-07	16.0751	0.240959	1.69069	12.9433	2.03779	15.9365	13.6727	15.6215	15.1684	0.237875	0.206801	1.65439	1.64223	15.192	12.5941	3.04958	2.07466	15.2463	13.0575	13.7573	1.04906	0.750227	1.33237	0.973976	0.238659	0.616323	1.31492	0.728962	0.403177	0.584672	0.217391
chr8!2792874!4852328!14317!CSMD1	-3.09628	4.44127	7.14e-09	2.86226e-07	46.4122	1.20098	3.44292	39.0579	4.56194	44.4424	39.9728	42.978	40.6806	1.18561	1.06565	3.71021	3.40473	36.217	37.7539	6.04849	4.75522	41.0313	38.2912	41.9476	3.03456	3.67779	3.98223	3.10307	1.98084	1.56838	2.73432	2.64178	1.84974	2.02755	1.53597
chr2!224461657!224467217!2572!SCG2	0.439026	6.01797	7.18e-09	2.87339e-07	51.8829	47.0925	45.0541	45.4642	39.0815	54.3413	48.4808	49.7839	51.1932	47.1622	42.74	45.0842	45.9462	43.1962	43.578	38.4272	38.9423	51.8367	45.6871	46.6392	55.2978	61.1559	58.0274	58.5577	63.0798	65.2137	57.1115	64.0086	66.253	65.4553	65.7975
chr1!158297739!158301321!1396!CD1B	0.493328	5.65347	7.25e-09	2.8946e-07	40.1143	34.2101	45.0995	33.1206	27.584	36.7832	35.8773	38.0087	35.0682	33.267	35.8478	43.2863	43.7997	29.3996	30.6108	24.3079	26.6778	37.5256	34.5716	32.2319	42.746	44.2606	45.0523	46.0343	48.6198	51.2386	48.3471	52.2809	50.9259	52.4496	52.46
chr12!64660762!64784345!2069!C12orf56	-4.26583	2.439	7.33e-09	2.92e-07	5.97433	0.066841	0.184582	5.36938	1.19729	8.26865	7.49157	5.54331	7.43358	0.065985	0.07301	0.217575	0.92392	5.01559	5.50846	1.04987	1.18969	9.43429	7.28669	5.17912	0.10162	0.035103	0.194383	0.05268	0	0.077767	0.276286	0	0.068448	0	0.053321
chr12!81651753!82153109!6568!PPFIA2	-2.64726	3.5349	7.35e-09	2.92e-07	21.6966	0.740456	2.25521	16.0566	4.483	18.4541	16.4104	20.6929	19.2924	0.73098	1.36681	2.18517	3.27023	15.3205	15.3113	5.82799	4.54594	19.0072	16.6199	16.621	0.969078	1.81347	2.04401	2.01463	1.41161	1.50524	1.70466	1.57257	1.43656	1.33177	1.92881
chr11!59404191!59436511!4127!PATL1	-3.03548	3.15992	7.56e-09	3e-07	14.1703	0.234566	1.37483	12.1133	3.8308	12.3104	14.9632	13.5942	11.3234	0.231564	0.303278	1.33459	1.56327	13.5734	12.559	3.73571	3.93255	11.0995	15.3251	12.4	1.36163	1.47824	0.705356	0.808158	1.25328	0.164613	0.993461	0.658134	0.527596	0.68384	0.646007
chr11!66313865!66330799!3330!ACTN3	-0.848148	4.44676	7.6e-09	3.01e-07	22.4223	22.5021	18.4724	19.4685	11.7089	14.8987	21.5511	21.3614	22.2969	23.2937	27.3992	19.6255	14.8297	18.6904	19.714	16.8566	12.4759	16.6333	21.0684	20.2352	12.4039	9.98355	11.9912	13.9763	8.57982	9.81401	12.6261	8.32852	9.69642	9.54897	8.88414
chr10!75545381!75561556!6063!ZSWIM8	-2.46907	2.79303	7.67e-09	3.03197e-07	8.95093	1.14047	1.26427	8.4088	2.68729	8.29402	9.06395	8.73782	9.0669	1.16716	1.11761	1.26221	1.54579	7.60473	8.28932	2.86179	2.75605	6.77697	8.60712	8.14934	1.15068	0.922367	1.31403	1.58199	0.696402	0.477685	0.962334	0.579025	0.388325	0.896267	0.442761
chr11!59282385!59283330!945!OR4D9	0.561517	5.29091	7.76e-09	3.06074e-07	33.5077	17.2196	25.8641	24.0084	21.589	29.4868	30.7377	34.1534	31.7734	16.9751	18.6568	24.2384	23.5437	27.5051	25.0937	21.7528	21.3249	31.0465	32.6071	32.0457	36.2252	38.2543	37.2691	38.062	39.2628	40.1258	38.0674	36.2892	37.6151	40.104	39.2055
chrX!102192199!102193228!1029!RAB40AL	1.44272	2.92033	7.8e-09	3.07e-07	1.3716	5.46543	1.80266	2.61034	3.71871	2.34271	2.71474	1.42844	1.24886	4.33408	5.01221	0.437475	0.903057	2.62874	3.22162	1.26144	2.91719	3.49742	2.88149	2.90723	5.88832	7.41096	7.96577	6.77913	7.26624	6.11564	5.72766	7.14659	8.75655	9.06274	8.13017
chr14!31760993!31889788!7843!HEATR5A	-3.90695	4.34198	7.82e-09	3.07e-07	40.3414	0.593634	0.726917	34.6532	5.23844	45.2914	42.3405	38.8074	39.8363	0.586037	0.852956	0.705641	1.01894	38.2326	33.5426	2.84728	5.20519	46.3723	40.3351	36.8109	1.16735	1.29642	2.64207	1.75383	0.895009	0.955094	1.64117	1.47712	0.830609	1.05716	0.89554
chr3!69219145!69435430!5261!FRMD4B	-3.71215	3.23133	7.85e-09	3.07648e-07	12.9419	0.214673	1.17701	16.9128	1.83367	18.3925	15.5111	12.0806	13.7951	0.211926	0.082037	1.14256	0.868006	13.3727	15.8587	2.55788	1.82203	16.0279	14.7271	16.2618	1.27886	0.548744	1.02291	0.459933	0.397938	0.003398	0.753095	0.32311	0.403779	0.373175	0.286582
chr7!12610202!12693228!3297!SCIN	-4.23375	3.33695	8e-09	3.12703e-07	17.5788	0.062918	0.289581	16.2385	1.91807	20.7635	19.045	17.0793	17.02	0.062113	0.013091	0.281105	0.201318	12.9405	15.4858	1.71941	1.93624	18.6359	17.9449	17.4851	0.400016	0.6994	0.557637	0.535557	0.432218	0.075914	0.44242	0.151313	0.123492	0.090384	0.680369
chr14!60558628!60601532!3932!PCNXL4	-4.60525	2.89001	8.06e-09	3.13944e-07	12.8236	0	0.180377	11.8585	0.650496	13.9164	10.4869	12.1361	10.5725	0	0.104277	0.181832	0.155302	9.43726	11.2064	0.680444	0.646366	13.6745	10.0351	10.2336	0.174999	0.129296	0.087671	0.05544	0.268457	0.250071	0.060157	0.220859	0.004502	0.18724	0.037409
chr3!36868307!36986548!10484!TRANK1	-3.74157	3.95907	8.06e-09	3.13944e-07	30.8565	0.536429	0.803993	28.8192	4.24541	27.8841	28.5291	30.1492	28.844	0.529564	0.160552	0.699637	0.997773	27.7431	27.8349	3.72439	4.23755	27.8526	27.6421	29.4559	1.3783	1.34566	1.84681	1.31618	0.988382	0.566142	1.42704	1.03982	0.825682	0.590216	0.47703
chr3!180331795!180397283!3854!CCDC39	-4.58501	3.24443	8.13e-09	3.15851e-07	17.0406	0	0.297275	14.0405	0.799528	24.4009	13.4766	15.8195	13.6181	0	0.447946	0.384766	0.475335	16.0918	13.8002	1.95205	0.856763	22.0091	13.286	13.0494	0.28269	0.48054	0.432321	0.469468	0.086732	0.115969	0.388708	0.115062	0.032153	0.004548	0.252853
chrX!151867244!151870814!1762!MAGEA6	1.34891	3.03752	8.26e-09	3.20379e-07	1.52449	5.66411	2.61639	1.95363	3.6119	2.95693	3.47946	2.23238	2.18798	3.65457	4.15184	0.586109	1.32599	3.57276	3.5019	1.42824	2.61222	4.24727	5.78616	4.67594	8.41789	9.50092	10.043	6.91585	8.64666	6.4835	7.79738	4.80276	5.21425	10.3365	9.5064
chrX!151081360!151093642!1955!MAGEA4	0.998072	3.77996	8.28e-09	3.20379e-07	4.44801	4.25608	4.78595	9.89765	7.33479	9.06902	10.0022	4.75466	4.48651	3.94556	4.62503	4.0499	3.8297	9.99978	10.1617	6.20587	6.60239	9.32611	10.2199	10.6612	12.9348	14.7484	14.0868	13.782	12.1935	11.9246	12.7445	14.2618	14.9949	15.9512	14.3426
chr11!33563876!33695646!11620!KIAA1549L	-4.38518	3.39794	8.31e-09	3.21243e-07	18.3876	0.095211	0.312224	17.5297	1.65694	18.4994	19.7789	17.6131	16.7239	0.172319	0.046428	0.307643	0.51409	18.2166	16.9028	1.08286	1.62058	19.6615	18.7725	20.4713	0.776396	0.357825	0.537292	0.619081	0.102953	0.130776	0.827819	0.265547	0.126445	0.039222	0.145575
chr12!80167342!80329235!5944!PPP1R12A	-3.49525	3.21805	8.39e-09	3.23286e-07	16.0543	0.046532	1.00964	13.7892	2.52425	16.1265	15.3508	15.074	12.9032	0.045937	0.464706	1.18056	0.719134	14.1156	12.8844	2.99039	2.62942	16.9729	14.5812	13.0442	1.31842	0.549838	0.840932	1.14057	0.568275	0.36694	0.321673	0.708741	0.059564	0.50429	0.504211
chr16!71963440!72033877!5195!PKD1L3	-4.23416	4.04159	8.4e-09	3.23286e-07	36.2165	0.275078	0.57235	27.9454	3.23709	32.5122	33.2151	34.6979	30.6068	0.271558	0.166158	0.647348	0.531509	28.3159	26.8152	2.58018	3.13565	32.9355	31.5626	33.8005	1.75501	1.72307	0.457125	1.3218	1.00579	0.278749	0.861315	0.455256	0.371426	0.077608	0.343313
chr17!40128438!40169715!2204!DNAJC7	-3.00687	3.48081	8.48e-09	3.25747e-07	18.3435	1.55821	2.36397	19.5704	1.22447	20.2169	17.879	18.5138	17.9824	1.53826	1.94845	2.13859	1.49373	17.2603	18.3018	1.73075	1.2167	18.0156	18.1616	16.0542	1.58704	1.05448	1.72918	1.20667	1.00576	0.519138	1.36836	0.813189	0.562234	1.08166	2.00218
chr8!87878675!88394955!1459!CNBD1	-5.14212	2.98364	8.55e-09	3.27527e-07	13.2621	0.126382	0.130877	11.2427	0.814425	14.746	13.6059	12.0894	12.8763	0.124764	0.310607	0.127046	0.254762	11.7476	10.5812	0.308658	0.809255	17.5279	12.6625	9.4285	0.013101	0.149337	0	0.179294	0.241163	0.061267	0.121593	0.025328	0	0	0
chr6!31236525!31239913!1586!HLA-C	-0.979322	4.72026	8.56e-09	3.27527e-07	33.6724	35.4598	18.7647	25.8314	26.5017	14.0718	18.9694	35.7397	36.1273	30.1568	32.152	14.1083	15.9031	26.2652	29.873	14.7483	24.5291	16.8156	18.5082	15.4144	11.3526	11.9061	11.87	14.0746	13.6883	11.3061	12.5528	10.9627	14.3539	11.7599	9.36725
chr19!17712136!17799008!9838!UNC13A	-1.23014	3.99022	8.6e-09	3.28287e-07	20.626	7.19252	8.66214	18.5526	8.85183	16.6887	20.8286	20.5824	16.075	8.09501	6.80866	9.65752	6.77375	16.787	19.3226	13.8186	9.03567	15.8461	20.4758	18.3296	8.23188	5.47031	7.38956	8.48434	4.62622	3.76165	7.34526	5.09347	4.81335	5.07988	4.56023
chr1!228395830!228566575!28628!OBSCN	-2.07264	4.09586	8.62e-09	3.28287e-07	26.7741	4.32992	4.91582	26.8642	10.2795	22.3535	26.3824	26.8846	27.0337	4.2753	3.58206	4.51942	3.01408	23.6561	26.6132	11.8358	10.0828	20.0987	26.3208	27.9898	4.69433	5.0891	6.11775	6.72143	2.94361	2.86265	4.57468	2.18861	2.34729	2.87419	1.9634
chr5!34839268!34899564!1356!TTC23L	-3.98072	2.98262	8.65e-09	3.29083e-07	13.1279	0.067991	0.603507	11.8659	1.5892	11.393	13.2538	11.7558	12.6961	0.134241	0.1114	0.72254	0.411171	11.3523	10.1893	0.527459	1.57911	13.0767	11.4713	13.8337	0.634308	0.37492	0.423702	0	0.596808	0.105474	0.392488	0.190765	0.261097	0	0.406785
chr3!9439402!9519838!6827!SETD5	-4.44276	3.28383	8.69e-09	3.29711e-07	20.7367	0.084403	0.183801	14.8133	1.15051	16.8465	16.809	19.7926	17.5177	0.103321	0.037931	0.190058	0.571676	15.1103	14.0216	0.729478	1.14907	15.8738	16.0596	16.6262	0.64114	0.43085	0.196367	0.265026	0.36335	0.018331	0.586122	0.1678	0.168544	0.192573	0.185833
chr8!21777179!21864096!4863!XPO7	-3.89337	3.54654	8.84e-09	3.34704e-07	22.7266	0.146929	1.12188	18.0771	1.88021	22.1258	23.3993	20.6683	20.0205	0.205875	0.54138	1.36131	0.229302	17.5164	17.2313	1.88476	1.86827	22.716	21.5558	20.2096	0.565986	1.33666	1.08694	0.376543	0.416035	0.566149	0.993078	0.881485	0.33854	0.158603	0.287351
chr19!57321444!57352094!9030!PEG3	0.373863	7.39997	8.94e-09	3.38076e-07	147.324	112.232	131.006	126.783	101.43	139.491	135.577	141.618	138.087	110.905	109.228	130.899	133.302	121.023	121.207	102.968	101.059	134.098	129.471	131.864	152.864	165.521	150.867	155.795	154.65	165.885	148.33	166.573	161.542	171.913	174.433
chr2!73867849!73869537!1073!NAT8	0.912328	4.02563	9e-09	3.38672e-07	8.86801	6.4872	10.3216	8.45774	12.6507	7.70623	7.60291	11.422	10.3416	4.83494	6.87818	3.99793	8.26436	8.8233	10.6893	6.71511	10.4442	8.39611	11.1809	11.0149	16.709	16.0247	15.5638	14.4244	14.1333	14.8621	16.0191	18.2187	19.6656	19.4733	15.3194
chr2!153191750!153506348!5575!FMNL2	-3.34879	3.51288	9e-09	3.39483e-07	20.3672	0.37209	1.79084	19.1457	2.6841	22.3176	17.7149	19.5178	17.9393	0.367328	0.673521	2.11366	1.62395	21.2913	17.9734	2.48984	2.51629	18.8786	16.7082	17.6946	1.27197	1.38416	1.27103	1.4624	0.571176	0.689458	1.0395	0.755651	0.930365	0.399321	0.64642
chr5!74364121!74532703!6036!ANKRD31	-3.49236	2.93883	9.29e-09	3.49181e-07	11.2387	0.286393	0.908381	11.1424	1.78175	14.1114	10.0178	10.3958	9.93878	0.282728	0.150158	0.877406	1.29319	11.0528	10.7397	1.75548	1.77044	13.0104	9.25776	11.6714	0.851825	0.724951	0.650435	0.635628	0.189453	0.352462	0.493116	0.345908	0.21996	0.397864	0.127939
chr4!69512314!69536494!2258!UGT2B15	1.09502	5.66456	9.32e-09	3.49473e-07	14.6283	23.6511	26.6987	9.55117	47.6022	15.8993	10.0395	35.0877	36.9025	22.502	21.6753	19.5728	25.2094	29.9705	29.3627	29.47	45.8377	50.2633	30.8485	29.842	56.5373	59.046	58.4379	46.6876	62.3386	58.479	54.4295	72.3123	65.9252	69.9384	65.8273
chr5!109755197!110062450!3192!TMEM232	-3.84198	2.77848	9.52e-09	3.56325e-07	11.2251	0.202183	0.512754	9.02764	1.74772	12.9361	8.51913	10.4355	9.7325	0.199596	0	0.497747	0.77354	7.2262	8.53582	1.41082	1.73662	12.178	8.10288	7.88938	0.407187	0.187712	0.413986	0.478052	0	0.280041	0.259363	0.382043	0.29393	0.153765	0.063363
chr2!234384164!234474236!5617!USP40	-3.43412	3.46219	9.53e-09	3.56325e-07	19.1977	0.886338	0.859587	20.284	2.45607	20.3417	18.4406	18.3104	16.1782	0.874995	0.956625	0.702428	0.48685	17.2664	18.8212	2.79663	2.40485	19.3739	17.2086	17.2349	2.43644	0.581847	0.992174	0.597662	0.974075	0.337377	1.11946	0.651317	0.605101	0.546131	0.428816
chr2!135954538!136288806!7058!ZRANB3	-3.7824	3.27966	9.59e-09	3.57658e-07	14.5654	0.153485	0.881199	16.9038	2.24568	17.7642	16.525	13.9678	14.7855	0.151521	0.14676	0.829145	0.92161	14.3684	16.1785	1.76776	2.28813	19.94	15.618	14.265	1.36218	0.568527	0.797747	0.546677	0.301606	0.210238	0.921625	0.120422	0.421365	0.216073	0.351687
chr12!99128568!100378432!7752!ANKS1B	-3.59748	3.33769	9.65e-09	3.59345e-07	17.1347	0.175424	0.710818	17.9001	2.68374	17.6719	15.98	16.2265	15.609	0.173179	0.411998	0.867641	0.852802	15.4009	16.5905	2.25877	2.67445	16.2671	15.9086	17.7327	0.727371	0.772931	1.31925	0.736762	1.27771	0.212172	0.574667	0.722204	0.29915	0.305269	0.263277
chr11!100558406!100861656!4752!ARHGAP42	-3.87545	2.68603	9.72e-09	3.61e-07	8.39281	0.048504	0.459235	7.27683	1.30112	9.35489	9.25476	8.78283	8.69662	0.047883	0.11353	0.390069	0.597819	8.59017	8.30006	0.663368	1.39393	10.7481	9.63297	8.23553	0.418316	0.118448	0.040302	0.316528	0.314687	0.116627	0.497768	0.101095	0.264492	0.247151	0
chr1!181452685!181775921!15088!CACNA1E	-2.99104	3.32042	9.77e-09	3.62211e-07	16.0048	0.769925	1.65429	17.0126	2.75774	14.7025	17.7805	15.1824	15.2066	0.702765	0.795225	1.70239	1.22825	14.5689	16.1578	2.94959	2.70442	13.3921	16.4833	14.0611	1.43784	1.45491	1.08907	1.4029	0.953802	0.894602	1.60039	0.765384	0.730949	0.607622	0.316844
chr14!21423629!21424594!735!RNASE2	0.740036	4.57313	1.01e-08	3.7231e-07	10.6852	15.115	13.2496	8.76364	19.2081	10.7916	11.5701	15.9704	16.7347	14.1477	13.6525	8.61054	12.2816	15.8919	14.1893	11.6412	18.7867	19.391	18.4327	17.2146	24.6269	23.7151	24.2063	22.8075	22.9306	24.8587	23.9757	24.0327	25.6744	24.3263	19.8877
chrX!49306370!49313636!465!GAGE12B	-3.97462	2.89419	1.01e-08	3.72667e-07	6.75578	0.495675	1.81857	14.7495	0.086623	14.8836	11.5365	6.76723	6.66773	0.195733	0.928163	2.22091	1.5987	13.6438	11.4483	0.341808	0.172145	14.9151	8.5837	9.80833	0.287735	0.351423	0.082371	0.234399	0.302673	0.346022	0	0.079471	0.723322	0.075395	0.553578
chr12!56989379!57030163!8934!BAZ2A	-2.96591	3.53936	1.01e-08	3.72667e-07	20.0912	0.670776	2.12512	17.4262	3.37917	20.6637	19.2477	20.473	19.5121	0.659644	0.727055	2.28819	1.87222	16.9305	16.6977	4.09776	3.42716	16.8306	18.5549	20.1788	2.10094	2.04656	1.42767	1.91542	0.844788	0.486267	2.30344	0.854153	0.947137	0.608246	0.592721
chr9!5919007!6008003!7204!KIAA2026	-4.72033	3.33555	1.01e-08	3.72719e-07	19.5315	0	0.378658	14.9648	0.601062	21.3549	16.9004	18.8201	19.2314	0	0.08687	0.367575	0.42014	16.6168	14.497	0.948703	0.558355	19.5358	16.1499	17.5124	0.371451	0.378058	0.475859	0.305624	0.048842	0.205977	0.284565	0.189797	0.068804	0.11193	0.165899
chr7!100331248!100395419!8733!ZAN	-2.64895	3.9469	1.01e-08	3.72821e-07	23.0612	1.58093	3.63277	19.2129	4.90522	18.8241	24.8229	29.4688	30.4463	1.42782	2.87137	3.51128	2.59631	23.3151	24.3582	4.36194	5.12156	23.6751	33.8243	33.0735	3.41217	3.19767	3.45615	2.70336	1.66803	1.69095	2.30905	1.95285	1.6703	1.4974	1.77487
chr9!21206179!21207142!963!IFNA10	1.05182	3.76975	1.02e-08	3.73e-07	5.38962	5.79214	6.40182	3.9266	7.94715	2.69169	2.36171	10.147	11.0569	5.59987	6.22968	3.93215	5.95511	9.11616	11.257	4.75887	7.16937	8.81068	8.17113	7.91898	15.8389	18.27	19.5093	9.07732	14.0853	11.046	13.7142	14.6012	7.7758	14.7988	14.6063
chr15!33603176!34158303!15559!RYR3	-2.93344	5.53175	1.03e-08	3.76943e-07	102.989	2.73316	5.95573	89.5476	13.4425	89.9395	95.9016	96.1139	95.1386	3.00383	2.74342	6.26475	5.73692	83.4571	83.7106	17.3746	13.6825	91.4014	90.1872	91.6359	7.87943	7.71599	8.67159	7.41163	6.03578	5.235	8.10685	6.05885	5.97891	6.02072	4.17863
chr7!12370508!12443852!5583!VWDE	-4.17005	3.31625	1.07e-08	3.92268e-07	17.0272	0.099082	0.249186	16.5539	1.50787	18.6224	16.5294	15.5704	17.4203	0.097814	0.13915	0.241893	0.404216	16.0502	15.6332	2.09245	1.49829	19.0181	16.4514	17.4364	0.547772	1.06996	0.69635	0.449024	0.170162	0.179322	0.688476	0.354118	0.038049	0.047096	0.082333
chr3!54156692!55108584!3675!CACNA2D3	-3.96519	4.19202	1.1e-08	4.02347e-07	40.1948	0.282231	1.26929	32.1452	2.52637	40.3379	30.58	38.8923	40.5018	0.278619	0.187906	1.39786	1.0331	32.5868	29.4452	2.33546	2.51034	43.4773	30.3922	34.4026	1.44589	1.8231	1.89689	1.11517	0.957435	1.23564	2.14012	0.628469	0.659924	0.128786	0.145092
chrX!49315926!49323188!465!GAGE12B	-3.68194	2.91243	1.11e-08	4.03e-07	6.46206	1.18962	2.81585	12.9549	0.303179	19.4547	10.101	5.52063	8.554	0.880796	0.696122	2.96122	1.37032	12.0574	14.6746	0	0.258218	12.4549	8.33845	7.96268	0.16442	0.624752	0.082371	0.18752	0.529678	1.03807	0.084781	0.635768	0.152278	0.188487	0.395413
chr10!99218080!99258366!3686!MMS19	-3.39683	3.79718	1.12e-08	4.06309e-07	25.2961	0.481488	1.19889	24.7409	4.12521	26.4765	23.0242	25.0832	23.7183	0.475326	0.766943	1.37932	1.2389	21.5619	23.7117	4.49887	4.12617	22.8312	23.7734	27.9934	2.64461	1.72899	1.43401	1.1355	0.64434	0.344364	2.24068	0.681734	0.432233	0.989171	0.833038
chr9!43089971!43133510!3930!ANKRD20A3	-2.62819	2.969	1.12e-08	4.06309e-07	13.7337	1.53659	2.07539	10.5573	0.871185	13.0528	11.6119	12.5479	10.7699	1.67325	2.04816	3.28138	2.52663	7.34591	8.16433	0.984112	0.891115	9.21801	10.0344	8.236	0.427994	1.20584	0.526297	0.58242	1.27582	0.846125	1.09843	1.12366	0.968449	0.713659	1.35678
chr2!25962252!26101312!7174!ASXL2	-3.78646	3.30115	1.12e-08	4.06513e-07	17.9599	0.343773	0.688237	13.5334	2.01004	15.1717	16.7334	18.1081	16.7102	0.339374	0.397063	0.668093	0.906708	15.2158	13.0634	1.68379	1.99728	17.8003	15.9854	19.1135	1.0231	0.999716	0.483188	1.09087	0.188828	0.104665	0.593491	0.437843	0.387408	0.244344	0.353689
chr2!202509596!202563417!2458!MPP4	-4.09354	3.28792	1.14e-08	4.10904e-07	21.8935	0.168788	0.732459	13.0496	0.983226	16.546	16.8561	20.8287	18.4146	0.166627	0	0.818751	1.78223	15.2666	12.7977	1.18548	0.976985	17.463	15.756	12.2305	0.342151	0.650042	0.553192	0.416827	0.336397	0.392759	0.914207	0.398405	0.273673	0.064184	0.119686
chr17!58254690!58469586!7026!USP32	0.776249	7.30921	1.16e-08	4.16886e-07	72.705	94.8626	106.61	56.5173	137.197	74.0109	69.1491	123.675	128.749	78.6606	82.1635	67.9641	92.3086	113.762	115.942	77.7851	123.526	148.011	138.063	129.026	181.579	164.402	167.044	166.692	191.478	174.323	178.03	178.685	186.84	180.03	169.084
chr1!53308182!53360247!4271!ZYG11A	-5.04303	3.29718	1.19e-08	4.27446e-07	18.175	0.221261	0.153286	16.2904	0.490408	19.1175	18.1341	17.2851	18.9079	0.223757	0.030316	0.266599	0.155408	16.0809	15.8238	0.496186	0.491981	17.0478	17.03	15.9262	0.228238	0.573912	0.098649	0.163328	0.275983	0.004186	0.133841	0.008652	0.074606	0.012313	0.13776
chr12!48436680!48500091!5220!SENP1	-3.10191	2.93007	1.21e-08	4.35574e-07	10.7192	0.207528	1.36915	10.3763	2.72774	10.2095	10.4898	10.605	10.0974	0.204872	0.396869	1.32908	0.625601	10.5617	9.79024	4.02427	2.65292	12.1359	10.1937	9.54527	0.911751	1.13393	0.708086	1.16513	0.704389	0.373311	0.638172	0.070793	0.105129	0.473491	0.549487
chr12!77252495!77272799!901!CSRP2	0.485452	6.08634	1.23e-08	4.39515e-07	44.1891	49.8071	64.4573	37.0476	36.5913	41.3124	41.8144	52.227	52.5231	49.5485	43.8302	61.3657	58.6396	44.1322	45.8704	33.8109	36.5589	57.9302	53.3624	49.586	63.2177	61.7253	71.6953	63.2925	69.4928	69.4477	63.7728	63.8594	66.762	68.4438	66.7921
chr15!55611132!55647846!2197!PIGB	-4.53892	3.07483	1.23e-08	4.39712e-07	13.8014	0.482589	0.161411	14.0183	0.513348	16.2817	15.1004	13.6445	13.1097	0.476413	0.098224	0.156687	0.072508	8.97665	13.6131	1.06105	0.51009	15.7298	14.5652	12.545	0.156599	0.322311	0.496871	0.238134	0.176169	0.097648	0.161497	0.370044	0.06446	0.095745	0
chr7!72023728!72298813!3302!TYW1B	0.772604	4.6947	1.24e-08	4.42823e-07	11.127	20.3685	14.8785	8.03191	18.9138	10.3386	8.4225	20.7902	20.781	17.0964	18.9264	8.64493	12.6156	16.6445	19.6687	7.03569	15.7877	22.794	19.8794	19.33	23.8315	28.9674	25.6589	18.6765	28.6856	24.9109	26.2901	30.5077	27.4006	29.4207	26.8506
chr17!34431219!34433014!667!CCL4	1.15	3.90786	1.24e-08	4.42823e-07	7.06471	6.42742	6.70717	4.33982	3.59315	4.78003	4.63287	14.9914	13.4559	5.79935	4.78832	2.93782	4.0601	13.7885	13.0601	1.70776	3.33032	14.15	8.20681	9.22748	19.2284	15.108	20.4434	20.9494	15.5355	18.4407	12.4712	12.8813	6.76776	19.7368	16.5949
chr11!92085261!92629635!19047!FAT3	-3.86099	4.1431	1.25e-08	4.45699e-07	34.2901	0.411436	1.45795	33.3153	1.42322	35.3438	37.1976	33.5833	35.2496	0.40617	0.474717	1.50981	1.44828	30.6947	31.6662	2.36154	1.40578	35.7945	35.6401	34.3333	1.4019	1.183	1.48107	1.63777	0.865465	0.85414	1.07525	1.15051	0.951709	0.981056	1.08214
chr10!70173820!70231730!4267!DNA2	-4.43478	3.58901	1.32e-08	4.68411e-07	21.8891	0.313296	0.15343	20.9627	1.34989	28.2354	21.494	20.9983	21.5262	0.309287	0.080918	0.148939	0.497771	18.8277	19.9954	1.47754	1.34132	27.1233	20.4615	19.981	0.470342	0.425518	0.175042	0.75099	0.482392	0.243008	0.355705	0.809749	0.369231	0.205405	0.387814
chr8!92114846!92231464!1323!LRRC69	-4.70686	2.82542	1.35e-08	4.78904e-07	12.1993	0	0.371137	8.39701	0.350124	9.7375	13.8834	11.4544	13.5062	0	0	0.380289	0.10034	7.76938	8.08411	0.820934	0.347902	10.1783	13.2746	10.2309	0.130026	0.219584	0.159233	0	0.106382	0	0.089395	0.027932	0.214087	0.105997	0.055591
chr1!15573767!15724622!5090!FHAD1	-3.42253	3.40173	1.35e-08	4.78904e-07	18.3767	0.267168	0.766371	16.4358	2.81323	16.5151	18.514	17.9407	18.0536	0.263749	0.525716	0.957238	1.67436	15.5467	14.9891	3.14863	2.68922	16.0232	17.664	20.585	1.13406	1.09869	0.940636	1.72594	0.26614	0.477678	1.16566	0.330335	0.57037	0.657777	0.458764
chr1!48998526!50489626!2988!AGBL4	-2.90243	2.50506	1.36e-08	4.79e-07	5.84338	0.215987	1.35115	5.91731	3.15442	7.18292	6.19679	5.70216	6.34195	0.213223	0.20222	1.18753	0.808581	7.14347	5.28813	2.22524	3.1344	6.32526	5.87759	5.50652	1.13224	0.413208	0.525572	0.496098	0.317943	0.185479	0.719064	0.525617	0	0.070399	0.239987
chr6!144185572!144259483!992!ZC2HC1B	-4.62108	3.26397	1.37e-08	4.84515e-07	16.4994	0	0.054997	15.5627	1.21813	17.9774	16.0985	15.7355	17.8071	0	0	0.053387	0.829684	14.5015	15.0502	0.98804	1.10953	20.3497	15.4736	15.9929	0.346823	0.091516	0.135141	0.549374	0	0.36044	0.854434	0	0.089226	0.176706	0.03707
chr9!99579272!99616389!3313!ZNF782	0.55209	7.3077	1.38e-08	4.85539e-07	112.776	85.8646	107.08	95.7166	115.191	131.576	108.293	123.702	120.793	84.7314	76.9394	101.437	101.872	112.124	108.673	100.659	113.022	154.424	122.405	121.035	141.153	155.136	140.592	154.022	173.05	169.734	155.896	169.829	166.016	175.562	179.072
chr4!56422691!56458379!861!PDCL2	-4.50364	2.89128	1.39e-08	4.87556e-07	12.2413	0.348009	0.443553	9.23787	0.912254	13.969	11.9442	11.9021	11.1348	0.343555	0.175445	0.430571	0.123344	11.4814	8.74032	0.676868	0.906463	11.46	11.3378	11.164	0.044399	0.147617	0.467106	0.202547	0.183898	0	0.572346	0.06438	0	0	0
chr11!118938492!118952688!3222!VPS11	-3.88074	3.20453	1.39e-08	4.88715e-07	15.3032	0.135918	0.431783	15.7019	1.8002	13.0972	14.5318	14.2963	16.0993	0.134179	0.428649	0.517768	0.642734	15.5848	14.5695	1.50456	1.78877	16.1034	13.7472	16.0124	0.575432	0.738221	0.844038	0.710401	0.305773	0.360663	0.53225	0.326874	0.219768	0.179536	0.119839
chrX!102862833!102864855!1125!TCEAL3	1.44071	2.89151	1.41e-08	4.9206e-07	1.53784	6.14637	3.63714	1.99352	2.90013	2.1428	2.83467	1.54578	1.94008	3.47882	3.43358	0.847364	1.39239	2.40442	3.14029	1.20089	1.47643	2.75408	3.32491	3.11687	5.53876	6.76242	7.5584	5.44494	6.61492	6.86508	5.9748	7.52219	8.96919	8.05566	8.67852
chr12!5671816!6055398!3784!ANO2	-3.43198	3.6182	1.42e-08	4.96498e-07	19.8885	0.316739	0.922741	23.8176	3.93854	23.5303	20.6705	19.2908	21.185	0.312686	0.96379	0.83975	0.778815	16.8183	22.2407	3.51428	4.0193	21.5156	20.4513	21.0928	1.16683	1.66502	1.40193	1.15217	0.339397	0.803179	1.44295	1.09866	0.842078	0.7134	0.238094
chr5!150480266!150537443!3115!ANXA6	-2.81783	3.59999	1.43e-08	4.99522e-07	20.4913	0.910116	2.47828	17.4384	5.13354	16.5844	22.6258	20.6891	20.0378	0.898469	0.484939	2.86478	1.31258	15.5991	18.5423	5.15346	4.92749	19.939	22.3615	17.3889	2.06172	1.88855	2.71746	2.49133	1.34982	0.797758	1.42379	0.866016	0.454635	1.35057	1.28087
chr2!175664041!175870107!3310!CHN1	-3.50554	2.89999	1.46e-08	5.07494e-07	10.8387	0.229792	0.568646	11.3924	1.91662	11.6214	11.0012	10.126	10.9323	0.226852	0.436811	0.520002	0.93847	9.50938	10.8267	2.23285	2.01933	10.7718	10.3567	10.1417	0.640977	0.54306	0.555447	0.533453	0.462411	0.448296	0.244162	0.485649	0.17114	0.481922	0.144427
chr2!1792884!2335045!7136!MYT1L	-3.33255	3.29944	1.48e-08	5.13476e-07	16.0331	0.54909	0.825696	15.8566	1.89375	18.6852	15.9599	15.6921	16.8049	0.567572	1.08564	0.990778	1.4659	12.1713	15.4489	2.53913	2.03596	15.1998	15.0573	16.4251	1.39014	1.28492	0.93395	0.846183	0.355013	0.295625	1.08557	0.970974	0.444047	0.525681	0.345266
chr2!202937977!203061886!4029!LOC100652824	-3.5764	3.21239	1.49e-08	5.16419e-07	15.0122	0.234551	0.433315	15.3336	1.93949	13.4526	13.965	14.3719	16.0389	0.231549	0.348147	0.676955	0.64579	16.5036	14.9185	2.84692	2.12586	13.5996	14.962	14.3632	0.683145	0.432628	1.06	0.96849	0.663717	0.532474	0.890422	0.330192	0.171356	0.33936	0.342269
chrX!49207134!49304144!542!GAGE2A	-3.36699	2.96987	1.5e-08	5.17588e-07	9.32402	0.893038	1.76153	14.4343	0.260108	15.3517	13.1815	7.86843	9.67211	1.09152	1.27408	2.29625	1.86143	11.3879	11.8309	0.488748	0.258456	12.7522	9.21582	10.315	0.423184	0.569496	0.176673	0.361978	0.421969	0.791637	0.145473	0.784079	0.718545	0.388101	0.949866
chr4!183245136!183724177!10810!TENM3	-3.76376	3.31242	1.5e-08	5.17588e-07	17.9775	0.492534	0.615723	16.2451	1.18305	18.1087	16.5569	16.8702	17.8657	0.519909	0.191643	0.700584	0.496122	14.3972	15.2795	1.78398	1.20145	16.9435	15.7673	17.16	0.696656	0.744079	0.790148	0.611021	0.263649	0.487877	0.559802	0.52474	0.522391	0.497824	0.39801
chr7!151832009!152133090!16862!KMT2C	0.271054	9.53714	1.5e-08	5.18e-07	642.181	575.903	547.213	571.126	483.764	620.761	597.966	628.852	620.843	580.13	556.928	552.494	568.453	539.134	559.937	498.108	484.984	612.8	590.55	584.697	644.814	663.754	656.209	661.456	710.733	715.946	647.559	690.783	724.693	723.431	711.06
chr19!56511091!56573174!3883!NLRP5	-3.622	2.90304	1.51e-08	5.18e-07	11.8833	0.07123	0.835989	9.62396	1.48857	10.347	11.6379	11.6974	12.6706	0.070319	0.211185	0.825159	0.45811	7.96679	9.86469	1.54861	1.48427	11.9566	11.6243	11.5374	0.551313	0.439543	0.823661	0.510874	0.131391	0.119707	0.807145	0.204613	0.100297	0.38372	0.165731
chr7!6144549!6201195!5120!USP42	-4.33983	3.12522	1.51e-08	5.18e-07	15.3969	0.058523	0.442211	12.3769	0.93225	17.0511	14.287	14.8798	16.7048	0.071106	0.109585	0.496502	0.321502	11.2771	11.9569	0.703644	0.941967	15.7989	13.4621	14.8466	0.253855	0.528393	0.396493	0.50666	0.340174	0.083802	0.304144	0.191266	0.134842	0.044508	0.100552
chr15!59499014!59500785!1771!LDHAL6B	0.781103	4.35077	1.51e-08	5.18e-07	6.68397	20.3158	13.955	5.40409	13.8397	7.96217	6.82584	11.7949	12.1628	18.7582	18.4482	9.53942	12.6228	9.84459	10.261	8.69044	12.7687	13.9017	12.2734	12.3643	21.0133	18.4542	20.7626	19.5712	21.4969	21.7239	20.1234	17.8823	20.1713	21.5775	20.9926
chr3!174577110!175523428!4912!NAALADL2	-4.66008	3.19549	1.54e-08	5.27872e-07	19.9464	0.351927	0.244352	13.692	0.438712	18.6069	13.7395	18.7931	14.2437	0.352056	0.25481	0.2372	0.221609	15.0938	13.3992	0.097073	0.435927	17.7634	13.0106	13.3836	0.338539	0.336375	0.011697	0.044379	0.232805	0.145585	0.337088	0.391207	0.158571	0.07851	0.198391
chr2!102314164!102511152!7998!MAP4K4	-3.3852	3.33626	1.55e-08	5.30181e-07	15.5119	0.233428	1.07436	17.7342	2.5735	18.0455	15.4483	16.2528	15.31	0.241821	0.782463	1.16873	1.11537	16.0494	17.7079	2.40789	2.57718	15.4062	14.4012	17.4969	1.00373	0.880828	1.23557	0.891263	0.985447	0.409057	0.670362	0.820122	0.692777	0.690387	0.239087
chr12!51347781!51364289!294!HIGD1C	-5.31984	3.03477	1.56e-08	5.33765e-07	12.7757	0.156795	0.185568	10.378	0.205508	19.3966	14.4626	12.4637	12.3498	0.154788	0	0.180137	0.180611	12.6299	10.535	0.72082	0.204203	16.0511	13.3435	14.1787	0.065013	0.123516	0	0	0.05984	0	0.134092	0	0	0	0.250159
chr16!67679029!67691472!4479!RLTPR	-2.29892	3.20873	1.61e-08	5.49895e-07	14.3781	1.06007	2.9538	11.0274	2.36965	11.8638	12.8048	13.3532	12.6696	1.70692	2.00428	4.20939	2.06282	11.782	10.9291	4.64272	2.35907	12.2067	13.0259	13.6373	2.29588	2.14445	1.54357	1.65477	1.57114	0.522883	2.37648	0.957058	0.561226	1.04495	1.7734
chr1!233119881!233431459!6817!PCNXL2	-3.28312	3.34867	1.63e-08	5.53884e-07	18.9639	0.050716	0.752291	13.5421	3.12274	16.1488	18.2697	18.9744	15.0928	0.053405	0.892694	0.730272	0.915244	16.2651	12.6294	3.13203	3.15869	16.2677	17.1906	17.1074	1.40473	0.964175	1.47772	0.463676	0.934226	0.584825	1.04095	0.517692	0.768651	0.591423	0.542134
chr11!73882107!73965748!2755!PPME1	-3.4737	2.59508	1.64e-08	5.57122e-07	9.07257	0.083662	0.564383	5.92554	1.33778	8.37374	6.81061	8.57401	9.41788	0.082591	0.062664	0.586311	0.664952	6.04279	5.89347	2.17306	1.32928	9.69773	6.92936	7.67222	0.582781	0.26362	0.333671	0.482667	0.325675	0.103828	0.23611	0.241442	0.314851	0.076352	0.18687
chr1!46085715!46089731!2250!CCDC17	-3.5753	2.67689	1.66e-08	5.6371e-07	8.64022	0.501953	0.2546	7.25549	0.966708	7.77629	10.8553	8.57538	7.42487	0.49553	0.393232	0.247148	1.03839	8.17503	7.11943	1.57763	0.933889	9.36388	10.6742	8.17361	0.679603	0.225952	0.680937	0.397229	0.242391	0.301936	0.175214	0.254572	0.047206	0.10128	0.122578
chrX!49325479!49332807!525!GAGE6	-3.38905	2.94511	1.67e-08	5.6371e-07	7.2845	1.27318	1.97445	15.0508	0.038361	15.5526	11.819	7.45285	8.12034	1.95033	0.698774	3.22805	1.21371	11.7098	14.288	0.100915	0.038118	11.9848	9.68801	8.73409	0.291258	1.1067	0.036479	0.249133	0.770735	0.647007	0.037546	0.387137	0.606938	0.734559	0.595379
chr6!29555682!29556745!1063!OR2H2	0.998268	3.71605	1.67e-08	5.65e-07	5.7392	6.56991	8.98164	5.83873	6.25223	5.77918	6.65118	8.19915	8.48157	5.07307	5.05491	5.03197	7.49291	6.13031	7.21599	3.63835	5.32772	7.10742	8.19633	8.95022	11.0583	13.5621	14.8995	12.4889	13.3726	12.2437	12.183	13.4189	14.7048	13.8024	12.696
chr3!170780291!171178197!5806!TNIK	-2.95934	3.44648	1.69e-08	5.67887e-07	16.6163	0.262009	1.80416	14.8177	4.78345	18.5679	20.1736	15.5927	17.0463	0.305685	0.724777	1.77872	1.39929	15.7133	14.0575	3.49491	4.91853	19.4411	18.4123	17.7001	1.96208	1.68559	1.78121	1.48682	1.13326	0.671265	1.58209	0.642844	1.14946	0.664215	0.297683
chr1!94335013!94344762!2722!DNTTIP2	-4.47337	2.7638	1.69e-08	5.67887e-07	11.2733	0.118547	0.170366	9.15893	0.488326	11.9415	9.54509	10.7695	9.07493	0.11703	0.079279	0.21402	0.136553	9.53091	8.66735	0.720158	0.485226	12.5471	9.03275	8.80119	0.168527	0.140079	0.147751	0.168179	0.012926	0.039407	0.340354	0.142548	0.175593	0.032199	0
chr15!68346571!68480404!2280!PIAS1	-4.3	2.87732	1.7e-08	5.7e-07	12.4004	0	0.1675	8.8185	1.24548	12.0055	10.2354	12.3125	14.7796	0	0	0.162597	0.128092	8.6283	9.65776	1.24318	1.23758	11.9481	10.8238	10.8731	0.243114	0.302614	0.613179	0.076488	0.339511	0.258758	0.129682	0.113455	0.007764	0	0
chr7!153584418!154685995!5223!DPP6	-3.34366	2.83857	1.73e-08	5.79074e-07	10.9832	0.675183	0.788638	10.7897	1.2609	11.226	9.82118	10.6822	9.17382	0.605551	0.689991	0.917653	0.487993	7.96148	10.3452	1.62298	1.24524	9.05331	9.64202	10.4459	0.333019	0.219009	0.630678	0.993337	0.505252	0.592162	0.781218	0.290085	0.19319	0.322192	0.123212
chr7!18126571!19036992!7905!HDAC9	-3.51796	3.18591	1.73e-08	5.8e-07	18.5827	0.102051	1.07665	13.7367	2.08913	12.8605	15.4111	17.6042	15.3998	0.100745	0.327587	0.941292	1.06804	11.824	13.1288	2.58367	2.13157	10.6097	14.5072	13.7013	0.933325	0.730409	0.891549	0.507406	0.253711	0.239728	1.16699	0.773673	0.262008	0.350363	0.386109
chr13!46115431!46189874!2421!FAM194B	-3.98611	3.42958	1.76e-08	5.87084e-07	17.3763	0.161847	0.788723	17.7085	1.80517	22.3342	14.7141	19.5052	20.2379	0.159775	0.231753	0.557822	0.581224	19.1058	18.0606	1.64127	1.66973	21.2837	17.3063	17.279	0.607916	1.37245	0.751498	0.675314	0.668543	0.06646	0.757199	0.175535	0.197424	0.202734	0.281003
chr15!67835020!68099455!2571!MAP2K5	-0.346561	7.4175	1.77e-08	5.90712e-07	178.447	195.167	140.817	139.823	111.015	190.5	155.422	163.219	159.923	196.599	198.205	138.879	125.954	138.132	130.794	110.772	110.459	170.551	147.964	151.007	113.925	107.451	122.409	118.721	119.845	124.867	113.731	119.45	125.679	121.143	116.571
chr17!30348154!30380519!3027!LRRC37B	0.705322	7.4236	1.77e-08	5.90712e-07	83.4908	222.303	136.303	64.6653	93.8192	76.0673	83.3751	124.809	115.023	195.284	193.206	87.8559	106.454	105.796	114.432	50.4249	87.0951	128.781	129.555	126.274	178.023	186.697	196.524	192.584	187.059	186.072	184.919	177.952	183.474	188.728	185.519
chr12!50569562!50677353!4610!LIMA1	0.295684	7.66591	1.79e-08	5.94778e-07	166.632	188.261	140.718	147.123	118.008	177.573	163.448	160.881	167.339	189.845	184.889	141.654	143.185	143.687	143.862	124.417	119.203	164.037	156.52	154.625	177.253	184.846	180.355	183.543	191.293	196.594	183.792	182.67	185.936	190.069	210.901
chr3!108015336!108097131!2912!HHLA2	-3.93324	2.63883	1.8e-08	5.96731e-07	10.0296	0.237454	0.562058	9.18821	0.871432	8.51867	7.73379	9.61893	9.58257	0.234415	0.11116	0.572887	0.346461	6.78101	8.79983	0.727751	0.8659	7.57889	7.31551	7.60381	0.203478	0.392817	0.243338	0.142233	0.042291	0.19032	0.318147	0.139593	0.115503	0.270885	0.044199
chr4!56461397!56502465!816!NMU	-0.511831	5.78829	1.81e-08	5.99105e-07	50.996	60.3903	39.7478	51.7726	45.6353	50.8572	46.8669	48.7115	51.17	59.7569	56.0916	43.3223	49.9437	42.3405	48.128	43.2088	45.8116	52.8657	44.0509	50.0634	32.3951	35.0899	32.8812	30.6684	33.7628	28.9419	37.5631	36.3653	40.0689	36.9059	29.9234
chr1!153901976!153919154!5688!DENND4B	-2.38087	2.92038	1.81e-08	5.99105e-07	9.45301	1.73029	1.32844	9.51335	4.35866	9.21452	10.7307	8.38577	10.1273	1.57613	0.910539	1.53629	1.33496	8.11042	9.67388	3.41838	4.23599	6.59106	10.1089	9.54881	1.77428	0.992754	1.57574	1.04627	1.25575	0.73548	2.48821	0.45153	0.588211	0.32667	0.35558
chr2!109335936!109402267!11711!RANBP2	0.580768	7.54917	1.82e-08	5.99794e-07	112.879	118.669	120.656	91.7441	146.846	115.37	97.649	155.628	160.542	112.954	111.265	106.673	123.767	136.522	141.329	114.597	143.154	168.055	149.878	145.674	181.061	176.876	179.466	172.774	209.714	206.073	188.693	207.785	192.891	204.831	212.498
chr15!65293849!65321977!2746!MTFMT	-3.65384	2.51515	1.83e-08	6.04487e-07	6.09307	0.083936	0.566233	7.15104	0.858103	8.89204	7.15702	5.97097	6.71514	0.082862	0.2279	0.54966	0.54144	7.35212	6.51199	1.40843	0.852656	7.8461	6.98529	7.7688	0.466361	0.059509	0.090666	0.15877	0.345963	0.117189	0.681938	0.060558	0.219184	0.038301	0.060262
chr3!123632273!123680255!4182!CCDC14	-4.1233	3.0619	1.85e-08	6.09443e-07	15.8292	0.187389	0.247868	12.9642	0.789794	15.4398	14.0511	14.6629	11.5403	0.321014	0.180606	0.240613	0.279339	10.6195	12.4285	1.6976	0.779995	14.5554	13.4929	11.4044	0.415915	0.534025	0.393834	0.135528	0.403853	0.418944	0.344081	0.154638	0.190484	0	0.285781
chr15!42273779!42342901!4779!PLA2G4E	-2.71618	3.22604	1.87e-08	6.13767e-07	14.9283	0.728265	2.19758	14.6733	2.47375	9.97461	15.3064	14.8672	12.9456	0.723707	1.43594	2.28286	1.82777	13.1418	14.2228	3.51428	2.39523	10.3034	14.7997	15.2081	1.01588	1.51592	1.57891	1.64212	0.441754	1.06242	1.31163	1.19468	1.04829	0.986685	0.727158
chr9!95059639!95087876!4435!NOL8	-3.69067	2.97783	1.89e-08	6.21666e-07	10.3067	0.083153	0.455155	8.86124	1.97538	11.8646	9.24737	13.3877	13.0851	0.082089	0.097316	0.441833	0.43701	11.727	12.1451	1.30808	1.92674	15.6381	12.4455	12.3682	0.405118	0.478997	0.427505	0.732373	0.400649	0.11287	0.582237	0.624927	0.391168	0.181814	0.070479
chr11!57529233!57586652!6350!CTNND1	-3.41406	2.97289	1.9e-08	6.22587e-07	12.2245	0.42105	1.01811	11.039	1.80465	12.3074	12.2632	12.1247	11.394	0.451495	0.207302	0.988313	0.639706	10.177	10.5097	2.07749	1.78689	10.314	11.6052	12.6504	0.776593	0.454636	0.615256	0.868533	0.31307	0.270279	0.627046	0.442284	0.284353	0.64596	0.254808
chr7!102004307!102021080!1041!LOC100289561	1.28787	3.07345	1.9e-08	6.22587e-07	1.815	7.48369	5.84353	2.6053	2.28289	3.73501	1.51983	2.94328	2.97838	5.87973	5.43122	3.17965	3.035	2.38584	2.9288	0.712511	1.44178	3.31973	2.73873	3.53326	8.68476	8.75576	8.72021	6.95227	7.97678	6.97252	8.2179	6.99321	8.43455	9.04247	8.56633
chrX!49335002!49342360!564!GAGE12C	-3.45669	2.83444	1.92e-08	6.25e-07	7.38621	0.694736	1.88628	15.0735	0.107126	15.9019	9.42378	5.65278	7.4865	0.927908	1.26265	2.48838	0.753188	11.3797	9.65324	0.422715	0.17741	12.3393	7.84534	7.47798	0.101669	0.257544	0.373519	0.231906	0.592667	0.982646	0.279597	0.589691	0.156936	0.404043	0.521608
chrX!49335064!49342360!502!GAGE12I	-3.48666	2.94578	1.92e-08	6.25e-07	8.29845	0.78054	2.11925	16.9351	0.120357	17.8658	10.3414	6.35093	8.41112	1.04251	1.41859	2.79571	0.846211	12.7852	10.8455	0.474923	0.199322	13.8633	8.81429	8.40156	0.114226	0.289352	0.419651	0.260548	0.665865	1.10401	0.314129	0.662522	0.176318	0.453945	0.58603
chr1!149895208!149900144!1993!SF3B4	0.726616	4.46523	1.99e-08	6.47e-07	9.13761	23.6965	15.7266	8.63598	10.7217	9.65045	10.8162	11.7795	13.469	21.0071	23.2039	11.1474	14.2274	11.2157	11.777	7.64267	9.38842	13.4055	14.8544	15.2194	23.4295	20.2158	22.3416	22.1929	24.0192	21.3942	20.7995	21.2119	22.3655	23.8004	19.1063
chr8!71024266!71316020!6157!NCOA2	-3.1067	3.26854	1.99e-08	6.47e-07	14.3898	0.718757	1.11205	16.5524	2.85561	15.4423	14.4704	14.2533	16.3263	0.709558	0.280393	1.0795	1.33245	13.3637	15.7439	2.68472	2.77898	15.8593	14.1879	13.9192	0.574315	1.34768	1.2442	1.58971	0.820067	0.766565	1.35743	0.549178	0.609533	0.35588	0.597262
chr11!17568919!17667491!8778!OTOG	-2.36687	3.47471	2.01e-08	6.51872e-07	18.5033	1.14745	2.26234	13.859	4.68735	15.813	15.6133	18.8675	20.4003	1.39717	2.06505	2.46762	2.06277	13.5335	13.9071	6.7357	4.57096	15.7532	15.8056	16.3388	2.62603	3.07786	2.85808	2.68702	1.03417	0.847251	2.31069	1.27558	1.13942	1.22413	1.17718
chr1!190066796!190446759!2884!BRINP3	0.377301	7.07463	2.02e-08	6.55117e-07	111.594	105.278	95.1722	96.373	86.4808	110.622	100.367	107.41	103.638	107.205	101.726	97.7028	99.3503	93.3234	92.838	91.301	86.4314	104.308	96.8158	96.2723	118.434	128.98	119.138	120.78	126.17	129.695	110.047	138.353	134.554	143.802	137.422
chrX!49315880!49323262!585!GAGE12D	-3.55358	2.70235	2.09e-08	6.75063e-07	5.1365	0.984995	2.23824	10.3421	0.309842	15.464	8.02904	4.3882	6.79933	0.70012	0.590216	2.35379	1.13461	9.66812	11.7058	0.045282	0.239459	9.90003	6.628	6.41314	0.130693	0.496598	0.065475	0.149054	0.421026	0.88625	0.101085	0.505354	0.151302	0.179787	0.345733
chr1!248223983!248224922!939!OR2L3	1.21018	4.67402	2.09e-08	6.75604e-07	7.07892	9.05755	15.9488	4.33245	14.6919	5.24492	5.34436	25.0457	26.3501	7.89965	7.79078	10.0957	13.6566	12.5441	14.5339	8.54794	13.6609	14.0107	23.7068	20.9432	20.4776	35.811	33.1426	32.5478	34.5862	32.9378	33.9233	22.7666	8.74748	37.0373	39.8672
chr17!62015913!62050278!7805!SCN4A	-0.970096	4.04893	2.11e-08	6.79e-07	15.5688	13.8205	6.42382	16.5456	13.1341	13.6396	17.1891	16.538	16.8385	14.1858	16.0694	7.06023	6.19781	16.963	16.3042	13.3011	13.5378	14.8283	16.5428	20.9267	8.87244	7.98158	7.61392	9.92343	6.57732	6.46854	6.50066	5.57032	7.55723	6.02575	5.5219
chr17!62850487!62914903!5665!LRRC37A3	0.887618	6.40976	2.11e-08	6.79686e-07	28.217	77.8047	49.0965	20.8164	62.5808	28.4101	30.3023	64.4167	70.8619	68.6795	68.941	23.4885	39.949	62.8505	59.1588	21.9964	57.683	77.8277	73.7791	64.7843	88.0181	93.1016	100.378	96.6358	102.762	90.8975	99.8906	96.1032	103.414	97.1922	98.5254
chr17!10346607!10372876!6015!MYH4	0.482852	9.38017	2.12e-08	6.80065e-07	528.898	361.892	503.721	456.316	466.824	529.283	490.244	541.521	530.097	359.296	348.699	481.273	513.717	484.368	484.267	430.343	456.255	553.046	515.304	502.316	628.967	639.42	628.247	645.382	695.408	701.036	652.013	686.002	691.81	693.937	717.182
chr9!70432003!70862784!3663!CBWD5	-3.09554	3.04443	2.14e-08	6.85192e-07	17.4257	1.44095	1.77984	11.9818	0.307897	17.04	10.6497	13.0103	13.3982	1.59644	1.14291	2.45789	1.50036	9.318	8.84532	0.788268	0.524473	11.6727	10.4358	9.51245	0.594861	0.619604	0.18822	0.321363	1.15268	0.82971	0.457408	0.837341	1.04871	0.607757	1.04909
chr11!123886281!123887217!936!OR10G4	1.24677	3.31148	2.15e-08	6.86664e-07	3.28328	4.70335	3.61382	3.14831	7.38027	2.88011	3.80323	4.48994	4.81619	3.93818	4.95689	1.61257	1.90047	3.67809	3.74854	4.52823	6.52097	3.92131	5.36088	4.92512	11.3744	12.4925	6.67023	9.82825	18.1943	11.5365	6.12828	7.83693	6.03317	7.30385	12.0221
chr5!149380168!149432706!5406!HMGXB3	-3.91426	3.21561	2.19e-08	6.98e-07	15.9129	0.443412	0.408724	15.3256	1.11391	15.6983	16.8876	15.5593	16.0928	0.437737	0.26346	0.367371	0.594254	13.1687	14.7709	2.20016	1.13275	14.3062	15.7792	14.1609	0.576314	0.836304	0.790002	0.633087	0.836361	0.016535	0.492243	0.232415	0.15718	0.061609	0.176861
chr4!186350544!186370821!974!C4orf47	-4.30218	2.65668	2.19e-08	6.98e-07	9.83949	0	0	7.9787	0.971836	10.0597	8.47721	9.24593	8.56548	0	0	0	0	9.03846	7.57723	1.11509	0.965667	10.5709	8.38327	7.22534	0.117744	0.186415	0.137638	0	0.054187	0	0.465469	0.189702	0	0.179972	0.056633
chr5!157212750!157286183!4040!CLINT1	-3.57395	2.80233	2.2e-08	7.01177e-07	11.6694	0	0.708972	8.81102	1.69991	11.0228	9.90063	11.1198	10.0172	0	0.06944	0.838974	0.552027	8.77107	8.45713	1.22615	1.72875	9.64545	9.2418	9.41988	0.525157	0.732566	0.43612	0.776999	0.143704	0.132756	0.239076	0.356734	0.249761	0.151862	0.131984
chr1!89646830!89664633!6145!GBP4	0.520918	5.57798	2.21e-08	7.02201e-07	31.4066	26.2296	37.3865	33.2882	29.1166	35.0154	31.3025	33.0867	33.2111	26.0309	25.4533	35.4433	38.9153	34.2949	35.3807	30.3225	28.3163	37.9861	34.4182	34.4409	44.8623	45.6802	44.1276	43.5451	47.84	49.3829	41.5114	45.6077	47.7632	48.2261	50.7347
chr17!3100812!3101742!930!OR1A2	0.577345	5.23307	2.23e-08	7.08898e-07	28.2715	17.1008	24.052	26.4987	24.6225	28.0671	26.4488	29.8515	29.5223	16.3437	14.9666	21.2126	23.0099	27.4992	29.6094	19.3691	23.7345	29.5995	28.4979	28.7395	37.8577	36.3332	37.5408	37.293	34.5047	35.2174	37.6852	37.8878	33.6535	38.0931	38.1969
chr13!99445740!99738660!8047!DOCK9	-3.26524	4.48307	2.24e-08	7.09064e-07	46.6568	1.16863	1.81021	43.6881	5.01304	39.1891	43.5344	44.4997	46.3372	1.15367	0.488073	2.13565	1.98951	39.705	42.9763	5.5041	4.86931	42.2616	41.41	42.7705	2.73156	2.95582	2.67505	4.05263	2.10974	1.53518	2.72881	2.51886	1.47171	1.79715	1.36638
chrX!49197581!49313700!542!GAGE2A	-3.24801	2.98596	2.26e-08	7.16068e-07	6.84602	0.935563	2.86878	14.6268	0.185791	18.0777	13.2727	10.3512	8.12909	1.21746	1.39353	2.00311	2.25331	12.1592	8.43786	0.09775	0.258456	14.731	9.04749	10.315	0.141061	0.569496	0.494684	0.201099	0.259673	0.626713	0.400051	0.545446	0.653223	0.485127	2.03543
chr1!148558187!148596267!4802!NBPF15	-2.84025	3.01372	2.27e-08	7.18e-07	14.1173	1.88154	2.48245	10.2259	0.624911	14.4287	11.9641	12.8388	13.1512	1.65371	1.50097	1.86938	1.27165	7.97327	7.56864	0.766791	0.591772	11.9862	11.2996	10.7336	0.589097	0.65035	0.46662	0.976014	0.69243	1.33655	1.02622	0.727229	0.936359	1.05497	0.604977
chr21!47878861!47989926!8142!DIP2A	-2.51716	3.82018	2.29e-08	7.21067e-07	25.0371	3.57821	1.64837	20.915	3.05238	22.2121	22.6169	24.3664	25.4787	3.53801	2.47815	1.97739	1.61738	24.2886	20.4944	4.0669	3.15344	24.6794	22.1722	23.6715	1.77945	3.01722	2.85318	2.13386	2.75712	1.73245	2.69939	1.89717	1.60239	2.94522	1.41593
chr1!223714971!223853436!2101!CAPN8	-2.88857	2.7258	2.32e-08	7.30149e-07	7.79027	0.383965	1.23344	7.4225	2.72237	7.72324	10.8721	7.56755	6.82522	0.411541	0.338949	1.19734	0.78348	9.3283	7.08303	1.77778	2.64793	7.2714	10.541	8.77661	0.509459	1.20124	0.829497	0.529156	0.108856	0.31484	1.0977	0.483691	0.328601	0.625747	0.271293
chr11!134146274!134189458!2944!GLB1L3	-1.03711	3.93021	2.33e-08	7.31948e-07	17.1658	17.96	9.42333	15.5281	3.51625	13.6472	13.8888	16.3706	18.7074	18.4103	20.4803	10.1819	8.07138	14.3251	15.4933	6.7845	3.68426	12.532	14.0614	14.6009	4.47331	6.14891	8.17705	7.51567	5.96986	5.00992	6.5616	6.65272	6.24152	7.18675	5.52725
chr1!248185249!248186188!939!OR2L5	1.10344	5.11807	2.34e-08	7.33676e-07	7.90318	15.3414	19.4639	5.66552	31.6574	8.28146	6.60806	27.4709	28.6962	14.0546	13.2374	9.58812	16.7669	20.9243	22.9605	13.9927	29.0482	30.1027	27.5446	23.9986	37.678	40.6644	40.4034	36.9123	42.2304	39.7729	40.9556	40.4762	41.7579	44.3552	44.1751
chrX!64887510!64961793!3970!MSN	0.86901	5.2735	2.35e-08	7.34624e-07	14.9601	11.7799	18.1124	27.1685	25.2685	27.4814	31.2842	16.6662	18.2452	11.7782	11.1052	17.0487	15.1207	31.7882	31.0361	21.2388	24.9216	33.0186	34.3213	37.9177	40.2835	41.523	44.2169	41.6984	40.0426	43.7443	41.0567	42.8368	45.6783	42.9709	41.2612
chr14!20215586!20216528!942!OR4Q3	1.3651	4.03177	2.35e-08	7.35381e-07	2.19908	4.33084	10.1643	1.46724	12.9348	1.15571	1.78453	11.45	12.2345	4.15464	4.07771	4.77879	8.84996	10.6768	12.1244	8.01453	12.0454	8.14687	7.07003	7.21048	23.6589	12.3744	23.7664	17.5643	22.9342	14.7463	20.0673	11.9061	14.0191	20.9346	28.556
chr15!38780301!38857007!5025!RASGRP1	-3.82722	3.11366	2.4e-08	7.48517e-07	15.3346	0.325666	0.255143	12.9638	1.52301	15.7744	11.9153	14.469	15.125	0.321498	0.098773	0.316181	1.01444	12.9535	12.1686	1.88726	1.51334	15.0589	11.5561	13.5902	0.623814	0.805767	0.560248	0.44249	0.336102	0.35222	0.502106	0.025739	0.214894	0.265119	0.475676
chr9!70856838!70914932!1726!CBWD3	-2.87091	3.64097	2.41e-08	7.50538e-07	26.4833	2.5506	3.05027	17.5264	1.21352	25.936	26.7262	21.2301	21.8162	2.54432	1.47533	5.00146	2.19967	15.045	16.641	0.491127	0.800012	18.669	19.8216	18.0852	1.06311	1.59898	0.932047	0.050519	1.25372	1.29474	2.21556	2.08749	2.15382	1.25934	2.55667
chr10!58117198!58121034!1851!ZWINT	0.471667	5.61899	2.42e-08	7.52e-07	42.2691	46.7453	36.7545	32.3052	21.206	31.2284	36.18	39.6376	36.9941	45.1636	47.0418	34.4628	36.8055	30.7416	29.7403	22.7406	21.2336	28.9065	33.134	34.708	42.9261	51.1256	43.0517	45.9655	49.7942	42.6614	41.766	48.2538	49.7502	51.4419	52.5079
chr5!171621175!171630458!704!EFCAB9	-4.50407	2.71788	2.47e-08	7.67087e-07	9.2479	0.13096	0.232488	10.2238	0.429114	8.87351	8.77876	9.29254	8.17079	0.129284	0	0.225683	0.226277	9.60572	9.86459	0.489165	0.42639	11.7474	8.61783	10.6582	0.135752	0	0.217629	0.185788	0.149939	0.050789	0.279994	0	0.050291	0.124498	0
chr3!97983128!97984106!978!OR5H6	1.03448	4.4547	2.54e-08	7.8756e-07	7.37853	5.27909	13.3603	8.61269	10.0699	11.5293	8.21505	11.1556	11.5755	4.88581	5.49424	10.6949	12.5148	17.4247	17.7646	8.83005	9.4944	23.8334	18.6103	18.4032	28.1626	27.2353	28.2375	25.1649	31.3542	18.609	15.3581	15.492	27.9835	15.3067	31.9041
chr2!149402559!149545136!3641!EPC2	-3.87105	3.00137	2.58e-08	7.99e-07	13.5296	0.734323	0.262222	12.9567	0.448042	14.1814	12.4046	12.8103	12.2578	0.812416	0.414882	0.516366	0.707316	11.522	11.9426	0.814857	0.522145	12.1491	12.1401	11.0515	0.461965	0.254326	0.362934	0.628649	0.38655	0.034371	0.470999	0.375528	0.476471	0.144432	0.242395
chr5!31400601!31532282!5497!DROSHA	-3.34969	3.77263	2.58e-08	7.99284e-07	23.6337	0.100632	0.605418	23.3407	4.69329	27.9109	25.4855	23.0788	26.6172	0.099344	0.412202	0.799654	1.28958	18.1489	22.0273	4.80456	4.75087	24.7526	24.2686	23.3655	1.88809	1.81668	1.75243	1.4316	0.886524	0.904135	1.57062	0.2084	1.19154	0.915207	0.745904
chr17!7494547!7518215!2987!FXR2	-2.80506	2.92066	2.61e-08	8.07075e-07	13.1387	0.586446	1.47032	8.53844	1.43615	11.7412	11.1563	11.9141	11.937	0.578941	0.686334	1.54253	1.0044	8.56186	8.03612	3.85779	1.47393	7.10933	10.6672	10.3764	0.793476	1.2522	0.871973	1.24066	0.553642	0.389038	0.791895	0.433006	1.06676	0.633799	0.412423
chr1!45140393!45191263!1685!C1orf228	-4.35548	3.51426	2.65e-08	8.15542e-07	22.5344	0.437724	0.33997	16.7457	1.06376	25.7671	20.0115	22.0539	22.4681	0.432122	0.025614	0.330019	0.709047	17.9796	15.3657	0.518798	1.05701	21.74	19.3023	22.8182	0.635237	1.13144	0.761507	0.452801	0.187936	0.265249	0.900767	0	0.010506	0.093628	0.120032
chr6!160952514!161087407!6489!LPA	0.512113	8.89587	2.65e-08	8.16e-07	355.36	248.554	346.503	312.611	319.551	392.969	355.309	405.558	426.311	235.681	230.939	294.774	318.832	351.318	353.669	266.812	307.734	444.354	409.298	409.712	474.602	472.988	484.43	464.031	522.537	460.294	463.209	482.127	511.276	507.268	485.07
chrX!49235707!49242997!509!GAGE2B	-3.2496	3.10871	2.7e-08	8.29645e-07	12.6119	1.58489	2.41166	14.448	0.237404	18.7914	13.8418	10.7783	7.81456	0.84936	0.635946	2.65321	1.98211	13.8655	13.1684	0.364305	0.078632	17.8868	10.6647	9.97213	0.112655	0.642089	0.41388	0.428274	1.07147	0.632221	0.309809	0.580809	0.730352	0.860965	1.58942
chr19!37641000!37663615!4183!ZNF585A	0.6152	6.50456	2.75e-08	8.42633e-07	44.8043	61.4104	61.6783	41.0653	73.6548	53.3539	45.701	65.1509	69.1376	59.0579	54.2409	50.9915	60.3354	64.0192	64.8062	54.5572	71.7328	78.3659	75.3654	68.7029	88.2809	94.7733	89.6675	83.8926	80.5369	90.2481	98.7465	104.713	98.1056	101.626	101.028
chrX!17818168!17879457!2423!RAI2	0.854638	4.65157	2.75e-08	8.42633e-07	9.73321	8.78007	9.85089	20.2016	8.66932	22.9469	22.9253	9.95389	11.4407	8.89309	8.737	10.2511	9.79595	22.0636	20.3027	10.3533	8.68862	22.7711	23.1564	24.5411	21.9063	24.8111	25.0714	26.0006	23.5177	27.1082	24.9832	28.7335	28.3325	31.2314	29.1167
chrX!49334991!49342370!585!GAGE12D	-3.43842	2.80036	2.76e-08	8.42932e-07	7.12106	0.669796	1.81857	14.5324	0.103281	15.331	9.08549	5.44986	7.21775	0.894598	1.25421	2.39905	0.72615	10.9712	9.30672	0.407541	0.171042	11.8963	7.56371	7.20954	0.09802	0.279336	0.360111	0.223581	0.571392	0.947371	0.26956	0.568523	0.151302	0.389539	0.502884
chr2!124782863!125672954!5374!CNTNAP5	-2.9605	3.6727	2.76e-08	8.43204e-07	21.5483	1.03793	1.32992	21.6282	2.85569	22.4867	21.7217	21.8195	23.8217	1.1178	0.650526	1.46345	2.2973	19.5343	21.1942	3.11533	2.84501	22.534	21.0001	19.7207	1.06346	1.98327	2.62645	2.05254	1.00175	0.738533	1.58822	1.34778	1.19575	1.3341	1.1188
chr16!14529556!14724128!3083!PARN	-3.42252	3.24457	2.79e-08	8.48235e-07	18.3929	0.014952	1.44223	12.7387	3.4949	16.3362	14.2087	16.6801	14.7808	0.014761	0.769956	0.575468	0.258351	12.3312	13.5154	2.58629	3.3364	16.0719	14.2042	14.6902	0	0.989411	0.925576	1.78183	0.370917	0	0.927078	1.16867	0.453612	0.642493	0.262412
chr12!57125363!57146146!1462!PRIM1	-4.16722	2.73246	2.79e-08	8.48235e-07	12.3007	0.094592	0.410484	6.90301	0.70255	11.1166	9.68886	12.1637	8.85959	0.077818	0	0.39847	0.19976	9.40231	6.63692	1.41329	0.69809	9.19428	9.71918	8.55378	0.326844	0.223545	0.379883	0.238568	0.060167	0.085598	0.3101	0.151658	0	0	0.113188
chr7!50135681!50198852!1404!C7orf72	-4.61716	3.15928	2.79e-08	8.48235e-07	15.3057	0.016417	0.194292	10.7173	0.401648	21.1023	17.2202	14.0523	13.032	0.016206	0.184443	0.188605	0.056731	13.9592	10.8234	0.547161	0.399098	17.3318	15.9527	16.8886	0.040842	0.556086	0.504701	0.403688	0.112775	0.063667	0.056158	0.105282	0.34043	0.037456	0.039288
chr11!128834954!129062093!10446!ARHGAP32	0.227687	8.0053	2.81e-08	8.51891e-07	228.741	219.781	192.049	201.4	137.957	224.998	215.926	222.573	227.571	222.738	222.722	195.665	189.58	187.368	194.659	149.588	138.382	220.147	207.568	210.685	215.156	227.957	226.551	230.978	238.314	247.847	222.23	232.445	244.266	242.236	225.247
chrX!140785567!140786655!441!SPANXE	1.45018	4.81788	2.87e-08	8.70715e-07	3.71658	8.25788	6.68046	7.68741	25.346	14.2242	8.12821	9.34189	10.7309	6.7591	5.43164	1.56119	5.05712	19.4049	23.8134	9.01025	23.0523	28.1029	20.5842	19.5722	38.8778	40.3074	37.4341	37.0734	31.7549	32.4719	19.354	46.2972	52.7056	39.2321	24.2654
chr11!36505316!36531863!8021!TRAF6	0.72742	4.48687	2.9e-08	8.77713e-07	9.9701	14.2529	13.624	8.20283	15.6478	9.4687	8.0626	16.423	15.9273	13.1627	13.2045	11.1454	14.9449	12.3091	16.2815	10.5584	14.8374	18.6899	16.2054	16.5571	21.4563	19.789	20.3905	19.7337	23.3548	21.9455	20.6848	24.8579	23.5399	24.7433	23.0264
chr15!81624759!81666418!3303!TMC3	-3.51378	3.76883	2.92e-08	8.8065e-07	24.935	0.94903	1.07363	26.157	1.44509	23.7471	22.4083	24.8955	26.9503	1.01955	0.483471	1.15445	1.14141	24.1663	25.4575	2.55037	1.43591	23.0325	21.938	26.7331	1.57401	0.786083	1.52492	1.39256	1.34756	0.633274	2.41695	0.542618	0.423399	0.806675	0.244933
chr8!67474409!67525480!5188!MYBL1	-3.54374	2.76948	2.92e-08	8.8065e-07	8.15697	0.151053	0.630961	9.31933	1.43245	11.0519	9.83979	8.01279	8.6027	0.14912	0.249573	0.683951	0.864867	9.30918	8.6706	1.78201	1.42336	13.4603	9.30701	7.62849	0.475267	0.671958	0.328541	0.121853	0.488314	0.168854	0.687702	0.224374	0.337805	0.250032	0.063793
chr5!169675087!169724822!2422!LCP2	-3.38645	3.2563	2.99e-08	9.01364e-07	16.1191	0.266461	1.14881	12.6191	1.53834	15.422	19.3726	15.0353	15.1006	0.263051	0.463315	1.16985	1.27159	11.7369	11.6492	2.60308	1.75992	14.4063	18.0242	18.6792	0.986469	0.884603	1.30469	1.12506	0.726377	0.250968	1.04987	0.289895	0.306977	0.101325	0.721196
chr5!74970023!75013313!2241!POC5	-4.23523	3.26151	3.01e-08	9.02766e-07	18.8634	0	0.206932	18.2348	0.826799	18.7727	11.8475	18.4853	18.9963	0	0.077036	0.366302	0.473893	13.4091	18.0212	1.57215	0.821551	17.1652	11.4702	13.9838	0.80174	0.178247	0.367473	0.535008	0.266915	0.03191	0.545345	0.626618	0.11849	0.250306	0.098456
chr11!66512206!66610987!2323!C11orf80	-4.22084	3.0737	3.01e-08	9.02766e-07	13.337	0.257973	0.187885	12.3149	0.858302	15.5436	16.4736	12.851	10.9322	0.254671	0.408743	0.216583	0.240012	14.0155	11.2394	0.775432	0.852853	14.1174	15.2676	13.6063	0.296211	0.367358	0.313281	0.497355	0.106027	0.130832	0.636405	0.206802	0.32768	0.07546	0.079151
chr6!7326886!7389942!3425!CAGE1	-4.23084	3.07628	3.01e-08	9.02766e-07	12.8874	0.100944	0.143362	11.1317	1.13488	18.4587	15.742	12.5725	13.418	0.006643	0	0.255137	0.240305	10.3604	10.9012	0.935856	1.12768	16.4155	15.1233	13.3164	0.647359	0.180243	0.329906	0.356424	0.349289	0.052198	0.592787	0.302106	0.067191	0.020472	0.107368
chr14!91737666!91884188!7543!CCDC88C	-2.45406	3.08311	3.03e-08	9.05e-07	12.0656	1.04198	1.72141	10.1851	3.22001	9.378	11.9951	12.4247	12.2961	0.968316	1.86245	1.5973	1.28825	10.5659	10.8396	3.64182	3.36937	10.626	12.9326	12.262	2.19189	1.18911	1.47513	2.73103	0.6274	0.841392	1.56794	0.71527	0.403659	0.808721	0.489954
chrX!49197606!49204923!517!GAGE2E	-3.16748	3.01437	3.03e-08	9.05e-07	7.44125	1.11455	2.90197	14.3757	0.272685	19.4031	13.1016	10.4513	8.71945	2.20057	1.29395	2.09997	2.1055	11.463	8.09702	0.102476	0.193539	15.0745	9.35265	11.0035	0.184853	0.737513	0.370432	0	0.340287	0.449539	0.381269	0.821994	0.890253	0.745926	2.13385
chr3!52350334!52434513!13110!DNAH1	-2.29078	4.18586	3.03e-08	9.05e-07	31.3331	2.98879	3.49981	28.105	8.29555	24.8553	34.6263	32.8443	28.8466	3.13626	3.69539	3.74277	2.41804	26.5883	27.5253	8.30065	8.86263	23.3862	35.1116	33.192	6.18466	4.61054	4.64541	4.87363	2.89188	2.44098	4.58133	2.14085	1.88636	2.29846	2.77834
chr18!44056934!44236996!7789!LOXHD1	-2.9241	3.91585	3.1e-08	9.24074e-07	31.1197	0.692443	1.94021	26.1149	6.74083	22.9392	25.1653	30.3718	27.3169	0.557966	0.750818	1.94802	1.4589	21.4241	25.8222	6.18636	6.53618	23.7294	24.7671	23.9794	3.3251	2.27048	1.50477	2.47686	1.82727	1.42306	1.84488	1.32605	1.68182	1.33455	1.51078
chr22!18270415!18507325!14775!MICAL3	-1.96791	3.17873	3.21e-08	9.54e-07	12.9512	1.82207	2.38722	11.6597	4.75857	9.714	12.3379	12.7983	11.8812	2.0082	2.36173	2.69371	1.75741	9.99604	10.9892	4.5737	4.95862	8.99943	12.084	11.2041	2.41397	2.62245	2.6598	2.51705	1.69558	1.32374	2.13992	1.33434	1.28799	1.06303	0.961957
chr8!132916355!133025886!5414!EFR3A	-4.37544	2.81093	3.21e-08	9.54e-07	11.8614	0.04683	0.070539	9.55167	0.863026	11.9933	10.6025	11.5748	9.63385	0.054636	0.259085	0.073366	0.505105	8.61173	9.43496	0.944329	0.857547	12.4053	9.91693	9.12624	0.218888	0.057013	0.360812	0.217428	0.188472	0.158503	0.316754	0.088733	0.081743	0.006476	0.010188
chrX!49197606!49294588!517!GAGE8	-3.18721	3.0152	3.22e-08	9.54e-07	7.44125	1.11455	2.79644	14.4262	0.272685	19.353	13.3885	10.5314	8.91672	2.02453	1.25221	1.94631	2.20821	11.463	8.09702	0.102476	0.193539	15.3972	9.30853	10.7664	0.221824	0.702393	0.407475	0	0.408345	0.449539	0.381269	0.714777	0.856013	0.71202	2.09829
chr11!49168186!49230222!2732!FOLH1	0.880516	5.83755	3.24e-08	9.59547e-07	18.0063	37.0537	36.4446	14.9099	48.3148	19.5546	13.8354	39.1087	45.7387	34.0476	31.9984	25.9083	35.1407	40.3604	42.071	26.9362	42.7341	51.8629	43.12	42.0498	53.4795	65.4498	50.0374	52.0323	69.9529	69.4499	61.0179	61.9033	78.9996	68.0125	75.9023
chrX!122993661!123047829!8545!XIAP	0.705115	4.60469	3.25e-08	9.62e-07	9.62777	14.1908	10.7231	17.0629	16.727	20.6033	16.3659	9.73944	9.78722	14.1716	13.3747	10.7253	12.391	15.7559	17.2795	17.1093	16.7144	20.5199	16.637	17.1058	22.4154	24.0491	22.3675	22.4701	23.6623	24.2632	22.6066	25.457	24.9428	27.1914	24.4116
chr11!76839309!76926286!7746!MYO7A	-2.46344	3.39339	3.32e-08	9.7857e-07	17.771	2.61256	1.00719	16.8972	3.34623	10.6749	13.4807	17.3161	17.4197	2.43225	2.43769	1.2717	1.57325	14.9176	16.5971	5.11951	3.47999	11.9044	13.5418	18.943	2.68472	1.44627	2.13122	2.67635	1.16286	1.32479	2.55492	1.09726	0.966704	0.479757	1.04918
chr2!98372800!98612354!6642!TMEM131	-3.17035	3.80355	3.33e-08	9.81422e-07	26.0645	1.00288	1.24852	22.3599	4.41789	28.2079	24.3376	24.8603	24.3105	0.990045	0.477601	1.52295	0.883397	21.5215	21.0134	3.6732	4.48325	27.9563	22.9523	23.6643	2.57268	2.34547	1.04955	1.30952	1.00652	0.772498	2.67985	1.56339	0.660973	0.593809	0.935667
chr11!124824016!124911385!3893!CCDC15	-4.27626	3.2187	3.34e-08	9.81741e-07	11.0516	0.307871	0.40641	11.0328	0.698399	9.64795	10.1411	18.1126	16.0805	0.303931	0.099778	0.394515	0.422834	16.4864	18.765	1.95291	0.693965	20.5948	19.9315	19.2677	0.490979	0.578333	0.373877	0.347174	0.045191	0.215838	0.465828	0.246803	0.21372	0.189116	0.325888
chr1!117686208!117753582!2857!VTCN1	0.601705	5.01494	3.35e-08	9.83098e-07	19.569	15.3363	23.0201	18.0273	21.6483	20.5226	18.2574	24.811	25.1244	14.8056	14.1624	20.4741	23.0279	21.2339	23.901	18.6367	21.2377	25.043	24.4127	25.8855	28.179	29.8886	31.338	31.0315	32.0637	32.1388	29.764	33.0154	33.4281	33.6228	32.1461
chrX!49335037!49342356!525!GAGE6	-3.47648	2.90317	3.35e-08	9.83098e-07	7.9349	0.746345	2.02641	16.1932	0.115084	17.0338	10.1238	6.0727	8.04264	0.996838	1.35644	2.67323	0.809139	12.2251	10.3703	0.454117	0.19059	13.2559	8.42814	8.03349	0.109222	0.276676	0.401266	0.249133	0.636694	1.05564	0.300367	0.633497	0.168594	0.434058	0.560356
chr4!68337988!68411256!3349!CENPC	-4.63	2.95736	3.36e-08	9.83668e-07	6.70891	0.041294	0.276939	7.91919	0.781776	10.6579	7.22659	13.3277	13.7895	0.040765	0.167535	0.292554	0.388457	15.3462	15.8595	0.522051	0.776813	15.7917	13.5664	14.3654	0.176927	0.330716	0.080059	0.110656	0.131329	0.202854	0.147145	0.060689	0.121575	0.214601	0.054902
chrX!36246895!36403434!2909!CXorf30	-4.84764	3.20408	3.37e-08	9.85e-07	9.77391	0	0.046886	16.3873	0.450012	22.0627	19.5626	9.60038	7.72024	0	0.244803	0.045514	0.100395	16.9235	15.53	0.910627	0.447155	20.7774	18.143	16.8333	0.190547	0.343289	0.204088	0.164861	0.090716	0.049166	0.237163	0.19055	0.066939	0.307319	0.044244
chr19!43084394!43099082!2303!CEACAM8	0.481591	5.62153	3.37e-08	9.85171e-07	35.3668	31.3857	35.1079	29.7582	31.963	32.5053	35.7987	39.4361	41.3097	29.8874	30.2567	30.033	30.5387	33.325	35.4294	26.7202	30.9172	40.1846	42.5758	39.6933	47.8053	43.977	50.3024	49.0221	49.2722	47.7414	49.6256	46.8383	40.6162	48.5993	44.7412
chr2!24346349!24392507!1357!FAM228B	-4.05586	2.74619	3.42e-08	9.97627e-07	9.42771	0	0.241225	9.80088	0.920166	11.7093	8.74434	8.29926	9.71047	0	0.365759	0.234165	0.097826	9.82176	9.34375	0.819886	0.914324	11.662	8.30302	9.26985	0.253536	0.267603	0.239921	0.273092	0.012965	0.105396	0.261466	0.340402	0.378311	0.051671	0.027099
chr17!80059345!80170689!2997!CCDC57	-2.82851	2.76748	3.46e-08	1.00736e-06	10.6339	1.13822	1.08313	7.16994	1.47839	9.32359	8.33931	10.0023	9.80764	1.04014	0.583237	1.05143	1.32882	8.49227	6.68518	2.08598	1.46901	8.81128	7.58748	9.35997	1.53701	0.381676	1.31637	1.18561	0.205456	0.01193	1.08522	0.400736	0.561135	0.005849	0.220861
chrX!49325506!49332811!502!GAGE12I	-3.38269	2.98847	3.52e-08	1.02171e-06	7.61825	1.33151	2.06491	15.7403	0.040119	16.2651	12.3605	7.79432	8.49239	2.03969	0.730789	3.37595	1.26932	12.2463	14.7016	0.105538	0.039864	12.5339	10.1319	9.13425	0.304603	1.15741	0.03815	0.260548	0.841093	0.67665	0.039266	0.404874	0.634745	0.768214	0.659284
chr6!30667583!30685458!7368!MDC1	0.532515	7.60671	3.6e-08	1.043e-06	138.398	253.732	156.737	110.835	89.5301	128.437	133.073	142.801	145.978	221.61	235.992	128.537	131.243	115.778	115.848	71.9311	81.7044	128.185	139.774	138.901	185.636	175.504	192.504	198.615	206	218.04	198.111	196.742	202.111	209.799	203.052
chrX!152481521!152486116!1709!MAGEA1	0.80236	5.87007	3.6e-08	1.043e-06	26.0275	24.7482	24.1979	49.3789	38.1112	44.9559	54.1287	25.7296	25.7093	24.3916	23.5875	22.3121	24.1419	46.3035	48.0693	36.6584	37.0964	44.1664	53.4502	54.4078	59.5	65.2011	65.6233	64.0071	62.414	64.6384	62.272	59.0853	66.9664	67.3271	65.5746
chr1!75033794!75139422!7159!C1orf173	0.537335	7.7722	3.63e-08	1.04906e-06	200.005	95.4891	151.04	164.38	117.887	178.289	186.521	194.23	198.626	97.1499	95.95	153.044	156.688	167.075	159.219	129.002	118.361	168.675	178.329	178.726	198.521	215.318	206.296	210.982	226.358	228.403	203.333	230.28	239.787	245.855	251.101
chr8!30601681!30624520!1447!UBXN8	-4.46379	2.56674	3.69e-08	1.06536e-06	9.73804	0.047786	0.358184	8.25414	0.431467	9.33298	7.08998	9.08501	9.03601	0.047175	0.119308	0.3294	0.165134	6.7807	7.42479	0.47598	0.428728	7.37896	6.60442	7.5918	0.105674	0.025096	0.079411	0.120521	0.072949	0	0.108979	0.063846	0.024468	0.266512	0
chr6!138483052!138665800!14882!KIAA1244	-3.60286	2.71355	3.74e-08	1.07788e-06	9.78968	0.258646	0.461913	8.01687	0.990613	9.20697	9.85384	9.59443	9.63155	0.256864	0.155156	0.519567	0.294364	8.36598	7.46638	1.15701	0.952051	8.28772	9.67528	9.78395	0.599795	0.489242	0.380916	0.301749	0.187963	0.118929	0.580142	0.209825	0.149879	0.208485	0.081543
chr6!90539618!90584155!6763!CASP8AP2	-4.37785	2.80277	3.74e-08	1.07788e-06	11.515	0.074978	0.294445	9.90603	0.625366	12.537	9.72683	10.9558	10.8369	0.074018	0.127634	0.297573	0.215916	8.85744	9.42782	0.86564	0.621396	11.2665	9.26084	9.92363	0.322191	0.136921	0.20672	0.235301	0.059831	0.084591	0.244828	0.166656	0.065438	0.033695	0.114186
chrX!49325444!49332811!564!GAGE12C	-3.35915	2.87719	3.75e-08	1.07788e-06	6.78078	1.18514	1.83791	14.01	0.035709	14.4771	11.0017	6.9375	7.55883	1.81547	0.650454	3.00484	1.12978	10.9001	13.3	0.093937	0.035482	11.1561	9.0181	8.34752	0.271118	1.03018	0.033956	0.231906	0.748632	0.602267	0.03495	0.360367	0.564968	0.683765	0.586809
chr6!57179602!57513376!2723!PRIM2	-3.91577	2.97132	3.87e-08	1.11183e-06	14.8305	0.126968	0.520927	9.61526	1.25735	15.0119	12.7191	13.723	10.7571	0.125343	0.39625	0.525129	0.292507	11.7219	9.03739	1.06038	1.24937	11.7548	11.6093	11.8057	0.610688	0.386742	0.414958	0.200139	0.381189	0.288881	0.354707	0.284992	0.06501	0.341186	0.209323
chr5!40909598!40983042!4013!C7	-3.70559	2.78798	3.88e-08	1.1141e-06	11.4132	0.103384	0.339877	9.43566	0.943502	12.053	9.20337	10.8129	10.8064	0.102061	0.053775	0.329929	0.555741	8.33987	9.3582	1.06277	0.982394	10.1439	8.75836	8.96999	0.319119	0.244324	0.362697	0.624695	0.192895	0.298483	0.265244	0.262444	0.392601	0.222774	0.169526
chr1!248112159!248113098!939!OR2L8	0.907431	4.40679	3.91e-08	1.11677e-06	5.96375	15.4887	9.81911	4.36023	16.129	5.63139	5.10742	14.1984	14.2504	14.6119	14.7312	6.93728	9.1327	11.6799	12.5239	10.9177	15.2593	16.8281	18.0473	15.4855	18.4624	20.4579	20.1915	18.3401	19.2041	19.7246	18.1162	27.4105	32.9162	24.6231	25.338
chrX!49197595!49214430!538!GAGE2C	-3.26893	3.05125	3.91e-08	1.11677e-06	8.46247	0.985361	2.94081	14.7355	0.262041	21.1029	13.9687	11.0054	9.55445	1.73403	1.16322	2.36254	1.77657	10.9698	9.2652	0	0.334772	16.0366	9.45392	10.4373	0.14211	0.57373	0.427168	0	0.294304	0.398762	0.696134	0.686877	0.756792	0.58648	2.22144
chr4!152198324!152212605!987!PRSS48	-4.39628	2.56419	3.91e-08	1.11677e-06	8.92572	0.350287	0.138189	8.11141	0.32648	7.24841	6.41193	8.72562	10.664	0.345804	0	0.134144	0.484192	8.07231	8.1884	0.56362	0.324408	5.84365	6.00821	9.44064	0.17429	0.09198	0	0.154604	0.124772	0.090566	0.239655	0	0.071742	0.01776	0
chr1!158435351!158436293!942!OR10K1	0.617507	5.13302	3.92e-08	1.11677e-06	24.794	14.5095	22.6742	20.652	25.4847	21.986	25.0097	29.7349	29.1895	13.7924	13.9742	20.0709	21.0257	22.9983	23.5296	20.6691	24.3244	23.9346	28.3285	28.1391	31.8564	32.3624	32.2442	37.165	35.0176	36.2491	30.9485	36.0517	36.2503	37.887	35.1143
chr11!74551954!74660232!5025!XRRA1	-2.6319	2.67988	3.94e-08	1.1222e-06	8.01385	0.614637	0.770856	8.33459	2.54903	6.06628	8.09274	7.73713	7.93999	0.606771	0.652761	0.97489	0.840086	8.14795	8.13324	2.57785	2.53285	7.14765	7.68894	6.84143	0.699889	0.686528	1.30343	0.715793	0.637194	0.505204	0.576638	0.687602	0.514337	0.474423	0.468358
chrX!118920466!118925622!419!RPL39	0.732508	5.62243	3.95e-08	1.1222e-06	16.4618	28.9349	25.9114	30.497	38.4049	32.1692	35.931	17.7872	20.8848	29.3792	28.0692	25.2162	26.74	32.5137	32.629	34.2033	38.3522	43.742	40.8804	42.1946	51.8217	49.6172	51.9235	46.2517	53.9542	55.0841	55.6535	51.6827	53.614	50.6633	50.9035
chr1!150255228!150259501!1742!C1orf51	0.453913	5.72568	3.96e-08	1.12276e-06	49.3831	30.7495	35.9851	36.8865	20.6831	41.8723	44.1487	48.262	47.8568	31.1266	35.9746	37.364	36.5328	40.161	34.9071	22.9166	20.9309	44.3422	42.4608	45.41	44.1966	51.3958	50.396	51.7698	50.3447	51.6117	53.0018	48.0168	49.8145	55.8179	51.0542
chrX!48114751!48126879!1384!SSX1	1.21265	5.02751	3.98e-08	1.12923e-06	8.17466	7.97718	9.04686	13.2651	28.9582	16.0882	14.7183	13.4027	14.3994	7.02017	7.87412	5.54858	6.17707	27.0959	28.0264	16.1735	26.6054	30.5839	26.0876	24.5563	37.2747	42.2436	41.9973	37.0302	37.995	35.4068	40.1923	42.7614	36.6454	43.4558	40.0814
chr20!61904136!61921142!3547!ARFGAP1	-0.807746	4.8437	3.99e-08	1.13011e-06	25.8831	42.4588	22.3796	21.0712	13.3773	23.334	27.3694	25.4008	25.4069	46.2776	50.9531	24.1658	24.3492	20.0011	21.0662	17.5879	13.8171	23.6318	28.5503	26.0763	14.6789	12.7564	15.577	16.145	13.6051	14.7831	14.8657	13.3459	16.1951	16.2542	12.9023
chr11!107197071!107328572!3279!CWF19L2	-3.88744	3.15929	4.04e-08	1.14159e-06	14.6345	0.365521	0.316128	16.8605	1.65221	18.253	12.5301	14.1425	10.5691	0.360843	0.473847	0.331102	0.858276	11.3541	15.9914	0.815951	1.64172	18.3675	11.7414	14.0589	1.02593	0.581418	0.554858	0.757884	0.697491	0.032713	0.210401	0.5804	0.097177	0.032075	0.044859
chr7!11410061!11871824!10585!THSD7A	-3.58872	3.09366	4.05e-08	1.14413e-06	15.5058	0.102343	0.525727	11.6064	2.02063	14.6808	12.8661	14.8642	13.5068	0.101033	0.248723	0.780519	0.426403	11.725	11.0506	2.23984	2.1099	13.521	12.6721	13.4917	0.767442	0.780479	0.881125	0.850548	0.756235	0.224634	0.392928	0.151866	0.53684	0.044713	0.133753
chr5!58264865!59783925!11192!PDE4D	-2.49928	2.97559	4.09e-08	1.15172e-06	9.89521	0.467485	1.62326	12.0115	3.02132	11.2374	9.57076	9.76667	10.9371	0.469635	0.611221	1.70351	1.88354	9.80155	11.3982	2.88523	3.04327	10.1577	8.91986	10.6347	1.11349	1.07883	1.35695	1.14722	0.968299	0.822648	0.991568	1.27946	0.744979	0.98046	0.816493
chr7!134671258!134820530!3533!AGBL3	-3.77393	3.55521	4.12e-08	1.15822e-06	22.9123	0.430576	0.494148	20.8816	1.36811	24.0207	21.4253	21.8333	19.301	0.425066	0.299295	0.449705	1.05959	17.3589	20.184	1.27465	1.35943	19.3946	20.2645	21.8626	1.16858	0.930199	0.704691	0.987224	0.487999	0.344096	0.981953	0.439306	0.285603	0.684698	0.759824
chr6!26043454!26043885!431!HIST1H2BB	0.587561	4.96736	4.13e-08	1.16066e-06	17.2183	28.6106	15.8228	16.0946	15.28	20.8691	23.4018	21.7111	21.7232	27.6109	27.4879	14.3152	13.9833	19.3987	19.6499	12.2309	14.3937	25.437	25.8245	28.8447	28.1607	32.1431	32.2596	30.094	33.2672	27.5426	29.9104	31.4238	31.8314	30.3813	28.5826
chr12!7456927!7480969!1743!ACSM4	-3.03456	3.51734	4.19e-08	1.17552e-06	20.1389	0.330592	1.01727	13.7347	4.03257	16.775	18.523	21.3913	22.879	0.326361	0.44571	0.987497	2.23915	16.4925	15.6735	3.13079	4.00697	19.5809	21.8398	18.8654	2.43446	0.895863	1.39542	1.18813	1.04972	1.35391	1.59457	1.08127	0.609375	0.603417	0.949399
chr2!215276460!215440653!908!VWC2L	-4.62996	2.46546	4.26e-08	1.19245e-06	7.87215	0	0	7.69704	0.133082	6.16622	7.16037	7.34159	7.05393	0	0	0	0.23392	6.3914	7.08868	0.175045	0.132237	8.79316	6.63143	7.83154	0.042101	0.039993	0	0.048016	0.077502	0.059068	0.043418	0.020349	0	0.077221	0
chrX!49197562!49223943!561!GAGE2D	-3.19759	2.98139	4.34e-08	1.21239e-06	7.66917	0.944963	2.67437	14.0849	0.323098	18.8054	12.691	10.1851	8.65369	1.82518	1.23093	2.26568	1.98769	10.7392	7.76389	0.094439	0.285375	15.0393	8.70042	10.4465	0.204426	0.712034	0.375517	0.038858	0.470397	0.446149	0.351365	0.658716	0.788875	0.687422	1.90094
chrX!140785567!140786598!384!SPANXD	1.44812	5.00221	4.34e-08	1.21239e-06	4.26826	9.42363	7.67209	8.8285	29.1082	16.3356	9.33474	10.7286	12.3238	7.70315	6.18171	1.79292	5.80779	22.2853	27.3482	10.3477	26.4741	32.2744	23.6396	22.4774	44.6487	46.2905	42.9908	42.5765	36.4685	37.292	22.2269	53.0732	60.5291	45.0556	27.8673
chr11!72547789!72853143!4490!FCHSD2	-3.49741	3.22356	4.38e-08	1.22288e-06	16.1681	0.33367	0.674369	13.8638	1.78522	18.1216	16.0384	15.0265	14.5512	0.3294	0.528681	0.731299	0.473049	11.8955	13.3382	2.46612	1.77388	14.3266	15.3104	16.0833	0.783284	0.73598	1.75732	0.893328	0.540716	0.159268	1.04924	0.226333	0.295696	0.300613	0.126946
chr19!37672480!37701451!6210!ZNF585B	0.67427	5.34499	4.44e-08	1.23558e-06	20.8982	20.4099	28.2845	18.3932	32.6744	20.7994	18.7816	30.3535	32.2525	19.5918	19.8979	23.3503	26.3532	28.6772	28.9006	23.3506	31.6033	35.0439	31.2409	28.2641	39.4465	42.6993	38.2348	36.0546	41.0557	37.7017	41.6578	45.9009	44.2331	44.3482	44.2021
chr2!33661415!33789798!5293!RASGRP3	-3.78745	2.88511	4.48e-08	1.24508e-06	12.8938	0.21773	0.443218	9.4892	1.21379	9.57405	12.4796	12.2384	12.1779	0.214943	0.093772	0.440251	0.496588	9.85392	9.18891	1.8918	1.25901	10.8743	11.445	9.59893	0.306948	0.926195	0.51379	0.564233	0.26258	0.11484	0.353788	0.129161	0.187291	0.09273	0.104213
chr3!81538849!81810950!3099!GBE1	-3.93272	2.87347	4.54e-08	1.26013e-06	12.2084	0.037188	0.140838	10.0727	1.37125	14.4033	9.50868	11.0025	11.4792	0.036712	0.118379	0.222163	0.59114	10.7837	9.62745	0.675289	1.36254	12.9588	8.99371	9.45543	0.357729	0.878841	0.432589	0.225096	0.198693	0	0.267146	0.232528	0.279902	0.15838	0.011866
chr9!107456702!107457743!1041!OR13D1	0.701	4.90318	4.54e-08	1.26013e-06	17.2535	13.6389	19.889	14.1788	23.448	17.8782	13.9397	22.7309	23.6115	12.7868	11.5258	16.7631	19.3577	18.6615	18.9675	17.5074	22.7993	24.0852	20.3104	22.2124	27.4497	28.587	31.5326	23.1603	28.9834	32.2522	30.5615	30.5465	28.2455	35.3784	34.1947
chr12!10598637!10607215!1713!KLRC1	0.792405	5.78044	4.57e-08	1.26666e-06	21.5548	29.2114	39.0785	17.4767	44.8412	28.2815	20.4493	38.2625	40.534	28.7579	25.7118	36.157	38.9646	35.1705	37.3909	34.1604	43.8439	48.9607	36.9883	34.2977	59.7851	55.1383	56.7162	50.4575	72.1687	67.3262	52.9325	54.6328	68.9596	44.7288	72.3661
chr5!65892175!66465423!10947!MAST4	-3.08059	3.29773	4.69e-08	1.29665e-06	15.646	0.72008	1.14377	13.4357	1.31542	17.1386	18.1743	14.715	17.0067	0.7171	0.398202	1.21431	1.18355	16.0164	12.8226	2.37146	1.32718	15.8106	16.7472	15.4781	0.93762	1.16103	1.33659	1.22865	0.74087	1.0207	0.826493	0.692022	0.509385	1.02322	0.755825
chr15!66187633!66546075!5914!MEGF11	-2.64714	2.904	4.72e-08	1.30476e-06	12.0595	0.413118	0.936345	8.26348	2.85716	9.31384	10.283	12.091	9.50573	0.465543	0.737084	0.908939	1.2615	8.68615	8.12583	3.29223	2.7815	10.9576	10.6983	8.71538	1.12149	1.29253	0.939109	0.976796	0.386722	0.532042	1.32988	0.599862	0.601652	0.981093	0.584494
chr17!39411635!39412616!981!KRTAP9-9	1.22409	3.14395	4.74e-08	1.30613e-06	3.89843	5.56838	4.22664	2.6849	4.59868	3.96345	5.09035	3.37653	3.38927	4.01267	4.57553	2.3214	3.27475	2.85763	2.29395	1.86322	3.75351	2.96399	4.20822	3.19946	8.12484	8.79155	8.9412	7.62193	9.0206	7.98214	8.23828	8.19316	8.53538	9.32749	8.65918
chrX!77223457!77225135!1678!PGAM4	1.43038	2.83338	4.78e-08	1.31731e-06	1.60081	4.2444	2.11335	1.8494	3.03657	2.06997	2.53397	1.86297	1.55598	2.96967	3.69094	0.741696	0.917695	3.16542	2.92734	0.757763	2.27787	3.281	3.69714	3.08337	6.50417	7.14155	6.39139	6.52156	6.60519	6.24338	5.97926	6.04521	7.08938	7.46926	7.221
chr7!151038846!151075548!3173!NUB1	-3.95597	2.55104	4.8e-08	1.31969e-06	8.17153	0.167074	0.593199	8.02148	0.698195	9.14137	7.32358	7.4967	9.04506	0.164935	0.06121	0.475691	0.276125	5.02198	7.35914	0.809815	0.693763	8.26996	6.63469	7.67387	0.150597	0.303282	0.259536	0.144274	0.066535	0.231009	0.223642	0.046586	0	0.11049	0.197021
chr2!61372242!61391964!976!C2orf74	-3.76657	2.28413	4.84e-08	1.32991e-06	5.43445	0.047231	0.335392	4.83619	0.49524	5.17888	6.66149	5.30286	6.77146	0.046627	0	0.325575	0.29923	4.93829	4.68578	1.05852	0.492096	4.20015	6.54331	5.15038	0.078335	0.130223	0.235467	0.312693	0.090127	0.036635	0.121178	0.075725	0.126964	0	0
chr2!946553!1371384!1887!SNTG2	-3.70883	2.98336	4.98e-08	1.36424e-06	11.5931	0.195433	0.520417	13.6816	1.03527	11.3739	11.3583	12.8142	14.2581	0.192932	0.240157	0.505185	0.450236	11.3505	12.695	1.01075	0.996883	11.5315	11.5431	11.5002	0.597623	0.596569	0.345069	0.889525	0.372928	0.085268	0.57453	0.636462	0.168862	0.046447	0.029232
chr13!52706778!52733996!2734!NEK3	-3.46388	2.93942	5.07e-08	1.38717e-06	14.0048	0.598563	0.538786	10.7784	1.50275	12.2115	10.3893	12.8122	9.33354	0.590903	0.639342	0.852323	0.504972	9.83087	9.62942	0.242229	1.58836	14.2791	9.83568	11.8658	1.14655	0.591061	0.511356	0.765442	0.025739	0.451196	0.872386	0.033791	0.466192	0.102585	0.100878
chr19!8959519!9092018!43816!MUC16	-3.07852	3.33016	5.07e-08	1.38717e-06	16.7966	0.427669	0.980548	14.3954	2.43657	15.7616	17.374	16.7066	16.5191	0.458028	0.547178	1.07272	1.21309	14.0402	14.6695	2.99568	2.47774	15.7145	17.7406	16.2204	1.21795	1.11429	1.23346	1.19006	0.724336	0.450862	1.47153	0.57477	1.04438	0.731319	0.873259
chr11!51411377!51412448!1071!OR4A5	1.04188	3.79434	5.11e-08	1.3961e-06	3.6346	5.7676	6.11284	3.2628	12.7119	3.89661	3.13917	8.36987	9.42764	5.1839	4.997	3.56035	5.47855	7.92136	10.0088	6.35665	12.0894	10.9264	7.17678	7.02885	11.761	14.0033	14.1981	10.177	12.6649	14.5059	13.9509	16.1307	15.3387	17.0382	16.0519
chr6!169857302!170102159!3592!WDR27	-3.38914	2.77999	5.14e-08	1.40128e-06	10.0955	0.814924	0.425278	9.72119	2.06892	9.22965	9.1396	9.844	10.0059	0.64613	0.216278	0.316995	0.206959	9.78971	9.03363	1.32746	2.10036	9.61431	8.41334	8.36248	0.367164	0.717782	0.67179	0.430885	0.367334	0.323513	0.378647	0.462954	0.167561	0.200083	0.358315
chr19!2164147!2232577!7436!DOT1L	-0.74689	5.7082	5.15e-08	1.40135e-06	51.2283	75.5939	32.7812	43.848	23.5469	44.8318	53.9367	54.6319	52.4296	86.6215	98.8851	37.3912	33.041	42.8815	46.9696	28.6383	26.7346	41.327	57.2503	54.453	26.6684	26.1267	33.6668	32.2561	26.3656	27.4659	29.6363	27.0247	30.1721	30.3462	25.4981
chr9!139334547!139378211!9358!SEC16A	-2.27591	2.62401	5.17e-08	1.40451e-06	7.80614	0.534474	2.0026	4.96592	2.13277	6.20463	7.07182	7.75841	6.99914	0.663798	1.06538	2.02322	1.63702	6.45906	4.77847	3.0657	2.22616	6.85357	7.22898	6.98312	0.900748	1.20684	1.03145	2.07788	0.642953	0.462324	1.17958	0.231012	0.092692	0.693078	0.31044
chr7!31553684!31698334!4741!CCDC129	-3.88914	2.77771	5.18e-08	1.4072e-06	10.3041	0.043754	0.431531	8.50383	0.977039	10.4154	10.3034	10.0302	10.5195	0.043195	0.136552	0.363047	0.117601	8.47524	8.34483	1.4248	0.970837	10.6725	9.84775	11.1562	0.516045	0.402124	0.189857	0.455203	0.319128	0.12444	0.236988	0.210453	0.093347	0.1405	0.069808
chr10!127344262!127371713!922!TEX36	-3.98094	2.45129	5.24e-08	1.42014e-06	6.54282	0	0	8.90953	0.873742	6.916	7.53427	6.91576	5.66365	0	0.023405	0.114881	0.28796	5.70759	8.45074	0.459699	0.846491	5.19578	7.64393	6.03712	0.186577	0.393858	0.020772	0.023643	0.190812	0.232683	0.064138	0	0.230399	0	0.019942
chr2!172543918!172606668!4670!DYNC1I2	-3.62113	2.71526	5.26e-08	1.424e-06	8.35495	0.192485	0.391362	10.219	0.948768	9.61351	8.17327	8.68879	9.356	0.190022	0.129386	0.379907	0.619687	8.97269	10.2645	1.08343	0.865611	10.1407	8.6788	7.52952	0.335617	0.536541	0.151734	0.611496	0.195895	0.27946	0.358776	0.213653	0.333577	0.1051	0.157488
chrX!49306335!49313700!564!GAGE12C	-3.80092	2.71817	5.28e-08	1.42839e-06	5.56993	0.408668	1.49935	12.1605	0.071418	12.3171	9.51144	5.57936	5.5335	0.161375	0.841764	1.83107	1.31808	11.2925	9.43873	0.28181	0.141928	12.297	7.07698	8.30404	0.271118	0.32193	0.135825	0.193255	0.249544	0.316982	0.03495	0.065521	0.627743	0.06216	0.489008
chr11!69924407!70035652!4808!ANO1	-3.11709	2.57509	5.29e-08	1.42873e-06	7.67009	0.369127	0.709197	7.97311	1.26083	5.37504	8.99272	7.66436	6.19831	0.440123	0.385994	0.820619	0.303711	5.97377	9.11934	1.77409	1.25283	6.00792	8.21149	7.38481	0.663895	0.426732	0.693081	0.371782	0.468362	0.267721	0.381277	0.176777	0.187774	0.309897	0.286814
chr2!3705785!3750260!1444!ALLC	-3.78092	2.79096	5.31e-08	1.43274e-06	11.1929	0	0.963439	11.2511	0.543941	9.67548	10.1692	10.767	10.1566	0	0.089667	1.13696	0.239022	8.56586	10.5571	0.660419	0.540488	8.6982	9.66659	9.4755	0.860387	0.590978	0.358093	0.407602	0.085284	0.049523	0.573329	0.166344	0.024518	0	0
chr17!3468739!3512705!4951!TRPV1	-1.85467	2.77098	5.36e-08	1.44224e-06	7.96811	2.39753	1.85677	5.65174	3.10374	5.67005	7.36986	7.84023	7.60547	2.65638	2.51059	2.29448	0.970618	7.0032	6.07991	4.35528	3.08404	5.88734	7.81308	8.07786	2.1851	1.46693	1.53567	0.981864	1.2046	1.06162	1.16255	1.08227	1.19422	1.75965	0.441934
chr10!47157983!47174143!2176!ANXA8	-3.84954	2.38418	5.37e-08	1.44313e-06	5.75378	0.677908	0.902599	4.60201	0.064788	10.3636	5.63493	5.12802	6.60872	0.397357	0.178509	0.973534	0.780879	4.0005	5.00407	0.085216	0	9.96709	5.46095	5.33012	0.087839	0.033377	0.114415	0.110198	0.088935	0.246477	0.045293	0.06793	0.211517	0.16917	0.194345
chrX!49325433!49332821!585!GAGE12D	-3.34247	2.8423	5.38e-08	1.44313e-06	6.53737	1.14259	1.77194	13.5071	0.034427	13.9574	10.6068	6.68846	7.28749	1.7503	0.627105	2.89697	1.08923	10.5088	12.8226	0.090565	0.034208	10.7556	8.69437	8.04786	0.261386	0.993196	0.032737	0.223581	0.721758	0.580647	0.033695	0.347431	0.544688	0.65922	0.597175
chr9!115927799!115983641!4336!FKBP15	-3.19351	3.73199	5.44e-08	1.45986e-06	25.6358	0.41994	0.6417	21.0441	3.57183	24.5759	23.9228	24.1114	25.0835	0.414566	0.258798	1.3863	1.93491	22.0443	18.9182	3.80612	3.54916	18.7325	23.6129	25.912	2.20409	1.31486	2.54851	1.5736	0.381395	1.1421	2.16391	0.775556	0.494	1.16026	0.555502
chr11!1074874!1104416!8622!MUC2	-2.02896	3.05501	5.58e-08	1.49131e-06	10.6824	1.98356	2.48993	8.28436	2.97588	9.31675	13.7654	10.1423	10.6745	1.84206	2.00981	2.55526	1.69978	8.89565	8.0574	5.09709	2.75738	8.7074	13.232	10.8811	1.54294	1.99848	2.42113	2.81907	1.58748	0.904051	2.04157	0.835772	0.999889	1.03687	0.780507
chr6!55921387!56112378!4173!COL21A1	-3.42566	3.06511	5.58e-08	1.49131e-06	13.3813	0.03314	0.320309	11.4861	1.79052	14.0444	13.3409	12.5514	11.9318	0.032716	0.087912	0.4315	0.769838	13.742	11.8001	2.6725	1.77916	13.1418	12.7677	12.7863	0.691634	0.905015	0.514007	1.44178	0.661893	0.197071	0.425124	0.504763	0.127263	0.252038	0.39655
chr18!9475529!9538106!4354!RALBP1	0.511751	5.39735	5.59e-08	1.49131e-06	24.9233	37.5484	37.6223	19.5316	25.894	23.8016	23.0858	31.4672	31.534	36.1115	33.2271	31.6557	33.1355	24.7149	25.0255	21.5073	24.4335	31.891	28.5023	29.0713	37.7755	37.3896	40.6163	35.3473	42.5316	42.8139	38.9569	41.1086	45.3861	42.7522	41.4778
chr10!47191843!47213626!2387!AGAP9	-3.24185	2.48538	5.67e-08	1.51156e-06	7.55305	0.77248	1.47421	6.30374	0.134996	9.80588	5.06433	7.45008	7.20381	1.13436	0.949257	1.77496	0.622871	5.18186	4.67324	0.088781	0.268279	9.66516	4.64379	5.11578	0.024022	0.395541	0	0.264841	0.714917	0.232179	0.264253	0.301886	0.318894	0.257027	0.492982
chr11!93063882!93171636!2666!CCDC67	-4.78224	2.66708	5.7e-08	1.51814e-06	8.25688	0	0.327424	8.11882	0.536355	13.0772	7.8076	7.53237	10.023	0.008535	0.040472	0.317841	0.019917	9.73111	7.76933	0.188789	0.53295	10.9423	7.11791	9.71268	0.064525	0.136211	0.129304	0.016353	0.052792	0.033529	0.066543	0.076237	0.01328	0	0.048277
chr15!42867856!43013196!15584!STARD9	-3.46345	3.14689	5.77e-08	1.53378e-06	15.2048	0.102052	0.609146	13.2264	2.04835	14.5706	13.5677	14.5955	14.7304	0.100746	0.200787	0.645691	0.708724	12.9802	12.4823	1.89701	2.02122	13.6571	13.0593	14.9951	0.75062	0.72935	0.935201	0.844885	0.473011	0.333832	0.846192	0.552508	0.349867	0.41731	0.270184
chr11!112097087!112104695!934!PTS	-0.700528	4.70578	5.81e-08	1.54248e-06	20.8142	26.4297	25.5554	18.2323	23.5467	24.8664	24.3504	20.4586	18.4106	26.7736	24.1675	26.2817	27.6301	15.639	16.9175	20.9595	24.3185	25.4155	23.1256	21.5017	13.8135	12.4221	12.1388	13.3736	14.0328	14.1453	15.4907	12.6609	15.2953	14.2824	14.2526
chr7!91875547!92030698!6081!ANKIB1	-3.97071	2.89422	5.82e-08	1.54248e-06	11.032	0.007581	0.412699	11.3043	1.02007	14.544	9.31356	10.6116	12.3374	0.007484	0.141949	0.40062	0.078589	11.0963	10.7995	0.605514	1.01359	13.8626	8.81043	10.4559	0.348896	0.543422	0.434614	0.129053	0.193837	0.346914	0.385739	0.230924	0.128088	0.21908	0.060473
chrX!49315891!49323252!564!GAGE12C	-3.56599	2.73537	5.84e-08	1.54609e-06	5.32776	1.02167	2.32158	10.7271	0.321379	16.0397	8.32799	4.55159	7.0525	0.726189	0.612192	2.44143	1.17686	10.0281	12.1416	0.046968	0.248375	10.2686	6.87478	6.60845	0.135559	0.515088	0.067913	0.154604	0.436702	0.919249	0.104849	0.52417	0.156936	0.186481	0.358606
chr20!33302577!33413433!7062!NCOA6	0.233224	7.90258	5.85e-08	1.54651e-06	218.683	200.952	177.446	187.003	129.782	198.43	205.375	212.163	203.604	202.005	200.388	180.719	177.691	178.946	180.453	143.01	130.525	197.083	198.61	200.712	201.973	206.883	218.312	222.273	223.508	234.966	209.185	210.575	221.054	223.804	207.867
chr11!93394815!93463522!8044!KIAA1731	-2.77674	4.44617	5.87e-08	1.549e-06	42.9331	2.05732	3.62855	40.0605	2.97439	47.6335	40.3667	40.3367	40.867	2.06494	1.54256	3.56514	2.69988	36.5497	38.3177	3.38207	3.01771	46.7394	38.2271	37.0251	3.29573	3.1849	2.91889	3.47149	2.62012	3.85604	2.93321	3.54655	3.10737	2.87868	3.27093
chr2!36779403!36825332!2092!FEZ2	-3.52306	2.33645	5.93e-08	1.56184e-06	5.03813	0.077123	0.586775	5.4724	0.885687	6.13331	6.4284	4.74017	5.59677	0.076136	0.154731	0.569601	0.190367	5.27782	5.205	1.30425	0.880065	6.33431	5.92008	5.83718	0.246689	0.164905	0.192246	0.43765	0.176601	0	0.376895	0.017664	0.152315	0.025138	0.087891
chrX!55101488!55105336!508!PAGE2B	1.11158	4.56336	5.93e-08	1.56184e-06	4.4363	15.2903	6.33635	4.62013	18.8315	6.73537	5.93693	9.53613	9.71715	13.4821	13.5936	5.00412	6.11483	19.9436	19.72	10.9506	17.924	23.2704	19.2163	15.2048	24.6824	23.0892	21.9788	19.2244	31.8611	28.6467	23.0486	30.2979	31.5367	29.8825	32.1405
chr2!101623689!101767846!4147!TBC1D8	-3.21738	3.12082	5.95e-08	1.56413e-06	17.3406	0.528007	0.960373	13.9791	2.09314	11.9573	11.1653	16.6887	12.8084	0.521249	0.551593	1.0025	0.211272	13.4783	13.1636	1.92911	2.37421	11.8276	10.7193	12.6359	1.40116	0.656747	0.678864	1.29838	0.572712	0.288839	0.931631	0.458917	0.469558	0.50301	0.425639
chr16!20548082!20587695!2441!ACSM2B	0.886982	5.58236	6.02e-08	1.58164e-06	14.7906	63.0752	39.7276	11.6876	22.8625	15.5143	12.4466	31.4225	34.4618	54.4565	48.181	18.6153	28.8013	30.6754	28.6682	12.1761	20.5038	39.3871	32.4695	27.2632	50.2629	52.5887	52.8643	44.6164	60.4183	56.7827	54.4754	53.4327	50.1772	58.8282	53.1113
chr9!42368302!42411410!3511!ANKRD20A2	-2.93021	2.55119	6.05e-08	1.58718e-06	8.28609	1.03723	1.23534	6.28369	0.458895	7.02103	9.0829	6.31508	7.88382	1.348	1.14936	2.24753	1.14185	5.5891	4.67271	0.098084	0.421783	7.48739	6.57414	6.82337	0.435519	0.243057	0.256369	0.658134	0.215464	0.142574	0.174041	0.620987	0.468903	0.679003	0.885033
chrX!27996109!27999566!3457!DCAF8L1	0.983633	3.71638	6.07e-08	1.58972e-06	4.33287	2.7736	4.7187	7.89055	9.13484	7.88801	8.13783	4.86269	5.10392	2.55381	2.71542	4.0444	4.17794	9.06945	9.4844	8.0229	8.63111	9.69331	9.2895	9.143	11.8376	12.9047	11.955	11.527	12.3511	12.3754	11.5179	14.5806	14.1076	15.572	14.1956
chr10!90521162!90537999!1197!LIPN	-4.11293	2.616	6.12e-08	1.60126e-06	9.12844	0.077022	0.319047	7.88659	0.84126	11.1956	6.774	8.64761	9.45772	0.076036	0.018028	0.154854	0.221803	9.05972	7.11571	1.34996	0.835919	9.6369	6.61187	5.75635	0.383235	0.197192	0	0.218538	0.014697	0.224033	0	0.07718	0.1331	0.248953	0.138246
chr11!450279!491387!2445!PTDSS2	-0.758266	5.38804	6.31e-08	1.6497e-06	42.6884	64.7914	35.635	37.7998	17.0426	33.1301	37.0562	42.1075	47.3701	67.0426	73.4683	37.9711	31.6753	31.3393	36.1923	22.8281	17.2945	32.7039	37.7243	35.9238	21.3184	19.2559	25.4333	28.6554	20.8092	22.1188	24.71	19.0438	24.1389	24.8277	17.8753
chr17!3194928!3195876!948!OR3A1	0.777609	4.20511	6.38e-08	1.66372e-06	11.4781	8.14491	11.8552	11.9662	8.09414	9.78871	12.0476	12.1637	13.3189	7.36862	7.78511	9.24569	8.34585	13.4367	13.0176	7.65643	7.74723	12.7212	12.2461	14.5625	15.908	18.1186	20.5049	18.7408	19.894	17.4629	16.4471	17.9897	18.2812	20.5987	15.5744
chrX!49216656!49223943!522!GAGE5	-3.07898	3.09038	6.56e-08	1.71e-06	8.76547	0.794789	2.56063	15.1872	0.694474	21.5015	11.8869	8.40786	7.15102	0.741028	0.826811	2.28277	1.83103	13.2375	13.2576	0.608969	0.805077	19.085	10.7923	10.1935	0.10985	0.765232	0.476949	0.751695	1.41552	0.51373	0.45314	0.707931	0.474776	0.873104	1.72595
chr9!138700332!138799005!7631!CAMSAP1	-2.82419	2.76972	6.58e-08	1.71329e-06	10.1664	0.344329	0.943721	7.3337	1.97676	9.48386	8.22845	9.93747	9.13646	0.339922	0.639108	1.04796	0.758469	9.61262	7.59124	2.49593	1.96421	8.76379	8.34793	8.38997	0.904218	0.889879	1.20464	0.91413	0.500282	0.393588	0.733599	0.365617	0.171665	0.567386	0.327688
chr11!65383782!65404910!6566!PCNXL3	-2.16585	2.83916	6.6e-08	1.716e-06	8.38658	1.00747	1.75736	9.23018	2.75748	6.05191	10.5608	8.68327	8.3195	1.3723	2.44523	2.31489	1.23328	6.92104	8.76356	3.28403	2.78874	5.00915	10.9421	8.80225	1.33907	1.97994	1.61879	2.75228	0.517122	0.593567	1.7382	0.388338	0.323527	0.630049	0.403242
chr9!42368336!42411863!3930!ANKRD20A3	-2.95809	2.45509	6.62e-08	1.71773e-06	7.40266	0.926647	1.10363	5.62702	0.3331	6.27248	8.11452	5.64179	7.04847	1.20428	1.02682	2.00791	1.02011	4.99322	4.18068	0.087626	0.376814	6.68912	5.87323	6.10213	0.389085	0.217143	0.229036	0.504764	0.192492	0.127374	0.155486	0.484257	0.351344	0.60661	0.790675
chr17!3118914!3119844!930!OR1A1	0.584328	5.13479	6.63e-08	1.71773e-06	25.3587	15.0437	24.404	20.1334	23.3881	24.2486	22.94	30.5193	31.4305	14.5576	13.8064	20.5577	22.496	24.4849	24.4577	19.2267	22.465	27.6006	27.2716	26.6301	34.5487	35.5914	34.9255	31.6205	34.1075	32.2185	32.6619	35.7023	33.5774	36.2271	35.7058
chr15!65914269!65948598!5870!SLC24A1	-3.3718	2.74151	6.65e-08	1.71971e-06	10.2109	0.188475	0.464711	8.20548	1.48904	6.7474	11.2824	10.0126	9.5596	0.228702	0.198519	0.541331	0.099506	7.59504	8.05071	2.07589	1.4864	8.68072	10.9728	8.87679	0.459122	0.575328	0.450236	0.716735	0.449562	0.268015	0.580938	0.289588	0.199038	0.134381	0.144087
chr12!29580488!29650619!3420!OVCH1	-2.8138	4.13746	6.67e-08	1.72331e-06	32.928	1.21984	2.14559	28.2741	4.94072	37.449	30.9591	31.8344	36.6567	1.27741	0.813974	2.35379	3.12078	28.876	28.0535	3.37711	4.90935	34.7396	29.6839	27.0805	2.99562	2.91996	3.65108	2.23091	1.75929	1.54209	3.34867	2.77155	1.73918	1.7068	1.88168
chr15!101844132!102030187!6691!PCSK6	-2.03319	2.78885	6.68e-08	1.72331e-06	8.5463	1.27456	1.62261	7.85732	3.63304	7.50782	8.29452	8.19308	7.92933	1.44529	1.19977	1.66614	1.6983	7.00122	7.39558	3.20289	3.72662	6.12665	8.2765	7.06197	1.53402	1.3541	2.03792	1.69089	0.638928	0.777528	1.32864	0.546771	0.91541	1.01649	0.893092
chr1!43849578!43855483!2050!MED8	-3.52596	2.68823	6.75e-08	1.73965e-06	8.08402	0.022487	0.479038	10.7492	2.09257	8.82577	7.87454	7.70532	8.50746	0.022199	0.168428	0.555437	0.530998	8.86463	9.96227	0.904541	2.07929	7.59181	7.54336	8.62416	0.363629	0.495992	0.252237	0.616756	0.223129	0.069767	0.115385	0.495724	0.354047	0.230873	0.260104
chr19!38229202!38270230!2707!ZNF573	0.566502	7.66261	6.81e-08	1.75189e-06	110.717	124.168	167.148	105.121	162.435	145.912	129.486	131.518	142.379	122.301	113.28	149.607	162.438	123.934	134.869	124.73	160.591	179.063	154.585	143.438	190.354	205.594	200.251	183.139	229.247	220.326	207.456	214.523	211.65	213.006	220.484
chr8!27879480!27941388!3887!NUGGC	-3.60747	3.138	6.82e-08	1.75284e-06	13.8095	0.385433	0.357912	15.3369	1.88082	13.7307	13.9282	12.415	13.0039	0.3805	0.288693	0.313374	0.198082	14.8164	14.76	2.15356	1.86888	12.9683	13.5722	14.3643	0.506489	0.840812	1.0396	1.12164	0.457134	0.285162	0.522329	0.270952	0.122965	0.279602	0.293279
chr19!44529493!44537262!1711!ZNF222	0.596339	5.44349	6.89e-08	1.76892e-06	28.4451	19.8563	29.8294	24.4167	34.194	33.117	27.2639	32.3664	31.8905	19.3894	19.7258	26.542	28.924	28.7873	28.3412	24.462	32.9828	37.8047	32.4859	33.0623	42.9977	42.8082	41.0338	42.0567	44.0798	44.8878	43.6858	43.2282	44.4266	45.0269	41.0719
chr9!134305476!134375575!11059!PRRC2B	-2.58991	2.95069	6.9e-08	1.76892e-06	9.1188	0.904531	1.06805	10.7481	2.0524	9.93336	11.1769	9.10912	12.2049	0.981428	0.587351	1.19004	1.31561	9.45914	10.2838	3.33193	2.03756	10.6506	10.5781	11.113	1.28589	0.934194	2.04173	1.23395	0.529743	1.01036	1.30472	0.514596	0.310539	0.634027	0.455552
chr1!104198324!104207172!1838!AMY1B	-3.37161	3.61835	6.94e-08	1.77821e-06	28.387	0.927974	1.67708	31.725	0.405425	15.7387	20.8877	22.8199	19.8431	0.977997	0.669231	2.49242	1.64673	26.0356	26.317	0.461199	0.642384	10.4385	16.7648	17.3834	0.519963	1.67936	0.270911	0.94882	1.11989	0.729508	0.857958	0.552902	1.15576	1.5927	1.89069
chr17!44372496!44415160!5177!LRRC37A	-2.00163	3.50917	7.01e-08	1.79145e-06	22.2144	4.11826	4.92668	15.5753	2.10073	16.2976	18.0262	16.4275	16.3121	3.69636	3.73488	4.26076	3.84119	12.331	12.5217	1.78579	1.87479	14.5477	15.9749	17.1651	0.594423	1.52915	3.05933	3.01912	3.80946	1.21902	0.731046	1.6382	2.13714	3.92097	4.89767
chrX!52673110!52683950!1340!SSX7	1.13253	5.63525	7.07e-08	1.80468e-06	11.433	16.0998	18.9118	20.59	37.8146	20.6981	21.9168	24.194	24.7364	13.6184	13.2538	9.20876	12.7994	44.6669	42.2733	21.1328	34.304	50.7794	53.4118	48.2182	57.4984	61.3404	56.8395	59.8012	62.284	54.4473	61.7826	63.1251	59.4878	68.5734	58.4395
chr12!2162415!2807115!14169!CACNA1C	-1.71074	4.2872	7.08e-08	1.80468e-06	30.8453	4.92894	5.21736	26.6486	10.6761	27.6351	28.0342	30.7694	33.2322	5.21915	5.56057	6.37848	4.16733	27.6556	26.5235	10.451	11.1154	29.0983	28.1604	29.7524	6.43603	6.26757	8.05711	6.9556	4.51462	4.57639	6.33264	4.04645	5.41728	4.89047	4.40819
chrX!49216648!49223939!526!GAGE4	-3.08274	3.0823	7.12e-08	1.81042e-06	8.69881	0.788745	2.54116	15.0717	0.689193	21.338	11.7965	8.34392	7.09664	0.735393	0.820524	2.26541	1.8171	13.1368	13.1568	0.604338	0.798954	18.9398	10.7103	10.116	0.109014	0.759412	0.473322	0.745978	1.37131	0.509824	0.449694	0.702547	0.471165	0.866465	1.71283
chr2!86371054!86422893!3001!IMMT	-4.21083	3.3993	7.12e-08	1.81042e-06	16.0206	0.099845	0.309054	16.0587	0.892565	18.7173	15.569	18.4742	23.0624	0.098567	0.021573	0.247065	0.291951	19.9036	21.8592	0.714996	0.886899	19.4336	17.9972	17.3468	0.573224	0.526374	0.950867	0.443102	0.046899	0.059573	0.972115	0.246278	0.165167	0.350468	0.257328
chr14!58030639!58332592!1717!SLC35F4	-3.98905	2.58751	7.13e-08	1.81042e-06	9.91701	0.093967	0.540169	7.82189	0.785884	7.95594	8.69626	9.88698	7.21117	0.092765	0	0.524359	0.077315	7.21822	7.46922	0.447416	0.827516	7.30132	8.19604	6.89782	0.144717	0.253794	0.435004	0	0.08197	0.166596	0.137763	0.279791	0.11341	0.142929	0.032126
chr12!118501397!118541810!5003!VSIG10	-2.8356	2.41631	7.18e-08	1.82064e-06	5.6512	0.281028	0.774246	5.67118	1.41699	4.54899	6.69043	5.79733	6.89854	0.318364	0.224295	0.830977	0.875621	5.48534	5.50888	1.58845	1.51599	4.71618	6.45538	6.44021	0.519584	0.606076	0.478497	0.496723	0.323515	0.321608	0.642213	0.465341	0.187532	0.143654	0.073503
chr19!11309968!11373168!6400!DOCK6	-1.89613	3.25114	7.27e-08	1.84133e-06	13.0538	1.44776	4.06621	11.4947	3.90522	9.95932	11.6961	13.6603	12.7264	1.2408	2.26925	4.05063	3.18599	11.4193	12.0609	6.33694	3.82102	12.5386	12.377	10.1761	3.36284	2.68948	3.30361	3.45721	0.970356	1.52799	2.86126	0.996025	1.07044	1.22431	1.02851
chr15!74362197!74374891!3176!GOLGA6A	-1.57763	3.19394	7.33e-08	1.85555e-06	12.3281	6.82903	8.1681	8.12886	1.40775	12.177	12.0569	9.16484	9.8008	6.14699	6.25786	6.53665	3.82867	7.81233	7.14648	0.133452	0.995554	12.4345	10.1689	8.03721	1.87768	2.67551	1.7065	1.37274	2.09386	2.74134	1.24128	4.40399	3.54493	2.23531	2.2636
chrX!49216647!49294598!538!GAGE2C	-3.17401	2.99881	7.38e-08	1.86432e-06	10.8743	1.5423	2.33236	12.6512	0.149738	15.9477	12.5902	9.65854	6.71086	0.84587	0.601667	2.55942	1.92462	13.1181	12.0987	0.344667	0	15.9037	9.49631	9.16113	0.14211	0.607479	0.39157	0.405189	0.981015	0.598142	0.293109	0.515158	0.625176	0.814556	1.53792
chr1!207669472!207815110!9966!CR1	-4.0895	3.1184	7.47e-08	1.8859e-06	14.87	0.06707	0.377728	9.19509	1.21049	12.768	13.375	16.8386	15.9074	0.066211	0.036811	0.263048	0.135866	13.724	12.1837	0.635274	0.887544	15.6809	16.6106	15.4098	0.659759	0.360732	0.509242	0.244983	0.319517	0.139923	0.357997	0.381925	0.191838	0.212828	0.254602
chr9!134452156!134612925!6308!RAPGEF1	-2.41333	3.02524	7.49e-08	1.8867e-06	9.38278	1.12906	1.68653	8.04914	3.92068	11.5757	12.917	9.79326	9.62987	0.761109	1.83024	1.14602	0.639756	11.7807	7.90982	4.80417	3.74351	9.6724	12.1887	13.2089	1.21507	1.26649	1.95825	2.24627	0.647042	0.901259	1.87804	0.969544	0.210475	0.864235	0.510094
chr2!162480844!162841786!5801!SLC4A10	-2.45915	3.73582	7.53e-08	1.89576e-06	24.5103	1.2476	2.7603	17.6761	3.94046	25.1077	21.2521	23.0363	22.7082	1.16103	1.14576	2.79819	2.45315	18.3762	16.5599	4.0185	3.91545	25.0701	19.8278	23.0794	2.58651	1.80598	2.43312	2.67933	1.64071	2.43158	1.97082	2.41115	1.9927	2.4718	1.60064
chr11!78364327!79151695!13548!TENM4	-2.14395	3.40278	7.62e-08	1.91534e-06	15.0836	1.82717	2.01347	13.988	5.85403	12.0899	15.8256	14.5916	14.1467	1.75676	1.94804	2.0249	2.0224	14.1776	13.5919	6.38399	5.86709	11.0723	16.2677	18.6766	3.07277	2.62543	2.80881	3.70077	1.16481	1.01872	3.3682	1.11015	1.05838	1.06873	1.08979
chr19!55344130!55360024!1608!KIR2DS4	1.30299	6.1797	7.66e-08	1.92306e-06	32.8578	63.0404	60.274	9.87657	43.4357	28.2261	8.24033	74.8144	79.6257	57.9036	59.1699	34.3023	47.486	12.0506	14.1302	22.6847	38.966	54.2625	13.9005	12.1232	74.4821	103.036	116.766	101.228	98.4566	109.257	102.665	52.5353	109.341	94.634	72.2776
chr4!10491837!10686386!1677!CLNK	-3.53953	3.34199	7.67e-08	1.92391e-06	15.4882	0.439812	0.504254	18.1473	2.34183	18.1153	18.3086	15.3817	15.5326	0.339206	0.360306	0.252643	0.601607	13.7104	16.3192	2.10089	2.32697	17.7365	17.3679	18.4674	1.31073	0.6821	1.0278	0.831929	0.556006	0.170569	1.23418	0.374608	0.168895	0.804861	0.394705
chr18!55711609!56068772!9662!NEDD4L	-3.51399	3.06523	7.71e-08	1.93019e-06	14.3106	0.226624	0.423492	11.7975	2.03649	13.0061	13.5656	14.1758	12.593	0.223724	0.368522	0.235696	0.741924	12.1553	11.2397	1.13506	2.06498	11.4776	12.7708	15.0064	1.04056	0.569399	0.822584	0.514408	0.335033	0.222039	0.569192	0.219919	0.553313	0.491661	0.338732
chrX!118212597!118284542!7824!KIAA1210	-3.59418	3.04943	7.73e-08	1.93367e-06	7.46873	0.215052	0.341679	14.0856	2.11848	14.7064	15.8803	7.08072	7.79264	0.2123	0.146182	0.328294	0.240931	14.9291	13.8337	2.13641	2.14084	14.6034	15.2141	13.5642	0.530125	0.823835	0.861615	0.791278	0.411489	0.459284	0.491278	0.467593	0.140279	0.129946	0.148052
chrX!49306324!49313710!585!GAGE12D	-3.77519	2.68568	7.76e-08	1.93886e-06	5.36998	0.393998	1.44553	11.7686	0.068854	11.8749	9.17	5.37908	5.33486	0.155582	0.811547	1.76534	1.27076	10.8871	9.0999	0.271694	0.136834	11.8556	6.82294	8.00595	0.261386	0.310374	0.130949	0.186318	0.240586	0.305604	0.033695	0.063169	0.605208	0.089894	0.471454
chrX!133699872!133792513!1126!PLAC1	0.694003	5.27189	7.86e-08	1.95989e-06	18.9431	17.0717	17.685	35.0641	19.9251	35.2672	36.357	18.2755	18.3147	17.1564	16.5011	18.8606	17.9436	31.0113	33.3736	21.2439	19.7986	30.6067	34.0299	34.8867	37.7523	41.8446	36.6869	34.7896	36.9825	41.9636	39.3882	40.121	42.8724	44.4614	39.3861
chr8!39771327!39786309!1931!IDO1	-4.4762	2.86451	7.87e-08	1.95989e-06	12.3192	0.011936	0.339039	11.6548	0.417188	13.437	9.52481	12.0719	13.574	0.011783	0.067053	0.274263	0.233738	9.55101	11.1777	0.178339	0.41454	10.9355	8.98859	10.2985	0.207867	0.244474	0.22811	0.23707	0.091108	0.138875	0.132704	0.21051	0	0.072622	0.085697
chr20!62612430!62664453!3101!PRPF6	-0.335037	7.41981	7.9e-08	1.96657e-06	164.414	193.347	155.596	144.779	94.1457	150.134	160.738	166.901	168.657	200.867	199.556	165.097	156.996	131.629	142.259	109.044	94.2192	140.649	157.237	160.465	113.241	111.318	124.586	126.633	118.974	123.582	122.23	110.338	123.414	128.052	112.164
chr1!104198302!104207172!1860!AMY1C	-3.37002	3.60464	7.95e-08	1.975e-06	28.0512	0.916998	1.65724	31.3497	0.40063	15.5526	20.6407	22.55	19.6084	0.966429	0.661316	2.46294	1.62725	25.7276	26.0058	0.455744	0.634786	10.315	16.5665	17.1778	0.513812	1.6595	0.267707	0.937598	1.10665	0.720879	0.847811	0.546363	1.14209	1.57386	1.86833
chrX!49216633!49294588!542!GAGE2A	-3.17255	2.99138	8.05e-08	1.99743e-06	10.794	1.53092	2.31515	12.5579	0.148633	15.83	12.4973	9.58726	6.66134	0.839628	0.597226	2.54053	1.91041	13.0213	12.0094	0.342124	0	15.7863	9.42623	9.09352	0.141061	0.602995	0.38868	0.402198	0.973775	0.593728	0.290946	0.511356	0.620562	0.808545	1.52657
chr10!5029967!5060225!4155!AKR1C2	0.849895	3.9962	8.1e-08	2.00678e-06	6.54158	7.511	10.5044	5.68006	11.7882	7.11813	7.19318	11.6143	11.5122	6.31414	7.79053	5.45535	8.29404	9.70606	8.66566	5.08126	10.437	10.6691	12.2631	10.8706	15.6821	13.149	14.3808	15.708	16.7376	15.4554	14.1705	17.1118	15.1333	19.3476	15.7493
chr22!17956627!18033845!5636!CECR2	-3.1474	2.40462	8.21e-08	2.03247e-06	6.80983	0.118598	0.343644	5.5247	1.36862	5.77197	6.63203	6.69632	5.63152	0.11708	0.084236	0.352379	0.668929	5.03943	5.20786	1.48055	1.35993	5.27329	6.4426	6.83503	0.386617	0.328602	0.414561	0.425462	0.259086	0.126883	0.584073	0.144249	0.191597	0.090197	0.199004
chr1!145764594!145827103!2012!GPR89A	-2.61615	3.3132	8.32e-08	2.05512e-06	18.2837	2.0162	3.4166	15.3461	0.710697	19.0671	13.7612	19.0149	14.8017	2.53324	2.58485	2.4348	1.2404	11.8309	12.5076	0.513477	0.835487	16.4299	12.2202	12.7357	1.45349	1.87705	1.16126	1.24598	0.874397	1.19955	0.871934	0.927523	1.6101	1.28072	1.97392
chr11!6789237!6790188!951!OR2AG2	0.863669	3.94831	8.32e-08	2.05512e-06	8.52156	8.53124	12.0473	6.55379	7.66624	7.46829	7.61645	9.79608	10.2741	7.51286	7.55633	7.62939	9.35248	8.32617	8.54926	6.15596	7.04941	8.47076	9.64128	9.05027	12.7225	17.3741	17.4195	14.8308	12.672	17.6146	13.5142	15.3101	14.9474	15.5201	15.1966
chrX!69353317!69386173!1660!IGBP1	0.695358	5.07662	8.34e-08	2.05512e-06	11.9031	21.466	15.4633	21.0981	24.4104	20.8617	22.5318	13.5314	15.5688	21.5614	19.4998	14.7395	14.6824	29.4792	26.9087	20.5698	23.8093	28.2268	28.3453	28.9966	33.6795	35.1981	33.7225	30.6107	33.5748	32.4708	33.3672	33.0026	37.9001	40.0322	33.1514
chr22!42095517!42195459!4006!MEI1	-3.20629	3.19548	8.35e-08	2.05512e-06	13.6323	0.454534	0.136188	16.359	2.76507	13.1287	15.0449	13.7361	14.4303	0.448717	0.845738	0.132202	0.629615	13.2959	16.0431	3.06825	2.80746	13.2375	14.7404	11.9911	0.811121	0.847562	1.04697	2.22562	0.40403	0.227601	1.44171	0.419722	0.50818	0.315054	0.197361
chr1!85623355!85666728!4711!SYDE2	-4.46167	2.53937	8.36e-08	2.05512e-06	8.1421	0.034248	0.069485	8.00996	0.530106	9.93701	7.37799	7.82217	8.13148	0.03381	0.146583	0.067451	0.146529	7.1303	7.74052	0.410482	0.552228	8.70164	6.77804	6.05343	0.117661	0.053958	0.260175	0.027764	0.078423	0.022769	0.125525	0.039221	0.033819	0.044651	0
chr11!98891705!100229616!7705!CNTN5	-3.32101	2.85338	8.38e-08	2.05593e-06	9.91219	0.278202	0.718695	8.73555	0.781543	13.3188	10.5461	9.67544	10.5736	0.274642	0.714191	0.776704	0.761521	10.0597	8.60808	0.862949	0.833721	12.2647	9.99945	10.6708	0.377067	0.853054	0.492144	0.36497	0.470361	0.457097	0.695854	0.539562	0.275702	0.313957	0.288746
chr17!76000317!76104916!9780!TNRC6C	-2.64287	2.93386	8.38e-08	2.05593e-06	11.3355	0.975689	1.1129	8.57002	2.83563	7.70473	12.1911	10.7597	10.735	0.963202	0.609	1.037	0.895855	9.68791	8.85261	2.16147	3.08363	8.27589	11.7562	12.5889	1.28403	1.24202	1.19647	1.12785	0.692562	0.683671	0.991626	0.451534	0.619039	0.863916	0.533929
chr18!61304492!61311502!1719!SERPINB4	0.953765	6.53577	8.59e-08	2.10449e-06	30.6964	44.2474	53.8747	24.4093	85.6789	34.4406	26.3604	70.8505	78.0677	37.129	35.3135	34.3672	45.609	64.8598	75.5766	43.7342	78.3596	87.5555	74.9257	69.6112	102.741	105.54	108.925	96.5808	113.919	107.974	102.571	110.572	117.964	113.466	114.609
chr4!25749048!25864610!4549!SEL1L3	-3.20774	2.92198	8.61e-08	2.10746e-06	12.1652	0.638417	0.527701	10.8405	1.28834	12.2055	11.597	11.4093	12.1608	0.745292	0.175522	0.424939	0.350185	10.2601	10.596	1.5257	1.53532	9.54069	10.6043	9.79432	1.03784	0.694503	0.858842	0.632554	0.564642	0.275104	0.350987	0.52803	0.583722	0.107896	0.509282
chr22!30476452!30573062!1895!HORMAD2	-4.12997	2.36817	8.86e-08	2.1651e-06	6.84724	0.024326	0.43185	4.76148	0.318835	7.27702	6.87491	5.99768	6.43694	0.024015	0.034163	0.41921	0.266199	4.81432	4.49473	0.40539	0.327372	8.13731	6.18647	6.80631	0.262248	0.105396	0.1617	0.241574	0.037135	0.018868	0.010402	0	0	0.018501	0
chrX!151282520!151286411!1664!MAGEA5	0.940385	5.00282	8.91e-08	2.17439e-06	14.3096	7.17507	13.7868	26.5012	20.4786	22.7899	30.099	13.3744	14.5875	6.67302	7.94976	11.5691	10.3551	23.3936	26.0297	18.1801	19.6271	20.8256	28.4416	30.5774	37.2053	36.7611	39.2004	37.2184	30.4809	30.5878	30.4558	34.5	40.8728	39.4724	33.6242
chr5!443333!467409!2762!EXOC3	-3.35575	2.57747	8.95e-08	2.18188e-06	6.95614	0.35049	0.019753	6.1088	0.9698	9.07515	8.91459	6.82084	7.9465	0.346004	0.468786	0.134222	0.567141	7.34514	6.25525	1.20846	0.963643	7.07581	8.90193	8.75363	0.574384	0.216936	0.346693	0.513014	0.248415	0.129456	0.799312	0.194002	0.307644	0	0.073227
chr1!51752929!51810785!2864!TTC39A	-2.67247	3.07082	8.98e-08	2.18693e-06	13.6155	0.249482	1.42869	11.4729	2.8761	9.14112	11.9548	13.3076	11.5451	0.246289	0.459625	2.20051	0.8714	8.7836	12.2508	4.50443	2.87182	10.4438	12.6464	13.5704	2.00215	1.35669	1.03647	0.738309	1.09955	0.343324	1.55545	1.02578	0.636642	0.648778	0.552114
chr2!170336005!170363165!3157!BBS5	-0.607901	6.13897	9.05e-08	2.20066e-06	64.9608	109.652	58.912	55.1876	44.1837	78.1406	56.2545	62.8285	63.6428	109.452	104.843	58.4878	61.3582	52.6631	54.3887	42.1308	44.4991	75.1918	54.5169	52.2029	40.2619	39.0974	36.3372	34.3663	43.528	44.9918	44.0186	44.8434	46.7876	42.4211	45.4397
chr1!92632608!92650280!4556!KIAA1107	-4.00331	2.27413	9.15e-08	2.22258e-06	5.2763	0.030354	0.131723	5.0084	0.640971	6.16163	5.44773	5.0211	5.95911	0.029966	0.085258	0.127867	0.308855	4.69036	4.7269	0.657021	0.636902	6.5704	5.18138	5.64582	0.058734	0.139484	0.20177	0.133972	0.023169	0.015696	0.09951	0.008111	0.038855	0.069255	0.012107
chr11!18955359!18956549!1190!MRGPRX1	0.89806	3.8836	9.16e-08	2.22258e-06	11.1333	11.9699	7.95433	5.69772	6.17732	6.29509	7.18778	11.4472	10.8846	10.1723	11.8235	5.5408	5.42153	6.61261	6.68989	4.54117	6.08765	7.39036	7.60909	7.27383	10.6331	10.7415	5.87415	16.1204	24.5265	19.26	14.6595	14.9058	17.5387	17.544	9.37876
chr4!141541935!141677471!5486!TBC1D9	-3.03045	2.78624	9.23e-08	2.23539e-06	8.3861	0.071424	0.253592	8.10007	1.9824	11.5761	10.3147	8.16246	8.45888	0.24471	0.888996	0.342707	0.967914	9.67758	7.785	2.28397	2.10479	8.71053	9.61632	10.553	0.794377	0.645386	0.474769	0.786772	0.853026	0.110799	1.37255	0.097673	0.20329	0.456924	0.248016
chr17!39766030!39769079!1717!KRT16	0.865788	4.56583	9.25e-08	2.23749e-06	12.7145	35.2378	16.3957	11.9683	12.8087	12.1075	15.7224	11.997	13.0443	22.9659	27.3486	5.3207	7.99434	12.4744	11.7253	3.44048	8.69475	7.71774	14.4261	12.5103	23.1436	22.9684	31.1418	26.2428	22.9927	24.0002	23.2475	22.1143	25.1256	29.7497	22.9914
chrX!49216677!49223939!497!GAGE7	-3.0897	3.13943	9.26e-08	2.23857e-06	9.20639	0.834768	2.68943	15.6888	0.729408	22.583	12.4848	8.83079	7.51073	0.778303	0.868402	2.3976	1.92313	13.9034	13.9245	0.639601	0.845573	20.045	11.3352	10.7063	0.115375	0.803724	0.500941	0.789506	1.45132	0.539572	0.475934	0.743541	0.498658	0.917023	1.81277
chr9!74666296!74675521!1497!C9orf57	-3.91142	2.17588	9.39e-08	2.26471e-06	4.09054	0.04619	0.364443	4.23311	0.699577	4.36345	5.15227	4.01048	4.60556	0	0	0.44222	0.354708	4.22164	4.86536	0.424692	0.695136	5.95437	4.98213	4.63553	0.127681	0.060644	0.127931	0	0	0.04777	0.131674	0	0.047301	0	0.122824
chr4!70796798!70812288!981!CSN1S1	-4.33776	2.43936	9.39e-08	2.26471e-06	8.16814	0	0.083421	8.13443	0.410596	7.00209	5.79595	7.53389	6.61219	0	0	0.080979	0	7.19421	6.51185	1.32316	0.40799	6.26811	5.44046	6.67387	0	0.037017	0.273312	0.022221	0.035867	0	0.06028	0.169514	0	0.035738	0.112457
chr1!104198140!104207173!2023!AMY1A	-3.35828	3.50879	9.48e-08	2.28236e-06	25.791	0.843113	1.52371	28.8238	0.368349	14.2995	18.9776	20.7331	18.0285	0.888561	0.608031	2.26449	1.49614	23.6547	23.9104	0.419024	0.583639	9.48388	15.2317	15.7937	0.472413	1.52579	0.246137	0.862052	1.01748	0.662796	0.7795	0.50234	1.05007	1.44705	1.71779
chr19!52536676!52552073!2573!ZNF432	0.452699	7.27667	9.57e-08	2.30025e-06	104.601	139.906	111.606	90.6397	119.821	116.8	91.3321	114.841	114.183	133.862	123.809	99.1486	103.991	101.727	106.279	93.9046	115.77	129.375	112.835	100.59	136.077	147.718	137.61	134.675	158.575	169.002	146.531	160.218	157.553	161.796	164.087
chr19!9759337!9785776!5784!ZNF562	0.673848	5.07389	9.58e-08	2.302e-06	13.2515	24.2165	25.5618	11.2401	26.9505	16.2096	12.8264	21.0066	21.4525	23.3165	23.2662	21.6364	25.8568	20.0926	20.9762	20.1699	26.1739	27.4801	21.7434	22.0789	31.9687	34.3769	32.5083	30.249	33.1965	33.4034	33.3911	35.4334	33.5286	35.8828	38.4582
chr5!39105353!39270759!4933!FYB	-3.61365	2.75764	9.69e-08	2.32449e-06	10.5445	0	0.403676	8.59048	1.2003	9.59491	9.36621	9.8245	7.79035	0	0.069993	0.49922	0.742729	9.8901	8.31926	1.02567	1.20891	11.2379	9.27027	10.1553	0.6122	0.276052	0.419288	0.428647	0.146221	0.155837	0.819152	0.183534	0.218902	0.095944	0.149091
chr11!56019675!56020698!1023!OR5T3	0.663241	5.35146	9.79e-08	2.3441e-06	26.725	17.5514	26.6386	19.9345	31.696	28.5561	22.2561	34.4432	32.88	16.8819	15.378	22.0021	26.8873	28.8934	26.1134	22.2952	30.9471	35.6453	29.9872	28.6915	32.4169	39.2422	39.8191	34.8829	42.4086	42.8683	37.9588	47.5923	44.178	47.3101	47.9708
chr4!36283236!36346407!3780!DTHD1	-3.89781	2.62264	9.8e-08	2.3441e-06	9.06949	0.341465	0.115465	7.60954	0.522142	9.43578	8.33843	8.3631	8.97404	0.337095	0.05138	0.161122	0.175594	6.64208	7.18882	0.756861	0.518827	9.96211	8.03111	8.99097	0.262941	0.317025	0.385053	0.351785	0.325794	0.042566	0.046932	0.12709	0.149861	0.009275	0.087556
chr5!5422785!5490347!7948!KIAA0947	-3.83373	2.71764	9.82e-08	2.34748e-06	9.17093	0.217497	0.140717	8.93767	1.03131	10.1427	10.2299	8.90035	9.32384	0.237616	0.043442	0.263202	0.307321	8.36912	8.62499	0.873228	1.02477	9.55075	9.54451	8.89142	0.283773	0.326677	0.45782	0.293471	0.197001	0	0.411692	0.137159	0.202682	0.110275	0.240591
chr8!133073732!133117512!4105!HHLA1	-2.61391	2.5919	9.89e-08	2.3609e-06	6.70999	0.179675	1.27588	6.41628	2.97803	6.71861	7.61201	6.74277	5.54547	0.177375	0.304903	1.15467	0.911945	7.03874	6.57841	2.70387	2.95913	6.13688	7.70642	7.14419	0.917277	1.39328	0.485199	0.308003	0.857143	0.108878	1.13804	0.567138	0.37949	0.068324	0.353849
chr22!38974124!39052634!10322!FAM227A	-2.65881	2.64253	9.91e-08	2.36328e-06	7.30646	0.10495	0.980463	8.38024	2.68673	6.89585	7.04603	7.24042	6.66166	0.141082	0.328233	0.962027	0.998	7.68309	7.98924	3.09505	2.66968	7.76744	6.86762	6.559	0.709222	0.981547	1.3266	0.439278	0.296566	0.05196	0.849802	0.533438	0.830065	0.307382	0.472048
chrX!49216676!49223943!502!GAGE12I	-3.08299	3.12921	9.95e-08	2.36834e-06	9.11469	0.826454	2.66265	15.5325	0.722143	22.3581	12.3605	8.74284	7.43592	0.770551	0.859752	2.37372	1.90397	13.7649	13.7858	0.63323	0.837151	19.8453	11.2223	10.5996	0.114226	0.795719	0.495951	0.781643	1.47191	0.534198	0.471193	0.736135	0.493691	0.907889	1.79472
chr11!71238312!71239210!898!KRTAP5-7	1.26321	3.0472	9.99e-08	2.37475e-06	3.87851	12.6281	3.91863	3.57194	4.14906	3.20404	4.1844	2.14401	2.11249	4.33287	7.08913	0.825661	1.18262	1.34181	1.69759	1.00297	2.31764	1.61897	2.20969	1.39261	5.57664	5.88379	10.2368	9.17603	7.95401	8.06293	8.09975	6.83114	7.62896	9.27215	7.76009
chr10!101909846!101945814!3519!ERLIN1	-3.12635	2.79877	1.01e-07	2.39367e-06	11.5082	0.137547	1.22478	8.92241	1.11029	10.003	9.08333	10.6365	8.10355	0.135786	0.116515	1.30181	0.980814	10.5309	8.33399	1.83677	1.10324	9.86116	8.86658	8.7868	1.04287	0.438572	0.484362	0.848674	0.334959	0.243858	1.05308	0.267783	0.457776	0.149439	0.339624
chr18!29769986!29800366!2311!MEP1B	-4.01282	2.8413	1.01e-07	2.39367e-06	10.5004	0.029921	0.306898	10.5283	0.671035	13.3138	11.1357	9.73755	11.2008	0.029538	0.308149	0.297916	0.471028	11.0131	10.0099	0.527281	0.666775	11.1793	10.2148	9.11441	0.239853	0.471403	0.058009	0.650862	0.083739	0.007736	0.426473	0.287829	0.252781	0.01517	0.182992
chr2!102013822!102091165!1729!RFX8	-2.52292	3.03063	1.01e-07	2.39367e-06	14.6538	1.02647	1.60926	9.44179	1.99184	10.6292	9.56526	13.6978	13.2133	1.01333	1.09834	1.66936	0.952049	10.098	9.74056	3.24807	1.9792	10.7243	9.1549	12.6221	1.38186	1.13415	1.73902	1.37427	0.844539	0.868558	0.79804	0.534326	1.23886	0.902315	0.893281
chrX!107224093!107225600!1248!TEX13B	0.792239	4.62174	1.01e-07	2.397e-06	11.7286	6.57484	13.2021	19.9764	9.79554	18.2361	25.137	11.9769	12.2421	6.70949	5.93098	13.431	11.807	17.6351	19.6798	11.8229	9.49283	18.2379	25.787	23.5974	22.085	23.2635	25.2282	25.8865	23.8378	23.7798	23.8024	24.9913	28.0996	31.2942	25.5911
chr20!47862438!47894756!7369!ZNFX1	0.301676	7.32718	1.02e-07	2.41852e-06	140.304	115.617	119.113	122.799	81.2423	136.728	136.578	137.77	147.979	117.889	116.529	122.763	120.226	119.546	120.281	91.779	81.9269	133.023	134.02	143.98	143.054	143.34	152.478	146.506	148.903	157.22	148.194	145.434	148.36	156.141	146.031
chr10!17851341!18200091!5191!MRC1	-1.48836	3.99689	1.03e-07	2.42175e-06	21.6897	10.501	7.09421	14.1568	9.27647	19.04	20.1587	26.4493	26.2019	10.1387	11.7647	4.50943	7.44174	14.8747	13.4436	5.08268	8.60076	20.344	21.9777	24.124	5.48266	9.95112	0	5.76159	6.24952	5.94435	11.0424	7.30039	1.61644	1.0941	1.13345
chr19!53268747!53290034!2547!ZNF600	0.76891	6.91984	1.03e-07	2.42858e-06	49.7556	67.7711	74.5528	44.0061	108.068	56.7473	46.0643	86.2721	92.9562	66.4214	62.5026	61.1839	70.4453	81.882	83.5653	84.0155	106.487	111.382	94.0622	85.4908	123.501	131.368	122.788	118.693	133.532	128.275	131.937	146.873	144.684	140.076	147.563
chr12!11174270!11175170!900!TAS2R19	0.700079	4.70894	1.04e-07	2.45946e-06	11.2556	13.394	22.0047	9.90966	20.1845	11.002	11.2068	17.528	17.429	12.818	12.9958	17.8888	19.4994	14.809	16.051	15.276	19.7673	18.8549	20.1725	18.7721	25.7612	28.4256	26.897	24.851	25.8811	25.8831	23.4568	26.3605	25.3734	26.3523	25.9252
chr2!167260082!167343481!7186!SCN7A	-2.24148	3.96871	1.05e-07	2.469e-06	28.3078	1.78335	3.11278	22.8736	6.89449	28.9798	25.1716	26.3404	25.743	1.76053	1.10211	3.60389	3.04071	21.7298	21.5205	6.19308	6.85072	28.6326	23.1033	23.9134	4.06162	2.74399	3.38467	3.81015	3.36874	2.95807	2.69917	2.43754	2.56445	3.13214	2.85293
chr8!133036466!133071627!1782!OC90	-2.69495	2.58798	1.06e-07	2.49232e-06	7.48582	0.54324	0.642928	8.72195	2.5768	4.50926	6.534	7.35387	7.15418	0.536287	0.290637	0.698409	1.3856	6.62375	8.12014	1.39735	2.56045	6.25928	5.86201	7.88464	1.26567	0.896635	0.118218	0.954171	0.523244	0.401298	0.718998	0.23848	0.357623	0.59021	0.072226
chr17!40086887!40117668!2083!TTC25	-3.58938	2.62278	1.07e-07	2.509e-06	9.46408	0.088522	0.392874	6.4976	1.06355	6.57046	10.2539	10.0381	7.68719	0.163854	0.145039	0.4068	0.369633	6.9888	6.31945	1.16999	0.951118	8.06651	10.5445	7.51046	0.431277	0.479418	0.367765	0.701173	0.152027	0.102993	0.217651	0.106445	0.042492	0.201969	0.114751
chr10!50723150!50747584!3697!ERCC6-PGBD3	0.504182	7.48954	1.07e-07	2.51112e-06	121.4	104.403	124.993	107.331	138.816	131.708	119.031	139.031	146.455	102.777	98.0634	114.057	123.679	129.578	132.422	116.128	137.745	158.318	144.967	136.964	178.477	173.239	171.994	162.883	180.407	190.152	171.987	186.074	187.472	193.002	188.627
chr10!90484300!90512513!1200!LIPK	-3.20652	3.45479	1.08e-07	2.53736e-06	20.4877	0.576222	0.75016	16.2336	2.08111	20.5208	17.1399	20.4954	22.1488	0.568848	0.431596	0.926804	1.12837	16.4962	15.9098	1.45696	1.96784	20.1194	16.4218	16.715	1.25833	1.10454	1.38847	1.78026	0.61575	0.536334	1.14984	0.36954	0.53107	0.818032	1.31771
chr5!61601988!61683011!4364!KIF2A	-3.88462	2.77188	1.09e-07	2.54062e-06	10.3805	0.227109	0.262534	8.96358	0.567642	11.2498	9.47713	9.72499	9.31558	0.224202	0.360982	0.370139	0.176431	9.12289	8.78295	1.11084	0.564039	12.1188	8.73335	10.6927	0.442368	0.178906	0.118489	0.44957	0.253976	0.08603	0.69108	0.101615	0.174427	0.176739	0.067412
chr7!134212343!134226166!1596!AKR1B10	0.614848	5.64185	1.09e-07	2.55062e-06	28.1698	25.5617	33.2607	22.7284	34.1593	28.1622	28.0822	48.8114	44.6046	23.6236	28.2051	21.2372	26.7329	38.4576	39.1768	27.3532	31.5476	50.758	42.9152	38.4098	51.7007	44.9598	50.7823	48.4608	50.1441	50.2953	50.3535	48.0332	49.5799	61.0229	50.022
chr16!68877508!69119085!4818!TANGO6	-3.09466	2.29868	1.11e-07	2.58937e-06	6.2698	0.444904	0.481253	5.04457	1.24149	4.37396	5.47987	5.75782	4.88146	0.43921	0.300092	0.538616	0.314102	5.14475	4.54519	1.39653	1.23361	3.80404	5.22153	5.49148	0.396717	0.162048	0.337871	0.456977	0.3688	0.170689	0.405033	0.088205	0.268217	0.080042	0.015265
chr6!35800810!35888957!4362!SRPK1	-2.61245	3.20736	1.12e-07	2.61e-06	13.1251	0.470277	1.27575	12.1602	2.82104	15.1116	15.1998	12.2781	13.3648	0.422528	0.455144	1.29912	2.02076	12.4701	11.8103	4.09316	2.80314	13.31	14.1649	15.4478	2.33993	1.41941	1.49277	1.32434	0.738077	0.467233	1.6223	0.936134	0.978053	0.952415	0.918913
chr2!97258891!97304116!5240!KANSL3	-2.69865	2.73506	1.13e-07	2.63189e-06	8.70595	0.369486	0.624699	8.59481	2.56359	8.62218	7.92581	8.35206	8.28376	0.364757	0.345935	0.545773	0.714415	7.86056	8.07198	3.104	2.54732	7.90505	7.65203	9.5182	0.660229	1.10189	1.69584	0.944352	0.570761	0.419651	0.616928	0.289144	0.645257	0.220788	0.221061
chr19!22361902!22379753!2934!ZNF676	1.05335	5.6313	1.13e-07	2.63189e-06	9.34925	24.3765	31.1091	7.14613	42.2839	12.2537	8.63633	34.2499	35.7417	23.7156	23.1979	23.3574	31.002	26.2418	27.9417	32.738	41.4425	47.7399	36.5676	31.8754	52.4946	62.1257	56.1747	49.7502	59.5063	60.3666	53.3033	61.1492	63.2252	62.5592	64.6041
chr2!231860838!231871999!870!SPATA3	-3.35294	2.40271	1.13e-07	2.63189e-06	7.48336	0.026493	0.971994	4.28639	1.25005	8.07423	6.93324	6.54385	6.30696	0.026154	0.297652	0.943544	0.915513	5.05946	2.58662	0.822108	0.782074	5.45155	6.44919	7.13077	0.329549	0.375659	0.154091	0.375847	0.101108	0	0.45314	0.021238	0.142433	0.201486	0.401549
chr7!80087986!80141242!1065!GNAT3	-2.67404	3.26008	1.14e-07	2.64157e-06	15.9242	0.519411	1.71611	13.6879	2.6853	18.1568	11.2811	14.7346	15.9353	0.512764	0.121576	1.46697	2.16886	12.584	12.7463	2.2386	2.781	19.0667	11.0293	13.9066	1.2922	1.89241	1.18684	1.28953	0.297344	1.10792	1.33262	1.04096	1.29651	1.39905	1.15672
chr3!150264573!150303803!3879!EIF2A	-4.43946	2.44756	1.14e-07	2.65011e-06	8.2629	0.148549	0.344586	6.71615	0.228448	8.1926	7.39271	7.54657	6.94657	0.146648	0.066759	0.348153	0.109512	6.11755	6.29421	0.416576	0.226998	6.98597	6.89123	5.34161	0.093623	0.102978	0.093807	0.022479	0.068031	0	0.081306	0.119083	0.013691	0.009038	0.00948
chr18!71983109!72026422!5065!C18orf63	-3.8995	2.28189	1.15e-07	2.66244e-06	5.6854	0.027304	0.0377	5.36492	0.675964	6.40731	5.04181	5.24406	6.02073	0.026954	0.034085	0.036596	0.146771	5.52986	5.05925	0.632835	0.671673	5.57603	4.90386	5.69329	0.079248	0.15056	0.098309	0.253929	0.01042	0.021178	0.081726	0.109439	0.104851	0.051913	0.018151
chr11!55606227!55607214!987!OR5D16	0.604977	5.10345	1.15e-07	2.66244e-06	26.9156	13.6845	20.2033	22.5111	22.7108	28.7573	25.6227	26.7432	25.7093	13.3711	12.0033	18.5119	21.9501	23.6688	23.511	20.6929	22.8302	27.6728	25.35	24.496	30.6363	34.6765	34.0533	29.5956	34.2767	33.7632	30.0367	35.3815	33.2883	37.1897	38.2451
chr12!112280031!112331228!2291!MAPKAPK5	-3.38721	2.62307	1.16e-07	2.67955e-06	8.61477	0.261576	0.797757	8.12733	0.8615	8.18021	8.09286	8.15986	9.71375	0.258229	0.103613	0.855316	0.718504	8.28633	7.82642	0.971267	0.829826	7.91672	7.15802	6.25062	0.183546	0.293236	0.760704	0.732665	0.299486	0.007803	0.206494	0.354862	0.216353	0.252495	0.248794
chr7!98771196!98805089!1685!KPNA7	-3.67374	2.8641	1.16e-07	2.68365e-06	9.38933	0	0.210458	11.7312	1.58967	12.3682	11.8837	8.76012	8.82501	0	0.332982	0.204298	0	11.6751	10.8853	1.32058	1.57957	11.2024	11.1942	9.56094	0.533145	0.247838	0.545558	0.491613	0.271463	0.297079	0.666802	0.109656	0.336187	0.291287	0.076384
chr9!108210314!108311385!4531!FSD1L	-4.27862	2.49949	1.17e-07	2.68395e-06	7.97822	0.045782	0.042143	7.13103	0.408929	7.41988	7.46922	7.44299	7.76573	0.045196	0.061915	0.040909	0.14649	7.94543	6.92653	0.344939	0.419583	7.83751	7.32416	6.71603	0.139209	0.104189	0.101442	0.125089	0.178608	0.031565	0.100059	0	0.113301	0.042556	0.044638
chr17!61086897!61505067!11747!TANC2	-3.32543	2.36614	1.17e-07	2.69055e-06	6.38138	0.060825	0.287949	5.59212	0.797224	5.89383	6.42489	6.36562	5.99073	0.060047	0.08083	0.270504	0.343541	4.99893	5.49783	0.723873	0.804088	5.82292	6.15102	6.39792	0.362849	0.228758	0.270633	0.328463	0.136286	0.082183	0.432927	0.245374	0.123571	0.086549	0.153392
chr2!30945637!31030311!2681!CAPN13	-2.71626	2.67636	1.19e-07	2.74368e-06	7.34461	0.275108	1.1294	7.21742	2.33624	7.52201	7.72703	7.24313	7.14424	0.271587	0.241475	0.888926	1.3171	8.46594	6.94966	2.78636	2.32141	5.60054	7.54598	12.0546	0.919688	0.494387	1.30009	0.772443	0.616833	0.24006	0.713176	0.234322	0.633877	0.483836	0.37034
chr13!46916134!46964177!4440!KIAA0226L	-3.33085	2.97526	1.21e-07	2.779e-06	14.6172	0.12978	0.51608	11.2006	1.58306	11.4835	11.3249	13.6291	11.8299	0.148618	0.417987	0.500975	0.287026	11.0104	10.6	2.02256	1.53695	11.0793	10.839	11.2884	1.06762	0.907843	0.672885	0.569527	0.459633	0.056371	0.69257	0.253851	0.498377	0.485608	0.260892
chr17!42733761!42753165!4680!C17orf104	-4.37178	2.49093	1.21e-07	2.78289e-06	7.62207	0.024625	0.122404	6.5808	0.361483	8.6237	8.10299	7.46259	6.79497	0.02431	0.110666	0.118821	0.232595	6.10037	6.39061	0.237732	0.359188	7.73058	7.78302	8.09502	0.089851	0.058195	0.081843	0	0.030073	0.02292	0.197958	0.126338	0.052956	0.048692	0.102148
chr9!107360737!107361694!957!OR13C5	0.857988	4.42138	1.22e-07	2.80179e-06	8.82494	10.5972	12.1713	7.19394	18.1616	9.69666	8.34365	16.0297	15.3891	10.2714	8.97466	8.43933	11.3191	8.89067	8.21753	11.6811	17.5653	17.7318	17.541	16.296	23.5078	19.8454	25.1149	18.8379	27.3177	29.1052	23.1307	15.9477	16.1115	23.354	20.3656
chr10!133918312!133998313!6488!JAKMIP3	-2.34737	2.4181	1.23e-07	2.81794e-06	5.8068	0.785111	0.979639	4.86351	1.66072	4.95007	5.99354	5.97012	6.88212	0.953925	1.21735	1.17952	0.654744	5.23423	4.70672	1.82916	1.79515	3.42366	5.64929	5.21559	1.16957	0.615677	0.463434	0.860139	0.658919	0.407817	0.522564	0.236373	0.575708	0.572781	0.266392
chr16!47115430!47177936!3692!NETO2	0.462129	6.33725	1.23e-07	2.81794e-06	55.0049	51.5853	58.9828	48.808	61.6084	60.1405	57.9457	60.6604	60.0448	48.1209	50.9276	50.493	56.7169	56.8542	56.0304	49.4215	58.1223	68.8277	66.6142	65.0546	72.267	69.1308	79.6347	75.3995	77.6097	81.2685	77.848	80.3439	83.8416	86.972	77.7451
chr19!43011457!43032661!3612!CEACAM1	0.398063	6.10031	1.24e-07	2.83331e-06	49.8452	56.3141	50.3958	39.608	45.6155	48.8924	50.1401	53.6645	57.2013	52.3869	52.5454	45.1232	46.0874	49.8825	44.9649	40.1092	43.9076	51.2035	55.9531	55.2533	61.3473	62.2873	64.6172	66.7131	67.488	67.8931	63.1295	62.1322	62.1444	68.3942	63.2997
chr3!169539709!169555560!1824!LRRIQ4	-3.9196	2.58218	1.25e-07	2.84329e-06	10.2713	0.126364	0.029911	6.80545	0.806032	8.29925	8.3623	9.72694	8.26432	0.124747	0.212958	0.029035	0.160114	5.55447	6.30142	1.1909	0.800915	8.38873	7.94032	7.93163	0.293414	0.199088	0.104996	0.406344	0.183259	0.186227	0.378238	0.101299	0	0.048052	0.01008
chr17!41322497!41363707!5061!NBR1	-3.29137	3.04531	1.26e-07	2.86939e-06	14.11	0.154843	0.781543	12.8613	1.67135	12.2153	13.3252	13.9979	11.6117	0.152862	0.208933	0.701114	0.839356	11.0102	12.1776	1.29807	1.58561	12.0933	13.3442	11.4004	1.1821	0.581192	0.722764	0.904529	0.351092	0.346182	0.810119	0.379689	0.531665	0.35675	0.475925
chr19!43757434!43773682!1706!PSG9	0.860547	6.61366	1.26e-07	2.87e-06	38.0291	60.0136	57.3073	31.7797	76.864	33.1533	35.3716	81.147	85.1192	54.1772	54.5313	33.915	56.1189	82.161	81.8118	43.6948	71.7426	65.8422	86.2858	81.7265	117.506	113.539	128.581	109.264	130.07	57.5737	113.116	128.234	127.216	125.428	71.7793
chrX!2852672!2886351!2668!ARSE	0.573155	6.35297	1.26e-07	2.87053e-06	38.4634	58.322	45.9482	66.9838	51.1193	75.674	72.5229	38.8829	39.825	50.2838	52.72	40.3752	41.1981	66.3339	66.0533	44.5308	49.8872	77.396	71.972	69.9046	76.6416	81.1546	79.9002	78.2825	81.8319	83.1439	84.0329	81.9068	88.2065	92.0614	85.6553
chr11!10594637!10715535!6667!MRVI1	-2.36377	2.67085	1.28e-07	2.90563e-06	7.19422	0.356087	1.6039	7.49054	2.72779	5.24095	7.74222	7.16991	7.42552	0.35153	0.301023	1.58078	1.0553	7.01905	7.37139	4.77196	2.77951	7.16039	7.37919	6.7527	1.87784	0.653614	1.48799	1.26211	0.775806	0.447817	0.66819	0.321484	0.371731	0.302364	0.615004
chr10!118380464!118404654!1481!PNLIPRP2	-3.22203	2.82225	1.29e-07	2.91636e-06	11.3897	0.171194	0.847274	9.13876	1.0607	9.20623	9.98187	11.784	8.18123	0.169003	0.218566	0.822475	0.71708	7.40542	9.00257	0.930106	1.04046	9.96143	10.2721	13.7754	0.671113	0.711072	0.349147	0.706522	0.380129	0.108643	0.625554	0.299425	0.741084	0.473444	0.297961
chr10!74127083!74385949!2674!MICU1	-2.84121	2.53216	1.3e-07	2.92971e-06	6.69982	0.00862	0.540674	7.06077	1.48374	6.91161	6.52693	6.44917	7.79609	0	0.427722	0.63378	1.10211	6.29021	6.83212	1.75346	1.56413	7.06802	6.54219	6.81338	0.657618	0.611113	0.608775	0.50544	0.361858	0.441262	0.692928	0.117468	0.172125	0.58999	0.275044
chr8!145946293!145980970!3007!ZNF251	-1.25948	3.36534	1.3e-07	2.9387e-06	11.0981	8.63087	6.93983	8.23015	4.74192	11.1287	10.671	10.6851	9.69363	8.55069	7.9444	5.37176	5.42122	9.67434	7.48375	5.53236	4.66523	10.169	10.3004	10.3726	3.92192	3.58669	3.97421	4.11045	3.60984	3.1689	3.64471	2.67293	2.77868	2.65241	3.08177
chr5!166711842!167691162!9645!TENM2	-3.43603	3.40386	1.34e-07	3.02708e-06	18.9925	0.272428	0.378986	17.5422	2.17789	16.1922	19.4487	18.6332	19.1777	0.268942	0.270726	0.433785	0.836823	14.8334	16.8441	1.68087	2.16407	16.4647	18.8779	19.0955	1.10779	1.06174	1.00473	1.46232	0.53262	0.500467	1.38155	0.371647	0.412963	0.399838	0.463242
chr5!167982627!168006614!3387!PANK3	0.563237	5.09544	1.34e-07	3.02708e-06	17.2596	26.0363	29.1229	13.6973	22.9464	18.5051	16.2909	24.7426	25.0353	25.777	24.8674	25.4794	29.3091	18.6372	20.9897	19.2087	22.2926	24.6497	24.9967	21.1689	30.6656	33.5797	30.0303	31.4083	34.8325	35.6342	30.5713	34.2427	35.3838	34.5565	32.2296
chr12!104609556!104744085!4610!TXNRD1	-3.57721	2.52658	1.35e-07	3.03965e-06	8.07359	0.044998	0.461546	6.43183	1.17081	9.7555	6.41351	7.6747	7.88486	0.044422	0.032768	0.442293	0.155498	5.76093	5.95226	1.29865	1.18943	9.29037	5.88756	6.68073	0.352424	0.259946	0.236795	0.274263	0.366359	0.054293	0.543031	0.096193	0.226559	0.121678	0
chr1!152635886!152637135!594!LCE2D	1.27406	2.9467	1.35e-07	3.04123e-06	1.76287	7.68296	3.30649	1.8878	2.33947	2.26918	2.49707	2.40482	2.12908	6.05239	5.55843	1.78317	2.54772	2.5667	2.28124	1.29329	1.95402	2.40741	2.95661	2.60069	5.66336	6.35796	6.41602	6.6058	8.17446	7.49423	7.0683	7.24771	8.58296	6.66938	8.29568
chr16!66836780!66864879!1920!NAE1	-0.434376	7.93147	1.36e-07	3.04588e-06	222.246	328.747	211.863	195.898	183.912	259.993	215.768	204.91	204.724	327.194	306.41	211.358	216.299	171.43	181.015	173.814	185.183	249.903	198.478	187.406	155.081	150.522	153.749	155.012	156.366	180.352	167.764	164.282	179.089	163.113	163.642
chr12!31824070!31882108!2319!AMN1	-3.47586	2.1	1.36e-07	3.04588e-06	5.02596	0.397566	0.494048	3.30614	0.451603	4.52695	4.34936	4.64219	2.4277	0.392478	0.037223	0.479588	0.125937	4.66576	3.29728	0.993809	0.448736	4.04931	3.85545	3.75373	0.239026	0.180081	0.156911	0.065802	0	0.300662	0.051	0.015935	0	0	0.071358
chr15!100106132!100256629!5918!MEF2A	-3.42769	2.16614	1.37e-07	3.07012e-06	3.69272	0.015579	0.442504	3.57372	0.323298	4.44572	5.1422	4.71558	5.08054	0.015379	0.065636	0.398231	0.583218	3.73555	4.36683	0.675906	0.328009	4.31724	5.51896	5.23315	0.174408	0.153404	0.181223	0.18786	0.023782	0.105732	0.219832	0.140498	0.065808	0.088861	0.055924
chr6!12717036!13288075!2881!PHACTR1	-3.18296	2.90418	1.37e-07	3.07012e-06	10.0585	0.128005	0.766942	9.18751	1.72666	10.7517	11.0519	10.1751	13.5373	0.126367	0.232202	0.634199	0.350189	9.73042	8.91132	1.37922	1.97966	12.7564	10.5213	11.9242	0.636906	0.894923	0.937292	0.423725	0.335858	0.08067	0.656825	0.481005	0.466983	0.876158	0.357395
chr17!34181959!34195895!1969!C17orf66	0.312222	7.47954	1.37e-07	3.07012e-06	141.891	132.955	117.731	137.608	106.406	148.219	160.442	138.734	146.567	136.142	133.084	124.305	126.56	137.141	133.018	124.594	106.208	139.841	155.788	145.693	158.881	151.581	169.746	166.433	157.407	173.348	171.097	161.441	180.413	169.657	164.276
chr7!143826205!143827138!933!OR2A14	0.704317	4.48006	1.4e-07	3.136e-06	13.0533	10.1781	14.9696	10.5654	16.9882	11.9742	11.3669	17.9287	18.9113	9.51128	9.48307	11.1256	13.5168	12.8884	14.0828	12.4075	16.4085	15.5313	14.9365	13.6928	22.1048	20.823	19.1513	23.3646	22.7972	25.2742	24.0004	19.0711	19.7894	22.0572	21.2442
chr2!96068447!96078879!1298!FAHD2A	1.03745	4.09565	1.41e-07	3.15113e-06	6.8222	26.9022	12.9668	4.4401	7.47871	5.69143	6.38022	7.94282	9.22467	18.1786	19.6845	2.55009	5.23634	6.8581	7.9229	1.449	5.51946	7.96895	7.59099	8.91667	16.8461	19.206	19.9628	21.564	18.2977	16.0046	17.6463	16.7973	17.8115	19.2579	16.8993
chr11!94695786!94706776!1575!CWC15	-3.34145	2.3732	1.42e-07	3.15328e-06	6.4462	0.014634	0.848666	6.15939	1.07412	6.81351	5.77608	6.0727	5.63373	0.014447	0.054806	0.823826	0.57314	4.80884	5.96103	0.605489	0.991066	5.41737	5.6622	5.77602	0.618924	0.403486	0.194553	0.346018	0.100531	0.181616	0.050061	0.293286	0.236031	0.033389	0
chr11!7020548!7041586!2668!ZNF214	0.584008	6.24575	1.42e-07	3.16258e-06	53.5314	32.6295	55.2421	48.0117	56.494	63.6754	52.4904	55.853	56.3544	32.2546	32.6042	52.1762	51.418	50.4164	51.0251	49.0584	55.6403	66.1314	56.9262	52.3779	72.6583	75.5742	69.901	71.5989	81.0538	84.7722	70.1062	81.4359	76.7013	81.3849	82.2371
chrX!48205862!48216188!1319!SSX3	1.15156	5.98775	1.42e-07	3.16644e-06	16.2921	19.0996	24.2384	19.4943	49.6394	26.3533	19.9417	33.9494	34.8266	17.1301	15.919	12.5274	20.8132	57.2166	61.9888	22.3128	45.7437	69.7294	60.8331	62.3338	73.3687	80.9969	74.863	73.38	80.2816	76.4991	75.723	78.5587	75.6275	90.4105	81.855
chr16!84733554!84813527!3499!USP10	-3.70752	2.62902	1.44e-07	3.19123e-06	8.43812	0.191031	0.420989	5.03823	1.13966	6.63025	8.53471	10.1766	8.94853	0.045521	0.049339	0.408667	0.273162	9.95152	5.91278	0.68137	1.12671	8.50074	9.23666	9.97232	0.398774	0.316539	0.213462	0.242974	0.115643	0.117516	0.428146	0.248191	0.197311	0.110215	0.231213
chr7!128431463!128462187!4363!CCDC136	-1.96136	2.82971	1.45e-07	3.21232e-06	9.33937	1.61654	1.50679	7.31596	3.06966	7.67588	8.78804	9.03445	9.0372	1.50719	1.11287	1.7358	1.71604	7.11286	7.526	3.71578	2.91257	6.55514	8.21259	8.2167	1.52017	1.30673	1.64606	1.81368	0.879038	1.40957	1.64903	0.834281	0.58832	1.25352	1.08727
chr19!21987750!22034870!5944!ZNF43	0.860988	6.61482	1.45e-07	3.22053e-06	27.9802	54.8923	68.8067	25.7753	84.6486	38.8902	28.5847	59.7562	70.9846	53.6118	53.4738	57.8607	68.1837	53.6659	59.1177	69.6168	83.0137	98.1684	70.3084	68.2161	95.4212	109.479	106.225	101.584	121.549	120.444	105.552	118.064	115.044	112.619	118.035
chr18!60382671!60647676!6411!PHLPP1	-4.10518	2.89736	1.48e-07	3.27865e-06	12.0727	0.086285	0.110629	10.8364	0.587449	10.7549	13.7776	11.8221	11.1646	0.085181	0.124544	0.119782	0.256761	10.4101	10.1606	0.656985	0.586841	10.8107	13.2024	11.199	0.429323	0.402164	0.280803	0.227818	0.109767	0.078081	0.298241	0.36026	0.135301	0.112104	0.203627
chr12!86198330!86230318!1796!RASSF9	-4.24897	2.42917	1.5e-07	3.30557e-06	7.68097	0	0.121508	6.08391	0.302769	7.85134	6.77212	7.28502	6.0876	0	0.048062	0.088464	0.354787	7.14717	5.67212	0.324489	0.300847	7.48443	6.37509	6.68998	0.04257	0.192083	0.09597	0.109238	0.078365	0.079634	0.131703	0.020576	0.019713	0.048801	0.020475
chr7!22157907!22396533!6622!RAPGEF5	-3.15142	3.17894	1.5e-07	3.31074e-06	15.6791	0.034807	0.580833	14.2953	2.32967	14.9568	13.0362	15.3877	13.5442	0.096211	0.127093	0.6718	1.2028	14.3526	13.7285	1.53212	2.39345	14.3857	12.7508	13.238	0.929425	0.882892	1.25805	0.974411	0.882034	0.737034	0.991235	0.616644	0.521286	0.383833	0.427598
chr19!17186590!17324104!7623!MYO9B	-2.72898	3.22057	1.52e-07	3.35108e-06	14.0443	0.822418	0.815887	11.2413	3.09375	14.608	13.7144	14.9395	16.6491	0.874576	0.900219	0.896218	0.651296	14.7099	11.202	3.12405	3.2185	12.0371	13.4072	16.4823	1.91314	0.890813	1.81891	2.19335	0.37849	0.260322	2.13587	0.976811	0.30189	0.607074	0.800785
chr8!126010719!126034525!2989!SQLE	-3.48572	2.8038	1.53e-07	3.36974e-06	10.0454	0.100246	0.438063	8.79447	0.848983	11.0309	10.4376	9.66203	9.80659	0.098963	0.036099	0.425241	0.390831	10.9173	8.39504	1.08123	0.843593	11.4423	9.83595	10.2464	0.671446	0.704649	0.7048	0.423001	0	0.191398	0.356114	0.18545	0.272435	0.258042	0.405996
chr12!95611521!95696566!4562!VEZT	-3.62059	2.26035	1.53e-07	3.37349e-06	5.45898	0.005052	0.316914	5.33336	0.335515	5.09101	5.34844	5.46376	5.16433	0.06484	0.009461	0.307638	0.290989	4.81356	5.35187	0.383242	0.333386	5.97663	5.75452	4.76764	0.276526	0.103481	0.193109	0.143353	0.158112	0.015675	0.142587	0.157958	0.069847	0.057637	0.060456
chrX!16141423!16171641!2681!GRPR	0.747834	4.52813	1.55e-07	3.39788e-06	11.0976	6.24151	11.06	16.8666	13.3038	19.8299	19.8432	10.7566	10.2561	6.52658	7.09935	11.1906	10.1307	17.4639	16.1647	14.742	13.4284	19.7975	18.9203	20.8075	23.5839	22.5725	22.5659	22.165	22.9475	24.3728	22.6672	23.6252	22.7998	23.8518	22.1861
chr11!66886739!67025550!7712!KDM2A	-3.2883	2.72696	1.56e-07	3.42534e-06	10.4493	0.173345	0.378476	7.17214	1.31096	9.97917	9.2864	10.5794	10.0271	0.215383	0.59322	0.600884	0.395907	6.87467	7.08165	1.78273	1.30264	9.65141	8.80147	8.46401	0.468427	0.452038	0.690362	0.621864	0.223561	0.204	0.738674	0.345006	0.316769	0.204569	0.221728
chr19!55235983!55248003!1691!KIR3DL3	0.567296	6.9239	1.6e-07	3.51045e-06	108.678	61.7999	77.2058	85.5132	51.987	99.5757	111.091	114.371	119.155	58.9772	59.5326	62.168	68.3451	93.5637	88.247	41.2783	50.1777	108.385	124.642	125.171	110.467	125.112	139.96	135.023	127.613	123.77	119.109	125.504	127.832	127.452	107.363
chr2!153508106!153573975!7528!PRPF40A	-3.19663	2.85931	1.62e-07	3.53683e-06	8.70586	0.159211	0.485564	12.2249	2.41046	11.6038	8.49537	8.2969	10.2993	0.157174	0.298127	0.471352	0.201029	10.306	11.3627	1.97409	2.39781	11.6698	8.08645	10.2767	0.743936	0.569211	0.651268	0.576253	0.537508	0.45122	0.363963	1.06768	0.340972	0.228197	0.275996
chr11!1411128!1483919!5604!BRSK2	-0.878399	4.12992	1.62e-07	3.53749e-06	17.1543	16.6985	11.405	12.6109	7.81655	15.2547	17.257	18.9587	18.6909	18.0683	24.3061	13.9252	10.096	14.3972	12.7205	11.1085	8.61683	16.9309	17.9119	18.8894	6.46678	6.82016	8.97762	10.6273	6.63343	6.84614	8.58601	8.04165	8.90803	9.02738	8.00563
chr1!247002401!247094726!8631!AHCTF1	0.528505	7.96119	1.62e-07	3.54919e-06	146.667	155.825	198.374	119.897	190.132	161.049	129.436	201.881	208.321	148.26	150.413	173.101	200.784	172.468	184.65	153.671	183.664	231.977	190.485	188.706	238.271	233.458	241.013	231.173	266.233	266.278	246.291	266.5	271.052	257.528	273.572
chr3!72798427!72897598!2848!SHQ1	0.508687	6.68669	1.64e-07	3.57825e-06	61.4102	81.5451	81.7398	50.5445	79.9438	66.0584	58.2349	73.7159	69.7027	76.387	78.8253	66.098	79.314	66.1824	67.3502	66.7927	78.052	88.2455	78.0825	69.7225	103.274	86.1558	92.7038	99.1524	109.183	103.35	94.2807	112.056	112.548	102.221	112.373
chr10!29577989!29600158!812!LYZL1	0.869347	4.01704	1.66e-07	3.61391e-06	6.9806	11.2974	12.3627	6.9049	11.31	5.90564	5.54091	9.7138	11.7062	8.63079	9.67369	3.5546	7.87995	7.72243	10.6087	3.3602	8.87227	11.9754	12.2186	10.8713	14.7355	16.4798	9.92945	11.4902	21.8611	16.2486	17.5996	11.8098	17.4843	25.5599	14.0844
chr3!72937384!73024522!1544!GXYLT2	-3.55392	2.23676	1.66e-07	3.62373e-06	5.79422	0.089568	0.212009	4.67851	0.495668	6.04375	4.45106	5.189	5.86574	0.088422	0.111812	0.222954	0.292324	5.71765	4.43516	0.188725	0.492521	4.72346	4.10664	5.32026	0.173312	0.223433	0.210863	0.169423	0.216492	0.069473	0.178732	0.011967	0	0.090825	0.071451
chrX!151282520!151307050!1873!MAGEA10-MAGEA5	0.93738	5.23325	1.68e-07	3.6477e-06	16.9667	8.51566	16.3409	31.4106	24.3333	27.0973	35.7022	15.8501	17.3051	7.92074	9.42459	13.7137	12.2756	27.7679	30.8508	21.5683	23.3241	24.686	33.7311	36.3296	44.1465	43.623	46.5031	44.1686	36.1532	36.2997	36.1081	40.9197	48.4664	46.8133	39.9147
chr3!20026835!20053765!2130!PP2D1	-3.93141	2.44692	1.68e-07	3.6477e-06	7.2674	0.043284	0.294557	6.23179	0.189106	8.22656	6.65029	6.8036	7.74741	0.04273	0.081051	0.285936	0.099718	6.66141	6.08913	0.124367	0.1973	8.28015	6.47836	6.06689	0.278182	0.230157	0.134869	0.081875	0.099115	0.067147	0.111051	0.086746	0.074799	0.156364	0.094955
chr19!15751706!15771570!3133!CYP4F3	0.550259	5.20441	1.68e-07	3.64826e-06	26.3679	33.4808	22.4027	21.7747	22.1004	26.8393	24.1765	29.8476	34.7671	26.2618	33.3236	12.2723	14.4063	25.7994	24.9775	11.8796	18.8877	30.0865	29.2654	26.2505	29.9855	31.1385	40.2282	47.7939	33.1867	33.7413	36.6297	35.7509	33.4553	43.1321	29.7368
chr12!31535156!31743952!9391!DENND5B	-2.84288	2.89373	1.69e-07	3.657e-06	10.8087	0.451602	0.670998	8.60012	2.26468	12.3767	10.8008	10.1627	9.64837	0.445823	0.264261	0.871298	0.975371	10.4008	8.26852	1.62196	2.2503	11.2454	10.169	10.259	1.37792	1.25866	0.705608	1.0794	0.473964	0.559693	0.780823	0.576484	0.431673	0.371454	0.317181
chr17!27281946!27333081!4212!SEZ6	-2.4354	2.52646	1.7e-07	3.68942e-06	6.3828	1.10538	1.06213	6.79193	1.37708	6.4187	6.08047	6.40928	6.31505	1.09124	0.440613	1.11277	0.78162	6.97086	6.80195	1.81758	1.44435	6.09415	5.67495	5.83912	0.644388	0.63799	0.686575	0.84878	0.442745	0.713075	0.940653	0.658013	0.672454	0.445306	0.209535
chr12!27915598!27924209!1095!MANSC4	-4.30126	2.37005	1.71e-07	3.69572e-06	6.77724	0.063148	0.049824	5.88244	0.441419	5.91803	7.90168	6.44704	6.70619	0.062339	0.098538	0.048366	0	5.52448	5.67922	0.846717	0.438617	5.65907	7.16528	5.50879	0.087278	0.149234	0.01749	0.059724	0	0	0.108009	0.151866	0.032333	0.016008	0
chr7!77428108!77586821!6593!PHTF2	-3.54089	2.28766	1.72e-07	3.708e-06	5.37595	0	0.190325	4.36282	0.983619	7.17122	5.86434	5.14341	5.2132	0	0.183296	0.184754	0.273835	4.15874	4.10693	1.33395	0.977375	6.75635	5.42786	4.91309	0.359489	0.236841	0.107478	0.181852	0.1521	0.124735	0.194335	0.165348	0.00537	0.015953	0.100398
chr16!52471917!52581714!3384!TOX3	-3.09358	2.65792	1.74e-07	3.74479e-06	8.59034	0.252012	0.798042	9.3246	1.32123	9.21481	6.63317	8.19775	9.92172	0.248787	0	0.837285	0.808108	6.4456	8.75942	1.00199	1.31284	7.56415	6.44342	8.86199	0.802058	0.525819	0.254672	0.805229	0.041591	0.390945	0.757242	0.447729	0.35049	0.139861	0.320572
chr8!37791799!37797647!1377!GOT1L1	-3.88814	2.98263	1.74e-07	3.75523e-06	14.6305	0.2176	0.118861	9.41234	1.08231	10.8616	12.6567	13.6512	17.8205	0.214815	0.360447	0.173073	0.096405	10.572	8.64572	0.769503	1.07544	13.5869	12.2736	11.6104	0.347019	0.118672	0.778849	0.34828	0.408839	0.259663	0.343557	0.134183	0.424239	0.432821	0.080116
chr13!114747193!114898095!4200!RASA3	-0.728328	6.25511	1.75e-07	3.766e-06	75.9398	126.286	59.2464	57.4835	30.9673	60.3897	75.6403	77.8902	80.0864	134.936	143.562	65.1222	59.4401	71.9394	59.883	39.5649	31.8237	69.4517	73.6865	72.6634	43.2701	36.5601	47.2491	50.683	40.5725	35.2704	48.9692	39.444	45.6552	50.3215	34.0329
chr19!33210678!33281714!1617!TDRD12	-3.26936	2.51186	1.76e-07	3.79036e-06	7.01082	0	0.860362	6.27357	0.809576	8.43192	9.09646	6.42708	8.33832	0	0	0.655043	0.328384	5.6268	5.32733	0.688056	0.829188	6.8685	8.57596	6.24773	0.330975	0.415463	0.615875	0.647099	0.07616	0.187955	0.609511	0	0.142319	0.021681	0.272901
chr2!31395921!31440411!3822!CAPN14	-2.65346	2.46767	1.77e-07	3.80075e-06	6.1407	0.10252	0.442509	6.4274	2.51352	5.71726	5.41378	5.8283	6.66057	0.101208	0.005646	0.450342	0.639087	6.04794	6.50837	2.48822	2.45567	4.87019	5.1918	7.37806	0.605121	0.593827	1.02722	0.376437	0.630618	0.378886	0.355861	0.082184	0.296429	0.24308	0.774531
chr4!184242916!184243579!663!CLDN24	1.0017	3.46276	1.78e-07	3.83065e-06	4.60088	8.41301	5.10187	3.50067	3.43257	4.96525	4.06423	5.65178	5.87634	8.06511	8.03952	4.55314	5.28595	5.48932	4.85409	4.03545	3.32022	6.68629	4.81619	4.99293	10.5515	8.62656	9.53234	8.38429	12.8165	11.568	9.78147	10.3393	10.4665	11.316	13.1175
chr3!98109509!98110475!966!OR5K3	0.546133	5.5786	1.8e-07	3.86272e-06	38.5292	21.7366	30.8648	33.259	32.6072	38.1569	33.4475	40.1403	39.0645	21.6704	20.1054	29.934	31.6345	32.2275	34.3925	29.2324	32.1102	39.2536	34.0469	32.796	41.255	45.0914	43.7349	40.7549	48.9541	53.5224	45.6876	48.3921	47.3162	47.9786	52.5715
chr3!96533424!97467786!4587!EPHA6	-2.41338	4.31158	1.82e-07	3.90133e-06	38.6448	1.82401	4.73375	27.5107	3.99107	46.157	36.0063	36.5575	38.5725	1.82051	1.91946	5.1263	3.24132	27.8072	27.811	3.85196	4.00064	40.2471	34.0953	33.785	2.8502	4.14833	4.09998	4.94722	3.64744	2.97769	3.98787	3.98784	3.45788	2.85084	3.05042
chr8!10622470!10697409!1570!PINX1	-3.37525	2.49737	1.83e-07	3.9044e-06	10.3526	0.029362	0.555996	6.95968	0.667049	6.70313	5.63701	9.94242	6.43121	0.028986	0.192431	0.539722	0.422769	5.45067	6.9664	1.77163	0.662815	5.57125	5.66571	6.68466	0.706116	0.335382	0.548924	0.194387	0.347375	0	0.527317	0.164763	0.033826	0.078156	0
chr6!76017799!76203496!4622!FILIP1	0.314254	7.38891	1.85e-07	3.95306e-06	154.428	135.81	106.954	130.114	100.424	155.066	133.789	147.255	144.979	135.485	129.567	106.694	112.438	121.16	124.181	97.547	100.553	146.744	126.387	124.541	142.291	145.667	142.4	145.416	164.559	164.254	149.065	160.372	160.623	167.559	173.313
chr3!55542335!56502391!6132!ERC2	-2.34988	2.56037	1.86e-07	3.97076e-06	6.42606	0.800622	1.66821	6.76192	1.8064	6.8945	6.11171	6.24245	6.03757	0.749558	0.570112	1.61506	0.94388	6.32411	6.71231	1.82735	1.79494	6.34702	5.89172	7.1819	0.978757	0.722484	0.562173	1.01673	0.731601	0.938789	0.514327	0.331453	0.68419	0.688935	0.53373
chrX!137713733!138287185!3452!FGF13	0.676551	5.57723	1.91e-07	4.06381e-06	22.7838	22.1675	22.5056	40.1445	26.4291	46.3604	44.0351	22.1537	20.9594	22.3782	20.8671	23.6112	23.9272	37.9616	38.7496	28.7769	26.5975	43.179	42.0681	42.4071	43.0338	48.9373	43.3624	46.2632	48.5231	51.5411	44.8878	54.5746	53.0814	55.9189	52.5661
chr10!124320180!124403252!7686!DMBT1	-3.50644	3.63307	1.93e-07	4.11473e-06	24.4611	0.611758	0.276831	15.2207	2.26395	23.803	24.5762	21.7771	23.6942	0.556562	0.28919	0.223941	0.35234	16.7329	17.8947	0.644504	2.24437	24.3823	26.654	24.977	1.57168	0.614206	1.4452	1.27913	1.43288	0.667569	1.22588	0.319729	0.310931	0.451573	0.952108
chr22!39966757!40085740!10002!CACNA1I	-2.19258	2.70623	1.94e-07	4.121e-06	8.92173	0.882596	0.853647	7.33429	2.71228	6.13685	7.93879	8.7181	7.44174	0.980497	1.52323	0.923971	0.772447	6.44638	7.24085	3.15435	2.82512	5.0612	7.93791	8.46045	1.41605	1.24531	1.5318	1.29897	0.796797	0.455793	0.989324	0.805436	0.649546	0.694019	0.457737
chr17!26369687!26523404!3538!NLK	-3.16718	2.31264	1.94e-07	4.121e-06	6.33765	0.312704	0.462609	5.06377	1.26941	6.30074	5.07276	5.79292	4.51431	0.45019	0.176883	0.449069	0.42774	4.58034	4.72596	0.905966	1.19913	6.12339	4.52552	5.12179	0.367366	0.585043	0.351848	0.394332	0.193929	0.045478	0.306427	0.094004	0.070049	0.034682	0.176695
chr11!51515281!51516211!930!OR4C46	1.04813	3.75231	1.94e-07	4.121e-06	2.39879	5.92331	6.13034	1.96286	9.33359	2.22976	2.52526	11.4642	10.0016	5.43158	5.1513	2.98969	5.45272	8.19688	9.8351	5.12712	8.93004	6.58622	11.8455	11.0212	7.80995	10.1913	16.7008	12.4935	15.1147	14.7252	10.0466	17.0664	16.6935	17.4162	13.2068
chr10!44051792!44070066!2508!ZNF239	0.457157	6.23822	1.95e-07	4.12595e-06	52.1086	61.0042	54.5244	48.9847	57.8737	51.3045	48.6337	54.7028	52.7192	59.4614	62.9152	43.8696	51.099	47.0537	52.1094	50.9735	57.0914	54.5944	51.5638	52.8743	69.7258	68.9787	71.3365	72.5595	75.3589	78.1334	69.9416	71.7273	72.5034	74.08	76.2227
chr17!79523912!79604138!4381!NPLOC4	-2.44825	2.79176	1.95e-07	4.12634e-06	8.77619	0.736554	1.58154	8.30973	1.46646	9.06435	10.3432	9.04931	9.58673	0.727128	1.33981	1.73472	1.006	6.29781	7.97008	2.84795	1.42061	6.94166	9.88646	8.69787	1.59245	1.02368	1.23275	1.14444	0.481886	0.730456	1.26881	0.518756	0.408112	0.648194	0.432283
chr19!44830705!44860856!3735!ZNF112	0.598343	7.12434	1.96e-07	4.1392e-06	94.8533	62.5621	95.3617	86.3194	112.206	101.9	90.7627	105.031	105.354	62.0722	61.3825	87.7353	96.987	93.9646	97.8783	97.4497	111.252	114.617	104.844	104.589	135.823	148.599	142.638	133.614	149.815	152.117	139.184	144.813	145.647	148.916	150.146
chr3!46395234!46402413!3581!CCR2	0.555621	5.25119	1.96e-07	4.1396e-06	32.5219	14.4627	23.5459	27.4034	17.8451	32.2401	31.5898	32.8486	33.5903	14.1823	13.6071	22.7089	23.6436	27.1177	28.2383	17.4579	17.6145	34.0962	32.2281	32.9638	36.114	35.7256	36.7197	36.3968	37.3425	38.6163	37.4581	36.8818	36.9965	37.741	38.2881
chr2!152689285!152955593!8362!CACNB4	-2.84155	2.49578	1.98e-07	4.181e-06	6.65063	0.383137	0.593721	6.21232	1.02842	6.43839	7.20166	6.51127	6.85218	0.446262	0.338071	0.627011	1.28273	5.25808	6.07396	1.5903	1.02189	6.78348	6.59804	7.25772	0.738312	0.668777	0.279415	0.719513	0.467067	0.324973	0.43374	0.404364	0.438219	0.012578	0.274855
chr4!57301914!57327534!3519!PAICS	-3.70393	2.2231	1.99e-07	4.19489e-06	3.85546	0.150646	0.069766	4.8095	0.555145	5.03834	4.74188	4.64171	4.88068	0.148718	0	0.060199	0.181073	5.96074	5.9892	0.647386	0.665357	6.27836	4.97125	3.91609	0.076042	0.170269	0.114288	0.235399	0	0.111768	0.246465	0.026253	0.115702	0.009963	0.01045
chr15!65822826!65870693!3208!PTPLAD1	-4.10515	2.36222	1.99e-07	4.19489e-06	7.07474	0.028739	0.059523	4.95873	0.470848	7.8781	5.07057	6.6276	7.56659	0.14895	0.302709	0.156834	0.132418	5.28147	4.98582	0.148635	0.486574	6.47098	4.94839	7.51371	0.137038	0.118857	0.226855	0.190267	0.021936	0.044583	0.012289	0.023039	0.077255	0	0.022926
chr1!23707554!23751261!1586!TCEA3	-2.76811	2.64562	2e-07	4.213e-06	9.28647	0.363318	0.584786	4.94924	2.4381	7.56709	8.71313	8.71954	6.95795	0.358668	0.476225	0.584366	0.719826	6.79111	5.3094	1.55333	2.48572	7.99456	8.0533	9.78669	0.843611	0.377791	0.978095	1.20954	0	0.270534	1.41685	0.326202	0.357172	0.243155	0.197083
chr3!14186647!14220172!3720!XPC	-2.62836	2.98761	2.01e-07	4.23113e-06	11.737	1.04092	1.18794	9.91246	2.18181	10.445	11.1311	12.5105	13.5822	1.03983	0.591704	1.09622	0.813625	9.94203	9.705	2.79855	2.16796	9.86011	10.9687	10.4411	1.60309	2.18175	1.16864	0.773518	0.70466	0.408498	0.630559	1.08776	0.808978	0.409958	0.553578
chrX!17393542!17754113!9131!NHS	0.759872	4.93963	2.03e-07	4.26087e-06	12.8816	11.869	12.9865	22.945	22.8902	23.9111	25.9068	12.8486	13.2807	12.0585	12.5872	13.4474	13.6398	21.5986	22.088	22.2893	23.0298	22.1916	25.1586	24.8968	29.551	30.4636	30.1291	30.3818	29.6907	32.991	30.7666	32.8057	33.5939	34.1562	33.7287
chr1!47603106!47614526!1668!CYP4A22	0.856462	5.46799	2.04e-07	4.26891e-06	17.4552	25.2598	28.1289	12.742	38.8185	19.363	19.3707	37.1973	41.3341	18.6888	19.7556	10.0015	15.6625	27.2591	30.2903	18.47	34.7089	39.9795	41.7191	37.3546	50.2024	47.8305	48.9462	45.9769	47.3784	50.7503	41.2549	48.7846	57.989	51.3161	44.7762
chr11!56236963!56238014!1051!OR5M3	0.965435	4.02573	2.04e-07	4.28217e-06	4.13695	11.4696	9.60329	2.9527	12.4748	2.8116	2.70496	12.2914	12.6153	10.262	9.54767	7.07984	9.49834	8.49325	9.87698	6.17515	10.6057	10.1592	9.48348	9.21573	6.03786	11.3502	18.5865	14.9338	21.4429	21.9603	15.6417	19.8658	17.7866	18.8635	18.1768
chr4!91048683!92523370!8080!CCSER1	-3.50716	2.55263	2.05e-07	4.29627e-06	8.37875	0.114103	0.553673	8.20103	0.83251	7.50681	6.75544	8.18871	8.34348	0.112643	0.299126	0.537468	0.157722	6.43374	7.67551	0.452431	0.795027	7.796	6.54039	7.44426	0.406878	0.271903	0.424269	0.356125	0.237329	0.183646	0.400087	0.105191	0.131453	0.091117	0.218456
chr22!28374001!29075853!11795!TTC28	-2.13457	2.66949	2.06e-07	4.29627e-06	7.58866	0.728888	1.14248	6.99541	2.51854	6.75989	6.8766	7.12429	7.33256	0.777433	0.891001	1.23926	0.963404	7.3011	7.05101	3.54849	2.4754	6.85602	7.03097	6.74609	0.941512	1.40852	1.27784	1.44342	0.736827	0.638114	1.00939	0.958705	0.666371	0.683633	0.551835
chr3!48348335!48369831!440!SPINK8	-4.01554	2.47291	2.09e-07	4.36091e-06	5.17365	0.419071	0.18599	6.22317	0.091544	14.0209	5.6184	4.65803	7.74197	0.310281	0.09809	0.180546	0.422384	6.37122	6.21435	0.301024	0.090963	10.1292	5.13182	7.13333	0	0.412656	0	0.148631	0.119951	0	0.447991	0.209966	0	0	0
chr8!42995591!43057970!5214!HGSNAT	-3.77072	2.4246	2.1e-07	4.37186e-06	7.51816	0.141458	0.303444	6.24693	0.548494	7.67586	6.34382	7.20255	6.32596	0.139648	0.273162	0.233618	0.178221	6.54619	6.37191	0.563944	0.552688	6.55487	5.85732	5.74692	0.135637	0.215904	0.385672	0.150512	0.118096	0.075434	0.155001	0.219711	0.115435	0.057153	0.042317
chr3!97705526!97754148!1521!GABRR3	-3.43219	2.98326	2.11e-07	4.38382e-06	12.8413	0.272768	1.07608	10.2701	1.24467	13.0031	13.0512	12.563	14.6179	0.269277	0	1.11422	0.331655	8.00288	9.94307	0.330909	1.23676	14.9644	12.4762	10.3661	0.452398	0.489435	0.541425	0.20065	0.913765	0.858041	0.259193	0.765319	0.116386	0.207447	0.664871
chr2!39146503!39202590!4304!ARHGEF33	-4.01018	2.52167	2.11e-07	4.38382e-06	7.58449	0.069618	0.228166	7.67678	0.444535	9.35901	7.02457	6.811	8.15161	0.074014	0.105292	0.153811	0.197397	7.10181	7.16254	0.94168	0.441713	7.01601	6.53931	8.12423	0.306425	0.042186	0.284778	0.243113	0.057226	0.078922	0.201513	0.197477	0.074034	0.008146	0.029904
chr2!79252811!79255630!955!REG3G	0.736329	4.31902	2.11e-07	4.38588e-06	13.0387	7.98867	10.94	12.015	11.6199	10.1512	13.4606	14.8277	17.2582	7.14783	6.84678	8.56791	10.759	11.8447	12.5675	8.37699	9.86974	14.6993	16.4553	17.7936	17.3726	20.7806	16.8251	12.2121	23.9668	16.9792	16.2646	24.8617	22.7813	27.129	15.8068
chrX!47834249!47863394!3604!ZNF182	0.759761	6.94622	2.12e-07	4.40075e-06	56.9607	54.7379	56.6612	95.5568	93.8868	118.521	96.977	55.3002	52.891	54.492	53.5962	53.7391	57.7924	92.5084	93.4127	85.2403	93.7017	116.621	94.7321	97.6887	121.636	126.957	121.827	118.135	141.265	141.058	134.404	149.21	139.291	146.396	152.461
chr6!26123694!26124132!438!HIST1H2BC	0.561706	4.97742	2.13e-07	4.4146e-06	24.739	23.5225	16.691	20.4218	18.8063	22.1926	23.9873	24.4836	25.2414	21.0396	20.5944	11.9705	14.7903	21.7835	21.159	15.4828	16.9964	21.7657	24.6827	24.6888	25.616	29.4738	34.0177	32.9973	31.4503	29.5106	31.9526	27.842	30.4335	32.217	28.2517
chr11!65306029!65325699!4702!LTBP3	-0.691924	5.80792	2.15e-07	4.459e-06	50.108	82.5338	55.7406	37.7638	21.3562	41.1527	54.3683	54.2788	59.3936	86.8636	94.9657	61.3683	54.5791	44.3908	40.3514	28.9408	23.0379	47.6668	55.9531	56.1497	32.7805	29.5406	35.2398	37.0335	28.6043	30.9915	31.3826	29.8453	32.6149	35.2747	25.5036
chrX!49296814!49304080!465!GAGE12B	-3.36664	2.86919	2.16e-07	4.47427e-06	5.82564	0.892215	1.64258	14.413	0.173245	15.4968	11.8554	5.43159	6.4484	1.07653	0.696122	1.08198	1.14193	11.1583	13.2696	0	0.172145	13.4287	8.73084	9.33374	0.452155	0.585705	0.082371	0.09376	0.567512	0.307575	0.466296	0.516561	0.266487	0.527762	1.18624
chr1!12916940!12921764!1642!PRAMEF2	1.19009	5.21504	2.17e-07	4.49406e-06	19.922	19.3852	27.0293	18.1689	7.96023	19.2434	14.6188	29.6667	29.6032	16.0469	15.8366	13.7561	20.826	31.9738	30.7995	5.27544	7.11751	31.715	22.9887	20.2946	49.9963	45.3479	66.6448	26.6847	0.428572	53.2741	56.2777	33.3981	38.6713	58.2351	65.1821
chr16!1883983!1922179!1884!MEIOB	-0.577819	6.79382	2.18e-07	4.49467e-06	88.7605	162.039	108.868	79.646	82.4511	115.86	90.3549	82.7985	83.1294	163.094	160.428	111.95	113.358	78.1184	74.1593	82.2404	82.4907	114.157	85.373	90.6906	62.6576	64.3007	57.9725	67.8389	70.9131	71.4069	75.9692	71.2992	73.7974	60.5429	70.6873
chr3!133875977!133969586!2940!RYK	-3.20118	2.62619	2.19e-07	4.51185e-06	6.6821	0.282231	0.538148	7.59279	0.931635	9.13405	8.00489	7.15429	8.84607	0.278619	0.249562	0.414315	0.46959	9.30096	6.86418	0.982118	0.925721	8.8443	7.80441	8.34876	0.331566	0.358197	0.703519	0.578345	0.72406	0.218912	0.509551	0.20111	0.385357	0	0.200127
chr12!77157853!77247474!4771!ZDHHC17	-4.24585	2.67505	2.2e-07	4.524e-06	9.17051	0.009662	0.02287	8.08414	0.599423	9.70881	9.81896	9.01254	9.99164	0.009538	0	0.022201	0.244853	8.21578	7.5671	0.366453	0.595617	10.2357	9.30299	9.13813	0.184288	0.194089	0.184649	0.219317	0.040562	0.078691	0.082631	0.154911	0.196651	0.102875	0.1002
chr17!35732984!35749662!1862!C17orf78	-3.60408	2.20234	2.2e-07	4.524e-06	4.97582	0	0.219752	4.34167	0.443464	4.73315	6.54535	4.64747	4.78728	0	0	0.21332	0.327952	3.93556	4.14554	0.355668	0.440649	4.68476	6.05113	5.00425	0.133448	0.165772	0.215993	0.105366	0.066139	0.105615	0.127035	0.069462	0	0	0.217243
chr12!49412757!49449107!19419!KMT2D	-2.0566	3.63437	2.2e-07	4.52906e-06	16.8688	1.88009	2.92606	19.8953	5.0715	13.69	19.9077	17.8676	18.4148	1.8818	2.17587	3.22905	2.79321	17.2954	19.5147	7.98974	5.1506	14.9157	18.985	19.9422	4.0021	3.88121	3.721	4.36791	1.32905	1.39476	3.91918	1.92867	1.22975	1.47589	1.51684
chr15!43036541!43213007!5625!TTBK2	0.286845	7.92698	2.2e-07	4.52906e-06	207.912	189.591	206.623	180.238	140.176	217.653	190.125	199.214	192.289	188.35	183.979	210.047	211.106	178.583	171.482	140.231	139.767	199.883	182.927	187.086	231.191	214.98	221.379	205.42	218.205	240.135	226.906	224.562	228.334	232.573	228.077
chr8!7679529!7681360!237!DEFB105B	-3.38921	2.54014	2.22e-07	4.5501e-06	11.7182	0.486263	2.64728	4.29132	0.084978	11.484	6.78001	10.7443	6.11079	0.48004	0.273162	2.12288	0.560124	4.56535	5.30915	0.223546	0.084438	7.44165	5.87044	4.55239	0	0	0	0.275939	0	0	0.748542	0.233886	0.448161	0.443778	0.930972
chrX!48045655!48056199!1384!SSX5	1.04028	6.32163	2.22e-07	4.55693e-06	22.3693	25.98	28.7765	36.8183	61.9327	42.7771	42.4401	38.3981	46.2787	23.0334	24.5891	15.2682	24.2862	67.8731	72.6448	40.6157	58.8356	80.0761	85.0525	76.1315	89.6306	100.44	94.1239	92.1581	91.7778	83.6537	105.166	100.168	98.1176	109.216	91.4286
chr14!64693750!64761128!3265!ESR2	0.346193	6.37903	2.22e-07	4.55693e-06	71.5203	65.7017	63.2962	65.0154	39.0088	65.1716	69.7942	69.2024	67.3852	66.4707	66.0744	65.4501	66.5577	55.2819	62.5651	39.5121	39.6315	63.6385	66.629	65.1811	74.3888	71.0982	80.4591	77.0481	81.2612	80.0422	76.7092	75.0285	80.9645	80.2319	75.3601
chr9!140772240!141019076!9790!CACNA1B	-2.5562	3.36673	2.23e-07	4.56922e-06	14.2886	0.374338	1.25665	15.7321	3.57743	14.144	17.1077	13.4047	16.1142	0.369548	1.07127	1.32265	1.30444	16.2414	16.3945	4.77851	3.90222	13.3043	16.6995	17.5753	2.38581	1.7211	2.05011	2.20218	1.04767	1.06463	1.85639	0.751159	0.904103	1.18891	0.92403
chr17!17149937!17184617!1988!COPS3	-0.341831	7.11887	2.24e-07	4.56922e-06	143.088	119.418	103.118	119.384	100.597	149.984	132.023	139.033	142.765	120.362	117.744	109.663	119.381	121.308	114.427	97.779	101.912	147.652	127.441	128.438	90.4253	88.3092	86.3352	100.563	96.805	100.576	102.108	96.4001	103.32	98.1038	92.8954
chr2!191371618!191399468!3637!TMEM194B	-2.8117	2.21481	2.24e-07	4.57256e-06	4.35628	0.297855	0.53252	4.63912	1.55603	5.80852	3.81996	4.18943	4.15587	0.294043	0.326337	0.647987	0.408797	3.54966	4.1449	1.68249	1.48012	4.88857	3.61844	4.38233	0.325834	0.429335	0.389662	0.287698	0.062883	0.378496	0.514875	0.335299	0.034071	0.130132	0.181996
chr19!53935226!53961515!4212!ZNF761	0.765937	4.65566	2.24e-07	4.57256e-06	6.96649	22.8792	16.1715	6.48855	19.26	7.95106	6.89628	14.2636	14.0539	22.1813	21.7489	12.8126	15.3929	13.9359	14.8161	14.4903	18.6008	18.1297	18.097	16.5976	23.0709	26.6964	25.1668	25.2046	26.5773	24.6605	24.1528	22.2321	23.6872	33.2606	26.9427
chr1!247751661!247752615!954!OR2G2	0.530235	5.3159	2.26e-07	4.60137e-06	38.0594	16.284	24.3334	27.1441	20.4986	32.1702	32.4171	36.4353	38.1447	16.6957	15.8795	24.9257	25.5202	27.0652	26.3788	21.02	20.6832	31.3532	31.128	32.643	33.7798	36.6753	37.1384	36.1948	40.0173	39.7847	35.6214	39.8011	42.3446	42.1143	40.4739
chr17!39738530!39743147!1636!KRT14	0.714697	4.39342	2.26e-07	4.60485e-06	11.1872	26.4442	14.0394	6.31229	13.7137	9.36387	11.1063	14.0968	15.5977	17.1767	21.3687	4.2407	8.39015	11.0628	9.90972	5.81293	11.4004	13.5483	13.8159	14.6136	18.5764	19.0558	22.6047	21.2528	21.9158	19.3203	21.4466	20.2502	20.559	21.7723	19.9938
chr1!145883867!145924049!1569!GPR89C	-3.31411	2.30831	2.27e-07	4.62018e-06	6.06461	0.734509	0.521578	5.73418	0.102688	7.6656	5.2152	5.1723	7.21535	0.638096	0.522646	1.09701	0.812233	4.07493	5.32067	0.084417	0.127546	6.10645	3.35798	3.46949	0.097457	0.023145	0.012206	0.180618	0.392448	0.136733	0.4774	0.247302	0.293347	0.268134	0.082031
chr11!56756388!56757318!930!OR5AK2	0.868889	4.8434	2.27e-07	4.62018e-06	10.8925	14.1019	15.7218	7.17847	21.0709	10.2012	7.15048	28.1374	27.965	13.3832	11.8805	10.9622	13.0751	18.0596	17.2504	13.9002	20.3347	25.4479	25.1134	23.7035	31.3837	31.6867	29.8802	21.1194	33.4832	32.9106	21.8311	39.3381	33.2347	30.4029	32.1471
chr16!12070601!12668146!8164!SNX29	0.645477	4.58829	2.28e-07	4.63083e-06	12.4751	21.2646	15.5772	9.75531	14.646	13.078	12.203	15.1768	18.704	16.0481	18.2307	7.2363	10.2505	15.193	17.413	8.99769	12.9818	20.0324	21.1235	20.3129	23.0846	23.2009	27.2233	23.1796	25.3786	22.2049	18.6372	20.7266	23.0538	26.9423	22.9068
chr9!80850990!80881983!2750!CEP78	-3.90853	2.72322	2.32e-07	4.69663e-06	10.041	0.092196	0.158711	8.74326	0.622502	10.5852	8.74673	9.30478	10.4215	0.091016	0.086319	0.154066	0.260672	8.17304	8.42952	1.233	0.61855	11.102	8.40997	9.48733	0.236316	0.50179	0.292493	0.190247	0.019192	0.006501	0.573428	0.174692	0.296112	0.076491	0.106977
chr19!58211809!58220579!2747!ZNF154	0.459845	5.6578	2.34e-07	4.74689e-06	35.6253	41.2061	34.8454	28.9735	36.2912	35.3854	32.1274	37.4331	37.7738	40.6704	42.3033	30.9915	31.2278	30.9733	31.861	33.0379	35.7621	37.5678	34.673	35.0629	44.9213	48.5615	46.7733	44.8204	47.0403	46.6502	48.4645	51.1598	46.0441	51.3817	51.4051
chr20!18364010!18447829!3500!DZANK1	-3.4997	3.02918	2.37e-07	4.8001e-06	13.7105	0	0.163671	11.3849	2.19811	14.3158	11.8378	13.4092	12.2213	0	0.413099	0.181578	0.546169	11.7824	11.0271	0.953645	2.18416	12.9858	11.0456	13.9348	1.10314	0.420202	1.37343	0.996533	0.206088	0	0.473078	0.24284	0.338873	0.200334	0.147094
chr20!19867164!19983103!4507!RIN2	-3.45603	2.34767	2.38e-07	4.81184e-06	6.39434	0.010228	0.496303	5.43895	0.384295	6.05033	6.17613	6.1781	6.21851	0.03534	0	0.470027	0.265086	4.98142	5.3098	0.828735	0.372975	6.47262	5.87535	5.72896	0.364719	0.277973	0.327192	0.154775	0.121007	0.055533	0.244919	0.10659	0.109977	0.124459	0.163183
chr4!147628178!147867034!1786!TTC29	-3.91872	2.76945	2.38e-07	4.81184e-06	11.0379	0.116148	0.152735	11.1116	0.913393	11.1173	9.63371	10.8612	7.56073	0.114661	0.096662	0.133438	0.104059	7.88939	10.2155	0.430131	1.01964	11.2495	9.74389	8.64956	0.256849	0.447313	0.49326	0.134261	0.187158	0.11011	0.375249	0.134491	0.138764	0.029444	0.329437
chrX!9431334!9687780!6018!TBL1X	0.667653	4.90445	2.4e-07	4.83942e-06	11.6657	18.6099	13.39	20.657	20.5882	20.4852	23.6981	13.3062	13.3987	17.3358	17.4524	11.0356	11.0999	25.841	24.9855	16.7841	19.3801	24.3958	26.2418	26.6804	27.0573	29.2236	30.2895	30.1667	29.8944	28.5486	27.6906	30.4695	30.3746	33.9021	30.2748
chr6!46820241!46922675!6022!GPR116	0.416551	7.0449	2.46e-07	4.96246e-06	101.051	88.192	109.907	86.4663	95.8896	101.773	88.2558	109.356	110.004	79.8389	82.3343	91.2953	99.4232	92.1067	93.5592	77.8428	92.0076	111.133	101.065	100.547	112.81	132.974	121.253	120.547	128.064	132.282	123.026	135.58	136.66	137.608	119.63
chr1!152551859!152552980!610!LCE3D	0.733192	4.22656	2.47e-07	4.97e-06	11.3447	20.6684	11.2692	10.0892	8.81527	11.3882	11.5905	10.996	12.0716	14.4357	18.1836	5.90376	6.09341	10.1184	10.3137	5.38488	8.7265	8.79101	12.1892	12.381	16.5444	17.4723	19.2455	20.2625	17.8524	13.5989	19.1946	17.2957	21.8813	19.4833	17.603
chr7!16566504!16621114!937!LRRC72	-3.73339	2.34061	2.47e-07	4.97e-06	6.26801	0.073796	0	6.34556	0.322408	6.80529	5.32939	5.85499	5.94306	0.072851	0.207276	0	0.22668	4.54022	5.93961	0.424068	0.320361	7.57988	4.91701	6.51621	0.183591	0.058133	0.102195	0.535091	0	0	0.315554	0.059158	0	0.187078	0
chr4!100197522!100212185!1500!ADH1A	0.731677	6.69304	2.49e-07	4.99874e-06	46.8029	58.1139	71.9244	38.0739	96.4291	45.5863	40.2952	79.6213	89.86	54.1088	51.4894	55.061	63.4011	78.6245	71.318	53.669	90.5872	85.4666	77.5932	80.1014	109.382	108.772	108.358	101.221	114.26	116.325	104.839	117.403	118.924	118.299	116.608
chr1!162824086!162838605!1552!C1orf110	-3.47173	2.39187	2.51e-07	5.04243e-06	8.28717	0.014851	0.263646	5.02406	0.648832	6.91448	6.72181	7.68336	5.2835	0.014661	0.027809	0.255929	0.290817	5.38713	4.70853	0.63153	0.644713	5.80478	6.49561	6.60419	0.541887	0.23398	0.530611	0.056183	0.136027	0.069115	0.050803	0.095242	0.239529	0.180714	0.059235
chr16!88781745!88851372!7833!PIEZO1	-1.39464	3.09381	2.52e-07	5.0552e-06	10.4971	3.43982	3.65316	7.58404	6.38157	4.99358	8.67901	9.88735	6.841	3.55848	5.42181	4.12769	2.69464	5.82666	7.73837	8.86725	6.3896	7.25073	8.69754	8.88109	3.7847	1.7779	3.88015	4.21623	1.14995	1.54745	3.01223	1.92955	1.41926	2.2043	1.41075
chr15!83328032!83378660!3787!AP3B2	-2.06425	2.97905	2.54e-07	5.08015e-06	9.64181	1.13814	1.93766	9.17931	3.66951	8.4327	11.0974	9.84552	10.4764	1.32786	0.689504	1.86696	1.60547	10.1947	9.4119	3.32963	3.65678	7.68433	10.6241	10.5802	2.74569	1.6637	1.79022	2.99328	0.803688	1.35488	1.25963	0.36105	0.990995	0.773009	0.582626
chr21!46047039!46048295!1256!KRTAP10-9	1.04287	3.81951	2.55e-07	5.10438e-06	9.044	22.5351	7.84041	5.10764	8.06552	5.34516	10.7269	4.46683	4.01139	11.5038	14.9306	2.48778	4.33338	3.44582	3.37146	2.84727	6.43695	3.39664	6.73711	5.46643	12.2809	14.8175	13.5706	13.3294	13.3487	15.942	12.4767	15.2112	15.7573	17.7526	15.737
chr12!16341418!16430619!2923!SLC15A5	-3.55762	2.28021	2.56e-07	5.10438e-06	5.87208	0	0.205312	5.21918	0.571878	5.27642	5.23513	5.26944	5.42923	0	0.13289	0.199303	0.554069	4.83737	5.265	1.18721	0.568248	6.08269	4.9783	5.1508	0.039235	0.316798	0.196558	0.231192	0.084263	0.250766	0.067436	0.044249	0.163518	0.11994	0.069194
chrX!149100414!149106716!1340!CXorf40B	1.20477	3.00565	2.56e-07	5.11155e-06	1.80074	6.03743	3.52178	2.64673	1.35267	3.0757	2.34296	2.48738	2.81614	5.34887	4.1066	3.10252	1.98133	4.71627	3.53933	1.28497	1.25448	4.10859	3.96589	4.1356	6.63278	8.92938	6.01695	6.32826	8.25814	8.3919	7.105	8.42496	7.13378	7.45647	6.84699
chr4!2073644!2230958!2899!POLN	-0.33758	7.13859	2.57e-07	5.11869e-06	145.285	142.618	102.367	123.473	77.4537	157.842	144.719	138.197	139.542	145.283	156.455	101.673	111.411	123.556	116.472	85.1541	77.1552	145.689	141.254	137.322	97.224	89.4315	92.0573	102.559	100.338	99.6076	100.258	99.2493	107.747	97.6595	91.832
chr19!37001588!37019248!5582!ZNF260	0.457208	5.84471	2.57e-07	5.12675e-06	41.3113	53.8647	36.6027	35.389	41.0155	46.2231	37.6218	40.2773	42.7583	52.625	49.3683	33.8236	36.7855	35.2692	35.4596	31.9049	40.7014	42.5731	37.673	36.465	51.5888	52.6068	48.4239	50.6004	58.1239	57.5536	51.7332	57.0496	53.7445	60.3726	62.5846
chr19!19627018!19639013!542!NDUFA13	-0.903213	4.48177	2.6e-07	5.17816e-06	22.5541	24.6649	12.0791	21.2666	5.53658	21.1863	23.8088	23.2233	24.9894	25.0209	39.6558	13.4843	14.3526	18.5564	20.8045	9.43284	5.75988	26.076	23.6076	28.864	9.83903	9.48043	12.8618	12.9106	9.25086	10.918	9.31027	7.8067	12.9012	12.6133	8.07386
chr1!16888921!16940100!5947!NBPF1	0.734399	8.13757	2.62e-07	5.2108e-06	187.337	154.769	322.567	129.89	140.43	136.692	157.459	263.29	276.321	129.361	126.235	137.348	211.716	227.163	234.915	64.5527	120.892	222.877	267.411	266.022	276.326	361.336	330.374	300.709	265.517	296.353	327.073	342.829	373.276	222.911	311.096
chr10!43084554!43133992!5958!ZNF33B	0.909217	5.90108	2.63e-07	5.22541e-06	17.7398	32.5501	36.7651	14.6979	56.0486	17.3894	14.6052	41.3214	44.5654	30.2965	30.124	26.9335	33.3143	39.8824	44.3783	33.764	53.8017	52.7111	44.2074	41.1726	61.8713	66.3009	64.7989	56.4626	71.4286	66.5512	60.9081	74.4321	69.9032	77.3547	77.2562
chr6!88054570!88075181!1304!C6orf163	-3.58615	2.22622	2.64e-07	5.22541e-06	5.23713	0	0.062757	4.81964	0.278003	6.16219	4.9859	5.04859	5.34978	0	0	0.040614	0.325765	3.80929	4.58342	0.711008	0.276238	5.92179	5.24726	4.88912	0.087947	0	0.514031	0.033434	0.161898	0.10968	0.136046	0.028339	0.040726	0.120984	0.084601
chr19!52494586!52511483!4092!ZNF615	0.436289	7.17119	2.64e-07	5.22541e-06	110.354	101.822	119.08	93.7267	105.857	127.616	97.2709	106.649	98.8196	99.5233	95.8328	111.007	112.688	91.8724	92.2129	94.4504	104.265	119.825	95.4295	93.8287	125.552	139.855	128.148	129.697	144.72	148.357	135.939	146.669	147.273	143.644	152.93
chr17!36283966!36294915!2115!TBC1D3C	-2.65094	4.00001	2.64e-07	5.227e-06	40.9753	3.05139	4.03697	25.0793	0.533251	35.3334	25.1184	34.4354	33.0033	2.8402	3.23442	3.1676	2.18424	22.3351	22.2296	0.300597	0.454171	32.3751	19.9072	20.7065	2.25932	2.21488	1.24054	1.89647	1.23108	2.28227	1.19295	3.27606	3.67439	3.37324	3.63387
chr11!112831968!113149158!8526!NCAM1	-2.91627	2.51826	2.66e-07	5.2485e-06	6.77101	0.259523	0.553505	6.00413	1.36769	6.59121	6.7355	6.67255	7.56013	0.256202	0.45559	0.574574	0.713104	8.16227	5.784	1.33911	1.4036	6.01845	7.27634	7.03471	0.387836	0.717671	0.51214	0.618742	0.503479	0.266301	0.839234	0.277393	0.128729	0.16859	0.202715
chr2!99061320!99207496!6998!INPP4A	-3.47005	2.69725	2.66e-07	5.2485e-06	10.9526	0.177856	0.237781	9.75225	1.00152	8.0415	7.74694	10.4873	8.59584	0.214598	0.08326	0.287581	0.497004	8.60919	9.35326	1.09398	0.995162	7.84002	7.40823	8.95967	0.382386	0.747239	0.342086	0.513984	0.261454	0.16861	0.464763	0.150499	0.217548	0.195382	0.218076
chrX!49216658!49304144!517!GAGE2E	-3.17396	2.98969	2.66e-07	5.25382e-06	9.95102	1.11455	1.74118	14.527	0	16.9464	13.4842	10.0909	7.73309	0.748194	1.08525	2.15119	1.38655	12.2715	12.3562	0.153715	0	14.844	8.24974	8.4898	0.221824	0.842872	0.444519	0.421647	0.680575	0.587858	0.152508	0.607561	0.376646	0.881548	1.60039
chr9!34252377!34329198!6227!KIF24	-2.80769	2.97264	2.72e-07	5.36534e-06	11.6215	0.755094	0.162085	10.0803	2.52272	11.6097	11.5208	11.8223	11.1506	0.745431	0.627259	0.157341	0.737615	11.6102	10.0839	2.24615	2.50671	10.4833	11.2887	10.6597	1.56238	1.33837	0.738128	1.07823	0.361633	0.321554	1.25354	0.554874	0.579939	0.515152	0.608264
chr2!42721708!42984087!6724!MTA3	-3.43703	2.45099	2.74e-07	5.38777e-06	6.87932	0.017139	0.527396	6.43806	0.697883	8.19571	6.46701	7.00753	5.89127	0.01692	0.388333	0.578908	0.394852	6.00504	6.27968	0.650041	0.693452	7.3797	6.27528	6.19585	0.466191	0.297034	0.404445	0.363103	0.266876	0.087741	0.21107	0.170371	0.036858	0.19813	0.051955
chr11!50003008!50004071!1063!OR4C12	0.906107	3.73287	2.74e-07	5.38777e-06	2.37706	9.41036	7.90385	2.15886	10.5341	2.14586	2.09303	8.86132	8.27049	7.87718	6.96318	3.86116	6.41893	8.42051	7.48915	4.98403	9.35646	9.25982	10.1059	9.13476	11.1662	11.7345	12.8997	10.3356	12.694	12.0419	12.4055	14.6182	12.8063	14.7919	15.9478
chr10!73156690!73575704!12988!CDH23	-2.39573	3.81561	2.76e-07	5.42438e-06	26.1993	1.00089	1.81255	20.6528	5.80716	17.4489	25.6441	26.6431	23.2988	1.03713	2.24803	1.87571	1.48408	21.4875	22.2524	5.08673	6.00141	18.4384	24.6397	23.6335	3.33182	3.16501	3.00069	3.83348	1.58753	1.80733	3.24328	2.08983	1.93543	1.51026	1.38877
chr11!118307204!118397539!16594!KMT2A	0.284463	8.30979	2.78e-07	5.45774e-06	264.3	242.822	272.228	223.331	193.547	264.16	263.339	255.222	254.594	244.105	240.227	277.285	278.791	212.851	214.579	197.958	194.781	251.322	251.332	252.691	290.48	283.155	291.59	291.225	304.403	309.393	290.127	288.715	293.565	297.959	285.772
chr3!128689781!128712986!1712!KIAA1257	-3.27235	2.29374	2.8e-07	5.48445e-06	6.39574	0.242336	0.541747	4.37173	0.435263	5.6475	5.47269	6.21555	5.13524	0.239235	0.10084	0.52589	0.217113	5.61621	3.97166	0.696295	0.4325	6.52913	5.00926	4.84115	0.279115	0.381803	0.223731	0.356528	0.154143	0	0.138165	0.172682	0.082721	0.11263	0.343677
chr8!7669241!7673238!389!DEFB107A	-3.2037	2.07825	2.82e-07	5.53343e-06	5.7349	0.35551	0.841497	3.68713	0.103546	5.39742	3.24105	4.78975	4.45714	0.35096	0.610225	1.49759	0.887271	1.83324	1.80392	0.34049	0.360111	3.36976	2.5212	3.59303	0.098272	0	0.098464	0.056039	0	0.27575	0.101345	0.189995	0.091015	0.090125	0.472666
chr19!15904858!15905806!948!OR10H5	1.06198	3.31055	2.83e-07	5.54081e-06	5.18675	6.29711	7.51023	3.13597	4.78001	3.36316	4.25055	4.34575	4.51854	4.41637	5.9185	3.51951	4.42498	4.09844	4.77313	2.23545	3.67307	4.14822	4.85995	4.44893	9.75853	8.94436	8.20195	11.2445	10.5965	8.63717	5.98833	11.0121	11.2414	8.65368	9.27093
chr8!52232136!52722005!4807!PXDNL	-2.58557	2.47636	2.9e-07	5.66226e-06	6.81454	0.388383	0.913635	5.69084	1.55856	4.65358	7.41064	6.78308	5.70312	0.383413	0.637472	0.936472	0.66278	6.08756	5.41133	2.37513	1.54866	4.35813	7.69602	6.07027	0.850917	0.177527	0.633464	1.27883	0.505058	0.319844	0.578185	0.311345	0.397723	0.393834	0.279224
chrX!118672111!118699397!2433!CXorf56	0.65206	4.80698	2.9e-07	5.67043e-06	13.2673	11.6902	13.1067	18.7466	17.3667	25.3456	22.2722	14.1164	13.9759	12.0082	10.2888	14.225	15.2555	19.1025	21.8304	17.7254	16.9604	25.5869	24.4674	24.9441	28.2033	25.8062	26.5584	26.9331	27.4269	26.2252	29.9603	25.7524	29.1256	29.5108	27.1002
chr9!132649465!132805473!5425!FNBP1	-2.62759	2.93426	2.94e-07	5.73391e-06	11.1869	0.106216	1.02075	8.11424	2.54299	9.90491	12.4493	11.0476	11.1973	0.318764	1.04617	1.0592	0.807508	9.27419	7.31053	2.59286	2.58587	8.82605	11.9821	12.8458	1.63128	0.910353	0.826067	1.52293	0.525354	0.250454	1.6387	0.350807	0.832092	0.426518	0.850702
chr4!16162127!16228161!4588!TAPT1	-2.70129	2.42384	2.94e-07	5.74e-06	6.11772	0.140664	0.99292	5.13831	1.56272	7.85877	4.46141	6.01488	5.92644	0.138864	0.211659	0.952315	0.636549	5.48841	5.4112	2.13053	1.56588	7.27262	3.97203	5.82022	0.770719	0.518428	0.872413	0.555907	0.283756	0.02338	0.498375	0.120817	0.378123	0.649514	0.152287
chr19!43428283!43441330!2038!PSG7	0.9135	6.04473	2.97e-07	5.78043e-06	18.2738	43.112	40.8776	14.6897	51.0807	24.2039	19.1533	49.1859	54.1077	38.4182	39.2311	20.7891	32.6337	46.0924	45.9253	26.6591	46.8483	65.3606	61.2058	57.3436	81.4448	83.265	82.9109	40.6675	90.7439	86.7837	85.5394	75.3767	71.7041	81.6856	47.8974
chr14!105886185!105937057!2840!MTA1	-0.713252	5.62275	2.99e-07	5.81272e-06	53.2711	70.2991	41.3212	35.1503	17.5868	40.6247	47.083	57.522	49.0629	77.3793	88.082	46.853	42.2741	40.081	35.5549	23.9344	18.659	40.8357	48.2584	50.7426	25.1104	26.0653	32.6247	34.5793	24.0229	26.6908	29.3939	23.2459	30.3495	26.5963	22.9057
chr11!76061003!76091880!3190!PRKRIR	0.663841	4.58599	2.99e-07	5.81272e-06	9.77641	16.3365	19.2746	9.05783	19.098	10.539	8.35399	14.7772	16.6637	14.6224	15.9447	14.4603	16.9786	12.6808	15.99	13.1371	17.672	18.5437	16.0944	16.3421	21.4686	21.3044	24.4285	21.4233	25.3139	24.8328	22.7641	22.8559	23.5069	23.2221	25.0036
chr17!71330522!71640227!10722!SDK2	-1.72185	3.40141	3e-07	5.8167e-06	13.1102	2.0035	2.63576	12.5964	7.01942	12.2449	14.8183	13.0293	12.3887	2.26436	2.59432	3.21308	1.48325	12.082	12.4079	8.41498	7.09431	12.1745	15.399	14.4399	3.23912	3.81358	2.79357	4.22483	2.37426	2.50943	2.73925	1.85769	1.79632	1.9308	1.74058
chr8!105352023!105368917!1983!DCSTAMP	0.466	5.46624	3e-07	5.82619e-06	36.9643	23.6184	33.4413	33.2978	21.2163	37.3717	36.4394	36.0699	32.9886	23.8899	25.911	33.2904	29.8435	30.6298	32.0314	20.786	21.2835	35.6479	34.8965	34.6358	37.5722	40.2326	40.9586	43.1366	40.0475	40.5699	41.3417	41.0724	45.1263	45.896	45.9343
chr7!105603656!105676877!6500!CDHR3	-3.55551	2.56969	3.01e-07	5.83044e-06	8.37017	0.078012	0.214032	8.01599	0.663063	8.25483	7.57983	7.77135	8.68954	0.143525	0.129479	0.211841	0.494236	6.83999	7.42304	0.652065	0.652696	7.61935	7.01788	8.20882	0.305821	0.142462	0.447847	0.358848	0.097437	0.25579	0.400297	0.193298	0.171577	0.237319	0.158408
chr10!74927876!75001939!3132!FAM149B1	-3.51639	2.41503	3.02e-07	5.8555e-06	7.39905	0.036796	0.156773	5.26224	0.527286	6.62921	6.26707	8.1699	6.16759	0.036325	0.179142	0.084547	0.254309	5.91212	5.85622	0.769669	0.523939	7.78466	5.98604	5.91099	0.219699	0.156525	0.250704	0.167043	0	0.228325	0.346149	0.153385	0.361734	0.235067	0.070447
chr15!32933869!32989298!1244!SCG5	-3.55663	2.24834	3.04e-07	5.87014e-06	5.16034	0.018528	0.175425	5.55521	0.485685	7.60543	4.84881	5.00918	5.27987	0.018291	0	0.042573	0.128054	3.91395	5.1157	0.447181	0.482602	6.32236	4.93198	3.92254	0.215107	0.306506	0.12316	0.087617	0.113137	0.086227	0.253525	0.193088	0.071151	0	0
chr5!95220801!95297775!6046!ELL2	0.531047	5.77067	3.05e-07	5.88736e-06	29.6844	31.1919	41.4502	27.3591	34.4967	34.7742	27.2274	44.1715	45.0065	29.8669	28.0437	38.5552	39.7238	42.1246	44.857	30.5999	33.9633	54.6481	43.2094	44.9211	52.8807	46.9297	50.4473	51.3899	56.9106	60.0057	52.6827	52.2252	57.4667	54.7332	54.2204
chr9!21409145!21410184!1039!IFNA8	0.528756	5.14559	3.05e-07	5.88736e-06	20.354	33.2312	20.0848	17.5694	24.0165	21.1559	18.8203	24.4085	27.5834	32.346	31.0923	18.5539	18.9861	21.7742	23.6152	19.8102	23.7677	28.3294	24.696	24.0488	33.5182	31.508	34.1001	33.3596	36.5065	33.7941	33.9214	33.3795	34.0928	34.1981	34.2782
chr17!36284002!36294971!2135!TBC1D3H	-2.64631	3.98538	3.06e-07	5.907e-06	40.4422	3.0228	3.99915	24.8444	0.528256	35.0024	24.721	34.1129	32.5604	2.8136	3.20412	3.13793	2.16378	21.6421	22.0214	0.297781	0.449916	32.0718	19.7207	20.5125	2.23815	2.19413	1.22891	1.87871	1.21955	2.26089	1.18177	3.24537	3.63997	3.34164	3.59983
chr1!43253660!43263901!983!LOC100129924	-3.16395	2.17287	3.08e-07	5.93592e-06	4.53892	0.18758	0.333003	3.36919	0.901474	3.66532	5.10515	4.69647	5.04243	0.185179	0.087812	0.511823	0.108036	5.62858	3.10161	1.10488	0.895752	4.0975	4.68691	4.31547	0.194444	0.22165	0.311721	0.28829	0.340045	0.109122	0.280735	0	0.126059	0.07133	0.018705
chr19!55304499!55325972!1815!LOC100287534	0.65545	6.85317	3.08e-07	5.93592e-06	103.498	51.1774	75.1024	87.0274	42.6541	95.4291	113.676	103.603	103.709	48.2283	49.4611	58.0228	61.2915	99.311	92.577	38.8084	41.2146	95.5437	117.521	104.095	157.965	108.131	118.021	112.082	108.756	115.501	158.399	105.762	119.362	120.841	118.141
chr4!152330397!152584784!4576!FAM160A1	-2.98277	2.35006	3.1e-07	5.9526e-06	6.40737	0.166218	0.500742	6.0693	0.757001	5.59657	5.3645	6.25686	5.27334	0.164091	0.018863	0.503446	0.411941	6.34112	5.85371	1.18094	0.795928	4.6146	4.98927	5.20317	0.584776	0.226167	0.405962	0.590711	0.311412	0.230505	0.447991	0.084794	0.166346	0.187704	0.100452
chr16!18511181!18573434!4253!NOMO2	-2.02574	4.59182	3.1e-07	5.9526e-06	49.5478	8.59523	9.94162	35.5821	2.05517	51.1776	38.6131	43.639	49.1461	8.18028	9.09771	6.53131	6.97925	32.3616	33.4884	1.73777	1.43514	47.4707	35.4644	37.0609	4.09421	11.023	4.41296	3.38289	5.91944	6.19607	3.67999	6.12135	5.58583	6.80067	6.54969
chr1!93913687!94020218!5517!FNBP1L	-3.64249	2.18174	3.1e-07	5.95435e-06	5.41353	0.012533	0.084056	4.93011	0.386952	5.45012	4.41366	5.20843	4.61053	0.012373	0.046938	0.081595	0.341679	4.45725	4.64914	0.412933	0.377241	5.32223	4.09281	3.96013	0.25984	0.200756	0.118025	0.023708	0.035077	0.042126	0.278685	0.010047	0.028878	0.019064	0.056656
chr15!42140343!42186275!11723!SPTBN5	-1.64904	3.32178	3.11e-07	5.95435e-06	12.2782	2.47732	2.58289	9.00485	5.7844	8.30275	13.6816	12.4094	14.8874	2.58342	3.89331	2.82352	2.9827	12.7704	9.14397	7.80265	5.9935	9.98226	14.3759	14.1649	3.27232	3.99442	4.63631	4.05003	1.53823	0.986688	3.95308	1.29085	1.54478	1.42202	1.44452
chr10!118609022!118642112!2865!ENO4	-3.2646	2.4781	3.19e-07	6.10924e-06	6.7299	0.120675	0.333246	5.40676	0.625633	9.25555	6.575	6.59008	8.44398	0.11913	0.256095	0.323492	0.417014	5.38162	5.228	1.50712	0.621661	8.60165	6.32895	6.25645	0.847279	0.367573	0.541452	0.175002	0.331593	0.131042	0.288966	0	0.067967	0.299802	0.102683
chrX!114345182!114468635!4925!LRCH2	-3.15878	2.44094	3.3e-07	6.30283e-06	3.7162	0.04212	0.348944	7.43423	2.19186	8.98418	8.08138	3.36703	3.06902	0.041581	0.008763	0.22582	0.226415	5.87679	6.86864	1.20483	2.17388	6.51849	7.39121	7.07992	0.613195	0.800008	0.295533	0.318688	0.289345	0.00726	0.27216	0.345154	0.104237	0.224232	0.056
chr17!36284002!36294915!2079!TBC1D3F	-2.64768	4.01763	3.31e-07	6.31367e-06	41.5315	3.10423	4.10687	25.5136	0.542485	35.9452	25.3869	35.0317	33.4374	2.88938	3.29042	3.22245	2.22207	22.225	22.6146	0.305803	0.462035	32.9357	20.2519	21.065	2.29844	2.25323	1.26202	1.92931	1.2524	2.32179	1.21361	3.33279	3.73801	3.43165	3.6968
chr9!139690789!139702193!1716!KIAA1984	-0.761315	5.03672	3.31e-07	6.31367e-06	36.2553	47.0245	27.7395	23.145	10.7975	22.1446	33.1918	39.1005	35.114	52.1377	50.1642	31.0169	25.8227	24.1464	25.1845	14.3565	11.452	25.0973	33.5476	36.5526	16.396	15.4905	18.359	21.6975	14.0866	17.2527	16.9432	16.6035	18.7855	19.8787	15.5687
chr9!5299865!5304611!922!RLN2	0.511331	5.5715	3.32e-07	6.32355e-06	27.2576	41.148	30.0301	25.8801	35.3647	42.3957	27.9116	29.0552	32.035	38.5237	33.4697	27.5428	32.2803	32.7253	29.7351	29.708	35.1402	35.6208	30.8973	32.6324	41.0263	40.0357	44.0772	44.6386	53.9998	54.5448	44.8321	46.1123	46.3871	47.8537	42.1179
chr13!35516423!36246873!11120!NBEA	-2.54724	5.00319	3.33e-07	6.3484e-06	55.4915	2.79613	3.65022	43.8003	9.70765	61.6299	47.9414	73.9496	72.1285	2.66008	2.33846	3.19333	2.85316	58.823	61.7101	5.35997	9.55784	77.2356	60.6732	60.7971	6.43373	5.99732	5.73679	4.3265	5.95025	6.02251	5.61036	5.69929	5.65297	6.85879	5.02989
chr7!104756820!105029377!4115!SRPK2	0.494469	7.23881	3.35e-07	6.38571e-06	107.436	85.0484	127.397	81.9668	109.949	100.811	99.3465	125.064	122.234	80.3216	77.3149	112.806	124.497	105.378	103.27	95.3967	107.49	122.978	123.363	118.153	146.222	126.842	144.945	146.947	157.536	162.395	149.933	150.497	163.894	157.601	151.982
chrX!49296779!49304144!564!GAGE12C	-3.26137	2.69491	3.37e-07	6.41381e-06	4.80305	0.817336	1.35425	11.9756	0.142835	12.8226	9.77443	4.47817	5.3165	0.968251	0.650454	0.892061	0.941485	9.2433	10.9832	0	0.141928	11.0715	7.1983	7.69537	0.372787	0.515088	0.067913	0.077302	0.467895	0.316982	0.384446	0.52417	0.21971	0.466203	0.978016
chr1!15490691!15498120!719!C1orf195	-3.43996	2.23843	3.38e-07	6.41381e-06	5.35066	0.320569	0	6.3835	1.45656	3.24463	4.53848	5.26917	5.58888	0.316466	0.42019	0	0	4.17255	6.15874	0.663175	1.44731	4.20979	4.56797	4.12659	0.159503	0.202023	0.186453	0	0.17128	0.223783	0.411229	0.205585	0	0	0.10229
chr17!36283959!36295098!2305!TBC1D3	-2.64635	3.89633	3.38e-07	6.42168e-06	37.5977	2.79986	3.7042	23.012	0.489296	32.4209	23.0479	31.5969	30.2917	2.60609	2.9678	2.9065	2.0042	20.494	20.3973	0.275819	0.416734	29.7064	18.2663	18.9997	2.07308	2.03231	1.13828	1.74015	1.12961	2.09415	1.09461	3.00602	3.37151	3.09519	3.33433
chr13!29598747!30080084!7196!MTUS2	-1.37092	4.05721	3.39e-07	6.42168e-06	25.5289	7.63919	5.50802	21.4394	5.47714	22.326	21.983	25.7255	24.9504	8.08213	7.93198	5.61911	5.76305	20.8214	20.8483	5.62124	5.63982	22.6609	22.4436	21.7948	5.34688	5.46523	5.95086	5.58308	5.74531	6.00233	5.11143	5.54618	6.20172	6.53084	5.45009
chr12!16064185!16190315!1724!DERA	-3.65045	2.21146	3.42e-07	6.46984e-06	4.17253	0.173802	0.253165	5.32452	0.420552	6.70577	5.30555	3.99878	5.14682	0.052793	0	0.245755	0.077001	4.59292	5.08091	0.13829	0.417882	5.12888	4.84209	4.55143	0.121956	0.11585	0.088869	0.25289	0.142865	0.09333	0.12577	0.021435	0.184827	0	0.010665
chrX!54946995!54957866!4984!TRO	0.809812	5.71907	3.42e-07	6.47013e-06	27.7608	16.5051	22.8124	44.0302	29.9551	43.1669	53.3902	25.9278	24.9613	15.6547	15.5051	20.9068	21.5371	45.4167	41.7532	30.0778	28.9177	41.1872	50.673	53.0957	50.6033	54.1427	57.6193	55.0052	53.6434	56.9371	54.816	61.5257	60.4203	65.6854	61.9813
chr15!73735498!73852353!925!C15orf60	-3.28481	2.05758	3.42e-07	6.47309e-06	4.57742	0.074753	0.442355	3.35491	0.653181	4.14735	4.59677	3.93905	2.977	0	0.279954	0.429407	0.11481	3.61549	3.00833	0.887778	0.649035	3.60722	4.01916	2.9425	0.28929	0.117774	0.24845	0.1414	0	0	0.170479	0.199751	0.076551	0	0
chr6!84262604!84419127!5301!SNAP91	-2.55723	2.72433	3.48e-07	6.56311e-06	8.28799	0.230445	1.28133	8.55002	1.92621	8.122	9.39686	7.74435	6.63387	0.227496	0.3216	1.2738	0.440745	8.41027	8.00648	2.69349	2.07254	9.38769	8.63102	7.08195	0.887003	1.08578	1.07661	1.1391	0.311965	0.806036	1.00771	0.899276	0.340622	0.310837	0.228923
chr1!47533159!47583992!1907!CYP4Z1	0.928832	5.31789	3.48e-07	6.56819e-06	11.8416	21.0788	24.7753	6.19473	31.9786	12.2741	9.10022	34.3375	39.3306	18.2437	19.7353	12.8999	18.9204	29.4392	29.8566	15.7107	27.557	37.1811	33.3331	32.3773	44.8328	39.0939	42.5708	33.7675	50.6291	47.8304	38.5032	51.129	51.3711	49.0304	43.0887
chr15!33057744!33486934!16648!FMN1	-2.65613	2.7672	3.49e-07	6.57121e-06	8.55566	0.174445	0.735708	8.8629	2.37956	8.52458	9.25849	8.34661	8.47874	0.140777	0.25147	0.779388	0.982384	9.09742	8.55661	2.46794	2.44379	8.70131	9.00652	8.31304	1.3984	0.822337	1.14232	1.32775	0.567478	0.541231	0.827631	0.477241	0.221173	0.382215	0.209843
chr8!144898513!144911556!2065!PUF60	-2.46378	2.66753	3.52e-07	6.61912e-06	8.02529	0.814803	1.0568	7.26144	2.12613	5.96245	8.95462	8.33108	7.05286	0.815394	0.783769	1.06433	0.475712	6.23995	6.85497	1.18019	2.29677	7.92908	8.26172	8.78712	0.925609	1.18701	1.68791	1.34067	0.349301	0.415562	0.954557	0.384751	0.060008	0.653633	0.115752
chr12!69753531!69784576!1385!YEATS4	-0.615984	5.80313	3.53e-07	6.63418e-06	52.004	83.392	40.3171	41.7625	44.1766	51.9355	43.998	52.0026	50.5458	86.5306	81.3643	41.049	45.4128	36.9659	40.8649	40.682	45.7601	51.9689	43.2448	44.0136	30.8443	29.0641	26.2035	27.3394	34.7157	36.259	30.7131	35.0729	37.7181	35.8432	37.1318
chr16!30210548!30215650!1401!SULT1A4	-3.47847	2.245	3.56e-07	6.69839e-06	6.43438	0.263228	0.954067	4.87684	0.071876	5.06948	3.56434	6.88602	5.0085	0.665889	0.693141	1.28526	0.322161	4.0019	5.0433	0.132356	0.042852	6.20927	3.85833	3.72801	0.13643	0.03888	0.109358	0.062239	0.226032	0.063804	0.168836	0.145073	0.088449	0.400383	0.157488
chrX!49344551!49351907!564!GAGE12C	-2.89229	2.79984	3.59e-07	6.73923e-06	5.00486	0.653869	3.82093	13.224	0.28567	13.3282	11.1332	5.94643	4.991	0.605157	0.38262	3.33349	2.02419	10.1589	10.2539	0.28181	0.354821	10.818	7.52182	7.2606	0.06778	0.96579	0.509344	0.115953	0.592667	0.792456	0.454345	0.687973	0.282484	0.839166	1.53222
chr1!186344889!186390503!3896!C1orf27	-3.59806	2.14411	3.61e-07	6.77369e-06	5.56831	0.118321	0.04201	4.72564	0.418717	4.47097	3.69292	4.97367	4.47122	0.116807	0.094162	0.04078	0.115849	3.90699	4.42833	0.843115	0.416059	5.03462	3.58279	4.198	0.112838	0.326227	0.132722	0.095119	0.063219	0.013766	0.101189	0.142277	0.009087	0.017997	0.009439
chr11!5246695!5248301!626!HBB	0.49713	5.47063	3.65e-07	6.83385e-06	32.3642	21.0606	36.6474	30.6188	23.7752	37.5564	31.9872	35.7496	35.0937	21.1546	21.4764	34.7287	36.9408	27.3404	33.3585	16.9689	23.5284	36.4354	35.2688	37.2513	45.0671	39.2142	37.599	39.1061	42.577	43.952	40.6512	41.4699	47.3665	47.3794	44.2044
chr19!53030908!53059303!3311!ZNF808	0.672266	4.92312	3.66e-07	6.8457e-06	12.9187	21.6288	20.1273	10.1445	25.748	14.3501	11.4384	21.4902	21.624	20.6441	19.24	15.4914	17.7774	17.951	18.4751	19.4256	25.0103	26.18	20.714	19.8773	28.8468	32.1844	30.147	27.6785	30.6055	28.1315	30.8503	31.5577	28.8445	31.3366	32.1642
chr1!89472359!89488549!3040!GBP3	0.55202	6.70189	3.67e-07	6.86732e-06	69.026	62.2016	80.023	60.1511	70.721	80.3038	52.6378	81.788	87.1813	62.6182	61.5166	72.9336	76.6715	77.2503	76.3732	63.3759	69.6467	111.225	60.509	60.3825	79.7562	83.2767	112.533	82.1555	127.595	115.9	85.726	125.929	121.896	113.79	113.713
chr22!25202135!25322813!6176!SGSM1	-2.56138	2.81922	3.73e-07	6.9675e-06	10.0588	0.365737	1.11305	7.77781	1.61418	7.42038	10.1069	10.1467	10.7175	0.460531	0.789675	1.09762	1.20799	9.89041	7.56954	2.04166	1.59097	6.7919	10.226	10.7914	0.916077	1.09364	1.28689	1.14008	0.592506	0.457366	1.00537	0.756911	0.805434	0.635776	0.306643
chr7!6012869!6048737!2836!PMS2	0.572065	6.73685	3.74e-07	6.97824e-06	54.4459	117.333	77.9978	41.4159	71.4407	55.6807	43.7063	82.2328	76.2911	105.706	101.766	56.0882	70.9058	74.0928	71.7648	49.6924	67.4308	101.166	76.4023	81.7851	104.135	101.598	98.593	102.739	97.1329	97.8489	121.244	118.83	116.701	120.881	120.24
chr6!123537483!123958238!10994!TRDN	-2.79708	2.60271	3.74e-07	6.98323e-06	8.96772	0.16772	0.565718	6.63693	1.66885	8.26858	6.8447	8.73741	7.38996	0.165573	0.086366	0.655138	0.968392	8.9872	6.31238	2.41192	1.66553	6.52741	6.2549	6.01311	0.714552	0.863747	0.693309	0.745541	0.268838	0.292706	0.570155	0.734441	0.360681	0.062183	0.439849
chr7!5965776!6010314!3106!RSPH10B2	-1.78794	3.92704	3.75e-07	6.99151e-06	31.0825	8.32609	9.16018	23.4837	1.10231	26.9308	22.1263	26.0079	28.3772	7.1573	8.87925	6.41115	5.47922	14.9159	16.7653	0.844341	1.25638	19.7435	17.5063	16.6814	2.22769	6.83951	4.1065	2.0213	4.7409	4.20756	2.95737	5.16951	3.67612	4.09166	3.32689
chr3!127641901!127706514!5268!KBTBD12	-4.0895	2.30873	3.8e-07	7.065e-06	6.2182	0.08313	0.129454	5.20769	0.145275	6.88372	5.36372	5.94191	6.36179	0.086385	0.053253	0.120638	0.221753	5.60152	4.96994	0.321824	0.144353	6.83152	5.13918	5.70663	0.101592	0.124079	0.090885	0.198626	0.050094	0.020362	0.041159	0.035074	0.023522	0.016637	0.052354
chr17!46103532!46115152!903!COPZ2	-2.79994	2.54112	3.84e-07	7.13306e-06	3.70578	0.561545	0.936472	5.08276	0.936733	8.0088	8.7331	3.98916	8.29021	0.478764	1.40997	1.43691	0.235215	7.76117	4.71623	0.968078	1.19673	10.663	8.73932	5.53959	1.41819	0.844505	0.254503	0.31383	0.21431	0.296974	0.240119	0.409236	0.901781	0.077649	0.264703
chrX!44007127!44202923!3252!EFHC2	-3.68167	2.68124	3.85e-07	7.14544e-06	5.51601	0	0.310365	11.4111	0.904183	13.1279	9.57064	5.01644	5.34412	0	0	0.431564	0.163283	9.38407	10.8338	0.676101	0.898443	10.6781	9.39116	7.35926	0.152817	0.720244	0.429904	0.294945	0.167706	0	0.44248	0.056817	0.163306	0.274905	0.237467
chr6!28212489!28220002!2286!ZKSCAN4	0.40852	6.19832	3.89e-07	7.21529e-06	47.8284	77.1724	55.4878	45.3343	45.7946	55.2209	49.0202	50.2436	53.1365	72.5915	73.6601	48.7322	53.3436	46.7502	47.8022	39.6425	43.3854	55.7051	51.2234	48.1299	67.7596	66.9326	64.1729	64.7871	73.0111	74.4596	67.7403	69.1958	71.8161	75.1856	71.1258
chr5!60628099!60841999!5503!ZSWIM6	-3.05744	2.50814	3.93e-07	7.29011e-06	6.72621	0.226175	0.342035	5.58714	0.874687	7.62132	6.79681	6.86568	8.29931	0.22328	0.262738	0.447511	0.598253	6.49286	5.50522	1.0831	0.869134	8.18123	7.07495	7.20074	0.142407	0.65989	0.62991	0.8398	0.118287	0.500306	0.56237	0.295471	0.141542	0.063708	0.053459
chr6!32260474!32339689!2244!C6orf10	0.467933	9.44451	3.94e-07	7.29011e-06	635.842	355.255	506.877	481.468	448.899	663.087	540.524	648.831	622.411	346.764	354.585	426.325	527.235	483.616	492.716	384.65	444.337	622.345	570.487	548.298	680.261	642.311	597.285	638.635	721.95	740.073	685.944	715.967	747.49	731.003	774.822
chr2!66662531!66799891!3181!MEIS1	-1.84855	2.67282	4.14e-07	7.66848e-06	6.29035	1.95636	2.10956	5.55829	3.04534	6.01373	6.69899	6.23479	6.62406	2.09585	1.44498	2.13939	1.56912	5.67417	5.70515	2.68982	3.32169	6.84058	6.93349	7.06872	1.38802	1.41556	0.99941	1.40485	0.857244	1.27578	1.07822	1.19075	1.02397	1.06355	0.907486
chr19!47421932!47508333!8888!ARHGAP35	-3.97142	2.51388	4.17e-07	7.70318e-06	7.62985	0.049272	0.147319	7.18555	0.28551	7.37266	8.36363	7.88451	7.98891	0.048641	0.053415	0.145986	0.203127	6.51564	7.09752	0.491772	0.328728	6.75208	7.96539	7.92899	0.236557	0.145042	0.299509	0.255076	0.112826	0.038218	0.13972	0.12889	0.125478	0.041417	0.041374
chr11!125774260!125793006!1834!DDX25	-3.2251	2.21893	4.18e-07	7.71655e-06	5.12626	0	0.342097	5.85832	0.878506	3.915	4.52903	4.4588	5.50546	0	0	0.332084	0.231624	3.35205	5.72612	0.837747	0.872929	4.50937	4.21589	5.58872	0.145907	0.158402	0.177521	0.190178	0.124704	0.116976	0.15047	0.231718	0.144785	0.219832	0.370942
chr11!6047900!6048971!1071!OR56A1	0.613068	4.72457	4.19e-07	7.73972e-06	19.4908	11.815	15.4859	17.0688	16.7173	16.5062	19.5506	20.8957	22.474	11.0052	11.6865	13.0793	14.8987	17.6566	18.0747	14.0242	15.789	18.8041	21.4239	19.7128	24.4678	24.5143	24.9987	25.7885	26.5289	27.1923	22.9877	26.9995	27.0742	25.5983	24.1722
chr5!69345349!69373418!1624!SMN1	-3.00055	2.12984	4.23e-07	7.80508e-06	4.97613	0.298046	0.890248	3.38822	0.248027	4.54894	4.59713	4.07929	4.82317	0.364287	0.730842	0.701136	0.73568	3.3161	3.27798	0.456727	0.184839	3.96245	3.90434	3.59357	0.082387	0.223607	0.035378	0.107385	0.324991	0.165128	0.133514	0.102397	0.359715	0.302228	0.294368
chr14!67656109!67695267!1790!FAM71D	-3.00106	2.31511	4.24e-07	7.80508e-06	5.21411	0	0.182873	5.1282	1.27139	6.473	5.13754	4.92693	5.13938	0	0.060279	0.17752	0.771281	6.56667	4.90708	0.932335	1.26332	5.96501	4.8292	4.548	0.181528	0.263731	0.353069	0.194853	0.491421	0.349566	0.462507	0.35096	0.276908	0.146893	0.020544
chr7!39017608!39504390!2324!POU6F2	-3.09544	2.53211	4.26e-07	7.83723e-06	7.37579	0.287615	0.410821	6.80004	1.06592	7.86329	7.8822	6.57416	7.53953	0.323098	0	0.364614	0.21706	6.41219	6.00772	0.900482	1.06776	8.29657	7.60597	6.72107	0.394778	0.531268	0.873512	0.572181	0.174112	0.176932	0.568277	0.30212	0.152344	0.218738	0.055382
chr14!78183943!78227497!2125!SNW1	0.397466	7.46669	4.29e-07	7.88822e-06	119.723	145.17	171.168	105.048	102.651	130.19	122.325	128.725	133.331	145.411	138.304	160.501	176.266	106.625	111.513	100.75	101.34	143.584	129.647	130.324	154.755	152.919	153.436	167.11	183.446	175.581	178.953	185.857	181.947	164.437	175.76
chr12!101786902!101801572!3210!ARL1	-2.90653	2.1494	4.3e-07	7.90114e-06	5.04213	0.093344	0.186956	4.03763	0.840725	4.25556	4.26649	4.77251	4.24482	0.09215	0.289075	0.181484	0.711305	4.19803	3.8143	0.990286	0.835388	3.24461	3.97898	4.10972	0	0.282817	0.453427	0.427834	0.164419	0.183791	0.171939	0.138146	0.198531	0.06553	0.36086
chr19!43671894!43690688!1640!PSG5	1.05608	5.93094	4.33e-07	7.94311e-06	16.6011	32.1138	28.6258	11.7987	50.1529	14.3672	13.7774	56.1994	57.587	27.5544	29.8696	14.1927	26.3232	52.8999	54.5771	24.035	45.3807	43.9029	50.3308	39.4576	71.9332	56.9616	76.5703	54.4846	84.2312	47.7141	62.7045	95.5846	95.8193	98.9654	59.3307
chr5!146614578!146763768!1828!STK32A	-2.58451	2.64935	4.34e-07	7.94816e-06	8.62992	0.655657	0.940125	6.19139	1.55345	10.8335	6.91051	7.92761	8.92691	0.647267	0.271518	0.927094	1.26359	6.99515	5.66549	0.912953	1.54359	9.07442	7.0246	6.37166	0.711017	0.407238	0.639077	0.643957	0.048121	0.987778	1.17536	0.879376	0.493884	0.364394	0.834845
chr5!64920557!64961954!3103!TRAPPC13	-3.34111	2.28123	4.4e-07	8.0513e-06	5.78822	0	0.448342	3.94154	0.707455	6.18995	5.19435	5.54421	5.59416	0	0.090408	0.469354	0	6.48249	4.00042	0.384163	0.702964	5.88346	4.74097	5.55532	0.172474	0.310124	0.154297	0.17563	0.022679	0.265027	0.387498	0.238182	0.119803	0.084737	0.100733
chr6!44126547!44152139!2728!CAPN11	-2.07581	2.8479	4.41e-07	8.06e-06	9.5045	0.8449	1.12994	7.45633	3.52889	8.59914	7.94732	9.67578	8.79327	1.13436	0.957168	1.21335	1.39173	8.5274	6.85654	2.66067	3.5505	7.68819	8.08484	11.3166	2.01788	1.10485	1.50234	1.12672	0.586859	1.25826	1.87867	1.31398	0.889011	0.880318	0.626819
chr11!6642557!6677074!10750!DCHS1	-2.38756	2.63361	4.42e-07	8.074e-06	7.30567	0.82976	1.06069	7.7094	1.39199	5.86175	7.41399	7.57033	8.29392	0.819141	0.69256	1.1799	0.864415	5.85601	7.96378	2.03789	1.38315	5.33203	7.67625	9.07157	0.94769	0.684049	1.40562	0.908467	0.914829	0.370861	1.2267	0.44001	0.624111	0.357108	0.314712
chrX!49296768!49304154!585!GAGE12D	-3.24409	2.6631	4.47e-07	8.16533e-06	4.63064	0.787996	1.30564	11.5902	0.137708	12.3623	9.42355	4.31742	5.12565	0.933494	0.627105	0.860038	0.907688	8.91149	10.589	0	0.136834	10.7148	6.9399	7.41912	0.359405	0.496598	0.065475	0.074527	0.451099	0.336164	0.370645	0.505354	0.211823	0.449468	0.942908
chr17!34851598!34891305!4756!MYO19	-1.77561	3.45363	4.49e-07	8.18719e-06	16.2067	2.91746	1.86981	13.5819	4.30235	14.3503	14.3305	15.1611	12.6866	3.07627	3.21246	1.86519	2.5679	14.0636	14.2356	4.90703	4.37603	18.727	13.6916	16.3386	2.58012	2.66856	3.3382	4.10224	2.16027	2.52605	3.2452	2.47474	2.00622	2.0382	2.1379
chr3!130064358!130203690!9125!COL6A5	-2.43137	2.58832	4.53e-07	8.25e-06	7.27203	0.371308	0.753336	7.37616	3.02372	6.08468	5.96013	7.12615	6.69054	0.366556	0.021284	0.731287	0.983437	6.83149	7.19692	3.39945	3.24138	5.5189	6.19881	6.42513	1.6108	0.86357	0.898277	1.57432	0.44922	0.237065	0.706377	0.358403	0.331737	0.169049	0.328442
chrX!134419722!134429965!3269!ZNF75D	0.887688	5.90599	4.55e-07	8.29016e-06	21.3992	17.789	25.0505	37.2145	48.0853	45.0703	35.0359	28.1562	30.6375	17.6171	18.0085	22.3408	26.6473	49.6402	53.3913	35.3634	46.7761	62.2191	49.1536	46.6338	68.211	70.2891	61.7131	59.5225	63.0631	68.3283	59.9488	76.8189	70.452	68.6477	76.5953
chr19!53641956!53662322!4563!ZNF347	0.658975	7.02664	4.58e-07	8.32544e-06	55.4759	136.419	79.5938	54.1964	110.886	66.0039	55.6561	79.1073	85.3291	132.798	120.006	68.1995	78.259	74.6666	81.2734	81.5255	107.822	99.5748	87.5985	82.166	130.869	135.1	129.942	127.814	139.039	139.829	136.262	140.875	140.075	144.452	156.865
chr6!27775256!27775709!453!HIST1H2BL	0.716841	4.77345	4.61e-07	8.38286e-06	15.3268	37.5498	14.5124	13.1254	15.8273	13.0463	18.0632	14.1215	16.3004	28.5805	34.6801	10.6388	9.61188	11.2368	15.7577	8.47918	12.7228	14.3106	19.334	17.1592	26.329	28.097	28.6636	29.4024	30.7972	24.9026	24.7592	23.861	30.4027	31.0728	25.8144
chrX!15262108!15288589!2058!ASB9	0.646062	5.13845	4.63e-07	8.40462e-06	15.3309	16.5867	17.7615	29.2333	22.2633	31.6266	33.7301	15.7531	17.5732	16.883	16.8507	16.8943	15.3133	25.9767	30.2645	17.0937	20.0022	30.4576	32.4722	30.7642	31.9121	35.5109	31.8538	34.563	33.4418	36.9892	33.9733	37.7171	38.2175	36.0891	37.7294
chr17!12692828!12894960!4256!ARHGAP44	-2.7707	2.4731	4.66e-07	8.4419e-06	7.80375	0.389925	0.301243	5.75972	1.54739	6.05391	7.3768	7.25751	6.67152	0.384935	0.491832	0.329757	0.286958	5.1712	5.33299	1.47513	1.55638	5.81835	6.88638	5.84213	0.449103	0.755114	0.386987	0.486588	0.318292	0.193228	0.754932	0.40375	0.440895	0.407753	0.285132
chr15!52311410!52358462!4225!MAPK6	0.694116	5.16127	4.66e-07	8.4419e-06	14.9785	20.4194	24.8057	11.6533	29.9451	16.4176	12.8374	27.381	27.2681	19.1671	17.4681	18.6019	24.0488	24.3113	24.7244	21.9821	28.8408	32.0693	27.1322	25.3566	37.9834	36.1074	35.2203	31.8551	40.4948	38.2099	36.0594	35.782	36.9843	35.5813	36.6211
chr16!25123046!25189551!1370!LCMT1	-3.14335	2.50561	4.77e-07	8.64047e-06	5.66609	0.521544	0.398227	5.06333	0.852632	6.84919	7.75914	6.8605	8.62076	0.680956	0.078758	0.579857	0.658902	6.98231	4.53923	0.425389	0.847219	7.42837	8.40737	8.17958	0.362744	0.609646	0.76885	0.111383	0.205464	0.417584	0.244596	0.013487	0.710678	0.127951	0.120789
chr19!51994480!52005043!2351!SIGLEC12	0.451614	5.60413	4.81e-07	8.69908e-06	40.1833	26.1371	34.2867	37.6806	29.6657	35.8549	38.4747	39.6172	41.7677	24.9122	27.3075	33.7562	31.2365	36.7971	35.5294	26.738	28.6942	34.711	37.8647	38.7264	43.9837	44.6546	49.7968	49.9869	45.6846	42.2497	43.3387	45.0254	50.7427	50.2167	40.6525
chr4!154631311!154681387!1569!RNF175	-3.77407	2.67335	4.81e-07	8.7e-06	10.0835	0.102831	0.121702	8.01123	0.308065	8.35947	11.6751	9.36819	9.26945	0.101515	0.247569	0.118139	0.287666	6.08105	8.03498	1.46886	0.293355	8.06599	10.6118	8.23612	0.268008	0.335595	0.231916	0.375129	0.336384	0.045578	0.489963	0.376841	0.056413	0	0.09375
chr16!81478774!81745367!4503!CMIP	-3.11503	2.5144	4.82e-07	8.701e-06	6.97633	0.527212	0.181736	6.00554	0.469615	7.18971	8.67403	6.56518	6.91258	0.520465	0.335462	0.329311	0.365555	6.49307	5.75516	1.7413	0.475522	7.55809	8.47896	6.55087	0.530586	0.443539	0.36576	0.605128	0.293019	0.071464	0.442121	0.164131	0.342017	0.377601	0.208244
chrX!134928696!134936735!1008!CT45A4	-3.22748	2.45094	4.82e-07	8.701e-06	8.35585	0.457319	0.622427	8.77029	0.419578	5.96593	6.86694	6.51057	5.96965	0.428893	0.192677	0.394049	0.605801	7.48942	7.00958	0.236519	0.416915	5.50911	5.45313	4.69496	0.132735	0.486344	0.056998	0.064878	0.209439	0.336983	0.293327	0.494919	0.649788	0.208682	0.200648
chr12!103695718!103889788!1610!C12orf42	-3.17376	2.27718	4.83e-07	8.7023e-06	5.21735	0.085896	0.067773	5.21561	0.650477	5.55449	5.68122	4.71911	5.04249	0.084797	0.080422	0.065789	0.511209	5.5138	4.74932	1.06948	0.298314	4.91471	5.35495	6.06167	0.273055	0.04511	0.214114	0.406195	0.076491	0.188772	0.636648	0	0.2309	0.032663	0.308348
chr7!141478288!141479188!900!TAS2R4	0.445755	5.63077	4.87e-07	8.77424e-06	42.4423	29.5026	33.2495	32.4237	32.1565	42.5968	37.7682	40.7377	39.2548	29.3525	29.0128	33.5415	34.6623	30.4378	31.4029	32.7006	32.2192	39.0073	36.0115	35.2828	39.8842	42.8905	45.3674	44.2038	49.2796	50.0777	44.0664	49.4568	50.7664	48.3028	50.257
chr1!116519118!116612675!4720!SLC22A15	-3.39174	2.32288	4.9e-07	8.80749e-06	5.93698	0.019533	0.184939	4.94488	0.593099	5.7773	6.18548	5.68438	5.8601	0.06267	0.004572	0.241238	0.202499	6.52278	4.57291	0.493884	0.589334	6.48349	5.95813	5.04443	0.166031	0.353905	0.186644	0.318674	0.201274	0.090904	0.321566	0.164414	0.063758	0.111415	0.112969
chr12!92813869!92821924!686!CLLU1OS	0.438081	5.76681	4.93e-07	8.8539e-06	44.068	40.9571	44.258	30.9819	36.1987	39.8639	39.8563	41.1935	41.4204	41.2954	37.7489	44.7383	46.7526	31.0789	29.8412	30.5448	36.0273	38.0084	37.4372	35.4944	49.6235	44.1746	51.8426	46.4265	53.8813	54.5977	53.1581	53.6264	53.4941	55.1686	50.6572
chr1!93298285!93427079!3099!FAM69A	-3.73713	2.23916	4.99e-07	8.9501e-06	5.39903	0.044625	0.061617	3.91297	0.246954	5.98884	6.21415	5.0303	5.39734	0.044054	0.02089	0.059813	0.102807	5.7767	3.85723	0.427398	0.251844	5.13737	5.8437	5.27764	0.080181	0.181627	0.278093	0.035171	0.034062	0.132685	0.165376	0.011924	0.068547	0.107472	0
chr20!1545028!1600689!4479!SIRPB1	0.648726	5.05262	4.99e-07	8.9501e-06	22.7895	14.7021	22.79	19.8074	26.2909	19.393	22.0662	26.3829	26.3685	12.8578	15.1429	14.4786	15.7379	21.8181	23.2034	16.0514	22.7508	25.1264	28.0735	27.9753	31.3315	20.1067	39.0467	32.56	29.1722	30.7783	34.0409	36.5373	39.0685	42.2322	29.6839
chr5!55230924!55290821!9055!IL6ST	0.624948	6.62915	4.99e-07	8.9501e-06	52.1726	61.5358	63.4742	42.0647	88.5727	63.7905	44.7025	75.578	80.4454	57.8082	54.7228	53.4983	66.4436	68.6855	66.7294	62.2774	85.3097	93.6622	71.9759	65.6335	95.0308	91.8631	96.4991	89.7485	111.351	112.902	106.059	108.901	108.05	105.098	107.593
chr2!149632791!149883273!6958!KIF5C	-2.63969	2.85092	5.01e-07	8.9698e-06	9.23911	0.357758	0.615512	10.1494	1.97403	9.00789	10.5805	9.11642	9.64786	0.353179	0.567562	0.608913	0.824199	9.37258	9.97041	2.33759	1.99026	10.4335	10.1617	8.54952	0.892784	0.634107	0.9661	0.914825	0.852083	0.431657	0.991529	0.995814	1.01258	0.660055	0.486225
chr2!162999378!163008914!1294!GCG	-3.78724	2.24354	5.1e-07	9.12394e-06	4.09894	0	0.316212	5.19949	0.186767	7.37165	4.52772	4.11168	4.41378	0	0.033354	0.306957	0.246212	6.11916	4.89933	0.286601	0.185582	5.58077	4.56515	7.01137	0.103398	0.210474	0.162801	0.336927	0.135957	0	0.015233	0	0.027361	0.027093	0.014209
chr17!45608443!45700642!4339!NPEPPS	-3.65053	2.18347	5.15e-07	9.20192e-06	5.81824	0.084992	0.157171	3.88256	0.362042	5.02409	3.94259	5.26744	5.42035	0.083905	0.094495	0.15257	0.11014	4.53955	4.47812	0.26252	0.368968	5.25664	4.53639	4.61708	0.070482	0.138091	0.207447	0.115552	0.109474	0.028842	0.222602	0.038325	0.044878	0.052519	0.0339
chr9!41321106!41327364!4226!SPATA31A5	-2.86391	2.1907	5.15e-07	9.20192e-06	4.76181	0.823564	1.42009	4.49855	0.152502	3.34286	5.15947	4.70776	4.27653	0.775334	0.852774	1.37852	0.835574	3.2935	3.24656	0.188051	0.151534	3.71093	5.11104	4.63029	0.072367	0.193341	0.25378	0.103167	0.233128	0.219983	0.223889	0.279822	0.38538	0.34428	0.487295
chrX!151903227!151909518!875!CSAG1	1.22236	2.95384	5.16e-07	9.20439e-06	2.39348	5.50539	2.83697	2.62271	3.52158	3.08089	3.78584	2.12939	2.3312	2.83449	3.74872	0.726312	1.66885	3.65347	4.03752	1.24125	2.58439	2.26077	4.87442	4.0074	6.44409	6.47422	8.16395	5.03249	7.39905	6.43601	6.51046	7.53861	8.19366	8.91488	6.64022
chr9!41321109!41327364!4223!SPATA31A7	-2.86418	2.19118	5.17e-07	9.21642e-06	4.7652	0.824149	1.42109	4.50175	0.15261	3.34523	5.16313	4.7111	4.27957	0.775885	0.85338	1.3795	0.836167	3.29583	3.24887	0.188185	0.151641	3.71356	5.11468	4.63358	0.072418	0.193478	0.253961	0.10324	0.233294	0.220139	0.224048	0.280021	0.385654	0.344525	0.487641
chr5!115779250!115910551!6860!SEMA6A	-2.35857	2.70825	5.24e-07	9.32526e-06	8.89657	0.450226	0.576587	6.88825	2.69215	6.47646	8.86856	8.41977	8.52493	0.444464	0.786435	0.737274	0.599888	7.49908	6.52555	2.761	2.94053	7.31678	8.49818	7.79948	1.1981	1.37632	1.17812	1.53166	0.535992	0.826132	0.853403	0.546768	0.345789	0.465062	0.332354
chrX!105066535!105202602!8062!NRK	-3.25659	2.78529	5.25e-07	9.33771e-06	5.56536	0.254447	0.378963	10.8039	1.0592	11.7098	11.5111	5.61085	5.7586	0.251191	0.256966	0.367871	0.391892	10.4896	10.8111	1.72833	1.05247	12.4725	10.4846	10.4325	0.663839	0.5225	0.883689	0.408295	0.412435	0.361459	0.794625	0.462956	0.118572	0.276137	0.095788
chr16!20462858!20498991!2964!ACSM2A	0.724589	4.9139	5.28e-07	9.39109e-06	15.6906	23.2977	17.2285	10.8219	21.2065	12.838	13.1111	26.772	26.0343	17.9483	17.8375	9.49675	13.042	19.1316	23.2423	13.6115	19.573	28.9072	22.4464	21.3771	25.8011	36.9018	26.808	19.7913	28.3124	20.2543	33.1519	36.7857	37.0113	35.301	37.7101
chr2!71004441!71017775!722!FIGLA	-3.47713	2.10833	5.29e-07	9.39109e-06	4.5402	0.095771	0.680074	4.62325	0.306838	3.05164	4.48538	4.15768	4.54858	0.094545	0.209222	0.586817	0	2.9972	5.39583	0.29352	0.304891	3.30103	5.37033	3.32831	0	0.201184	0.132627	0.150964	0.073101	0.074285	0.163808	0.17914	0.098074	0	0.025466
chr3!121488609!121553926!2594!IQCB1	0.364036	7.73807	5.32e-07	9.44462e-06	159.199	148.84	158.55	140.252	144.231	170.185	149.603	176.074	184.628	143.137	132.798	151.48	176.116	159.289	154.289	133.676	141.071	195.004	169.364	176.902	202.589	191.396	192.99	199.377	215.509	229.675	197.595	203.803	191.58	197.451	210.866
chr21!15964483!16015428!892!LOC388813	-3.42069	2.15455	5.36e-07	9.49933e-06	4.69572	0	0.428138	5.08697	0.293517	6.04435	3.13169	4.34007	4.93942	0	0.145155	0.415607	0.416702	3.99736	4.5845	0.148487	0.291653	6.25226	2.99165	3.57366	0.064284	0.020355	0.257641	0.097754	0.276121	0.020042	0.044196	0.517853	0.059537	0	0
chr2!112812799!112876895!5212!TMEM87B	-0.419349	6.13923	5.38e-07	9.52733e-06	68.5149	61.704	58.1422	57.2196	52.6485	84.9742	65.208	67.1119	67.9059	61.5255	57.4481	59.4787	63.0228	57.1266	55.6142	46.6424	52.3527	82.9779	64.057	60.8881	43.0134	41.7761	40.4927	39.6291	50.004	52.9954	43.6703	49.0002	51.1575	47.8153	46.8698
chr16!14805545!14820185!1088!NPIPA2	-2.92732	2.10542	5.43e-07	9.59969e-06	4.8541	1.56766	1.30375	2.80435	0.22213	3.85955	4.04443	3.08252	4.48081	1.06659	1.03139	0.973534	0.512452	2.80261	2.51316	0.024348	0.349473	3.41729	4.94735	3.29048	0.087839	0.183571	0.140819	0.280504	0.177869	0.312204	0.235525	0.237755	0.195246	0.096669	0.236594
chr11!126293395!126870766!4254!KIRREL3	-1.9767	2.58957	5.47e-07	9.662e-06	6.64621	1.06196	0.737431	6.27124	3.31875	4.52124	5.5381	6.68666	5.75402	1.23023	1.68418	0.715847	0.886244	6.75752	6.16029	1.99268	3.45763	6.5102	6.5143	6.44435	0.921094	0.82376	1.59369	1.83966	0.44251	0.247953	1.53374	1.01636	0.640847	0.613977	0.76071
chr21!15588465!15600693!1967!RBM11	-3.67501	1.9404	5.47e-07	9.6689e-06	3.54133	0.082024	0.152549	3.15535	0.225254	2.76736	2.55127	3.86262	4.00286	0.080975	0.054855	0.215395	0.053991	3.53795	3.37067	0.175075	0.274693	3.19879	2.82927	2.74254	0.077738	0.12	0.009736	0	0.035776	0	0	0	0.017999	0.026735	0.018695
chr18!60190657!60245818!5543!ZCCHC2	-3.25979	2.26803	5.5e-07	9.70377e-06	5.98773	0.187119	0.344488	4.51649	0.414204	4.94757	5.50346	5.49399	5.70393	0.184724	0.167406	0.339182	0.148484	4.86223	4.4047	0.549588	0.422405	5.61975	5.15579	5.52968	0.472415	0.078615	0.352415	0.314619	0.206303	0.122561	0.099571	0.060001	0.130939	0.256155	0.063025
chr12!110940004!110969891!3037!RAD9B	-3.26134	2.48327	5.5e-07	9.70377e-06	6.64108	0.220091	0.107785	6.95529	0.649883	8.24486	7.38292	6.55768	7.11277	0.217275	0.099479	0.10463	0.550755	5.62743	6.39795	0.453568	0.645758	7.75351	6.99939	6.88715	0.333564	0.263056	0.40989	0.107668	0.521356	0.14128	0.188224	0.358954	0.10492	0.225104	0.532772
chrX!49344540!49351917!585!GAGE12D	-2.88826	2.76759	5.51e-07	9.70377e-06	4.8252	0.630397	3.68377	12.7493	0.275415	12.8497	10.7336	5.73297	4.8467	0.583434	0.368885	3.21383	1.95153	9.79423	9.8858	0.271694	0.342084	10.4297	7.25181	7.20954	0.065346	0.931121	0.49106	0.111791	0.571392	0.764009	0.438035	0.663277	0.272344	0.809042	1.47722
chr5!156693090!156822606!7119!CYFIP2	-1.95708	3.06833	5.53e-07	9.72931e-06	11.8473	1.34039	1.70515	9.12127	3.49666	10.1623	12.1435	11.9811	10.3924	1.36479	0.854825	1.8375	1.90947	9.07426	8.83739	4.08943	3.60658	9.03587	11.835	12.2966	1.98414	2.10925	2.24091	1.53105	1.26281	1.06981	2.07112	1.66109	1.2831	2.02649	0.779995
chr18!34409079!34805288!4854!KIAA1328	-3.64992	2.13369	5.53e-07	9.72931e-06	3.93939	0.037987	0.359668	3.92191	0.265543	4.75271	4.20165	4.23942	5.23607	0.037501	0.017783	0.360051	0.076576	4.1947	3.90828	0.207381	0.263857	5.25867	4.54846	4.76878	0.078755	0.164586	0.0868	0.121256	0.039868	0.040514	0.142131	0.106583	0.014588	0.050558	0.060607
chr1!171810617!172381857!8151!DNM3	-3.15584	2.70252	5.55e-07	9.74082e-06	8.81685	0.246013	0.371478	8.13599	0.74125	11.3752	9.45348	8.29263	9.64219	0.242865	0.410363	0.360605	0.456016	7.19226	7.70068	1.15372	0.822474	10.0848	8.95423	7.43657	0.71756	0.498974	0.521605	0.673952	0.349656	0.1645	0.444968	0.471502	0.145511	0.234412	0.613567
chr7!75544419!75616173!2499!POR	-2.78594	2.43913	5.57e-07	9.78385e-06	4.919	0.396599	0.829599	5.69772	1.30558	6.4932	6.99389	5.60016	5.08521	0.528102	0.449039	0.837107	0.116866	5.86476	5.92591	1.02823	1.32131	6.82862	6.96382	6.43684	0.336538	0.566721	1.00393	0.828699	0.091519	0.264697	0.457492	0.406657	0.120424	0.21745	0.294305
chr7!14184673!14881075!7542!DGKB	-2.387	2.91749	5.65e-07	9.90136e-06	10.6607	0.464523	1.26591	9.87176	2.23775	10.8502	10.7183	10.052	10.5614	0.458578	0.769684	1.22886	0.609007	8.07299	9.05079	2.5324	2.22355	11.4079	9.59259	9.57489	1.73854	1.51187	1.0208	2.02904	0.5715	0.557052	0.880775	0.950553	1.07031	0.641484	0.433947
chrX!151301782!151307050!2743!MAGEA10	0.629042	5.58522	5.67e-07	9.93226e-06	22.8719	24.4185	22.6343	39.407	26.6743	42.5433	43.7642	22.8005	22.3909	25.0185	24.349	23.3909	22.6105	45.0933	38.5325	28.2961	27.3805	40.6115	42.8889	46.0917	44.1715	50.7439	46.3179	47.5004	46.4675	43.1205	46.8249	51.6318	53.4813	57.6682	48.2022
chr9!21440452!21441315!863!IFNA1	1.21464	3.01578	5.71e-07	9.99948e-06	2.18936	3.12482	1.95976	1.26915	4.48069	2.19262	1.60414	5.56541	6.00358	2.76844	2.65059	1.3194	1.63053	4.38814	4.73855	3.40719	4.05803	4.66726	3.43575	2.27308	8.41628	7.09022	4.97092	3.5111	7.9912	5.01325	8.63382	8.90664	9.37424	9.68882	8.62875
chr15!27216428!27778373!2550!GABRG3	-3.67242	2.44452	5.74e-07	1.00308e-05	6.08827	0.054233	0.203252	6.59621	0.355407	9.20956	6.66012	5.66677	7.28728	0.053539	0.101552	0.176534	0.041647	5.79568	6.24389	0.560968	0.353151	8.69218	6.46677	6.4235	0.179895	0.227851	0.270372	0.162425	0.179378	0.063098	0.425152	0.137672	0.097189	0.068742	0.129788
chr8!99466858!99954799!3338!STK3	-2.13303	2.97441	5.78e-07	1.00967e-05	11.082	0.75955	1.73249	9.81247	3.14948	13.4186	8.50941	10.5993	10.7856	0.749829	0.801645	2.13396	2.04413	8.052	9.1266	2.49982	3.12948	12.0524	8.17211	8.17606	1.96979	1.51216	1.69252	1.58041	1.2491	1.1033	1.08656	1.02404	1.03414	1.24459	1.02454
chrX!52725945!52736277!1408!SSX2	-3.01069	2.19053	5.84e-07	1.01954e-05	3.99341	0.491098	0.581219	6.26021	0.157342	4.69449	5.84665	3.0289	3.57834	0.533295	0.766327	0.827504	0.565693	3.49299	4.60577	0.28221	0.156343	4.01173	4.06593	5.71224	0	0.116059	0.244833	0	0.199919	0.355525	0.335993	0.236212	0.641207	0.186746	0.078352
chr3!52828783!52843025!3037!ITIH3	-2.50443	3.01893	5.95e-07	1.03749e-05	11.0185	0.47054	1.00599	10.5789	2.18838	8.82525	11.5913	10.9886	11.0688	0.479503	0.74609	1.30788	0.769308	11.9674	11.1068	3.00053	2.19426	10.1314	11.6406	15.05	1.74334	1.14788	1.74676	1.14846	0.67197	0.906547	1.20723	0.571892	0.955938	0.784978	0.835484
chrX!100645877!100669128!2659!RPL36A-HNRNPH2	0.70168	4.76763	6.07e-07	1.05725e-05	10.9154	13.1931	9.99221	19.7718	19.0869	20.1987	20.8348	12.465	13.7546	12.4851	12.5551	8.80347	10.594	21.0301	22.6049	15.5414	18.6948	23.2866	25.0297	24.7975	24.8286	25.9481	27.9456	25.2342	27.7026	26.847	26.4798	27.6634	28.5608	29.211	29.0425
chr5!69345349!69373422!1628!SMN2	-2.99944	2.12824	6.07e-07	1.05725e-05	4.96391	0.297314	0.88806	3.37989	0.247417	4.53776	4.58583	4.06926	4.81132	0.363392	0.729047	0.699413	0.733873	3.30796	3.26993	0.455604	0.184385	3.95271	3.89475	3.58474	0.082185	0.223057	0.035291	0.107121	0.324193	0.164722	0.133186	0.102146	0.358831	0.301486	0.293645
chrX!52725945!52736276!1329!SSX2B	-3.02914	2.18723	6.1e-07	1.06079e-05	4.00812	0.468262	0.554191	6.22027	0.151541	4.79801	5.78497	3.00644	3.59152	0.513632	0.763167	0.796994	0.559365	3.51559	4.55182	0.279053	0.150579	4.01707	4.0502	5.66433	0	0.109296	0.259386	0	0.185327	0.336302	0.326302	0.222447	0.626042	0.184657	0.08301
chr7!6536408!6591067!4632!GRID2IP	-1.95781	2.49777	6.19e-07	1.07582e-05	4.60982	2.06504	0.853926	5.49486	2.9914	4.9805	6.14289	4.43814	4.79564	1.93054	2.8419	1.01187	0.940022	3.07383	5.19786	2.808	3.17546	5.36149	6.80501	4.82264	0.602465	0.999568	1.45124	0.870648	0.767219	0.478594	1.74477	1.09298	0.462432	0.298966	0.623211
chr17!9548853!9633003!4164!USP43	-3.34332	2.39995	6.2e-07	1.07662e-05	6.66412	0.343187	0.111368	5.67404	0.778699	8.10497	6.22774	6.50802	6.50051	0.420762	0.331678	0.197138	0.312427	5.10829	5.16608	0.470766	0.773755	6.15295	6.34837	5.88877	0.578372	0.327033	0.473724	0.287933	0.080275	0.017174	0.336101	0.137557	0.068021	0.109453	0.136885
chrX!55246790!55250541!740!PAGE5	1.08369	4.5844	6.24e-07	1.08292e-05	4.73738	7.19499	7.07767	8.21106	20.1942	10.1932	8.4519	11.8339	9.84065	6.54944	5.045	5.18867	7.28328	20.6362	20.3062	12.2785	18.6327	25.1539	22.654	19.3516	23.9181	24.3645	25.3885	21.8286	28.1248	27.8314	23.867	30.1125	31.625	31.529	30.4374
chr12!56754354!56756583!1689!APOF	-3.61995	2.13311	6.29e-07	1.0902e-05	4.66333	0	0.145356	4.19966	0.32195	4.26645	4.24457	4.65773	5.07233	0	0.025553	0.141102	0.141474	4.33867	4.18334	0.250943	0.319906	4.34617	4.21322	4.96514	0.1358	0.172001	0.022678	0.167785	0.208323	0	0.093365	0.021879	0.020962	0.041514	0.065317
chr17!906757!1090616!6656!ABR	-0.66501	5.91166	6.32e-07	1.09361e-05	61.7701	87.5033	37.1391	50.1932	23.2261	53.3958	64.4989	66.2625	66.937	94.1573	102.131	42.5727	38.4008	50.6185	51.5687	28.6234	24.9578	60.7795	67.3449	60.1342	32.3292	32.3801	39.0278	42.2097	32.3232	28.9359	35.0313	31.8156	40.3063	37.3313	29.7596
chr17!15531279!15586193!2901!TRIM16	0.689065	4.50634	6.32e-07	1.09362e-05	14.1716	31.4072	17.0479	10.4456	6.2134	11.1332	11.862	15.5428	13.6408	25.0128	24.704	11.1361	9.81092	12.859	14.4134	5.39665	5.39445	13.3092	13.7824	13.5832	19.4894	22.1688	22.703	23.0691	23.0205	23.5105	18.8283	20.7699	23.8716	24.7259	23.9959
chr19!18208602!18262499!5893!MAST3	-1.18769	3.35035	6.36e-07	1.09916e-05	10.7157	8.61253	3.51339	9.28419	4.73334	7.92188	10.823	10.5672	10.5676	8.78031	10.4219	3.59928	2.66715	8.1788	9.62068	6.59444	5.01571	8.41631	11.0112	12.4747	3.84352	3.55558	3.99731	4.64614	2.77043	2.67879	3.50547	3.20753	3.69487	3.15009	3.21681
chr6!52929795!52965670!4982!FBXO9	-3.36911	2.08323	6.37e-07	1.09994e-05	4.48701	0.032385	0.049279	4.05147	0.525526	4.66702	4.34676	4.17206	3.77088	0.031971	0.004332	0.047836	0.095925	3.17378	3.70587	0.552986	0.530223	4.36292	3.98753	3.7554	0.1573	0.051023	0.29984	0.170648	0.116532	0.122008	0.118697	0.011126	0.017766	0.102037	0.022144
chr15!50792758!50838902!1392!USP50	-3.93172	2.4674	6.38e-07	1.10042e-05	6.73764	0.082791	0.17637	6.03242	0.506388	9.62725	8.27585	6.29102	6.91656	0.081731	0	0.133162	0.038146	6.20066	5.40619	0.323515	0.503173	8.49236	7.40608	6.5706	0.10985	0.2087	0.192614	0.140943	0.202217	0.051373	0.269052	0.092916	0.038152	0.08815	0.092462
chr17!55333930!55757299!3059!MSI2	-0.424625	5.77964	6.45e-07	1.11222e-05	53.7214	50.2344	39.6917	47.6208	36.1515	56.5533	54.5494	53.079	54.3591	53.0354	54.5597	40.9364	42.4243	48.9723	46.2117	35.6781	37.7668	50.5184	53.4376	55.238	33.4351	30.7877	33.8701	37.8973	34.7026	36.2991	37.8445	34.1393	40.9312	40.7717	29.819
chr19!51981896!51993859!1125!CEACAM18	-3.39527	2.39029	6.46e-07	1.11236e-05	6.71793	0	0.290971	4.93744	0.35804	5.87542	8.46007	6.49595	7.10757	0	0.09591	0.211841	0.306799	5.26786	4.58139	0.65931	0.266825	4.34298	8.37311	7.0838	0.305821	0.355068	0.017023	0.755704	0.046914	0.174805	0.385471	0.08212	0.20456	0	0.032687
chr5!135364583!135399507!2805!TGFBI	-3.02824	2.69906	6.47e-07	1.11341e-05	9.9821	0.205427	0.486248	9.32488	0.840054	8.91755	9.05995	9.35851	10.0717	0.202798	0.223106	0.641942	0.643633	7.41665	9.04925	0.55719	0.770512	7.80002	8.86304	6.51266	1.00169	0.517843	0.546206	0.683895	0.257151	0.28681	0.843277	0.428166	0.347105	0.124986	0.314639
chr17!62120389!62207502!4005!ERN1	-2.78839	3.47236	6.49e-07	1.11599e-05	18.1828	0.356812	0.674301	15.6403	3.18817	20.3808	20.5237	17.9989	15.4067	0.352245	0.30174	0.628118	1.21977	18.2972	15.8779	2.26869	3.19291	17.8884	19.693	19.2187	1.92809	1.34193	1.54454	0.957965	1.42763	1.41058	1.89487	0.950377	0.822131	1.51876	1.22578
chr2!233925035!234116549!4833!INPP5D	-2.19654	3.11022	6.53e-07	1.12179e-05	12.6938	0.953813	1.4675	10.7215	2.83365	8.72613	12.8285	13.3475	11.7585	0.941606	0.468834	1.36976	1.7634	11.3362	10.6893	4.24237	2.81566	10.9526	13.0298	12.5572	1.5068	0.800209	1.89017	2.03423	1.70723	1.14672	2.24728	1.33808	1.586	0.961153	0.795121
chr17!74722911!74729962!1316!METTL23	-3.52862	2.20928	6.57e-07	1.12764e-05	5.44884	0.070057	0.103642	4.26047	0.214253	5.25904	5.44763	5.31718	4.9755	0.069161	0.08199	0.100608	0.080699	5.04519	4.22904	0.241551	0.212893	4.99849	5.13009	5.03087	0.145242	0	0.101869	0.414118	0.133684	0.040755	0.224676	0.210604	0.013452	0.01332	0.055887
chr10!96522462!96612671!1473!CYP2C19	0.522078	7.0853	6.62e-07	1.13524e-05	72.3721	92.9466	101.892	60.1052	104.062	78.4316	67.7016	117.468	123.593	87.6636	84.7222	81.7774	94.3575	98.5129	102.884	78.2475	100.562	120.688	116.533	113.715	120.769	132.09	129.717	130.055	147.085	132.682	128.895	143.187	156.233	147.815	136.895
chr19!22573898!22605148!2260!ZNF98	1.09025	3.24037	6.64e-07	1.13785e-05	1.17849	6.21096	5.15395	0.911578	6.01519	1.43368	1.09385	3.84734	3.93519	5.84957	5.60501	3.16355	5.6859	4.67875	5.57827	3.01238	5.79106	4.64013	4.23867	5.02351	7.90771	8.40357	9.09265	7.50431	9.84733	9.6113	9.00977	8.82154	8.80418	9.64884	9.03877
chr6!26184023!26184458!435!HIST1H2BE	0.630425	4.51573	6.69e-07	1.14553e-05	15.0714	25.1683	13.4825	10.4912	12.5005	11.9177	13.0709	15.4673	14.5365	21.3939	23.0184	11.566	11.2913	12.6062	13.7953	6.45507	10.489	13.8617	14.8384	15.4453	21.882	21.6213	22.4973	23.5531	23.2549	22.1931	21.9773	17.585	22.5451	21.7202	23.0362
chr6!116601282!116759442!4180!DSE	0.579711	4.81708	6.74e-07	1.15287e-05	15.3031	27.0576	17.7898	12.7957	20.1494	15.1123	13.496	19.2166	20.6225	25.1545	24.1146	14.2537	15.9871	16.5487	17.6213	14.0119	18.7671	20.3097	18.5848	17.8509	27.0017	25.2154	25.2037	24.8239	28.4179	29.1306	24.1255	27.2337	28.5482	28.5165	28.8953
chr14!57669193!57735617!8511!EXOC5	-3.2961	2.40027	6.77e-07	1.15691e-05	4.55763	0.097493	0.464738	4.26208	0.951261	6.41704	3.97929	6.47755	7.59982	0.096245	0	0.395133	0.605179	5.793	6.40831	0.345483	0.945222	8.95538	6.38605	7.16235	0.826447	0.311468	0.418535	0.184413	0.256317	0.081922	0.268658	0.106377	0.131036	0.074146	0.023764
chr11!55578942!55579878!936!OR5L1	0.843607	4.80638	6.85e-07	1.16871e-05	8.05011	27.4814	14.9507	6.2409	20.484	7.58797	7.02541	21.5207	25.1052	24.5528	23.6317	8.34576	13.7571	20.7024	20.3972	9.8772	19.4988	22.2547	14.6206	14.3038	26.6695	31.7357	30.1593	23.4527	20.619	26.9886	28.7882	33.0059	34.7617	35.0772	34.3572
chr7!54610018!54636948!1286!VSTM2A	-3.6056	2.30068	6.88e-07	1.17339e-05	6.40792	0	0.318179	5.21155	0.595109	4.41422	5.86306	6.21393	5.86878	0	0.100683	0.514777	0.061936	4.93343	5.04271	0.082395	0.591332	5.93055	5.48033	6.33042	0.282397	0.084713	0.223383	0.355974	0.123123	0	0.183934	0.158046	0.068827	0.054523	0.014298
chr2!234216308!234255701!1749!SAG	-2.7552	2.79404	6.89e-07	1.17447e-05	11.9612	0.303101	0.530286	7.05255	1.60059	9.9297	9.31454	11.671	8.73533	0.299222	0.308459	0.893269	0.667921	8.87176	7.63694	2.81713	1.59043	7.67193	8.51555	9.7158	0.371567	0.664402	1.25924	1.12174	0.814764	0.746187	1.1721	0.1479	0.435221	0.811818	0.010513
chr12!56295196!56321697!1276!WIBG	0.450699	5.43422	6.94e-07	1.18106e-05	36.8578	24.7649	31.1907	33.088	16.3991	33.7826	40.6075	36.359	36.6716	25.4822	24.2519	32.3116	26.8412	30.7769	31.7639	16.1308	16.5459	31.6969	39.4137	39.9905	40.6094	39.0031	42.19	41.5653	39.8183	41.6402	40.381	38.6916	41.7032	43.2736	41.1395
chr12!109304657!109458845!3313!SVOP	-2.20804	2.50714	6.95e-07	1.18227e-05	5.88169	0.946166	0.765742	6.80879	3.16716	4.42057	6.26792	5.6302	6.96352	0.934057	0.254033	0.663402	0.913579	5.63366	6.7341	2.35877	3.14706	3.59695	5.99634	5.57325	0.582703	1.23311	1.13879	1.2107	0.732815	0.399323	0.470032	0.791951	0.635852	0.523814	0.244194
chr8!146155743!146176274!2616!ZNF16	0.410598	5.78199	7.01e-07	1.19103e-05	40.4723	38.7144	49.4058	36.5551	32.6116	41.9531	44.5091	38.263	35.946	38.8191	38.804	45.662	44.1585	34.677	34.8532	33.0114	32.374	41.8542	41.6056	38.7122	51.3574	48.9111	52.3953	51.123	52.8526	48.8906	51.6374	51.8288	50.9957	54.3568	52.0886
chr7!91774197!91794590!2661!LRRD1	-3.57827	1.96045	7.04e-07	1.19587e-05	2.97704	0.017323	0.020502	3.33203	0.24976	4.49063	2.82419	2.82411	3.79444	0.017102	0.064877	0.019902	0.089797	2.9664	3.1554	0.199099	0.248175	5.02463	2.57995	3.216	0.172391	0.04094	0.021591	0.081921	0	0.020155	0.074076	0.027775	0.013305	0	0.020729
chr19!19821280!19843921!2963!ZNF14	0.562561	6.49874	7.11e-07	1.2066e-05	48.4092	54.1645	72.8502	43.5485	73.225	53.5041	43.6267	65.7543	65.6894	52.9721	51.6444	62.8177	71.5852	61.5223	64.385	59.5782	71.612	82.7292	65.4068	64.7241	87.9636	91.8934	86.7854	86.586	95.3921	95.1633	93.2426	92.1542	92.7357	89.4861	95.272
chr17!48638428!48704832!8267!CACNA1G	-2.08375	2.91566	7.13e-07	1.20864e-05	8.62705	1.31596	1.41227	10.7347	1.67852	8.55357	10.4661	8.44172	10.0423	1.72574	2.30755	1.52468	1.0855	8.5459	11.1665	2.68202	1.73322	7.25352	9.95699	9.92757	1.7641	1.32437	1.54286	2.89267	0.912948	0.890971	1.70244	0.909657	0.749464	0.907526	0.489304
chr8!82437280!82443550!423!FABP12	-3.89815	2.23771	7.16e-07	1.21301e-05	4.84342	0	0	6.59657	0.333282	6.00533	5.02602	5.18783	5.15978	0	0.153048	0	0.251063	4.47631	6.12087	0.187873	0.331166	6.25415	4.74495	3.47813	0.090373	0.257544	0.045275	0.103069	0.124772	0	0.139799	0	0	0.082881	0
chr9!41321106!41327397!4259!SPATA31A4	-2.86099	2.18541	7.17e-07	1.21349e-05	4.72492	0.817183	1.40908	4.4637	0.15132	3.31696	5.11949	4.67128	4.24339	0.769327	0.846166	1.36784	0.829099	3.26798	3.2214	0.186594	0.150359	3.68217	5.07144	4.59442	0.071806	0.191843	0.251814	0.102367	0.231322	0.218278	0.222155	0.277654	0.382394	0.341613	0.48352
chr14!20585565!20586597!1032!OR4K17	0.499751	5.58539	7.29e-07	1.23303e-05	39.2856	24.7909	28.4151	32.6986	32.61	42.4732	37.1054	37.8139	40.2228	24.628	22.4371	28.071	27.8619	33.0258	30.5751	31.5469	32.946	41.2235	35.2288	35.7595	43.9322	43.5272	42.2554	41.1691	50.5454	48.4884	42.0972	47.7859	48.5271	50.4136	49.9398
chr13!46786077!46850938!2114!LRRC63	-3.44956	2.68649	7.47e-07	1.26245e-05	8.94841	0.087224	0.464535	8.58577	0.485869	12.0041	9.20313	8.96058	7.74815	0.258323	0.081664	0.551147	0.163268	6.59551	8.04674	0.726787	0.482785	10.5751	8.57731	8.73424	0.452077	0.970542	0.163067	0.185612	0.108187	0.405929	0.456891	0.166066	0.21772	0.464351	0.052186
chr17!55015560!55038411!2633!COIL	0.422968	5.66453	7.51e-07	1.2676e-05	32.4645	48.4963	35.6289	28.049	31.5444	36.8485	30.1384	39.1324	36.3957	46.8214	44.6922	31.8908	35.5948	36.2276	32.974	25.1118	30.8197	41.9551	37.9673	35.5939	44.4271	44.2302	46.8419	41.2884	48.4889	50.3539	46.3705	51.024	48.4814	53.8993	48.7635
chr3!14860468!14976072!5897!FGD5	-3.07727	3.11414	7.52e-07	1.26783e-05	13.2446	0.24624	0.254421	12.2098	1.87498	12.5231	15.9804	12.9403	13.1582	0.397431	0.406199	0.246974	0.639322	13.1648	12.786	1.45995	1.72733	11.2559	16.6081	13.1024	0.914041	0.948332	1.02301	1.29013	0.420653	0.406245	0.986081	0.736322	0.594381	0.662883	0.486404
chr5!74907300!74967671!2552!ANKDD1B	-3.23447	2.42352	7.55e-07	1.27216e-05	7.55531	0.027095	0.267227	6.34579	1.0496	7.67878	6.18025	7.2361	6.5702	0.026748	0.025368	0.259406	0.280896	6.01276	5.90714	0.394446	1.04294	6.72416	5.6484	4.62168	0.606669	0.369967	0.645382	0.606481	0.027575	0.021016	0.401647	0.043441	0.159543	0.006869	0.079253
chr2!106709758!106810795!2806!UXS1	-2.66313	2.41081	7.6e-07	1.27962e-05	7.52853	0.344994	0.408303	6.05018	1.27757	4.36943	6.81016	7.11967	3.86733	0.364906	0.246099	0.519033	0.870488	5.17929	5.59663	2.3979	1.26947	4.4677	6.60834	5.23449	0.544941	0.517658	0.98282	0.520507	0.200631	0.35042	0.842976	0.316071	0.372216	0	0.22279
chr1!170115187!170136923!938!METTL11B	-3.72443	2.41564	7.7e-07	1.29534e-05	8.51832	0	0.058163	5.61595	0.45089	7.59943	5.90352	8.18825	7.76342	0	0.023006	0.056461	0.169829	5.53159	5.23676	0.706027	0.448028	8.23243	5.39808	4.60092	0.305658	0.348426	0.347093	0.20916	0.018756	0.133417	0.105072	0.039397	0.056617	0.074752	0.078408
chr1!229652328!229694442!3857!ABCB10	0.402659	5.89272	7.74e-07	1.30093e-05	36.8226	51.4282	47.3078	32.3863	34.5149	39.7786	35.2324	44.3569	44.9211	50.4279	48.9839	42.8131	43.3939	42.9651	43.2568	29.5121	33.8755	56.9048	47.9816	45.4306	53.8527	55.6992	51.4013	49.9397	59.1188	56.8873	57.3563	56.4035	55.4156	58.8596	58.2968
chr3!124684553!124774802!9156!HEG1	-2.38799	2.62854	7.76e-07	1.30233e-05	7.66012	0.377603	0.77462	7.76702	2.08084	6.55385	7.36283	7.8934	7.04216	0.37277	0.337037	0.867632	0.794524	6.84596	7.33641	2.00788	2.18129	6.65336	7.30626	7.44248	0.835029	1.08672	1.61268	1.18091	0.282454	0.406136	1.11949	0.411676	0.527822	0.323552	0.361468
chr19!55315066!55325972!1579!KIR2DL4	0.652887	6.90365	7.8e-07	1.30758e-05	108.544	53.805	77.6203	91.9585	43.2131	101.024	119.894	106.881	106.498	49.3266	50.4029	57.8404	62.499	103.44	97.2036	38.4183	41.494	100.888	123.184	108.472	162.595	111.31	121.688	116.893	112.978	120.265	165.994	109.586	122.582	123.626	122.757
chr6!49753363!49755053!1690!PGK2	0.574909	5.03809	7.81e-07	1.30758e-05	25.1886	11.92	19.0304	22.4364	21.6175	24.8933	24.7356	25.1858	27.1329	11.9424	12.22	18.9591	20.8157	23.4266	22.6225	23.6374	21.6223	23.8616	24.0227	23.955	31.2268	33.198	29.9056	29.5385	31.1258	30.826	30.0923	31.6514	33.8963	34.4258	33.3136
chr12!117176095!117291436!2898!RNFT2	-3.26164	2.29175	7.81e-07	1.30758e-05	5.58497	0.09544	0.348277	6.39803	0.361376	3.89083	6.19304	5.67208	5.65907	0.086367	0.074464	0.246709	0.210713	4.98092	6.19549	0.685563	0.421231	4.39166	6.34345	4.53525	0.349563	0.275674	0.370074	0.21062	0.273181	0.067859	0.435315	0.012752	0.097736	0.090731	0.076135
chr20!1874812!1920540!4478!SIRPA	0.789075	3.89008	7.92e-07	1.32495e-05	8.49458	12.698	10.9285	7.99579	3.81387	7.62926	7.72876	9.28325	9.48839	10.569	11.9947	7.89436	7.03174	7.51229	8.77009	2.96964	2.97631	9.00538	9.61119	8.60803	12.5149	18.0514	14.4811	13.3482	10.2854	10.4081	17.5679	10.5382	10.9305	19.2125	18.6782
chr1!62146718!62191095!1250!TM2D1	-3.54475	2.06941	7.94e-07	1.32674e-05	3.89721	0.018439	0.043646	4.2768	0.402795	4.37546	4.27179	4.00798	4.24278	0.018203	0.017264	0.021184	0.403558	2.77383	3.67801	0.572187	0.416248	4.38535	3.86825	3.94295	0.030582	0.319561	0.107248	0.122075	0.09852	0	0.015769	0.029563	0	0.140234	0
chr9!125273080!125274022!942!OR1J2	0.54896	4.92358	8.04e-07	1.34211e-05	21.4108	20.4553	21.8634	17.9114	16.5693	20.5827	20.3909	21.8012	23.5162	19.9519	19.9533	19.8179	21.6176	19.4219	18.7004	14.1168	16.3154	23.2262	21.0406	21.1369	26.8446	27.1967	28.788	27.7002	31.2824	29.7964	26.7843	29.4612	28.9401	30.5552	31.3472
chr16!14805545!14820195!1098!NPIPA3	-2.9229	2.09963	8.07e-07	1.34668e-05	4.80989	1.55339	1.29188	2.77881	0.220107	3.8244	4.00759	3.05445	4.44	1.05688	1.02199	0.964667	0.507785	2.77709	2.49027	0.024126	0.34629	3.38617	4.90229	3.26051	0.087039	0.181899	0.139536	0.277949	0.176249	0.309361	0.23338	0.23559	0.193468	0.095788	0.234439
chr16!55880065!55989943!2480!CES5A	0.460818	5.84351	8.08e-07	1.34714e-05	39.7728	32.3707	50.7953	35.8573	35.2446	36.6238	43.481	46.9476	50.0409	30.8279	28.454	43.0729	47.8112	42.9543	42.1992	23.8732	32.245	47.1671	49.9111	46.7972	51.7769	56.5425	56.0254	59.3675	53.5376	56.4232	49.8274	54.455	57.6897	56.5813	53.1954
chr19!37309223!37341689!2853!ZNF790	0.420393	7.47406	8.13e-07	1.35407e-05	133.991	112.328	143.028	118.983	127.693	155.48	123.856	135.853	130.632	109.303	100.464	130.238	144.019	123.72	127.484	111.281	125.886	163.851	128.646	128.363	160.32	169.216	156.419	160.678	173.912	172.437	167.96	183.235	186.722	182.702	185.278
chr4!159814683!159956333!817!C4orf45	-3.30112	2.12577	8.14e-07	1.35466e-05	3.7615	0.028212	0.133555	5.2986	0.419065	5.64741	4.20589	3.87694	3.52034	0.027851	0.07924	0.129646	0.032497	3.91283	5.03497	0.226966	0.514382	4.63832	4.27128	3.57158	0.093581	0.222238	0.257852	0.053364	0.129201	0.175058	0.096507	0.090463	0.17334	0.064367	0.112526
chr8!106331146!106816767!4480!ZFPM2	-4.01993	2.22642	8.17e-07	1.35801e-05	5.48776	0	0.024356	4.28425	0.220279	6.39345	5.65603	5.34195	5.44098	0	0.024085	0.023643	0.106674	5.21454	4.11573	0.289736	0.21888	5.18696	5.44747	5.01363	0.076797	0.125639	0.047023	0.107049	0.054978	0.035915	0.079198	0.02887	0.047417	0.019564	0.012313
chr21!32410477!32410795!318!KRTAP19-8	0.624697	4.61664	8.25e-07	1.36986e-05	14.8181	11.0171	16.2985	13.203	16.1498	12.9605	17.258	16.9916	17.1908	11.5201	10.1791	16.9872	15.8631	13.9966	14.6859	15.161	16.6137	15.0645	19.1502	22.516	23.6218	23.1814	22.0421	23.2387	27.1638	24.2868	20.3315	23.4158	23.0465	24.4197	23.9374
chr10!48255203!48271368!2176!ANXA8	-3.71299	2.35506	8.27e-07	1.36986e-05	5.82701	0.635539	0.614268	4.99749	0.185108	11.2094	5.32819	4.65233	6.67434	0.460097	0.327267	0.498936	0.29283	3.55977	3.80309	0.012174	0.183933	9.55088	5.32469	4.92445	0.149327	0.233636	0.017602	0.140252	0.234464	0.073943	0.317052	0.025474	0	0.088613	0.236594
chrX!48261523!48271344!1217!SSX4	-3.00928	2.48081	8.27e-07	1.36986e-05	5.42447	0.700747	0.806925	7.52128	0.314425	9.28639	8.53148	4.86514	4.39135	0.616992	0.443299	0.609239	0.632659	6.50632	6.12393	0.217668	0.328873	6.97181	7.19664	7.03186	0.157057	0.581855	0.251784	0.16121	0.101191	0.235041	0.275347	0.455472	0.683657	0.604954	0.498571
chr22!40440820!40731812!18695!TNRC6B	-2.57645	2.40257	8.28e-07	1.36986e-05	6.25875	0.3711	0.478596	4.91152	1.16885	5.96341	6.04834	6.27992	6.23451	0.367568	0.245867	0.470254	0.337998	5.14437	4.67511	1.81938	1.1732	5.08412	6.1391	6.38761	0.435544	0.741037	0.675086	0.724112	0.396181	0.284974	0.607322	0.392371	0.395805	0.19878	0.302921
chr3!155480400!155524055!1931!C3orf33	-3.33306	2.21859	8.28e-07	1.36986e-05	4.53866	0.143235	0.875851	3.03861	1.01168	9.82607	4.7368	3.93463	4.00354	0.141402	0.134105	0.82279	0.618718	2.97991	2.96986	0.301804	1.00526	8.09669	4.44114	2.97145	0.405835	0.30089	0.238028	0.146758	0	0	0.244991	0.114823	0.183349	0.054467	0.095219
chrX!102930425!102943086!2204!MORF4L2	0.714695	5.43747	8.29e-07	1.36986e-05	18.1472	22.777	20.9416	28.3261	34.5044	36.6939	28.972	17.969	16.5849	21.3705	20.2286	19.2473	19.4426	34.2082	30.697	29.1584	34.3398	41.8274	31.4491	38.35	41.9654	47.1716	42.3606	40.275	42.4336	42.6261	43.1079	47.8356	46.0791	53.6853	48.8532
chr22!50989540!51001328!442!SYCE3	-3.21636	2.11595	8.29e-07	1.36986e-05	4.12019	0.469321	0.185148	4.07101	0.36452	4.22242	4.36253	3.74704	3.23045	0.463315	0	0.179729	0.901014	4.84024	3.77743	1.19865	0.362206	3.99021	4.02496	3.88339	0.475683	0.205394	0.173315	0.147958	0.238817	0	0	0	0.240303	0	0.124797
chr17!20353175!20370848!1243!LGALS9B	-2.7405	2.73056	8.29e-07	1.36986e-05	10.4938	0.649003	1.8215	7.65767	0.226836	9.32153	7.7166	9.27693	10.9621	0.475947	1.38888	1.64036	1.28157	4.88648	7.37799	0.383606	0	10.3924	8.29386	9.03503	0.169149	0.920259	0.308147	0.350751	1.57104	0.560929	0.364736	0.654053	0.669357	0.803835	0.621272
chr19!9203920!9204862!942!OR1M1	0.678186	4.35627	8.32e-07	1.37232e-05	14.5236	8.53934	13.4366	11.2949	10.7754	13.1531	13.5414	15.7795	15.9806	8.33344	9.75901	12.6497	12.1194	12.8957	12.7152	9.08314	10.4096	13.3082	15.157	14.499	17.1253	20.6819	20.3712	19.971	19.1243	19.3392	19.6697	19.4185	18.8863	21.2882	20.6899
chr2!210288770!210598834!9989!MAP2	0.474597	7.2922	8.32e-07	1.37232e-05	133.952	73.6115	116.621	110.86	100.346	133.702	128.228	128.351	126.676	74.4804	72.05	118.743	123.37	109.185	105.888	105.062	100.398	125.483	122.48	123.92	144.943	157.599	140.277	148.05	154.495	162.803	139.491	161.306	166.755	171.716	161.512
chr4!80822770!80994626!8233!ANTXR2	-2.68055	2.5005	8.37e-07	1.37919e-05	6.26544	0.190371	0.500311	6.4427	1.49953	5.74587	7.49166	6.22605	7.35596	0.193462	0.104845	0.408475	1.28992	6.17679	6.43953	1.80183	1.57752	6.22106	6.74852	6.0967	1.01687	0.335217	0.781593	0.518964	0.363268	0.525499	0.926562	0.278288	0.285973	0.3726	0.075932
chr12!53689234!53693234!687!PFDN5	-0.599449	4.91249	8.41e-07	1.38489e-05	29.1261	31.9396	16.9548	24.4838	16.8857	26.6378	31.7379	32.2439	34.2936	36.1678	38.5421	19.0025	15.1106	22.264	25.3598	19.0097	17.6233	25.1517	32.5356	33.908	18.5296	17.0997	17.8133	19.5145	15.8259	16.6808	20.3141	15.5992	16.9293	14.7991	16.2456
chr16!11038344!11276046!7089!CLEC16A	-2.84756	2.34115	8.54e-07	1.40433e-05	6.12372	0.165819	0.207792	4.94412	1.18753	6.12099	5.90388	5.67132	5.99941	0.208634	0.270927	0.280154	0.528076	4.22506	4.71047	1.33777	1.18282	4.2765	5.50818	6.45103	0.590482	0.148554	0.607851	0.670365	0.208464	0.184099	0.436552	0.304953	0.264699	0.185455	0.114123
chr4!100257648!100273917!1473!ADH1C	0.648101	5.91108	8.55e-07	1.40502e-05	25.1749	46.8019	50.3903	21.5812	43.2054	20.5362	28.0943	44.1454	46.1551	42.4801	43.1156	33.4732	41.7624	45.4084	48.6249	24.7277	41.1786	41.4374	55.6344	49.7242	69.0849	70.7045	72.4449	53.2917	50.0674	71.7418	57.8367	49.4601	51.8572	69.2602	67.0684
chrX!101408678!101410986!1017!BEX5	0.60453	5.49848	8.59e-07	1.41086e-05	22.8312	25.1339	22.1018	36.617	28.061	40.7038	42.101	22.4734	19.4152	24.9913	20.4339	22.6005	27.7769	31.3368	34.8329	29.0688	28.2764	39.6989	40.6374	37.6613	36.0851	43.2944	39.5832	41.9264	42.8837	47.4632	41.5552	49.1266	51.1749	57.6724	47.8018
chr6!138743180!138893668!7832!NHSL1	-2.40861	2.33771	8.66e-07	1.42044e-05	5.1969	0.529724	0.543342	5.06444	1.42202	4.65664	5.5679	5.16238	4.59163	0.522945	0.581376	0.557868	0.349162	5.82427	4.98347	1.53218	1.413	4.0899	5.67873	4.94048	1.06893	0.843858	0.503725	0.609552	0.460487	0.308159	0.576348	0.342079	0.17856	0.282008	0.176073
chr4!104510624!104640973!1753!TACR3	0.46469	6.10676	8.7e-07	1.42558e-05	63.0979	32.0686	48.9395	52.3197	35.0866	60.7139	54.0392	61.93	57.4239	32.2423	31.0833	50.3017	54.6294	52.2534	51.1004	41.6619	35.5031	57.9044	51.9395	49.6152	61.2013	65.5843	59.3003	66.1436	70.3514	68.2376	59.9781	68.6695	73.0613	70.457	70.7043
chr7!143771312!143772245!933!OR2A25	0.601669	4.70713	8.86e-07	1.45117e-05	17.9331	12.5744	19.0336	15.3729	17.2904	19.3088	18.0704	18.4835	19.8951	11.9501	11.2872	16.802	17.2162	17.1318	15.9501	14.1962	16.7517	17.7026	18.5301	16.8729	23.4979	28.5294	23.4619	23.5281	24.2303	25.7341	25.2892	23.9429	24.8364	26.773	25.1462
chr15!22382472!22383815!1343!OR4N4	1.08874	3.73527	8.89e-07	1.45416e-05	5.5088	8.94152	6.52004	2.56314	8.86269	2.93372	3.01879	10.6364	11.042	6.98035	7.37537	2.83927	4.94227	6.53676	7.1169	4.8917	7.97198	6.79687	6.89508	6.49994	13.6771	8.36865	16.9695	11.1187	9.28767	10.9557	14.5012	15.5053	4.79795	15.715	30.2018
chr1!152658598!152659876!611!LCE2B	1.20422	2.93657	8.98e-07	1.46846e-05	2.45897	7.84643	2.99126	1.66456	2.10956	2.63028	2.22529	3.48993	2.40369	5.47434	4.90931	0.910119	2.0423	2.3343	2.93063	1.34402	1.73589	1.95036	3.8449	4.09349	6.00631	6.83483	6.70767	8.17022	6.99683	6.55422	5.67797	6.22956	7.24319	8.06173	7.70376
chr11!57970675!57971653!978!OR1S2	0.820784	4.91344	9.07e-07	1.48113e-05	8.7751	26.6311	35.1999	5.54625	16.0624	8.21625	6.49621	19.3688	19.8766	24.2894	24.6689	18.3845	31.5992	15.564	17.5419	8.83005	15.4489	23.0292	19.1234	17.3752	34.0257	29.7045	31.214	29.489	30.7245	31.9717	29.9503	28.7168	32.0561	34.6283	37.6194
chr18!10525872!10552766!3715!NAPG	-3.66667	2.06073	9.18e-07	1.49897e-05	3.90328	0.21715	0.198256	3.83975	0.309008	4.03292	4.23218	3.93429	3.81055	0.214371	0.133603	0.199581	0.100053	4.22311	3.69964	0.142612	0.307047	4.18287	4.08274	3.43226	0.02058	0.083087	0.030931	0.11149	0.113655	0.014437	0.122037	0.089525	0.028591	0.023593	0.024747
chr9!67926760!67969840!3511!ANKRD20A1	-2.06299	2.73472	9.2e-07	1.50036e-05	10.3933	1.65432	2.68046	8.20742	0.619508	9.73051	8.13236	6.68656	7.65724	1.46465	1.38292	2.62463	2.4425	7.05992	4.90703	0.807304	0.775169	7.5417	7.23025	6.79543	0.849261	0.630913	0.638196	0.925113	1.35792	0.784159	1.48777	1.81033	0.942848	1.08341	1.16259
chr2!162164785!162268228!1717!PSMD14	-3.48016	2.23898	9.21e-07	1.50054e-05	5.31647	0.161087	0	3.7211	0.91491	6.53685	5.91749	5.4499	4.95397	0.159026	0	0	0.247407	4.55436	3.53731	0.308563	0.909102	5.53845	5.23377	5.09839	0.623398	0.063449	0.078078	0.342794	0.102463	0.052061	0.160724	0	0	0.142929	0
chr10!75183336!75193319!2423!MSS51	0.398322	6.10595	9.33e-07	1.51978e-05	53.7112	61.489	62.5279	43.9549	33.7713	49.5633	48.5849	50.3761	47.9012	61.228	63.9734	62.9818	62.567	43.9851	41.8238	35.138	34.0937	45.67	45.7197	47.8981	65.7506	62.4062	63.3662	69.8059	65.681	71.1866	63.056	60.6088	63.0285	63.9532	66.0419
chr9!107288533!107289490!957!OR13C4	0.57626	5.30574	9.35e-07	1.52169e-05	24.9525	17.5335	31.0126	20.9278	29.4625	24.3229	23.2744	30.8264	30.0961	17.4993	17.115	28.1957	31.7655	25.0275	25.7145	26.5732	29.2128	30.433	28.8855	28.2874	37.0493	40.0703	36.1814	34.3957	37.8513	42.4995	35.3037	40.5837	40.1216	42.0739	40.0588
chr9!67926794!67970293!3930!ANKRD20A3	-2.05156	2.63256	9.36e-07	1.52169e-05	9.28519	1.47794	2.39468	7.33901	0.553459	8.69308	7.26533	5.97366	6.84085	1.30849	1.23548	2.3448	2.18209	6.30722	4.38387	0.721233	0.692524	6.64667	6.45939	6.07093	0.758717	0.563648	0.570155	0.826482	1.21315	0.700555	1.32915	1.61733	0.842325	0.9679	1.03864
chr2!71035775!71047732!2474!CLEC4F	0.360839	6.20777	9.37e-07	1.52233e-05	60.0846	50.8119	57.0379	52.3458	43.0229	63.0527	57.6756	57.4545	57.4755	51.1181	50.5389	58.4832	57.9933	51.9445	50.8108	47.3482	43.3645	58.6683	55.4991	55.0678	63.4063	66.1984	66.2633	65.8556	69.9661	71.3812	69.1181	68.9564	71.2959	69.7202	72.6475
chr7!149473130!149531053!15579!SSPO	-1.2853	3.67611	9.4e-07	1.52436e-05	19	4.33489	4.29866	14.297	9.3789	9.45893	13.2102	19.3602	16.6861	4.74094	6.71122	5.81648	4.09181	13.3521	14.6483	11.0082	9.42213	10.074	13.6565	15.4926	5.9664	5.5826	7.20864	7.15164	2.39066	2.45922	5.85313	2.40287	3.71455	2.38202	3.08156
chr19!55174270!55181810!3932!LILRB4	0.482225	5.24072	9.4e-07	1.52436e-05	27.5461	27.5567	20.001	26.6749	21.0003	26.7054	32.6365	30.3217	29.8811	25.358	26.8704	16.5265	18.0218	28.6182	27.8222	16.6608	19.9508	31.7071	32.7098	31.5241	36.6089	32.3517	39.3109	40.0889	35.5347	34.0188	35.3826	34.924	36.7553	37.7289	31.3631
chr4!69870294!69886113!1860!UGT2B10	0.997298	6.27579	9.42e-07	1.52496e-05	18.2724	34.8707	51.7559	14.2167	71.2146	19.5383	14.168	53.8818	64.3962	33.1644	33.0426	31.9612	41.9802	57.8541	59.7391	38.6243	66.7386	66.4516	63.1147	57.4789	87.7386	97.7932	83.7511	86.1184	106.399	97.2322	83.0112	89.1763	91.5954	86.6001	97.8647
chr5!135548998!135701164!2935!TRPC7	-2.55933	2.64278	9.42e-07	1.52496e-05	7.24417	0.659661	0.390357	9.57824	0.802845	6.58843	7.97641	6.69389	7.6866	0.651219	0.654378	0.523287	0.85032	7.2976	9.05241	1.87732	0.825022	7.66566	7.36698	7.92019	0.592626	0.878458	0.828695	0.638748	0.50351	0.517756	0.691753	0.994673	0.633304	0.424047	0.563817
chrX!48261523!48271355!1228!SSX4B	-3.00662	2.47346	9.52e-07	1.54038e-05	5.37588	0.694469	0.799696	7.4539	0.311609	9.20321	8.45506	4.82156	4.35201	0.611465	0.439328	0.603781	0.626992	6.44804	6.06907	0.215718	0.325927	6.90936	7.13218	6.96887	0.15565	0.576643	0.249529	0.159766	0.100285	0.232936	0.27288	0.451392	0.677533	0.599535	0.494105
chr4!25378847!25420120!2675!ANAPC4	-0.377861	8.0356	9.63e-07	1.55606e-05	269.339	209.947	241.438	231.515	194.787	323.561	240.177	255.727	243.792	213.759	195.944	244.825	255.891	211.185	220.853	189.353	195.578	312.721	225.148	213.977	169.645	162.434	163.477	157.084	187.326	192.038	169.719	190.144	207.716	188.615	189.462
chr6!109557816!109591717!1969!LOC100996634	-2.88816	2.13479	9.64e-07	1.55612e-05	4.46263	0	0.13854	3.69516	0.859187	3.98885	4.85882	4.36337	3.93664	0	0.131517	0.228625	0.242711	4.32116	3.35495	0.82067	0.772425	3.54656	4.26276	5.09346	0.126196	0.193649	0.311246	0.409634	0.116154	0	0.430472	0.150143	0.206782	0.03561	0.429552
chr11!47352956!47374253!4217!MYBPC3	-2.01619	3.07323	9.66e-07	1.55904e-05	12.405	1.60145	0.983243	10.383	3.05177	9.50292	8.93988	12.5972	11.6284	1.56477	2.75824	1.05493	2.29801	12.0767	10.5466	3.20369	2.80461	7.42074	9.84367	13.7577	2.7286	1.48975	1.95283	2.07291	1.9441	0.86909	2.31379	1.02528	1.41468	0.719127	0.845867
chr15!76629146!76634816!1798!ISL2	-0.568506	5.04927	9.7e-07	1.56384e-05	38.8306	35.5476	30.3129	29.5735	13.0158	26.2093	30.0419	37.9966	33.8189	36.0544	40.5791	32.5479	26.6532	28.9809	27.8177	16.4274	13.4006	27.9161	29.6328	28.7076	18.3484	17.0258	23.0072	23.0479	19.0116	20.115	20.6435	17.8912	19.8782	17.7925	16.9141
chr3!176738541!176915048!6550!TBL1XR1	-2.53659	2.29564	9.98e-07	1.60793e-05	3.74999	0.126681	0.487265	4.37952	2.54591	5.481	3.98932	4.44074	4.81455	0.180642	0.316284	0.473004	0.685027	5.17718	4.83949	1.66221	2.52975	5.79643	4.4293	4.01318	0.656582	0.731819	0.552611	0.685592	0.23099	0.117366	0.610909	0.090269	0.218914	0.272975	0.339663
chr10!38299577!38348995!6472!ZNF33A	0.836136	3.87522	1.01e-06	1.62445e-05	3.38717	10.6484	7.9155	3.0059	13.1257	4.00509	3.66308	8.40314	9.35118	8.89835	8.68593	5.4785	6.8672	9.01632	8.43845	7.1751	12.0715	10.4363	9.3072	8.7596	13.4198	13.7383	13.4906	11.7416	14.4396	13.4636	12.938	16.1245	15.4403	15.3516	14.9861
chr1!55107426!55175939!4375!MROH7	0.415719	7.55075	1.02e-06	1.63651e-05	162.226	94.1711	139.81	150.078	97.7342	144.778	172.307	161.507	171.45	98.0368	100.155	143.755	125.989	140.046	146.711	105.07	99.1172	151.041	167.477	181.062	176.524	187.188	188.786	193.178	172.334	178.504	182.698	173.861	181.308	190.883	177.765
chrX!101906293!101914010!6017!GPRASP1	0.71657	4.21383	1.02e-06	1.63972e-05	6.65859	14.2001	8.13324	12.04	9.8406	12.7343	12.6707	6.81248	7.33948	13.9541	13.4744	7.90839	7.7792	12.563	12.6195	10.1479	9.79808	13.9111	13.2975	12.7393	16.2993	18.2625	17.2066	16.2524	17.1572	17.753	17.366	18.8086	19.1851	19.586	18.3561
chr4!57371374!57390058!836!ARL9	-3.38198	2.07145	1.02e-06	1.63972e-05	4.73797	0.055141	0.130519	3.24416	0.481812	3.75172	4.99742	4.87843	4.02592	0.054435	0.206505	0.126699	0.158791	2.76498	2.86549	0.253494	0.478754	4.67545	4.52888	3.16776	0.182907	0.130312	0.045817	0.23468	0.084176	0.08554	0.141471	0.044203	0.12705	0	0.043987
chr2!25264972!25382004!7458!EFR3B	-2.81101	2.24626	1.03e-06	1.64633e-05	4.46552	0.132891	0.274322	3.93373	0.89654	5.23771	5.19412	4.4164	5.38531	0.158649	0.170717	0.237888	0.188676	4.79086	4.14322	1.03005	1.00086	4.90537	5.53535	5.29345	0.456189	0.357879	0.423702	0.479359	0.313737	0.127048	0.314519	0.148648	0.227866	0.206835	0.189833
chr12!7187514!7245043!2266!C1R	-2.28326	2.76524	1.04e-06	1.67099e-05	7.2632	0.294977	0.830635	8.20549	2.74633	8.54499	8.90217	7.36369	10.397	0.291202	0.514258	0.806323	1.45286	5.08959	8.41465	2.12763	2.88786	9.77106	8.51529	8.97077	0.927855	1.20191	1.17477	1.8663	0.737565	0.875745	1.39182	0.554473	0.859337	0.510561	0.275882
chr19!44790500!44809178!3190!ZNF235	0.476328	6.84356	1.04e-06	1.67099e-05	88.6799	61.8346	89.985	75.7735	86.683	89.0982	84.2141	87.8261	88.5298	61.4926	55.8504	84.0391	84.9679	78.0888	76.2182	77.0207	85.7501	94.1008	84.7832	84.593	108.416	117.126	108.142	104.52	114.491	118.279	109.773	115.901	116.464	115.682	114.476
chr11!32605312!32624037!1338!EIF3M	-0.304472	7.26171	1.06e-06	1.6897e-05	141.603	168.663	122.713	121.464	97.3572	170.578	142.081	140.662	133.212	170.161	164.413	124.722	129.872	122.494	118.293	105.327	98.2647	163.378	136.9	135.213	106.855	100.501	95.7567	105.949	113.17	112.865	104.112	110.765	119.392	110.848	111.213
chr1!150336989!150449041!7818!RPRD2	-3.30309	2.02116	1.06e-06	1.69646e-05	3.6921	0.079601	0.202373	3.76927	0.432781	4.11791	3.72807	3.60663	3.60839	0.078582	0.022082	0.213385	0.163008	2.90949	3.49436	0.386272	0.45819	3.74969	3.39875	3.71984	0.097794	0.097543	0.093087	0.136628	0.103514	0.045735	0.221875	0.049631	0.095101	0.044843	0.084666
chr10!135207620!135234174!1614!MTG1	-0.692004	5.10034	1.06e-06	1.69713e-05	33.2575	57.0367	28.0053	24.8016	18.3429	31.9595	29.4538	29.835	34.5275	54.3049	57.7065	27.3661	26.0399	28.6739	24.7972	15.1818	18.0653	27.8204	27.1182	28.3494	17.444	17.4144	17.941	20.6781	20.089	18.9523	17.843	17.9847	20.2798	19.9838	18.9677
chr4!140211070!140223705!1453!NDUFC1	-0.820415	4.1734	1.07e-06	1.70747e-05	11.8442	27.0781	12.5973	15.6684	10.9916	17.8218	14.2235	11.142	15.3301	27.17	26.3175	12.6842	13.3937	10.8145	14.755	13.8376	10.9907	17.2394	13.17	12.4714	8.86629	7.62263	8.541	7.56144	7.93071	7.92382	8.46527	9.79166	10.6726	10.7612	6.56758
chr11!118528941!118550381!1853!TREH	-2.77084	2.52751	1.07e-06	1.71363e-05	8.79604	0.47267	0.250262	6.41748	1.10861	5.9172	7.55104	9.21719	5.51505	0.638534	0.419251	0.35726	0.51581	5.74622	6.67291	0.44317	1.27437	5.67217	7.28678	7.75456	0.660164	0.519327	0.630454	0.999961	0.218368	0.038592	0.77655	0.688026	0.191067	0.06622	0.456443
chr8!145202918!145316843!5835!MROH1	-2.42324	2.59768	1.08e-06	1.71363e-05	8.22003	0.643868	0.359974	7.49939	1.68435	7.13437	6.54142	7.36912	6.64901	0.464047	0.987455	0.349438	1.07383	7.76702	6.98761	3.18699	1.67366	5.08528	6.34405	6.7364	1.45442	1.21979	0.820537	1.3935	0.370852	0.367667	0.746575	0.253326	0.697779	0.102141	0.204822
chr14!102783713!102809511!4305!ZNF839	-3.1964	2.12931	1.08e-06	1.71363e-05	3.75435	0.101726	0.532264	4.48264	0.533318	3.85352	4.65133	4.12605	3.61999	0.100424	0.270687	0.430571	0.234354	3.88424	4.77766	0.547648	0.576417	3.78677	4.40798	4.68772	0.106558	0.223534	0.213534	0.324076	0.008173	0.041528	0.206045	0.133052	0.139809	0.175089	0.12813
chr4!52859865!52883786!3329!LRRC66	0.460417	6.24591	1.08e-06	1.71542e-05	64.0047	34.0644	55.4502	56.9502	42.3001	67.0721	64.4052	62.5984	63.0444	34.2983	34.2074	56.0784	59.496	58.0233	54.9513	43.1609	42.6027	60.6825	61.1961	61.0332	70.2142	70.0694	70.4038	72.1356	71.9357	73.6164	67.4363	76.4611	78.4987	77.6521	80.4618
chr12!100593864!100618202!2465!ACTR6	-0.366577	6.58134	1.11e-06	1.75777e-05	92.6169	94.1778	80.9946	80.7943	71.7106	99.8772	77.3822	89.6459	87.8893	94.2833	91.992	82.3408	89.5264	77.6726	76.7055	74.9139	72.051	98.8143	74.7995	75.6614	61.7225	60.157	56.8791	63.3546	64.5762	64.4689	63.7248	68.8109	69.9907	73.1322	65.2373
chr9!37510888!37576250!4575!FBXO10	-2.71689	2.57024	1.11e-06	1.75777e-05	7.74724	0.10076	0.160988	6.84014	1.8489	6.75928	7.55949	7.71079	7.642	0.054709	0.297164	0.156276	0.615145	6.86388	6.65893	1.66179	1.84153	6.67335	7.16399	7.36429	0.818865	0.877086	0.397678	0.671843	0.238417	0.203201	1.06852	0.5533	0.255378	0.471278	0.293383
chr5!16662015!16936385!11430!MYO10	-2.66486	3.41327	1.12e-06	1.77384e-05	17.6636	0.453718	0.293549	14.8962	5.0693	18.1696	17.2052	18.0942	17.482	0.420042	0.492767	0.271056	1.21251	13.6163	14.6434	4.12532	4.74998	17.0274	16.8836	15.8345	2.75921	1.80615	1.47447	2.35728	0.891187	0.25495	1.56244	1.21079	1.46823	0.739204	1.02792
chr2!98121260!98206428!5986!ANKRD36B	-3.56192	2.54058	1.12e-06	1.77499e-05	4.23261	0.535215	0.396464	4.1866	0.413831	8.80343	5.08791	6.92731	6.71982	0.266083	0.144202	0.030966	0.425792	7.2137	9.38632	0.477938	0.290851	12.5776	8.63782	9.33561	0.364012	0.175927	0.329534	0.152951	0.173401	0.223995	0.273315	0.160508	0.162651	0.313336	0.282589
chr1!36690016!36770957!4431!THRAP3	0.439438	5.92068	1.12e-06	1.77837e-05	37.2722	47.0549	53.9845	30.3567	41.3749	34.3507	38.479	47.857	46.96	42.9865	44.4696	43.267	51.6437	36.8499	39.7229	31.5538	40.1457	47.4463	51.5614	49.3903	56.6038	54.6304	61.8929	56.2173	58.9843	56.486	57.2797	57.2491	60.8496	60.1478	53.5418
chr7!6838565!6865926!1836!CCZ1B	-1.67278	3.30796	1.13e-06	1.78434e-05	20.0363	4.59471	5.79446	12.2294	1.39311	14.0335	10.1792	15.6734	12.9543	3.8171	4.64271	5.10564	2.94999	10.5676	10.4381	0.995545	1.05727	11.6441	11.4413	8.66777	2.09253	3.87663	2.10706	2.00657	1.51398	1.35349	1.74999	2.13351	3.03717	2.74014	4.5466
chrX!100600643!100603957!1806!TIMM8A	1.21407	2.96576	1.15e-06	1.81864e-05	0.819304	4.72208	2.53754	1.6028	4.71712	2.22467	1.95742	1.53606	1.75066	4.96403	5.11414	2.11137	2.82258	3.86697	2.09015	2.47887	4.41015	4.091	3.1699	3.61159	7.49313	7.95242	6.52164	6.14384	6.55592	5.74149	6.6251	6.94678	7.74355	8.76463	7.75784
chr6!43303807!43337181!8006!ZNF318	0.395231	7.54904	1.15e-06	1.82312e-05	163.193	101.99	153.661	137.091	109.677	165.961	153.39	159.193	152.585	102.256	99.7074	155.391	158.978	129.084	133.24	111.394	110.008	163.318	146.384	147.486	173.958	166.156	178.553	175.534	190.757	193.146	181.319	174.521	181.638	183.508	184.216
chr11!34903842!34937939!1258!APIP	0.552619	6.13726	1.16e-06	1.82894e-05	35.6299	43.3312	61.3442	33.1262	51.7422	45.475	38.0247	44.4657	47.0548	44.8748	45.3553	61.7589	68.5696	40.3068	43.5862	48.3477	50.9842	56.7606	50.3483	45.2797	69.2534	60.5325	68.4607	70.492	72.2314	76.7268	68.7869	75.3474	77.3668	65.449	70.2436
[truncated: 18,132 more rows]

## Sheet: HxT
	logFC	logCPM	PValue	Adjusted Pvalue	NA1	NA2	NA3	NA4	NA5	NA6	NA7	H1	H2	H3	H4	H5	H6	H7	H8	H9	H10	H11	H12	H13	T1	T2	T3	T4	T5	T7	T8	T9	T10	T11	T12	T13	T14	T15	T16	T17	T18	T19	T20
[truncated: 19,358 more rows]

[truncated: 3 more sheets: HxN, HxNT, NxT]
