# Supplementary material for: Tracking Cancer Genetic Evolution using OncoTrack
Source: Sci Rep. 2016 Jul 14;6:29647. doi: 10.1038/srep29647 (PMC4944131; doi:10.1038/srep29647)
Supplement: Supplementary Table 3 [file srep29647-s4.xls]

## Sheet: Comparitive_Profusion
Pathways	Adjusted p-value	Genes
ANTIGEN_PROCESSING_AND_PRESENTATION	0.000299937	KIR3DL1, IFNA21, IFNA14, KIR3DL2, IFNA2, IFNA6, IFNA16, IFNA7, KLRC4, IFNA5, IFNA4, HLA.C, IFNA10, KLRC1, KIR2DS4, KIR3DL3, IFNA8, IFNA1
ANDROGEN_AND_ESTROGEN_METABOLISM	0.0138171	UGT1A9, UGT1A7, UGT1A10, UGT2B10, UGT1A8, UGT1A5, HSD3B1, UGT2B11, HSD3B2, PTS, ARSE, LCMT1
CUSTOM_CALCIUM_CHANNEL	0.0205177	CACNA1A, CACNA2D4, CACNA1E, CACNA2D3, CACNA1C, CACNA1I, CACNB4, CACNA1B
PENTOSE_AND_GLUCURONATE_INTERCONVERSIONS	0.0252157	UGT1A9, UGT1A7, UGT1A10, UGT2B10, UGT1A8, UGT1A5, UGT2B11
CUSTOM_CALCIUM_CHANNEL_A1	0.0254539	CACNA1A, CACNA1E, CACNA1C, CACNA1I, CACNA1B
NATURAL_KILLER_CELL_MEDIATED_CYTOTOXICITY	0.0297381	KIR3DL1, IFNA21, IFNA14, KIR3DL2, IFNA2, IFNA6, IFNA16, IFNA7, KLRC4, IFNA5, IFNA4, HLA.C, IFNA10, LCP2, KLRC1, KIR2DS4, IFNA8, IFNA1
TOLLLIKE_RECEPTOR_SIGNALING_PATHWAY	0.035326	IFNA21, CCL3, IFNA14, IFNA2, IFNA6, IFNA16, IFNA7, IFNA5, IFNA4, IFNA10, CCL4, TRAF6, IFNA8, IFNA1
METABOLISM_OF_XENOBIOTICS_BY_CYTOCHROME_P450	0.060883	GSTA2, UGT1A9, UGT1A7, ADH1B, UGT1A10, UGT2B10, UGT1A8, UGT1A5, UGT2B11, AKR1C2, ADH1A
PORPHYRIN_AND_CHLOROPHYLL_METABOLISM	0.106786	UGT1A9, UGT1A7, UGT1A10, UGT2B10, UGT1A8, UGT1A5, UGT2B11
INSULIN_SIGNALING_PATHWAY	0.180015	RAPGEF1
STARCH_AND_SUCROSE_METABOLISM	0.194772	UGT1A9, UGT1A7, UGT1A10, UGT2B10, UGT1A8, UGT1A5, MGAM, UGT2B11, GBE1, LYZL1
JAKSTAT_SIGNALING_PATHWAY	0.194772	CSH2, GH2, CSH1, IFNA21, IFNA14, GH1, IFNA2, IFNA6, IFNA16, IFNA7, IFNA5, IFNA4, IFNA10, PIAS1, IFNA8, IL6ST, IFNA1
AXON_GUIDANCE	0.198843	SEMA6A
TGFBETA_SIGNALING_PATHWAY	0.271718
OXIDATIVE_PHOSPHORYLATION	0.369936	NDUFA13
CUSTOM_CALCIUM_CHANNEL_A2D	0.375754	CACNA2D4, CACNA2D3
NEUROACTIVE_LIGANDRECEPTOR_INTERACTION	0.479196	CSH2, GH2, CSH1, GH1, NMU, TRPV1, GRPR, GCG
ADIPOCYTOKINE_SIGNALING_PATHWAY	0.4888
CELL_ADHESION_MOLECULES_CAMS	0.609781	HLA.C, NCAM1
APOPTOSIS	0.718864	CAPN11
RIBOSOME	0.718864	RPL39
WNT_SIGNALING_PATHWAY	0.718864	CAMK2G, NLK, TBL1X
HEDGEHOG_SIGNALING_PATHWAY	0.8097
BENZOATE_DEGRADATION_VIA_COA_LIGATION	0.8097
VALINE,_LEUCINE_AND_ISOLEUCINE_DEGRADATION	0.8097
CELL_CYCLE	0.814544	CDC27, PRKDC
FC_EPSILON_RI_SIGNALING_PATHWAY	0.814544	LCP2
ECMRECEPTOR_INTERACTION	0.814619	FNDC1
GLYCOSYLPHOSPHATIDYLINOSITOLGPIANCHOR_BIOSYNTHESIS	0.814619	PIGA, PIGN, PIGB
C21STEROID_HORMONE_METABOLISM	0.818863	HSD3B1, HSD3B2
CYSTEINE_METABOLISM	0.899329	LDHB, GOT1, LDHAL6B
BILE_ACID_BIOSYNTHESIS	1	ADH1B, AKR1B10, ADH1A
GANGLIOSIDE_BIOSYNTHESIS	1
ALANINE_AND_ASPARTATE_METABOLISM	1	GOT1
PHOSPHATIDYLINOSITOL_SIGNALING_SYSTEM	1	PIK3C2G, ITPR1, INPP4A, DGKB
1,1,1TRICHLORO2,2BIS4CHLOROPHENYLETHANE_DDT_DEGRADATION	1	PTS
ALKALOID_BIOSYNTHESIS_I	1	GOT1
GLYCINE,_SERINE_AND_THREONINE_METABOLISM	1	AKR1B10
KERATAN_SULFATE_BIOSYNTHESIS	1
RIBOFLAVIN_METABOLISM	1
PROPANOATE_METABOLISM	1	LDHB, LDHAL6B
ETHYLBENZENE_DEGRADATION	1
DORSOVENTRAL_AXIS_FORMATION	1
ASCORBATE_AND_ALDARATE_METABOLISM	1	AKR1B10
UBIQUINONE_BIOSYNTHESIS	1	NDUFA13
OGLYCAN_BIOSYNTHESIS	1
PHENYLALANINE,_TYROSINE_AND_TRYPTOPHAN_BIOSYNTHESIS	1	GOT1
INOSITOL_METABOLISM	1
SULFUR_METABOLISM	1
NOTCH_SIGNALING_PATHWAY	1	SNW1
PANTOTHENATE_AND_COA_BIOSYNTHESIS	1	PANK3
REGULATION_OF_ACTIN_CYTOSKELETON	1	DOCK1, MYLK, ACTN3, PPP1R12A, MSN, FGF13, ARHGAP35, CYFIP2
DITERPENOID_BIOSYNTHESIS	1
T_CELL_RECEPTOR_SIGNALING_PATHWAY	1	RASGRP1, LCP2
LONGTERM_POTENTIATION	1	CAMK2G, ITPR1, PPP1R12A, CACNA1C
AMINOSUGARS_METABOLISM	1
NEURODEGENERATIVE_DISORDERS	1
UREA_CYCLE_AND_METABOLISM_OF_AMINO_GROUPS	1	GLUD2
FATTY_ACID_BIOSYNTHESIS	1
GLYCOSPHINGOLIPID_METABOLISM	1	PTDSS2, ARSE
TYPE_II_DIABETES_MELLITUS	1	CACNA1A, CACNA1E, CACNA1C, CACNA1B
CAPROLACTAM_DEGRADATION	1
LONGTERM_DEPRESSION	1	GUCY1B3, CACNA1A, ITPR1
PYRUVATE_METABOLISM	1	LDHB, LDHAL6B
CYTOKINECYTOKINE_RECEPTOR_INTERACTION	1	CSH2, GH2, CSH1, IFNA21, CCL3, IFNA14, GH1, IFNA2, IFNA6, IFNA16, IFNA7, IFNA5, CXCR1, IFNA4, IFNA10, CCL4, IFNA8, IL6ST, IFNA1
RNA_POLYMERASE	1
LINOLEIC_ACID_METABOLISM	1	AKR1B10
HIGHMANNOSE_TYPE_NGLYCAN_BIOSYNTHESIS	1
COMPLEMENT_AND_COAGULATION_CASCADES	1	FGA, C7, CR1
BUTANOATE_METABOLISM	1	PPME1, AKR1B10
CITRATE_CYCLE_TCA_CYCLE	1
BIOTIN_METABOLISM	1
GLYOXYLATE_AND_DICARBOXYLATE_METABOLISM	1
DGLUTAMINE_AND_DGLUTAMATE_METABOLISM	1	GLUD2
TETRACHLOROETHENE_DEGRADATION	1	AKR1B10
ADHERENS_JUNCTION	1	PTPRB, ACTN3, CTNND1, NLK
TERPENOID_BIOSYNTHESIS	1	SQLE
DARGININE_AND_DORNITHINE_METABOLISM	1
LYSINE_BIOSYNTHESIS	1
GLUTATHIONE_METABOLISM	1	GSTA2
BLOOD_GROUP_GLYCOLIPID_BIOSYNTHESISLACTOSERIES	1
REDUCTIVE_CARBOXYLATE_CYCLE_CO2_FIXATION	1
STREPTOMYCIN_BIOSYNTHESIS	1
GLOBOSIDE_METABOLISM	1
NGLYCAN_DEGRADATION	1
SYNTHESIS_AND_DEGRADATION_OF_KETONE_BODIES	1
VITAMIN_B6_METABOLISM	1
NOVOBIOCIN_BIOSYNTHESIS	1	GOT1
MONOTERPENOID_BIOSYNTHESIS	1
PYRIMIDINE_METABOLISM	1	PRIM1, TXNRD1
LIMONENE_AND_PINENE_DEGRADATION	1
LEUKOCYTE_TRANSENDOTHELIAL_MIGRATION	1	ACTN3, CTNND1, MSN, ARHGAP35
STYRENE_DEGRADATION	1
ARACHIDONIC_ACID_METABOLISM	1	CYP4A11, CYP4F3, CYP4A22
1_AND_2METHYLNAPHTHALENE_DEGRADATION	1	ADH1B, ADH1A
AMINOPHOSPHONATE_METABOLISM	1	PTDSS2, LCMT1
INOSITOL_PHOSPHATE_METABOLISM	1	IPMK, INPP4A
BETAALANINE_METABOLISM	1
BASAL_TRANSCRIPTION_FACTORS	1	TAF1L
C5BRANCHED_DIBASIC_ACID_METABOLISM	1
TYROSINE_METABOLISM	1	ADH1B, GOT1, ADH1A, LCMT1
CELL_COMMUNICATION	1	KRT33A, KRT6B, KRT6A, KRT31, KRT33B, KRT16, KRT14
BIOSYNTHESIS_OF_STEROIDS	1	SQLE
BISPHENOL_A_DEGRADATION	1	AKR1B10
GLYCOSAMINOGLYCAN_DEGRADATION	1
NGLYCAN_BIOSYNTHESIS	1	ALG10
PHENYLALANINE_METABOLISM	1	GOT1
CALCIUM_SIGNALING_PATHWAY	1	RYR2, CAMK2G, MYLK, CACNA1A, ITPR1, CACNA1E, RYR3, CACNA1C, GRPR, CACNA1I, CACNA1B
AMINOACYLTRNA_SYNTHETASES	1	MTFMT
ALKALOID_BIOSYNTHESIS_II	1	PPME1
TAURINE_AND_HYPOTAURINE_METABOLISM	1
STILBENE,_COUMARINE_AND_LIGNIN_BIOSYNTHESIS	1
CUSTOM_CALCIUM_CHANNEL_G	1
CHONDROITIN_SULFATE_BIOSYNTHESIS	1
BENZOATE_DEGRADATION_VIA_HYDROXYLATION	1	PTS
SELENOAMINO_ACID_METABOLISM	1	LCMT1
FRUCTOSE_AND_MANNOSE_METABOLISM	1	AKR1B10
GLUTAMATE_METABOLISM	1	GOT1, GLUD2, GMPS
ARGININE_AND_PROLINE_METABOLISM	1	GOT1, GLUD2
ABC_TRANSPORTERS__GENERAL	1	ABCA13, ABCB11
TRYPTOPHAN_METABOLISM	1	IDO1, LCMT1
GALACTOSE_METABOLISM	1	MGAM, AKR1B10
FOLATE_BIOSYNTHESIS	1	PTS
MATURITY_ONSET_DIABETES_OF_THE_YOUNG	1
SNARE_INTERACTIONS_IN_VESICULAR_TRANSPORT	1
CYANOAMINO_ACID_METABOLISM	1
MAPK_SIGNALING_PATHWAY	1	CACNA1A, CACNA2D4, CACNA1E, CACNA2D3, MAP4K4, MAP2K5, RASGRP1, TRAF6, RASGRP3, CACNA1C, MAPKAPK5, FGF13, CACNA1I, NLK, CACNB4, CACNA1B
TIGHT_JUNCTION	1	MPDZ, ACTN3, EXOC3
PROTEASOME	1
ATP_SYNTHESIS	1
FOCAL_ADHESION	1	DOCK1, MYLK, ACTN3, PPP1R12A, RAPGEF1, ARHGAP35, CAPN11
ATRAZINE_DEGRADATION	1
METHIONINE_METABOLISM	1	MTFMT
DNA_POLYMERASE	1	PRIM1
NICOTINATE_AND_NICOTINAMIDE_METABOLISM	1	NMNAT3, PTS
PURINE_METABOLISM	1	GUCY1B3, GMPS, PDE6B, PRIM1, PDE4D, ALLC, PAICS
FATTY_ACID_ELONGATION_IN_MITOCHONDRIA	1
HEPARAN_SULFATE_BIOSYNTHESIS	1
TYPE_I_DIABETES_MELLITUS	1	HLA.C
FATTY_ACID_METABOLISM	1	ADH1B, CYP4A11, CYP4A22, ADH1A
2,4DICHLOROBENZOATE_DEGRADATION	1	PPME1
PROTEIN_EXPORT	1
THIAMINE_METABOLISM	1
PEPTIDOGLYCAN_BIOSYNTHESIS	1
FLUORENE_DEGRADATION	1
BLOOD_GROUP_GLYCOLIPID_BIOSYNTHESISNEOLACTOSERIES	1
GLYCEROLIPID_METABOLISM	1	ADH1B, PNLIPRP2, ADH1A, DGKB
CARBAZOLE_DEGRADATION	1
ONE_CARBON_POOL_BY_FOLATE	1	MTFMT
NITROBENZENE_DEGRADATION	1	LCMT1
GAMMAHEXACHLOROCYCLOHEXANE_DEGRADATION	1
CUSTOM_CALCIUM_CHANNEL_B	1	CACNB4
UBIQUITIN_MEDIATED_PROTEOLYSIS	1	CDC27, HERC1, NEDD4L
GAP_JUNCTION	1	GUCY1B3, ITPR1, MAP2K5
B_CELL_RECEPTOR_SIGNALING_PATHWAY	1	RASGRP3
CIRCADIAN_RHYTHM	1
METHANE_METABOLISM	1
CARBON_FIXATION	1	GOT1
GLYCEROPHOSPHOLIPID_METABOLISM	1	AKR1B10, DGKB
HEMATOPOIETIC_CELL_LINEAGE	1	CD33, CD1B, CR1
HISTIDINE_METABOLISM	1	LCMT1
NUCLEOTIDE_SUGARS_METABOLISM	1	AKR1B10
NITROGEN_METABOLISM	1	GLUD2
GLYCOLYSIS__GLUCONEOGENESIS	1	ADH1B, LDHB, LDHAL6B, PGAM4, ADH1A
LYSINE_DEGRADATION	1	KMT2C, DOT1L, AKR1B10
VALINE,_LEUCINE_AND_ISOLEUCINE_BIOSYNTHESIS	1
RETINOL_METABOLISM	1
PENTOSE_PHOSPHATE_PATHWAY	1	DERA
