# Supplementary material for: Tracking Cancer Genetic Evolution using OncoTrack
Source: Sci Rep. 2016 Jul 14;6:29647. doi: 10.1038/srep29647 (PMC4944131; doi:10.1038/srep29647)
Supplement: Supplementary Table 5 [file srep29647-s6.xls]

## Sheet: S5_Correlations
Tumor Sample	Germline Sample	Correlation	Corrlation without TTN
T1	N1	0.943	0.907
T2	N2	0.983	0.975
T3	N3	0.991	0.986
T4	N4	0.99	0.984
T5	N5	0.887	0.82
T7	N7	0.962	0.933
T8	N8	0.944	0.914
T9	N9	0.976	0.96
T10	N10	0.984	0.973
T11	N11	0.989	0.982
T12	N12	0.975	0.966
T13	N13	0.83	0.795
T14	N14	0.959	0.945
T15	N15	0.991	0.989
T16	N16	0.986	0.982
T17	N17	0.978	0.972
T18	N18	0.963	0.955
T19	N19	0.877	0.842
T20	N20	0.974	0.971
