# Supplementary material for: Tracking Cancer Genetic Evolution using OncoTrack
Source: Sci Rep. 2016 Jul 14;6:29647. doi: 10.1038/srep29647 (PMC4944131; doi:10.1038/srep29647)
Supplement: Supplementary Table 6 [file srep29647-s7.xls]

## Sheet: S6_LinkCorrelation
Start Gene	End Gene	Cytoband	Genes in this block	NxT Link Correlation
chr1!69090!70008!918!OR4F5	chr1!1950767!1962192!1925!GABRD	p36.33	OR4F5 OR4F29 SAMD11 NOC2L KLHL17 PLEKHN1 HES4 ISG15 AGRN RNF223 C1orf159 TTLL10 TNFRSF18 TNFRSF4 SDF4 B3GALT6 FAM132A UBE2J2 SCNN1D ACAP3 PUSL1 CPSF3L GLTPD1 TAS1R3 DVL1 MXRA8 AURKAIP1 CCNL2 MRPL20 ANKRD65 TMEM88B VWA1 ATAD3C ATAD3B ATAD3A TMEM240 SSU72 C1orf233 MIB2 MMP23B CDK11B SLC35E2B CDK11A SLC35E2 NADK GNB1 CALML6 TMEM52 KIAA1751 GABRD	0.831318
chr1!1981908!2116834!3079!PRKCZ	chr1!7844762!7905237!6203!PER3	p36.33,p36.32,p36.31,p36.23	PRKCZ C1orf86 SKI MORN1 RER1 PEX10 PLCH2 PANK4 HES5 TNFRSF14 FAM213B MMEL1 TTC34 ACTRT2 PRDM16 ARHGEF16 MEGF6 TPRG1L WRAP73 TP73 CCDC27 SMIM1 LRRC47 CEP104 DFFB C1orf174 AJAP1 NPHP4 KCNAB2 CHD5 RPL22 RNF207 ICMT HES3 GPR153 ACOT7 HES2 ESPN TNFRSF25 PLEKHG5 NOL9 TAS1R1 ZBTB48 KLHL21 PHF13 THAP3 DNAJC11 CAMTA1 VAMP3 PER3	0.785263
chr1!7907671!7913551!755!UTS2	chr1!11979644!11986485!2823!KIAA2013	p36.23,p36.22	UTS2 TNFRSF9 PARK7 ERRFI1 SLC45A1 RERE ENO1 CA6 SLC2A7 SLC2A5 GPR157 H6PD SPSB1 SLC25A33 TMEM201 PIK3CD CLSTN1 CTNNBIP1 LZIC NMNAT1 RBP7 UBE4B KIF1B PGD APITD1 APITD1-CORT CORT DFFA PEX14 CASZ1 C1orf127 TARDBP MASP2 SRM EXOSC10 MTOR ANGPTL7 UBIAD1 PTCHD2 FBXO2 FBXO44 FBXO6 MAD2L2 DRAXIN AGTRAP MTHFR CLCN6 NPPA NPPB KIAA2013	0.702284
chr1!11994723!12035599!3031!PLOD1	chr1!16010826!16061264!4122!PLEKHM2	p36.22,p36.21	PLOD1 MFN2 MIIP TNFRSF8 TNFRSF1B VPS13D DHRS3 AADACL4 AADACL3 C1orf158 PRAMEF12 PRAMEF1 PRAMEF11 LOC649330 HNRNPCL1 PRAMEF2 PRAMEF4 PRAMEF10 PRAMEF8 PRAMEF6 PRAMEF22 PRAMEF5 PRAMEF23 HNRNPCP5 PRAMEF3 PRAMEF15 PRAMEF9 PRAMEF13 PRAMEF19 PRAMEF16 PRAMEF20 PRAMEF21 PRAMEF17 LRRC38 PDPN PRDM2 KAZN TMEM51 C1orf195 FHAD1 EFHD2 CTRC CELA2A CELA2B CASP9 DNAJC16 AGMAT DDI2 RSC1A1 PLEKHM2	0.871904
chr1!16062808!16067884!3070!SLC25A34	chr1!19991779!20007459!3388!HTR6	p36.21,p36.13	SLC25A34 TMEM82 FBLIM1 UQCRHL SPEN ZBTB17 C1orf64 HSPB7 CLCNKA CLCNKB FAM131C EPHA2 ARHGEF19 RSG1 FBXO42 SZRD1 SPATA21 NECAP2 NBPF1 LOC729574 MST1L CROCC MFAP2 ATP13A2 SDHB PADI2 PADI1 PADI3 PADI4 PADI6 RCC2 ARHGEF10L ACTL8 IGSF21 KLHDC7A PAX7 TAS1R2 ALDH4A1 IFFO2 UBR4 EMC1 MRTO4 AKR7A3 AKR7A2 PQLC2 CAPZB MINOS1 MINOS1-NBL1 NBL1 HTR6	0.798385
chr1!20008705!20126410!2974!TMCO4	chr1!24069855!24088549!4943!TCEB3	p36.13,p36.12,p36.11	TMCO4 RNF186 OTUD3 PLA2G2E PLA2G2A PLA2G5 PLA2G2D PLA2G2F PLA2G2C UBXN10 VWA5B1 CAMK2N1 MUL1 FAM43B CDA PINK1 DDOST KIF17 SH2D5 HP1BP3 EIF4G3 ECE1 NBPF3 ALPL RAP1GAP USP48 LDLRAD2 HSPG2 CELA3B CELA3A CDC42 WNT4 ZBTB40 EPHA8 C1QA C1QC C1QB EPHB2 C1orf234 KDM1A LUZP1 HTR1D HNRNPR ZNF436 TCEA3 ASAP3 E2F2 ID3 RPL11 TCEB3	0.86159
chr1!24104875!24114722!1622!PITHD1	chr1!26798901!26803133!1969!HMGN2	p36.11	PITHD1 LYPLA2 GALE HMGCL FUCA1 CNR2 PNRC2 SRSF10 MYOM3 IL22RA1 IFNLR1 GRHL3 STPG1 NIPAL3 RCAN3 NCMAP SRRM1 CLIC4 RUNX3 SYF2 C1orf63 RHD TMEM50A RHCE TMEM57 LDLRAP1 MAN1C1 SEPN1 MTFR1L AUNIP PAQR7 STMN1 PAFAH2 EXTL1 SLC30A2 TRIM63 PDIK1L FAM110D ZNF593 CNKSR1 CATSPER4 CEP85 SH3BGRL3 UBXN11 CD52 AIM1L ZNF683 LIN28A DHDDS HMGN2	0.807643
chr1!26856248!26901520!3383!RPS6KA1	chr1!29563027!29653325!5640!PTPRU	p36.11,p35.3	RPS6KA1 ARID1A PIGV ZDHHC18 SFN GPN2 GPATCH3 NR0B2 NUDC C1orf172 TRNP1 FAM46B SLC9A1 WDTC1 TMEM222 SYTL1 MAP3K6 FCN3 CD164L2 GPR3 WASF2 AHDC1 FGR IFI6 FAM76A STX12 PPP1R8 THEMIS2 RPA2 SMPDL3B XKR8 EYA3 PTAFR DNAJC8 ATPIF1 SESN2 MED18 PHACTR4 RCC1 TRNAU1AP RAB42 TAF12 GMEB1 YTHDF2 OPRD1 EPB41 TMEM200B SRSF4 MECR PTPRU	0.783828
chr1!31184123!31196432!3830!MATN1	chr1!33789223!33841194!4175!PHC2	p35.2,p35.1	MATN1 LAPTM5 SDC3 PUM1 NKAIN1 SNRNP40 ZCCHC17 FABP3 SERINC2 TINAGL1 HCRTR1 PEF1 COL16A1 BAI2 SPOCD1 PTP4A2 KHDRBS1 TMEM39B KPNA6 TXLNA CCDC28B IQCC DCDC2B TMEM234 EIF3I FAM167B LCK HDAC1 MARCKSL1 FAM229A TSSK3 BSDC1 ZBTB8B ZBTB8A ZBTB8OS RBBP4 SYNC KIAA1522 YARS S100PBP FNDC5 HPCA TMEM54 RNF19B AK2 ADC TRIM62 ZNF362 A3GALT2 PHC2	0.820077
chr1!33938231!33961995!4218!ZSCAN20	chr1!38273472!38275126!1318!C1orf122	p35.1,p34.3	ZSCAN20 CSMD2 HMGB4 C1orf94 GJB5 GJB4 GJB3 GJA4 SMIM12 DLGAP3 ZMYM6NB ZMYM6 ZMYM1 SFPQ ZMYM4 KIAA0319L NCDN TFAP2E PSMB2 C1orf216 CLSPN AGO4 AGO1 AGO3 TEKT2 ADPRHL2 COL8A2 TRAPPC3 MAP7D1 THRAP3 SH3D21 EVA1B STK40 LSM10 OSCP1 MRPS15 CSF3R GRIK3 ZC3H12A MEAF6 SNIP1 DNALI1 GNL2 RSPO1 C1orf109 CDCA8 EPHA10 MANEAL YRDC C1orf122	0.829417
chr1!38275238!38325292!7972!MTF1	chr1!42896000!42921938!1774!ZMYND12	p34.3,p34.2	MTF1 INPP5B SF3A3 FHL3 UTP11L POU3F1 RRAGC MYCBP GJA9 RHBDL2 AKIRIN1 NDUFS5 MACF1 KIAA0754 BMP8A PABPC4 HEYL NT5C1A HPCAL4 PPIE BMP8B OXCT2 TRIT1 MYCL MFSD2A CAP1 PPT1 RLF TMCO2 ZMPSTE24 COL9A2 SMAP2 ZFP69B ZFP69 EXO5 ZNF684 RIMS3 NFYC KCNQ4 CITED4 CTPS1 SLFNL1 SCMH1 EDN2 HIVEP3 GUCA2B GUCA2A FOXJ3 RIMKLA ZMYND12	0.806356
chr1!42922172!42926086!1489!PPCS	chr1!45477804!45481341!1408!UROD	p34.2,p34.1	PPCS CCDC30 PPIH YBX1 CLDN19 LEPRE1 C1orf50 LOC100129924 CCDC23 ERMAP ZNF691 SLC2A1 FAM183A EBNA1BP2 WDR65 TMEM125 C1orf210 TIE1 MPL CDC20 ELOVL1 MED8 SZT2 HYI PTPRF KDM4A ST3GAL3 ARTN IPO13 DPH2 ATP6V0B B4GALT2 CCDC24 SLC6A9 KLF17 DMAP1 ERI3 RNF220 TMEM53 C1orf228 KIF2C RPS8 BEST4 PLK3 TCTEX1D4 BTBD19 PTCH2 EIF2B3 HECTD3 UROD	0.744433
chr1!45482075!45672250!5836!ZSWIM5	chr1!51434366!51440309!2478!CDKN2C	p34.1,p33,p32.3	ZSWIM5 HPDL MUTYH TOE1 TESK2 MMACHC PRDX1 AKR1A1 NASP CCDC17 GPBP1L1 TMEM69 IPP MAST2 PIK3R3 TSPAN1 POMGNT1 LURAP1 RAD54L LRRC41 UQCRH NSUN4 FAAH DMBX1 KNCN MKNK1 MOB3C ATPAF1 TEX38 EFCAB14 CYP4B1 CYP4A11 CYP4X1 CYP4Z1 CYP4A22 PDZK1IP1 TAL1 STIL CMPK1 FOXE3 FOXD2 TRABD2B SLC5A9 SPATA6 AGBL4 BEND5 ELAVL4 DMRTA2 FAF1 CDKN2C	0.856361
chr1!51567905!51613754!911!C1orf185	chr1!55315299!55352921!4286!DHCR24	p32.3	C1orf185 RNF11 TTC39A EPS15 OSBPL9 NRD1 RAB3B TXNDC12 KTI12 BTF3L4 ZFYVE9 CC2D1B ORC1 PRPF38A ZCCHC11 GPX7 FAM159A SELRC1 ZYG11B ZYG11A ECHDC2 SCP2 PODN SLC1A7 CPT2 C1orf123 MAGOH LRP8 DMRTB1 GLIS1 NDC1 YIPF1 DIO1 HSPB11 LRRC42 LDLRAD1 TMEM59 TCEANC2 CDCP2 CYB5RL MRPL37 SSBP3 ACOT11 FAM151A MROH7 TTC4 PARS2 TTC22 C1orf177 DHCR24	0.777646
chr1!55446464!55457966!1097!TMEM61	chr1!67632168!67725650!2814!IL23R	p32.3,p32.2,p32.1,p31.3	TMEM61 BSND PCSK9 USP24 PPAP2B PRKAA2 C1orf168 C8A C8B DAB1 OMA1 TACSTD2 MYSM1 JUN FGGY HOOK1 CYP2J2 C1orf87 NFIA TM2D1 INADL L1TD1 KANK4 USP1 DOCK7 ANGPTL3 ATG4C FOXD3 ALG6 ITGB3BP EFCAB7 PGM1 ROR1 UBE2U CACHD1 RAVER2 JAK1 AK4 DNAJC6 LEPROT LEPR PDE4B SGIP1 TCTEX1D1 INSL5 WDR78 MIER1 SLC35D1 C1orf141 IL23R	0.680721
chr1!67773046!67862583!4128!IL12RB2	chr1!84864214!84880691!1345!DNASE2B	p31.3,p31.2,p31.1	IL12RB2 SERBP1 GADD45A GNG12 DIRAS3 WLS RPE65 DEPDC1 LRRC7 LRRC40 SRSF11 ANKRD13C HHLA3 CTH PTGER3 ZRANB2 NEGR1 LRRIQ3 FPGT FPGT-TNNI3K TNNI3K C1orf173 CRYZ TYW3 LHX8 SLC44A5 ACADM RABGGTB MSH4 ASB17 ST6GALNAC3 ST6GALNAC5 PIGK AK5 ZZZ3 USP33 FAM73A NEXN FUBP1 DNAJB4 GIPC2 PTGFR IFI44L IFI44 ELTD1 LPHN2 TTLL7 PRKACB SAMD13 DNASE2B	0.769287
chr1!84944919!84964033!1975!RPF1	chr1!92764521!92853732!3112!RPAP2	p22.3,p22.2,p22.1	RPF1 GNG5 CTBS SSX2IP LPAR3 MCOLN2 MCOLN3 WDR63 SYDE2 C1orf52 BCL10 DDAH1 CYR61 ZNHIT6 COL24A1 ODF2L CLCA2 CLCA1 CLCA4 SH3GLB1 SEP15 HS2ST1 LMO4 PKN2 GTF2B CCBL2 RBMXL1 GBP3 GBP1 GBP2 GBP7 GBP4 GBP5 GBP6 LRRC8B LRRC8C LRRC8D ZNF326 BARHL2 ZNF644 HFM1 CDC7 TGFBR3 BRDT EPHX4 BTBD8 KIAA1107 C1orf146 GLMN RPAP2	0.818132
chr1!92940317!92952433!2910!GFI1	chr1!104159998!104168400!1632!AMY2A	p22.1,p21.3,p21.2,p21.1	GFI1 EVI5 RPL5 FAM69A MTF2 TMED5 CCDC18 DR1 FNBP1L BCAR3 DNTTIP2 GCLM ABCA4 ARHGAP29 ABCD3 F3 SLC44A3 CNN3 ALG14 TMEM56 TMEM56-RWDD3 RWDD3 PTBP2 DPYD SNX7 LPPR5 LPPR4 PALMD FRRS1 AGL SLC35A3 HIAT1 SASS6 TRMT13 LRRC39 DBT RTCA CDC14A GPR88 VCAM1 EXTL2 SLC30A7 DPH5 S1PR1 OLFM3 COL11A1 LOC101928436 RNPC3 AMY2B AMY2A	0.819112
chr1!104198140!104207173!2023!AMY1A	chr1!110881944!110889303!3431!RBM15	p21.1,p13.3	AMY1A AMY1C AMY1B PRMT6 NTNG1 VAV3 SLC25A24 NBPF4 NBPF6 FAM102B HENMT1 PRPF38B FNDC7 STXBP3 AKNAD1 GPSM2 CLCC1 WDR47 TAF13 TMEM167B C1orf194 KIAA1324 SARS CELSR2 PSRC1 MYBPHL SORT1 PSMA5 SYPL2 ATXN7L2 CYB561D1 AMIGO1 GPR61 GNAI3 GNAT2 AMPD2 GSTM4 GSTM2 GSTM1 GSTM5 GSTM3 EPS8L3 CSF1 AHCYL1 STRIP1 ALX3 UBL4B SLC6A17 KCNC4 RBM15	0.745963
chr1!110905472!110933704!2649!SLC16A4	chr1!115259533!115300671!4313!CSDE1	p13.3,p13.2	SLC16A4 LAMTOR5 PROK1 KCNA10 KCNA2 KCNA3 CD53 LRIF1 DRAM2 CEPT1 DENND2D CHI3L2 CHIA PIFO OVGP1 WDR77 ATP5F1 C1orf162 ADORA3 RAP1A FAM212B DDX20 KCND3 LOC643355 CTTNBP2NL WNT2B ST7L CAPZA1 MOV10 RHOC PPM1J FAM19A3 SLC16A1 LRIG2 MAGI3 PHTF1 RSBN1 PTPN22 BCL2L15 AP4B1 DCLRE1B HIPK1 OLFML3 SYT6 TRIM33 BCAS2 DENND2C AMPD1 NRAS CSDE1	0.725169
chr1!115312104!115323308!5503!SIKE1	chr1!145293370!146466121!10916!NBPF10	p13.2,p13.1,p12,p11.2,p11.1,q11,q12,q21.1	SIKE1 SYCP1 TSHB TSPAN2 NGF VANGL1 CASQ2 NHLH2 SLC22A15 MAB21L3 ATP1A1 CD58 IGSF3 C1orf137 CD2 PTGFRN CD101 TTF2 TRIM45 VTCN1 MAN1A2 FAM46C GDAP2 WDR3 SPAG17 TBX15 WARS2 HAO2 HSD3B2 HSD3B1 ZNF697 PHGDH HMGCS2 REG4 NBPF7 ADAM30 NOTCH2 FAM72B FCGR1B SRGAP2D PPIAL4G FAM72D LOC100288142 PPIAL4C PPIAL4A NBPF8 PDE4DIP SEC22B NOTCH2NL NBPF10	0.724987
chr1!145413190!145417545!2215!HFE2	chr1!150122169!150131825!1615!PLEKHO1	q21.1,q21.2	HFE2 TXNIP POLR3GL ANKRD34A LIX1L RBM8A PEX11B ITGA10 ANKRD35 PIAS3 NUDT17 POLR3C RNF115 CD160 PDZK1 GPR89A GPR89C NBPF11 NBPF24 NBPF12 PRKAB2 FMO5 CHD1L BCL9 ACP6 GJA5 GJA8 GPR89B PPIAL4B PPIAL4E NBPF14 NBPF9 NBPF15 NBPF16 HIST2H2BF FCGR1A HIST2H3D HIST2H4B HIST2H3A HIST2H2AA4 HIST2H2BE HIST2H2AC HIST2H2AB BOLA1 SV2A SF3B4 MTMR11 OTUD7B VPS45 PLEKHO1	0.477183
chr1!150190716!150208504!3553!ANP32E	chr1!151735444!151743806!1086!OAZ3	q21.2,q21.3	ANP32E CA14 APH1A C1orf54 C1orf51 MRPS21 PRPF3 RPRD2 TARS2 ECM1 ADAMTSL4 MCL1 ENSA GOLPH3L HORMAD1 CTSS CTSK ARNT SETDB1 CERS2 ANXA9 FAM63A PRUNE BNIPL C1orf56 CDC42SE1 MLLT11 GABPB2 SEMA6C TNFAIP8L2 TNFAIP8L2-SCNM1 LYSMD1 SCNM1 TMOD4 VPS72 PIP5K1A PSMD4 ZNF687 PI4KB RFX5 SELENBP1 PSMB4 POGZ CGN TUFT1 SNX27 CELF3 RIIAD1 MRPL9 OAZ3	0.645188
chr1!151744040!151763010!3263!TDRKH	chr1!153190059!153191793!1229!PRR9	q21.3	TDRKH LINGO4 RORC C2CD4D THEM5 THEM4 S100A10 S100A11 TCHHL1 TCHH RPTN HRNR FLG FLG2 CRNN LCE5A CRCT1 LCE3E LCE3D LCE3C LCE3B LCE3A LCE2D LCE2C LCE2B LCE2A LCE4A C1orf68 KPRP LCE1F LCE1E LCE1D LCE1C LCE1B LCE1A LCE6A SMCP IVL SPRR4 SPRR1A SPRR3 SPRR1B SPRR2D SPRR2A SPRR2B SPRR2E SPRR2F SPRR2G LELP1 PRR9	0.743039
chr1!153232178!153234600!1229!LOR	chr1!154929501!154934258!3180!PYGO2	q21.3	LOR PGLYRP3 PGLYRP4 S100A9 S100A12 S100A8 S100A7A S100A7L2 S100A7 S100A6 S100A5 S100A4 S100A3 S100A2 S100A16 S100A14 S100A13 S100A1 CHTOP SNAPIN ILF2 NPR1 INTS3 SLC27A3 GATAD2B DENND4B CRTC2 SLC39A1 CREB3L4 JTB RAB13 RPS27 NUP210L TPM3 C1orf189 C1orf43 UBAP2L HAX1 AQP10 ATP8B2 IL6R SHE TDRD10 UBE2Q1 CHRNB2 ADAR KCNN3 PMVK PBXIP1 PYGO2	0.632057
chr1!154934773!154946959!3717!SHC1	chr1!156219014!156252620!4563!SMG5	q21.3,q22	SHC1 CKS1B FLAD1 LENEP ZBTB7B DCST2 DCST1 ADAM15 EFNA4 EFNA3 EFNA1 SLC50A1 DPM3 KRTCAP2 TRIM46 MUC1 THBS3 MTX1 GBA FAM189B SCAMP3 CLK2 HCN3 PKLR FDPS RUSC1-AS1 RUSC1 ASH1L MSTO1 YY1AP1 DAP3 GON4L SYT11 RIT1 KIAA0907 RXFP4 ARHGEF2 SSR2 UBQLN4 LAMTOR2 RAB25 MEX3A LMNA SEMA4A SLC25A44 PMF1 PMF1-BGLAP BGLAP PAQR6 SMG5	0.553738
chr1!156254069!156262234!2201!TMEM79	chr1!158580495!158656506!8017!SPTA1	q22,q23.1	TMEM79 C1orf85 VHLL CCT3 TSACC RHBG C1orf61 MEF2D IQGAP3 TTC24 APOA1BP GPATCH4 HAPLN2 BCAN NES CRABP2 ISG20L2 RRNAD1 MRPL24 HDGF PRCC SH2D2A NTRK1 INSRR PEAR1 LRRC71 ARHGEF11 ETV3L ETV3 FCRL5 FCRL4 FCRL3 FCRL2 FCRL1 CD5L KIRREL CD1D CD1A CD1C CD1B CD1E OR10T2 OR10K2 OR10K1 OR10R2 OR6Y1 OR6P1 OR10X1 OR10Z1 SPTA1	0.698812
chr1!158669467!158670442!975!OR6K2	chr1!160965000!160991133!4830!F11R	q23.1,q23.2,q23.3	OR6K2 OR6K3 OR6K6 OR6N1 OR6N2 MNDA PYHIN1 IFI16 AIM2 CADM3 DARC FCER1A OR10J3 OR10J1 OR10J5 APCS CRP DUSP23 FCRL6 SLAMF8 C1orf204 VSIG8 CCDC19 TAGLN2 IGSF9 SLAMF9 PIGM KCNJ10 KCNJ9 IGSF8 ATP1A2 ATP1A4 CASQ1 PEA15 DCAF8 PEX19 COPA NCSTN NHLH1 VANGL2 SLAMF6 CD84 SLAMF1 CD48 SLAMF7 LY9 CD244 ITLN1 ITLN2 F11R	0.720665
chr1!161007421!161008774!672!TSTD1	chr1!165600109!165625372!1518!MGST3	q23.3,q24.1	TSTD1 USF1 ARHGAP30 PVRL4 KLHDC9 PFDN2 NIT1 DEDD UFC1 USP21 PPOX B4GALT3 ADAMTS4 NDUFS2 FCER1G APOA2 TOMM40L NR1I3 PCP4L1 MPZ SDHC C1orf192 FCGR2A HSPA6 FCGR3A FCGR2C FCGR3B FCGR2B FCRLA FCRLB DUSP12 ATF6 OLFML2B NOS1AP C1orf111 C1orf226 SH2D1B UHMK1 UAP1 DDR2 HSD17B7 C1orf110 RGS4 RGS5 NUF2 PBX1 LMX1A RXRG LRRC52 MGST3	0.672534
chr1!165631448!165667900!2500!ALDH9A1	chr1!171750760!171766856!3407!METTL13	q24.1,q24.2,q24.3	ALDH9A1 TMCO1 UCK2 FAM78B POGK TADA1 ILDR2 MAEL GPA33 DUSP27 POU2F1 CD247 CREG1 RCSD1 MPZL1 ADCY10 MPC2 DCAF6 GPR161 TIPRL SFT2D2 TBX19 XCL2 XCL1 DPT ATP1B1 NME7 BLZF1 CCDC181 SLC19A2 F5 SELP SELL SELE METTL18 C1orf112 SCYL3 KIFAP3 METTL11B GORAB PRRX1 MROH9 FMO3 FMO2 FMO1 FMO4 PRRC2C MYOC VAMP4 METTL13	0.604915
chr1!171810617!172381857!8151!DNM3	chr1!180941849!180992257!5072!STX6	q24.3,q25.1,q25.2,q25.3	DNM3 C1orf105 PIGC SUCO FASLG TNFSF18 TNFSF4 PRDX6 SLC9C2 ANKRD45 LOC730159 KLHL20 CENPL DARS2 ZBTB37 SERPINC1 RC3H1 RABGAP1L GPR52 CACYBP MRPS14 TNN KIAA0040 TNR RFWD2 PAPPA2 ASTN1 BRINP2 SEC16B RASAL2 TEX35 RALGPS2 ANGPTL1 FAM20B TOR3A ABL2 SOAT1 AXDND1 NPHS2 TDRD5 FAM163A TOR1AIP2 TOR1AIP1 CEP350 QSOX1 LHX4 ACBD6 XPR1 KIAA1614 STX6	0.625155
chr1!181002560!181031074!7860!MR1	chr1!196194912!196577499!5909!KCNT2	q25.3,q31.1,q31.2,q31.3	MR1 IER5 CACNA1E ZNF648 GLUL TEDDM1 RGSL1 RNASEL RGS16 RGS8 NPL DHX9 SHCBP1L LAMC1 LAMC2 NMNAT2 SMG7 NCF2 ARPC5 RGL1 APOBEC4 COLGALT2 TSEN15 C1orf21 EDEM3 FAM129A RNF2 TRMT1L SWT1 IVNS1ABP HMCN1 PRG4 TPR C1orf27 OCLM PDC PTGS2 PLA2G4A BRINP3 RGS18 RGS21 RGS1 RGS13 RGS2 UCHL5 TROVE2 GLRX2 CDC73 B3GALT2 KCNT2	0.641966
chr1!196621007!196716634!4375!CFH	chr1!202847409!202858385!3227!RABIF	q31.3,q32.1	CFH CFHR3 CFHR1 CFHR4 CFHR2 CFHR5 F13B ASPM ZBTB41 CRB1 DENND1B C1orf53 LHX9 NEK7 ATP6V1G3 PTPRC NR5A2 ZNF281 KIF14 DDX59 CAMSAP2 GPR25 C1orf106 KIF21B CACNA1S ASCL5 TMEM9 IGFN1 PKP1 TNNT2 LAD1 TNNI1 PHLDA3 CSRP1 NAV1 IPO9 SHISA4 LMOD1 TIMM17A RNPEP ELF3 GPR37L1 ARL8A PTPN7 LGR6 UBE2T PPP1R12B SYT2 KDM5B RABIF	0.640948
chr1!202860229!202896371!3338!KLHL12	chr1!206224282!206231482!1773!AVPR1B	q32.1	KLHL12 ADIPOR1 CYB5R1 TMEM183A TMEM183B PPFIA4 MYOG ADORA1 MYBPH CHI3L1 CHIT1 BTG2 FMOD PRELP OPTC ATP2B4 LAX1 ZC3H11A ZBED6 SNRPE SOX13 ETNK2 REN KISS1 GOLT1A PLEKHA6 PPP1R15B PIK3C2B MDM4 LRRN2 NFASC CNTN2 TMEM81 RBBP5 DSTYK TMCC2 NUAK2 KLHDC8A LEMD1 CDK18 MFSD4 ELK4 SLC45A3 NUCKS1 RAB7L1 SLC41A1 PM20D1 SLC26A9 FAM72A AVPR1B	0.755536
chr1!206238881!206288236!1244!C1orf186	chr1!212208894!212278348!4597!DTL	q32.1,q32.2,q32.3	C1orf186 CTSE SRGAP2 SRGAP2B SRGAP2C IKBKE RASSF5 EIF2D DYRK3 MAPKAPK2 IL10 IL19 IL20 IL24 FAIM3 PIGR FCAMR C1orf116 YOD1 PFKFB2 C4BPB C4BPA CD55 CR2 CR1 CR1L CD46 CD34 PLXNA2 MIR205HG CAMK1G LAMB3 G0S2 HSD11B1 TRAF3IP3 C1orf74 IRF6 DIEXF SYT14 SERTAD4 HHAT KCNH1 RCOR3 TRAF5 RD3 SLC30A1 NEK2 LPGAT1 INTS7 DTL	0.742233
chr1!212458878!212535205!3415!PPP2R5A	chr1!223967594!224033674!4789!TP53BP2	q32.3,q41	PPP2R5A TMEM206 NENF ATF3 FAM71A BATF3 NSL1 TATDN3 C1orf227 FLVCR1 VASH2 ANGEL2 RPS6KC1 PROX1 SMYD2 PTPN14 CENPF KCNK2 KCTD3 USH2A ESRRG GPATCH2 SPATA17 RRP15 TGFB2 LYPLAL1 SLC30A10 EPRS BPNT1 IARS2 RAB3GAP2 MARK1 C1orf115 MARC2 MARC1 HLX DUSP10 HHIPL2 TAF1A MIA3 AIDA BROX FAM177B DISP1 TLR5 SUSD4 C1orf65 CAPN8 CAPN2 TP53BP2	0.450346
chr1!224301788!224349749!5451!FBXO28	chr1!229566992!229569843!1492!ACTA1	q42.11,q42.12,q42.13	FBXO28 DEGS1 NVL CNIH4 WDR26 CNIH3 DNAH14 LBR ENAH SRP9 EPHX1 TMEM63A LEFTY1 PYCR2 LEFTY2 SDE2 H3F3A ACBD3 MIXL1 LIN9 PARP1 C1orf95 ITPKB PSEN2 ADCK3 CDC42BPA ZNF678 JMJD4 SNAP47 PRSS38 WNT9A WNT3A ARF1 C1orf35 MRPL55 GUK1 GJC2 IBA57 OBSCN TRIM11 TRIM17 HIST3H3 HIST3H2A HIST3H2BB RNF187 RHOU RAB4A SPHAR CCSAP ACTA1	0.836745
chr1!229577043!229644088!4170!NUP133	chr1!237205701!237997288!16365!RYR2	q42.13,q42.2,q42.3,q43	NUP133 ABCB10 TAF5L URB2 GALNT2 PGBD5 COG2 AGT CAPN9 C1orf198 TTC13 ARV1 FAM89A TRIM67 LOC149373 C1orf131 GNPAT EXOC8 SPRTN EGLN1 TSNAX DISC1 SIPA1L2 MAP10 NTPCR PCNXL2 KIAA1804 KCNK1 SLC35F3 COA6 TARBP1 IRF2BP2 TOMM20 RBM34 ARID4B GGPS1 TBCE B3GALNT2 GNG4 LYST NID1 GPR137B ERO1LB EDARADD LGALS8 HEATR1 ACTN2 MTR MT1HL1 RYR2	0.615931
chr1!238041163!238054222!2474!ZP4	chr1!248020500!248043438!5156!TRIM58	q43,q44	ZP4 CHRM3 FMN2 GREM2 RGS7 FH KMO OPN3 CHML WDR64 EXO1 MAP1LC3C PLD5 CEP170 SDCCAG8 AKT3 ZBTB18 C1orf100 ADSS C1orf101 DESI2 COX20 HNRNPU EFCAB2 KIF26B SMYD3 TFB2M CNST SCCPDH AHCTF1 ZNF695 ZNF670 ZNF669 C1orf229 ZNF124 VN1R5 ZNF496 NLRP3 OR2B11 OR2W5 GCSAML OR2C3 OR2G2 OR2G3 OR13G1 OR6F1 OR1C1 OR14A16 OR11L1 TRIM58	0.508366
chr1!248058888!248059833!945!OR2W3	chr2!3642421!3692234!2203!COLEC11	p36.32,p36.31,p36.23,p36.22,p36.21,p36.13,p36.12,p36.11,p35.3,p35.2,p35.1,p34.3,p34.2,p34.1,p33,p32.3,p32.2,p32.1,p31.3,p31.2,p31.1,p22.3,p22.2,p22.1,p21.3,p21.2,p21.1,p13.3,p13.2,p13.1,p12,p11.2,p11.1,q11,q12,q21.1,q21.2,q21.3,q22,q23.1,q23.2,q23.3,q24.1,q24.2,q24.3,q25.1,q25.2,q25.3,q31.1,q31.2,q31.3,q32.1,q32.2,q32.3,q41,q42.11,q42.12,q42.13,q42.2,q42.3,q43,q44	OR2W3 OR2T8 OR2L13 OR2L8 OR2AK2 OR2L5 OR2L2 OR2L3 OR2M5 OR2M2 OR2M3 OR2M4 OR2T33 OR2T12 OR2M7 OR14C36 OR2T4 OR2T6 OR2T1 OR2T2 OR2T3 OR2T5 OR2G6 OR2T29 OR2T34 OR2T10 OR2T11 OR2T35 OR2T27 OR14I1 LYPD8 SH3BP5L ZNF672 ZNF692 PGBD2 FAM110C SH3YL1 ACP1 FAM150B TMEM18 SNTG2 TPO PXDN MYT1L TSSC1 TRAPPC12 ADI1 RNASEH1 RPS7 COLEC11	0.542661
chr2!3705785!3750260!1444!ALLC	chr2!20096513!20101744!819!TTC32	p25.3,p25.2,p25.1,p24.3,p24.2,p24.1	ALLC SOX11 CMPK2 RSAD2 RNF144A ID2 KIDINS220 MBOAT2 ASAP2 ITGB1BP1 CPSF3 IAH1 ADAM17 YWHAQ TAF1B GRHL1 KLF11 CYS1 RRM2 C2orf48 HPCAL1 ODC1 NOL10 ATP6V1C2 PDIA6 KCNF1 C2orf50 PQLC3 ROCK2 E2F6 GREB1 NTSR2 LPIN1 TRIB2 FAM84A NBAS DDX1 MYCN FAM49A RAD51AP2 VSNL1 SMC6 GEN1 MSGN1 KCNS3 NT5C1B-RDH14 RDH14 NT5C1B OSR1 TTC32	0.558304
chr2!20110028!20189884!6944!WDR35	chr2!27274490!27293490!3368!AGBL5	p24.1,p23.3	WDR35 MATN3 LAPTM4A SDC1 PUM2 RHOB HS1BP3 GDF7 C2orf43 APOB KLHL29 ATAD2B UBXN2A MFSD2B C2orf44 FKBP1B SF3B14 TP53I3 PFN4 FAM228B FAM228A ITSN2 NCOA1 PTRHD1 CENPO ADCY3 DNAJC27 EFR3B POMC DNMT3A DTNB ASXL2 KIF3C RAB10 GAREML HADHA HADHB GPR113 EPT1 DRC1 OTOF C2orf70 CIB4 KCNK3 SLC35F6 CENPA DPYSL5 MAPRE3 TMEM214 AGBL5	0.652787
chr2!27293341!27294567!485!OST4	chr2!31133330!31361592!3284!GALNT14	p23.3,p23.2,p23.1	OST4 EMILIN1 KHK CGREF1 ABHD1 PREB C2orf53 TCF23 SLC5A6 ATRAID CAD SLC30A3 DNAJC5G TRIM54 UCN MPV17 GTF3C2 EIF2B4 SNX17 ZNF513 PPM1G NRBP1 KRTCAP3 IFT172 FNDC4 GCKR C2orf16 ZNF512 CCDC121 GPN1 SUPT7L SLC4A1AP MRPL33 RBKS BRE FOSL2 PLB1 PPP1CB SPDYA TRMT61B WDR43 FAM179A C2orf71 CLIP4 ALK YPEL5 LBH LCLAT1 CAPN13 GALNT14	0.635382
chr2!31395921!31440411!3822!CAPN14	chr2!42721708!42984087!6724!MTA3	p23.1,p22.3,p22.2,p22.1,p21	CAPN14 EHD3 XDH SRD5A2 MEMO1 DPY30 SPAST SLC30A6 NLRC4 YIPF4 BIRC6 TTC27 LTBP1 RASGRP3 FAM98A CRIM1 FEZ2 VIT STRN HEATR5B GPATCH11 EIF2AK2 SULT6B1 CEBPZ NDUFAF7 PRKD3 QPCT CDC42EP3 RMDN2 CYP1B1 ATL2 HNRNPLL GALM SRSF7 GEMIN6 DHX57 MORN2 ARHGEF33 SOS1 CDKL4 MAP4K3 TMEM178A THUMPD2 SLC8A1 C2orf91 PKDCC EML4 COX7A2L KCNG3 MTA3	0.583476
chr2!42989638!42991401!1763!OXER1	chr2!54480314!54483409!3095!TSPYL6	p21,p16.3,p16.2	OXER1 HAAO ZFP36L2 THADA PLEKHH2 LOC728819 DYNC2LI1 ABCG5 ABCG8 LRPPRC PPM1B SLC3A1 PREPL CAMKMT SIX3 SIX2 SRBD1 PRKCE EPAS1 TMEM247 ATP6V1E2 RHOQ PIGF CRIPT SOCS5 MCFD2 TTC7A C2orf61 CALM2 EPCAM MSH2 KCNK12 MSH6 FBXO11 FOXN2 PPP1R21 STON1-GTF2A1L STON1 GTF2A1L LHCGR FSHR NRXN1 ASB3 GPR75-ASB3 CHAC2 ERLEC1 GPR75 PSME4 ACYP2 TSPYL6	0.533758
chr2!54558070!54588714!1921!C2orf73	chr2!68385004!68403094!1981!PNO1	p16.2,p16.1,p15,p14	C2orf73 SPTBN1 EML6 RTN4 CLHC1 RPS27A MTIF2 CCDC88A CCDC104 SMEK2 PNPT1 EFEMP1 CCDC85A VRK2 FANCL BCL11A PAPOLG REL PUS10 PEX13 KIAA1841 C2orf74 AHSA2 USP34 XPO1 FAM161A CCT4 COMMD1 B3GNT2 TMEM17 EHBP1 OTX1 WDPCP MDH1 UGP2 VPS54 PELI1 LGALSL AFTPH SERTAD2 SLC1A4 CEP68 RAB1A ACTR2 SPRED2 MEIS1 ETAA1 C1D WDR92 PNO1	0.665258
chr2!68405988!68479651!3011!PPP3R1	chr2!73461363!73480150!2032!CCT7	p14,p13.3,p13.2	PPP3R1 CNRIP1 PLEK FBXO48 APLF PROKR1 ARHGAP25 BMP10 GKN2 GKN1 ANTXR1 GFPT1 NFU1 AAK1 ANXA4 GMCL1 SNRNP27 MXD1 ASPRV1 PCBP1 C2orf42 TIA1 PCYOX1 SNRPG FAM136A TGFA ADD2 FIGLA CLEC4F CD207 VAX2 ATP6V1B1 ANKRD53 TEX261 NAGK MCEE MPHOSPH10 PAIP2B ZNF638 DYSF CYP26B1 EXOC6B SPR EMX1 SFXN5 RAB11FIP5 NOTO SMYD5 PRADC1 CCT7	0.715877
chr2!73481809!73496758!6928!FBXO41	chr2!84650646!84686586!1457!SUCLG1	p13.2,p13.1,p12,p11.2	FBXO41 EGR4 ALMS1 NAT8 NAT8B TPRKB DUSP11 C2orf78 STAMBP ACTG2 DGUOK TET3 BOLA3 MOB1A MTHFD2 SLC4A5 DCTN1 C2orf81 WDR54 RTKN INO80B WBP1 MOGS MRPL53 CCDC142 TTC31 LBX2 PCGF1 TLX2 DQX1 AUP1 HTRA2 LOXL3 DOK1 M1AP SEMA4F HK2 POLE4 TACR1 EVA1A MRPL19 GCFC2 LRRTM4 REG3G REG1B REG1A REG3A CTNNA2 LRRTM1 SUCLG1	0.653132
chr2!84743578!85046713!12795!DNAH6	chr2!95813399!95825263!3204!ZNF514	p11.2,p11.1,q11.1	DNAH6 TRABD2A TMSB10 KCMF1 TCF7L1 TGOLN2 RETSAT ELMOD3 CAPG SH2D6 MAT2A GGCX VAMP8 VAMP5 RNF181 TMEM150A C2orf68 USP39 SFTPB GNLY ATOH8 ST3GAL5 POLR1A PTCD3 IMMT MRPL35 REEP1 KDM3A CHMP3 RNF103-CHMP3 RNF103 RMND5A CD8A CD8B RGPD2 RGPD1 PLGLB1 PLGLB2 KRCC1 SMYD1 FABP1 THNSL2 FOXI3 TEX37 EIF2AK3 RPIA TEKT4 MAL MRPS5 ZNF514	0.80297
chr2!95831161!95850064!3974!ZNF2	chr2!99953833!100016728!4698!EIF5B	q11.1,q11.2	ZNF2 PROM2 KCNIP3 FAHD2A TRIM43B TRIM43 GPAT2 ADRA2B ASTL DUSP2 STARD7 TMEM127 CIAO1 SNRNP200 ITPRIPL1 NCAPH NEURL3 ARID5A KANSL3 FER1L5 LMAN2L CNNM4 CNNM3 ANKRD23 ANKRD39 SEMA4C FAM178B FAHD2B ANKRD36 ANKRD36B COX5B ACTR1B ZAP70 TMEM131 VWA3B CNGA3 INPP4A COA5 UNC50 MGAT4A KIAA1211L TSGA10 C2orf15 LIPT1 MITD1 MRPL30 LYG2 LYG1 TXNDC9 EIF5B	0.740712
chr2!100016937!100106480!4734!REV1	chr2!110656008!110664033!1216!LIMS3L	q11.2,q12.1,q12.2,q12.3,q13	REV1 AFF3 LONRF2 CHST10 NMS PDCL3 NPAS2 RPL31 TBC1D8 CNOT11 RNF149 CREG2 RFX8 MAP4K4 IL1R2 IL1R1 IL1RL2 IL1RL1 IL18R1 IL18RAP SLC9A4 SLC9A2 MFSD9 TMEM182 POU3F3 MRPS9 GPR45 TGFBRAP1 C2orf49 FHL2 NCK2 C2orf40 UXS1 RGPD3 ST6GAL2 RGPD4 SLC5A7 SULT1C3 SULT1C2 SULT1C4 GCC2 LIMS1 RANBP2 CCDC138 EDAR SH3RF3 SEPT10 SOWAHC RGPD6 LIMS3L	0.799365
chr2!110841446!110874143!3061!MALL	chr2!120770603!120936697!9935!EPB41L5	q13,q14.1,q14.2	MALL NPHP1 RGPD5 BUB1 ACOXL BCL2L11 ANAPC1 MERTK TMEM87B FBLN7 ZC3H8 ZC3H6 RGPD8 TTL POLR1B CHCHD5 SLC20A1 CKAP2L IL1A IL1B IL37 IL36G IL36A IL36B IL36RN IL1F10 IL1RN PSD4 PAX8 CBWD2 FOXD4L1 RABL2A SLC35F5 ACTR3 DPP10 DDX18 CCDC93 INSIG2 EN1 MARCO C1QL2 STEAP3 C2orf76 DBI TMEM37 SCTR PCDP1 TMEM177 PTPN4 EPB41L5	0.825781
chr2!120975046!120980984!5938!TMEM185B	chr2!132480063!132524977!1219!C2orf27A	q14.2,q14.3,q21.1,q21.2	TMEM185B RALB INHBB GLI2 TFCP2L1 CLASP1 NIFK TSN CNTNAP5 GYPC BIN1 CYP27C1 ERCC3 MAP3K2 PROC IWS1 MYO7B LIMS2 GPR17 SFT2D3 WDR33 POLR2D AMMECR1L SAP130 UGGT1 HS6ST1 RAB6C POTEF CCDC74B SMPD4 MZT2B TUBA3E CCDC115 IMP4 PTPN18 POTEI CFC1B CFC1 POTEJ GPR148 AMER3 ARHGEF4 FAM168B PLEKHB2 POTEE WTH3DI TUBA3D MZT2A CCDC74A C2orf27A	0.731403
chr2!132552533!132559234!1325!C2orf27B	chr2!155555092!155714864!4885!KCNJ3	q21.2,q21.3,q22.1,q22.2,q22.3,q23.1,q23.2,q23.3,q24.1	C2orf27B GPR39 LYPD1 NCKAP5 MGAT5 TMEM163 ACMSD CCNT2 MAP3K19 RAB3GAP1 ZRANB3 R3HDM1 UBXN4 LCT MCM6 DARS CXCR4 THSD7B HNMT SPOPL NXPH2 LRP1B KYNU ARHGAP15 GTDC1 ZEB2 ACVR2A ORC4 MBD5 EPC2 KIF5C LYPD6B LYPD6 MMADHC RND3 RBM43 NMI TNFAIP6 RIF1 NEB ARL5A CACNB4 STAM2 FMNL2 PRPF40A ARL6IP6 RPRM GALNT13 LOC100144595 KCNJ3	0.68912
chr2!157180943!157189287!3531!NR4A2	chr2!169757749!169766510!3081!G6PC2	q24.1,q24.2,q24.3,q31.1	NR4A2 GPD2 GALNT5 ERMN CYTIP ACVR1C ACVR1 UPP2 CCDC148 PKP4 DAPL1 TANC1 WDSUB1 BAZ2B MARCH7 CD302 LY75-CD302 LY75 PLA2R1 ITGB6 RBMS1 TANK PSMD14 TBR1 SLC4A10 DPP4 GCG FAP IFIH1 GCA KCNH7 FIGN GRB14 COBLL1 SLC38A11 SCN3A SCN2A CSRNP3 GALNT3 TTC21B SCN1A SCN9A SCN7A XIRP2 B3GALT1 STK39 CERS6 NOSTRIN SPC25 G6PC2	0.674605
chr2!169779448!169887833!4775!ABCB11	chr2!176981491!176984670!1804!HOXD10	q31.1	ABCB11 DHRS9 LRP2 BBS5 KLHL41 FASTKD1 PPIG CCDC173 PHOSPHO2 PHOSPHO2-KLHL23 KLHL23 SSB METTL5 UBR3 MYO3B SP5 GAD1 GORASP2 TLK1 METTL8 DCAF17 CYBRD1 DYNC1I2 SLC25A12 HAT1 METAP1D DLX1 DLX2 ITGA6 PDK1 RAPGEF4 ZAK CDCA7 SP3 OLA1 SP9 CIR1 SCRN3 GPR155 WIPF1 CHRNA1 CHN1 ATF2 ATP5G3 KIAA1715 EVX2 HOXD13 HOXD12 HOXD11 HOXD10	0.708673
chr2!176987412!176989645!1885!HOXD9	chr2!190526124!190535557!2471!ASNSD1	q31.1,q31.2,q31.3,q32.1,q32.2	HOXD9 HOXD8 HOXD4 HOXD3 HOXD1 MTX2 HNRNPA3 NFE2L2 AGPS TTC30B TTC30A PDE11A RBM45 OSBPL6 PRKRA DFNB59 FKBP7 PLEKHA3 TTN CCDC141 SESTD1 ZNF385B CWC22 UBE2E3 ITGA4 CERKL NEUROD1 SSFA2 PPP1R1C PDE1A DNAJC10 FRZB NCKAP1 DUSP19 NUP35 ZNF804A FSIP2 ZC3H15 ITGAV FAM171B ZSWIM2 CALCRL TFPI GULP1 DIRC1 COL3A1 COL5A2 WDR75 SLC40A1 ASNSD1	0.617537
chr2!190540710!190611376!4416!ANKAR	chr2!201774893!201828424!3135!ORC2	q32.2,q32.3,q33.1	ANKAR OSGEPL1 ORMDL1 PMS1 MSTN C2orf88 HIBCH INPP1 MFSD6 TMEM194B NAB1 GLS STAT1 STAT4 MYO1B NABP1 SDPR TMEFF2 SLC39A10 DNAH7 STK17B HECW2 CCDC150 GTF3C3 C2orf66 PGAP1 ANKRD44 SF3B1 COQ10B HSPD1 HSPE1 HSPE1-MOB4 MOB4 RFTN2 MARS2 BOLL PLCL1 SATB2 C2orf69 TYW5 C2orf47 SPATS2L KCTD18 SGOL2 AOX1 BZW1 CLK1 PPIL3 NIF3L1 ORC2	0.858091
chr2!201838440!201936392!9333!FAM126B	chr2!208992860!208994554!629!CRYGC	q33.1,q33.2,q33.3	FAM126B NDUFB3 CFLAR CASP10 CASP8 ALS2CR12 TRAK2 STRADB ALS2CR11 TMEM237 MPP4 ALS2 CDK15 FZD7 LOC100652824 SUMO1 NOP58 BMPR2 FAM117B ICA1L WDR12 CARF NBEAL1 CYP20A1 ABI2 RAPH1 CD28 CTLA4 ICOS PARD3B NRP2 INO80D NDUFS1 EEF1B2 GPR1 ZDBF2 ADAM23 LOC200726 DYTN MDH1B FASTKD2 CPO KLF7 CREB1 METTL21A CCNYL1 FZD5 PLEKHM3 CRYGD CRYGC	0.677831
chr2!209007296!209010877!626!CRYGB	chr2!219502639!219524263!5924!ZNF142	q34,q35	CRYGB CRYGA C2orf80 IDH1 PIKFYVE PTH2R MAP2 UNC80 RPE KANSL1L ACADL MYL1 LANCL1 CPS1 ERBB4 IKZF2 LOC100130451 SPAG16 VWC2L BARD1 ABCA12 ATIC FN1 MREG PECR TMEM169 XRCC5 MARCH4 SMARCAL1 RPL37A IGFBP2 IGFBP5 TNP1 TNS1 RUFY4 CXCR2 CXCR1 ARPC2 GPBAR1 AAMP PNKD TMBIM1 C2orf62 SLC11A1 CTDSP1 VIL1 USP37 RQCD1 PLCD4 ZNF142	0.702974
chr2!219524378!219528166!1720!BCS1L	chr2!224740064!224810052!4607!WDFY1	q35,q36.1	BCS1L RNF25 STK36 TTLL4 CYP27A1 PRKAG3 WNT6 WNT10A CDK5R2 FEV CRYBA2 CCDC108 IHH NHEJ1 SLC23A3 CNPPD1 FAM134A ZFAND2B ABCB6 ATG9A ANKZF1 GLB1L STK16 TUBA4A DNAJB2 PTPRN RESP18 DNPEP DES SPEG LOC100996693 GMPPA ASIC4 CHPF TMEM198 OBSL1 INHA STK11IP SLC4A3 EPHA4 PAX3 CCDC140 SGPP2 FARSB MOGAT1 ACSL3 KCNE4 SCG2 AP1S3 WDFY1	0.765312
chr2!224822120!224832431!1748!MRPL44	chr2!233390869!233401375!2963!CHRND	q36.1,q36.2,q36.3,q37.1	MRPL44 SERPINE2 FAM124B CUL3 DOCK10 NYAP2 IRS1 RHBDD1 COL4A4 COL4A3 MFF TM4SF20 AGFG1 C2orf83 SLC19A3 CCL20 DAW1 SPHKAP PID1 DNER TRIP12 FBXO36 SLC16A14 SP110 SP140 SP140L SP100 CAB39 ITM2C GPR55 SPATA3 C2orf72 PSMD1 HTR2B ARMC9 B3GNT7 NCL NMUR1 C2orf57 PTMA PDE6D COPS7B NPPC DIS3L2 ALPP ALPPL2 ALPI ECEL1 PRSS56 CHRND	0.72513
chr2!233404436!233411038!2187!CHRNG	chr2!239229184!239309541!4176!TRAF3IP1	q37.1,q37.2,q37.3	CHRNG TIGD1 EIF4E2 EFHD1 GIGYF2 KCNJ13 C2orf82 NGEF NEU2 INPP5D ATG16L1 SAG DGKD USP40 UGT1A8 UGT1A10 UGT1A9 UGT1A7 UGT1A6 UGT1A5 UGT1A4 UGT1A3 DNAJB3 UGT1A1 HJURP TRPM8 SPP2 ARL4C SH3BP4 AGAP1 GBX2 ASB18 IQCA1 ACKR3 COPS8 COL6A3 MLPH PRLH RAB17 LRRFIP1 RBM44 RAMP1 UBE2F SCLY ESPNL KLHL30 ILKAP HES6 PER2 TRAF3IP1	0.765854
chr2!239335625!239360891!6833!ASB1	chr3!5021096!5026865!3034!BHLHE40	p25.2,p25.1,p24.3,p24.2,p24.1,p23.3,p23.2,p23.1,p22.3,p22.2,p22.1,p21,p16.3,p16.2,p16.1,p15,p14,p13.3,p13.2,p13.1,p12,p11.2,p11.1,q11.1,q11.2,q12.1,q12.2,q12.3,q13,q14.1,q14.2,q14.3,q21.1,q21.2,q21.3,q22.1,q22.2,q22.3,q23.1,q23.2,q23.3,q24.1,q24.2,q24.3,q31.1,q31.2,q31.3,q32.1,q32.2,q32.3,q33.1,q33.2,q33.3,q34,q35,q36.1,q36.2,q36.3,q37.1,q37.2,q37.3	ASB1 TWIST2 HDAC4 NDUFA10 OR6B2 PRR21 OR6B3 MYEOV2 OTOS GPC1 ANKMY1 DUSP28 RNPEPL1 CAPN10 GPR35 AQP12B AQP12A KIF1A AGXT C2orf54 SNED1 MTERFD2 PASK PPP1R7 ANO7 HDLBP SEPT2 FARP2 STK25 BOK THAP4 ATG4B DTYMK ING5 D2HGDH GAL3ST2 NEU4 PDCD1 CXXC11 CHL1 CNTN6 CNTN4 IL5RA TRNT1 CRBN LRRN1 SETMAR SUMF1 ITPR1 BHLHE40	0.890863
chr3!5163929!5222601!2985!ARL8B	chr3!12581279!12586963!1084!C3orf83	p26.1,p25.3,p25.2	ARL8B EDEM1 GRM7 LMCD1 SSUH2 CAV3 OXTR RAD18 SRGAP3 THUMPD3 SETD5 LHFPL4 MTMR14 CPNE9 BRPF1 OGG1 CAMK1 TADA3 ARPC4 ARPC4-TTLL3 TTLL3 RPUSD3 CIDEC JAGN1 IL17RE IL17RC CRELD1 PRRT3 EMC3 LOC401052 FANCD2 FANCD2OS BRK1 VHL IRAK2 TATDN2 GHRL SEC13 ATP2B2 SLC6A11 SLC6A1 HRH1 ATG7 VGLL4 TAMM41 SYN2 TIMP4 PPARG TSEN2 C3orf83	0.891849
chr3!12598512!12625210!2846!MKRN2	chr3!23958294!23965187!4716!RPL15	p25.2,p25.1,p24.3,p24.2	MKRN2 RAF1 TMEM40 CAND2 RPL32 IQSEC1 NUP210 HDAC11 FBLN2 WNT7A CHCHD4 TMEM43 XPC LSM3 SLC6A6 GRIP2 CCDC174 C3orf20 FGD5 NR2C2 MRPS25 ZFYVE20 CAPN7 SH3BP5 METTL6 EAF1 COLQ HACL1 BTD ANKRD28 GALNT15 DPH3 OXNAD1 RFTN1 DAZL PLCL2 TBC1D5 LOC339862 SATB1 KCNH8 EFHB RAB5A PP2D1 KAT2B SGOL1 ZNF385D UBE2E2 UBE2E1 NKIRAS1 RPL15	0.92929
chr3!23986750!24022109!5391!NR1D2	chr3!38164200!38178733!1819!ACAA1	p24.2,p24.1,p23,p22.3,p22.2	NR1D2 THRB RARB TOP2B NGLY1 OXSM LRRC3B NEK10 SLC4A7 EOMES CMC1 AZI2 ZCWPW2 RBMS3 TGFBR2 GADL1 STT3B OSBPL10 ZNF860 GPD1L CMTM8 CMTM7 CMTM6 DYNC1LI1 CNOT10 TRIM71 CCR4 GLB1 TMPPE CRTAP SUSD5 FBXL2 UBP1 CLASP2 PDCD6IP ARPP21 STAC DCLK3 TRANK1 EPM2AIP1 MLH1 LRRFIP2 GOLGA4 C3orf35 ITGA9 CTDSPL VILL PLCD1 DLEC1 ACAA1	0.816148
chr3!38179968!38184512!2873!MYD88	chr3!43732374!43764217!5353!ABHD5	p22.2,p22.1,p21.33	MYD88 OXSR1 SLC22A13 SLC22A14 XYLB ACVR2B EXOG SCN5A SCN10A SCN11A WDR48 GORASP1 TTC21A CSRNP1 XIRP1 CX3CR1 CCR8 SLC25A38 RPSA MOBP MYRIP EIF1B ENTPD3 RPL14 ZNF619 ZNF620 ZNF621 CTNNB1 ULK4 TRAK1 CCK LYZL4 VIPR1 SEC22C SS18L2 NKTR ZBTB47 KLHL40 HHATL CCDC13 HIGD1A ACKR2 CYP8B1 ZNF662 KRBOX1 FAM198A POMGNT2 SNRK ANO10 ABHD5	0.853899
chr3!44283377!44373590!5334!TOPAZ1	chr3!47324329!47388306!4726!KLHL18	p21.31	TOPAZ1 TCAIM ZNF445 ZKSCAN7 ZNF660 ZNF197 ZNF35 ZNF502 ZNF501 KIAA1143 KIF15 TMEM42 TGM4 ZDHHC3 EXOSC7 CLEC3B CDCP1 TMEM158 LARS2 LIMD1 SACM1L SLC6A20 LZTFL1 CCR9 FYCO1 CXCR6 XCR1 CCR1 CCR3 CCR2 CCR5 CCRL2 LTF RTP3 LRRC2 TDGF1 LOC100132146 ALS2CL TMIE PRSS50 PRSS46 PRSS45 PRSS42 MYL3 PTH1R CCDC12 NBEAL2 SETD2 KIF9 KLHL18	0.91138
chr3!47422490!47454931!5263!PTPN23	chr3!49449638!49453909!2147!TCTA	p21.31	PTPN23 SCAP ELP6 CSPG5 SMARCC1 DHX30 MAP4 CDC25A CAMP ZNF589 NME6 SPINK8 FBXW12 PLXNB1 CCDC51 TMA7 ATRIP TREX1 SHISA5 PFKFB4 UCN2 COL7A1 UQCRC1 TMEM89 SLC26A6 CELSR3 NCKIPSD IP6K2 PRKAR2A SLC25A20 ARIH2OS ARIH2 P4HTM WDR6 DALRD3 NDUFAF3 IMPDH2 QRICH1 QARS USP19 LAMB2 CCDC71 KLHDC8B C3orf84 CCDC36 C3orf62 USP4 GPX1 RHOA TCTA	0.711372
chr3!49454210!49460111!2202!AMT	chr3!51860898!51864874!1301!IQCF3	p21.31,p21.2	AMT NICN1 DAG1 BSN APEH MST1 RNF123 AMIGO3 GMPPB IP6K1 CDHR4 FAM212A UBA7 TRAIP CAMKV MST1R MON1A RBM6 RBM5 SEMA3F GNAT1 SLC38A3 GNAI2 SEMA3B LSMEM2 IFRD2 HYAL3 NAT6 HYAL1 HYAL2 TUSC2 RASSF1 ZMYND10 NPRL2 CYB561D2 TMEM115 CACNA2D2 C3orf18 HEMK1 CISH MAPKAPK3 DOCK3 MANF RBM15B VPRBP RAD54L2 TEX264 GRM2 IQCF6 IQCF3	0.856833
chr3!51895644!51897440!587!IQCF2	chr3!54156692!55108584!3675!CACNA2D3	p21.2,p21.1,p14.3	IQCF2 IQCF5 IQCF1 RRP9 PARP3 GPR62 PCBP4 ABHD14B ABHD14A ACY1 RPL29 DUSP7 POC1A ALAS1 TLR9 TWF2 PPM1M WDR82 GLYCTK DNAH1 BAP1 PHF7 SEMA3G TNNC1 NISCH STAB1 NT5DC2 SMIM4 PBRM1 GNL3 GLT8D1 SPCS1 NEK4 ITIH1 ITIH3 ITIH4 MUSTN1 TMEM110-MUSTN1 TMEM110 SFMBT1 RFT1 PRKCD TKT DCP1A CACNA1D CHDH IL17RB ACTR8 SELK CACNA2D3	0.894725
chr3!54952380!54962072!1277!LRTM1	chr3!69134089!69155239!2128!ARL6IP5	p14.3,p14.2,p14.1	LRTM1 WNT5A ERC2 CCDC66 FAM208A ARHGEF3 SPATA12 IL17RD HESX1 APPL1 ASB14 DNAH12 PDE12 ARF4 DENND6A SLMAP FLNB DNASE1L3 ABHD6 RPP14 PXK PDHB KCTD6 ACOX2 FAM107A FAM3D C3orf67 FHIT PTPRG C3orf14 FEZF2 CADPS SYNPR SNTN THOC7 ATXN7 PSMD6 PRICKLE2 ADAMTS9 MAGI1 SLC25A26 LRIG1 KBTBD8 SUCLG2 FAM19A1 FAM19A4 EOGT TMF1 UBA3 ARL6IP5	0.762296
chr3!69156038!69171746!4099!LMOD3	chr3!98250742!98251994!1252!GPR15	p14.1,p13,p12.3,p12.2,p12.1,p11.2,p11.1,q11.1,q11.2	LMOD3 FRMD4B MITF FOXP1 EIF4E3 GPR27 PROK2 RYBP SHQ1 GXYLT2 PPP4R2 EBLN2 PDZRN3 CNTN3 FRG2C ZNF717 ROBO2 ROBO1 GBE1 CADM2 VGLL3 CHMP2B POU1F1 HTR1F CGGBP1 ZNF654 C3orf38 EPHA3 PROS1 ARL13B STX19 DHFRL1 NSUN3 EPHA6 ARL6 CRYBG3 MINA GABRR3 OR5AC2 OR5H1 OR5H14 OR5H15 OR5H6 OR5H2 OR5K4 OR5K3 OR5K1 OR5K2 CLDND1 GPR15	0.483565
chr3!98298289!98312455!2709!CPOX	chr3!111805181!111837073!2307!C3orf52	q11.2,q12.1,q12.2,q12.3,q13.11,q13.12,q13.13,q13.2	CPOX ST3GAL6 DCBLD2 COL8A1 CMSS1 FILIP1L TBC1D23 NIT2 TOMM70A LNP1 TMEM45A GPR128 TFG ABI3BP IMPG2 SENP7 TRMT10C PCNP ZBTB11 RPL24 CEP97 NXPE3 NFKBIZ ZPLD1 ALCAM CBLB CCDC54 BBX CD47 IFT57 HHLA2 MYH15 KIAA1524 DZIP3 RETNLB TRAT1 GUCA1C MORC1 DPPA2 DPPA4 FLJ25363 PVRL3 CD96 ZBED2 PLCXD2 PHLDB2 ABHD10 TAGLN3 TMPRSS7 C3orf52	0.992169
chr3!111839687!111852152!3342!GCSAM	chr3!120405527!120461384!3883!RABL3	q13.2,q13.31,q13.32,q13.33	GCSAM SLC9C1 CD200 BTLA ATG3 SLC35A5 CCDC80 CD200R1L CD200R1 GTPBP8 C3orf17 BOC WDR52 SPICE1 SIDT1 KIAA2018 NAA50 ATP6V1A GRAMD1C ZDHHC23 KIAA1407 QTRTD1 DRD3 ZNF80 TIGIT ZBTB20 GAP43 LSAMP IGSF11 C3orf30 UPK1B B4GALT4 ARHGAP31 TMEM39A POGLUT1 TIMMDC1 CD80 ADPRH PLA1A POPDC2 COX17 MAATS1 NR1I2 GSK3B GPR156 LRRC58 FSTL1 NDUFB4 HGD RABL3	0.118992
chr3!120461557!120501916!3033!GTF2E1	chr3!126243130!126262134!1784!CHST13	q13.33,q21.1,q21.2,q21.3	GTF2E1 STXBP5L POLQ ARGFX FBXO40 HCLS1 GOLGB1 IQCB1 EAF2 SLC15A2 ILDR1 CD86 CASR CSTA CCDC58 FAM162A WDR5B KPNA1 PARP9 DTX3L PARP15 PARP14 HSPBAP1 DIRC2 SEMA5B PDIA5 SEC22A ADCY5 PTPLB MYLK CCDC14 ROPN1 KALRN UMPS ITGB5 MUC13 HEG1 SLC12A8 ZNF148 SNX4 OSBPL11 ALG1L ROPN1B SLC41A3 ALDH1L1 KLF15 CCDC37 ZXDC UROC1 CHST13	0.752964
chr3!126268518!126277758!947!C3orf22	chr3!132036210!132087146!3818!ACPP	q21.3,q22.1	C3orf22 TXNRD3NB TXNRD3 CHCHD6 PLXNA1 C3orf56 TPRA1 MCM2 PODXL2 ABTB1 MGLL KBTBD12 SEC61A1 RUVBL1 EEFSEC DNAJB8 GATA2 C3orf27 RPN1 RAB7A ACAD9 KIAA1257 EFCC1 GP9 ISY1-RAB43 RAB43 ISY1 CNBP COPG1 HMCES H1FX EFCAB12 MBD4 IFT122 RHO H1FOO PLXND1 TMCC1 TRH ALG1L2 COL6A5 COL6A6 PIK3R4 ATP2C1 ASTE1 NEK11 NUDT16 MRPL3 CPNE4 ACPP	0.718131
chr3!132136552!132257876!7547!DNAJC13	chr3!139654026!140286919!4882!CLSTN2	q22.1,q22.2,q22.3,q23	DNAJC13 ACAD11 ACKR4 UBA5 NPHP3 TMEM108 BFSP2 CDV3 TOPBP1 TF SRPRB RAB6B C3orf36 SLCO2A1 RYK AMOTL2 ANAPC13 CEP63 KY EPHB1 PPP2R3A MSL2 PCCB STAG1 SLC35G2 NCK1 IL20RB SOX14 CLDN18 DZIP1L A4GNT DBR1 ARMC8 NME9 MRAS ESYT3 CEP70 FAIM PIK3CB FOXL2 C3orf72 PRR23A PRR23B PRR23C MRPS22 COPB2 RBP2 RBP1 NMNAT3 CLSTN2	0.895448
chr3!140396865!140419992!2554!TRIM42	chr3!150643949!150690786!3219!CLRN1	q23,q24,q25.1	TRIM42 SLC25A36 SPSB4 ACPL2 ZBTB38 RASA2 RNF7 GRK7 ATP1B3 TFDP2 GK5 XRN1 ATR PLS1 TRPC1 PCOLCE2 PAQR9 U2SURP CHST2 SLC9A9 C3orf58 PLOD2 PLSCR4 PLSCR2 PLSCR1 PLSCR5 ZIC4 ZIC1 AGTR1 CPB1 CPA3 GYG1 HLTF HPS3 CP TM4SF18 TM4SF1 TM4SF4 WWTR1 COMMD2 ANKUB1 RNF13 PFN2 TSC22D2 SERP1 EIF2A SELT FAM194A SIAH2 CLRN1	0.700818
chr3!150804675!151154465!10349!MED12L	chr3!160801670!160823160!3641!B3GALNT1	q25.1,q25.2,q25.31,q25.32,q25.33,q26.1	MED12L GPR171 P2RY14 GPR87 P2RY13 P2RY12 IGSF10 AADACL2 AADAC SUCNR1 MBNL1 TMEM14E P2RY1 RAP2B C3orf79 ARHGEF26 DHX36 GPR149 MME PLCH1 C3orf33 SLC33A1 GMPS KCNAB1 SSR3 TIPARP LEKR1 CCNL1 VEPH1 PTX3 C3orf55 SHOX2 RSRC1 MLF1 GFM1 LXN RARRES1 MFSD1 IQCJ IQCJ-SCHIP1 SCHIP1 IL12A C3orf80 IFT80 SMC4 TRIM59 KPNA4 ARL14 PPM1L B3GALNT1	0.714024
chr3!160939098!160969795!2728!NMD3	chr3!179306254!179322434!1180!MRPL47	q26.1,q26.2,q26.31,q26.32,q26.33	NMD3 SPTSSB OTOL1 SI SLITRK3 BCHE ZBBX SERPINI2 WDR49 PDCD10 SERPINI1 GOLIM4 MECOM ACTRT3 MYNN LRRC34 LRRIQ4 LRRC31 SAMD7 SEC62 GPR160 PHC3 PRKCI SKIL CLDN11 SLC7A14 RPL22L1 EIF5A2 SLC2A2 TNIK PLD1 TMEM212 FNDC3B GHSR TNFSF10 NCEH1 ECT2 SPATA16 NLGN1 NAALADL2 TBL1XR1 KCNMB2 ZMAT3 PIK3CA KCNMB3 ZNF639 MFN1 GNB4 ACTL6A MRPL47	0.736704
chr3!179322574!179342288!1059!NDUFB5	chr3!185764105!185826901!4102!ETV5	q26.33,q27.1,q27.2	NDUFB5 USP13 PEX5L TTC14 CCDC39 FXR1 DNAJC19 SOX2 ATP11B DCUN1D1 MCCC1 LAMP3 MCF2L2 B3GNT5 KLHL6 KLHL24 YEATS2 MAP6D1 PARL ABCC5 HTR3D HTR3C HTR3E EIF2B5 DVL3 AP2M1 ABCF3 VWA5B2 ALG3 ECE2 CAMK2N2 PSMD2 EIF4G1 FAM131A CLCN2 POLR2H THPO CHRD EPHB3 MAGEF1 VPS8 C3orf70 EHHADH MAP3K13 TMEM41A LIPH SENP2 IGF2BP2 TRA2B ETV5	0.573543
chr3!185864989!186080023!5802!DGKG	chr3!195295572!195311076!1130!APOD	q27.2,q27.3,q28,q29	DGKG CRYGS TBCCD1 DNAJB11 AHSG FETUB HRG KNG1 EIF4A2 RFC4 ADIPOQ ST6GAL1 RPL39L RTP1 MASP1 RTP4 SST RTP2 BCL6 LPP TPRG1 TP63 LEPREL1 CLDN1 CLDN16 TMEM207 IL1RAP GMNC OSTN UTS2B CCDC50 PYDC2 FGF12 MB21D2 HRASLS ATP13A5 ATP13A4 OPA1 HES1 CPN2 LRRC15 GP5 ATP13A3 TMEM44 LSG1 FAM43A XXYLT1 ACAP2 PPP1R2 APOD	0.541992
chr3!195447752!195460424!2591!MUC20	chr4!1065265!1107352!3097!RNF212	p26.3,p26.2,p26.1,p25.3,p25.2,p25.1,p24.3,p24.2,p24.1,p23,p22.3,p22.2,p22.1,p21.33,p21.32,p21.31,p21.2,p21.1,p14.3,p14.2,p14.1,p13,p12.3,p12.2,p12.1,p11.2,p11.1,q11.1,q11.2,q12.1,q12.2,q12.3,q13.11,q13.12,q13.13,q13.2,q13.31,q13.32,q13.33,q21.1,q21.2,q21.3,q22.1,q22.2,q22.3,q23,q24,q25.1,q25.2,q25.31,q25.32,q25.33,q26.1,q26.2,q26.31,q26.32,q26.33,q27.1,q27.2,q27.3,q28,q29	MUC20 MUC4 TNK2 TFRC ZDHHC19 SLC51A PCYT1A TCTEX1D2 TM4SF19 UBXN7 RNF168 C3orf43 WDR53 FBXO45 NRROS CEP19 PIGX PAK2 SENP5 NCBP2 PIGZ MFI2 DLG1 BDH1 KIAA0226 FYTTD1 LRCH3 IQCG RPL35A LMLN FAM157A ZNF595 ZNF718 ZNF732 ZNF141 ZNF721 PIGG PDE6B ATP5I MYL5 MFSD7 PCGF3 CPLX1 GAK TMEM175 DGKQ SLC26A1 IDUA FGFRL1 RNF212	0.747647
chr4!1160720!1202750!2477!SPON2	chr4!6271576!6304992!3640!WFS1	p16.3,p16.2,p16.1	SPON2 CTBP1 MAEA UVSSA CRIPAK FAM53A SLBP TMEM129 TACC3 FGFR3 LETM1 WHSC1 NELFA C4orf48 NAT8L POLN HAUS3 MXD4 ZFYVE28 LOC402160 RNF4 FAM193A TNIP2 SH3BP2 ADD1 MFSD10 NOP14 GRK4 HTT MSANTD1 RGS12 HGFAC DOK7 LRPAP1 ADRA2C OTOP1 TMEM128 LYAR ZBTB49 NSG1 STX18 MSX1 CYTL1 STK32B C4orf6 EVC2 EVC CRMP1 JAKMIP1 WFS1	0.700343
chr4!6322304!6565327!4687!PPP2R2C	chr4!15937192!15940363!1358!FGFBP1	p16.1,p15.33,p15.32	PPP2R2C MAN2B2 MRFAP1 S100P MRFAP1L1 BLOC1S4 KIAA0232 TBC1D14 CCDC96 TADA2B GRPEL1 SORCS2 PSAPL1 AFAP1 ABLIM2 SH3TC1 HTRA3 ACOX3 TRMT44 GPR78 CPZ HMX1 LOC650293 USP17L10 USP17L11 USP17L12 USP17L13 USP17L15 USP17L17 USP17L19 USP17L20 USP17L25 DEFB131 DRD5 SLC2A9 WDR1 ZNF518B CLNK HS3ST1 RAB28 NKX3-2 BOD1L1 CPEB2 C1QTNF7 CC2D2A FBXL5 FAM200B BST1 CD38 FGFBP1	0.787601
chr4!15961862!15964859!1171!FGFBP2	chr4!39184023!39287430!4520!WDR19	p15.32,p15.31,p15.2,p15.1,p14	FGFBP2 PROM1 TAPT1 LDB2 QDPR CLRN2 LAP3 MED28 FAM184B DCAF16 NCAPG LCORL SLIT2 PACRGL KCNIP4 GPR125 GBA3 PPARGC1A DHX15 SOD3 CCDC149 LGI2 SEPSECS PI4K2B ZCCHC4 ANAPC4 SLC34A2 SEL1L3 SMIM20 RBPJ CCKAR TBC1D19 STIM2 PCDH7 ARAP2 DTHD1 KIAA1239 C4orf19 RELL1 PGM2 TBC1D1 PTTG2 KLF3 TLR10 TLR1 TLR6 FAM114A1 TMEM156 KLHL5 WDR19	0.494165
chr4!39289068!39368001!4899!RFC1	chr4!52859865!52883786!3329!LRRC66	p14,p13,p12,p11,q11,q12	RFC1 KLB RPL9 LIAS UGDH SMIM14 UBE2K PDS5A N4BP2 RHOH CHRNA9 RBM47 NSUN7 APBB2 UCHL1 LIMCH1 PHOX2B TMEM33 DCAF4L1 SLC30A9 BEND4 SHISA3 ATP8A1 GRXCR1 KCTD8 YIPF7 GUF1 GNPDA2 GABRG1 GABRA2 COX7B2 GABRA4 GABRB1 COMMD8 ATP10D CORIN NFXL1 CNGA1 NIPAL1 TXK TEC SLAIN2 SLC10A4 ZAR1 FRYL OCIAD1 OCIAD2 CWH43 DCUN1D4 LRRC66	0.553589
chr4!52886860!52904485!4279!SGCB	chr4!69794176!69817509!2969!UGT2A3	q12,q13.1,q13.2	SGCB SPATA18 USP46 ERVMER34-1 RASL11B SCFD2 FIP1L1 LNX1 CHIC2 GSX2 PDGFRA KIT KDR SRD5A3 TMEM165 CLOCK PDCL2 NMU EXOC1 CEP135 KIAA1211 AASDH PPAT PAICS SRP72 ARL9 THEGL HOPX SPINK2 REST NOA1 POLR2B IGFBP7 LPHN3 TECRL EPHA5 CENPC STAP1 UBA6 GNRHR TMPRSS11D TMPRSS11A TMPRSS11F TMPRSS11B YTHDC1 TMPRSS11E UGT2B17 UGT2B15 UGT2B10 UGT2A3	0.349149
chr4!69962192!69978705!1887!UGT2B7	chr4!74962753!74964997!1203!CXCL2	q13.2,q13.3	UGT2B7 UGT2B11 UGT2B28 UGT2B4 UGT2A1 UGT2A2 SULT1B1 SULT1E1 CSN1S1 CSN2 STATH HTN3 HTN1 C4orf40 ODAM FDCSP CSN3 CABS1 SMR3A SMR3B PROL1 MUC7 AMTN AMBN ENAM IGJ UTP3 RUFY3 GRSF1 MOB1B DCK SLC4A4 GC NPFFR2 ADAMTS3 COX18 ANKRD17 ALB AFP AFM RASSF6 IL8 CXCL6 PF4V1 CXCL1 PF4 PPBP CXCL5 CXCL3 CXCL2	0.451375
chr4!75023828!75168814!2359!MTHFD2L	chr4!83405603!83483126!1888!TMEM150C	q13.3,q21.1,q21.21,q21.22	MTHFD2L EPGN EREG AREG BTC PARM1 RCHY1 THAP6 C4orf26 CDKL2 G3BP2 USO1 PPEF2 NAAA SDAD1 CXCL9 ART3 CXCL10 CXCL11 NUP54 SCARB2 FAM47E FAM47E-STBD1 STBD1 CCDC158 SHROOM3 SOWAHB SEPT11 CCNI CCNG2 CXCL13 CNOT6L MRPL1 FRAS1 ANXA3 BMP2K PAQR3 NAA11 GK2 ANTXR2 PRDM8 FGF5 C4orf22 BMP3 PRKG2 RASGEF1B HNRNPD HNRNPDL ENOPH1 TMEM150C	0.446041
chr4!83550689!83720010!4294!SCD5	chr4!95373007!95589378!8755!PDLIM5	q21.22,q21.23,q21.3,q22.1,q22.2,q22.3	SCD5 SEC31A THAP9 LIN54 COPS4 PLAC8 COQ2 HPSE HELQ MRPS18C FAM175A AGPAT9 NKX6-1 CDS1 WDFY3 ARHGAP24 MAPK10 PTPN13 SLC10A6 C4orf36 AFF1 KLHL8 HSD17B13 HSD17B11 NUDT9 SPARCL1 DSPP DMP1 IBSP MEPE SPP1 PKD2 ABCG2 PPM1K HERC6 HERC5 PIGY HERC3 NAP1L5 FAM13A TIGD2 GPRIN3 SNCA MMRN1 CCSER1 GRID2 ATOH1 SMARCAD1 HPGDS PDLIM5	0.71494
chr4!95679127!96079601!5944!BMPR1B	chr4!108852716!108874613!4752!CYP2U1	q22.3,q23,q24,q25	BMPR1B UNC5C PDHA2 STPG2 RAP1GDS1 TSPAN5 EIF4E METAP1 ADH5 ADH4 ADH6 ADH1A ADH1B ADH1C ADH7 C4orf17 TRMT10A MTTP DAPP1 LAMTOR3 DNAJB14 H2AFZ DDIT4L EMCN PPP3CA BANK1 SLC39A8 NFKB1 MANBA UBE2D3 CISD2 SLC9B1 SLC9B2 BDH2 CENPE TACR3 CXXC4 TET2 PPA2 ARHGEF38 INTS12 GSTCD NPNT TBCK AIMP1 GIMD1 DKK2 PAPSS1 SGMS2 CYP2U1	0.722532
chr4!108910869!108956331!2033!HADH	chr4!122737598!122745088!2798!CCNA2	q25,q26,q27	HADH LEF1 RPL34 OSTC ETNPPL COL25A1 SEC24B CCDC109B CASP6 PLA2G12A CFI GAR1 RRH LRIT3 EGF ELOVL6 ENPEP PITX2 C4orf32 AP1AR TIFA ALPK1 NEUROG2 C4orf21 LARP7 ANK2 CAMK2D ARSJ UGT8 NDST4 TRAM1L1 NDST3 PRSS12 METTL14 SEC24D SYNPO2 MYOZ2 USP53 C4orf3 FABP2 PDE5A MAD2L1 PRDM5 NDNF TNIP3 QRFPR ANXA5 TMEM155 EXOSC9 CCNA2	0.801813
chr4!122745483!122791652!4282!BBS7	chr4!144434615!144478642!7926!SMARCA5	q27,q28.1,q28.2,q28.3,q31.1,q31.21	BBS7 TRPC3 KIAA1109 ADAD1 IL2 IL21 BBS12 FGF2 NUDT6 SPATA5 SPRY1 ANKRD50 FAT4 INTU SLC25A31 HSPA4L PLK4 MFSD8 C4orf29 LARP1B PGRMC2 JADE1 SCLT1 C4orf33 PCDH10 PABPC4L PCDH18 SLC7A11 CCRN4L ELF2 MGARP NDUFC1 NAA15 RAB33B SETD7 MGST2 MAML3 SCOC CLGN LOC152586 ELMOD2 UCP1 TBC1D9 RNF150 ZNF330 IL15 INPP4B USP38 GAB1 SMARCA5	0.633581
chr4!144498560!144621828!6623!FREM3	chr4!156587861!156658214!10342!GUCY1A3	q31.21,q31.22,q31.23,q31.3,q32.1	FREM3 GYPE GYPB GYPA HHIP ANAPC10 ABCE1 OTUD4 SMAD1 MMAA C4orf51 ZNF827 LSM6 SLC10A7 POU4F2 TTC29 EDNRA TMEM184C PRMT10 ARHGAP10 NR3C2 DCLK2 LRBA MAB21L2 RPS3A SH3D19 PRSS48 FAM160A1 PET112 FBXW7 TMEM154 TIGD4 ARFIP1 FHDC1 TRIM2 MND1 KIAA0922 TLR2 RNF175 SFRP2 DCHS2 PLRG1 FGB FGA FGG LRAT RBM46 NPY2R MAP9 GUCY1A3	0.732759
chr4!156680125!156728783!3249!GUCY1B3	chr4!174447651!174451378!2368!HAND2	q32.1,q32.2,q32.3,q33,q34.1	GUCY1B3 ASIC5 TDO2 CTSO PDGFC GLRB GRIA2 FAM198B TMEM144 RXFP1 C4orf46 ETFDH PPID FNIP2 C4orf45 RAPGEF2 FSTL5 NAF1 NPY1R NPY5R TKTL2 TMA16 MARCH1 ANP32C TRIM61 FAM218A TRIM60 TMEM192 KLHL2 MSMO1 CPE TLL1 SPOCK3 ANXA10 DDX60 DDX60L PALLD CBR4 SH3RF1 NEK1 CLCN3 C4orf27 MFAP3L AADAT GALNTL6 GALNT7 HMGB2 SAP30 SCRG1 HAND2	0.578396
chr4!175157809!175205402!2563!FBXO8	chr4!189060597!189068649!1645!TRIML1	q34.1,q34.2,q34.3,q35.1,q35.2	FBXO8 CEP44 HPGD GLRA3 ADAM29 GPM6A WDR17 SPATA4 ASB5 SPCS3 VEGFC NEIL3 AGA TENM3 DCTD WWC2 CLDN22 CLDN24 CDKN2AIP ING2 RWDD4 TRAPPC11 STOX2 ENPP6 IRF2 CASP3 PRIMPOL CENPU ACSL1 HELT SLC25A4 KIAA1430 SNX25 LRP2BP ANKRD37 UFSP2 C4orf47 CCDC110 PDLIM3 SORBS2 TLR3 FAM149A CYP4V2 KLKB1 F11 MTNR1A FAT1 ZFP42 TRIML2 TRIML1	0.41151
chr4!190861973!190884359!1043!FRG1	chr5!10277706!10308168!4047!CMBL	p16.1,p15.33,p15.32,p15.31,p15.2,p15.1,p14,p13,p12,p11,q11,q12,q13.1,q13.2,q13.3,q21.1,q21.21,q21.22,q21.23,q21.3,q22.1,q22.2,q22.3,q23,q24,q25,q26,q27,q28.1,q28.2,q28.3,q31.1,q31.21,q31.22,q31.23,q31.3,q32.1,q32.2,q32.3,q33,q34.1,q34.2,q34.3,q35.1,q35.2	FRG1 FRG2 DUX2 DUX4L2 DUX4L4 PLEKHG4B LRRC14B CCDC127 SDHA PDCD6 AHRR C5orf55 EXOC3 SLC9A3 CEP72 TPPP ZDHHC11 BRD9 TRIP13 LOC100506688 NKD2 SLC12A7 SLC6A19 SLC6A18 TERT CLPTM1L SLC6A3 LPCAT1 MRPL36 NDUFS6 IRX4 IRX2 C5orf38 IRX1 ADAMTS16 KIAA0947 MED10 UBE2QL1 NSUN2 SRD5A1 PAPD7 ADCY2 C5orf49 FASTKD3 MTRR SEMA5A TAS2R1 FAM173B CCT5 CMBL	0.711334
chr5!10353750!10440500!9697!MARCH6	chr5!36152144!36184142!3504!SKP2	p15.2,p15.1,p14.3,p14.2,p14.1,p13.3,p13.2	MARCH6 ROPN1L ANKRD33B DAP CTNND2 DNAH5 TRIO FAM105A FAM105B ANKH FBXL7 MARCH11 ZNF622 FAM134B MYO10 BASP1 CDH18 CDH12 PRDM9 CDH10 CDH9 CDH6 DROSHA C5orf22 PDZD2 GOLPH3 MTMR12 ZFR SUB1 NPR3 TARS ADAMTS12 RXFP3 SLC45A2 AMACR C1QTNF3 RAI14 TTC23L RAD1 BRIX1 DNAJC21 AGXT2 PRLR SPEF2 IL7R CAPSL UGT3A1 UGT3A2 LMBRD2 SKP2	0.385905
chr5!36192693!36242258!3942!NADK2	chr5!52391508!52405602!4181!MOCS2	p13.2,p13.1,p12,p11,q11.1,q11.2	NADK2 RANBP3L SLC1A3 NIPBL C5orf42 NUP155 WDR70 GDNF GDNF-AS1 EGFLAM LIFR OSMR RICTOR FYB C9 DAB2 PTGER4 TTC33 PRKAA1 RPL37 CARD6 C7 MROH2B C6 PLCXD3 OXCT1 C5orf51 FBXO4 GHR CCDC152 SEPP1 ANXA2R ZNF131 NIM1 HMGCS1 CCL28 C5orf28 C5orf34 PAIP1 NNT FGF10 MRPS30 HCN1 EMB PARP8 ISL1 PELO ITGA1 ITGA2 MOCS2	0.566887
chr5!52776263!52782304!2098!FST	chr5!64859062!64883376!2206!PPWD1	q11.2,q12.1,q12.2,q12.3	FST NDUFS4 ARL15 HSPB3 SNX18 ESM1 GZMK GZMA CDC20B GPX8 MCIDAS CCNO DHX29 SKIV2L2 PPAP2A SLC38A9 DDX4 IL31RA IL6ST ANKRD55 LOC101928448 MAP3K1 SETD9 MIER3 GPBP1 ACTBL2 PLK2 GAPT RAB3C PDE4D DEPDC1B ELOVL7 ERCC8 NDUFAF2 SMIM15 ZSWIM6 C5orf64 KIF2A DIMT1 IPO11 LRRC70 HTR1A RNF180 RGS7BP FAM159B SREK1IP1 CWC27 ADAMTS6 CENPK PPWD1	0.606028
chr5!64885506!64920187!3900!TRIM23	chr5!74323288!74326724!3436!GCNT4	q12.3,q13.1,q13.2,q13.3	TRIM23 TRAPPC13 SGTB NLN ERBB2IP SREK1 MAST4 CD180 PIK3R1 SLC30A5 CCNB1 CENPH MRPS36 CDK7 CCDC125 AK6 TAF9 RAD17 MARVELD2 OCLN GTF2H2C GTF2H2D SERF1A SERF1B SMN1 SMN2 NAIP GTF2H2 BDP1 MCCC2 CARTPT MAP1B MRPS27 PTCD2 ZNF366 TNPO1 FCHO2 TMEM171 TMEM174 FOXD1 BTF3 ANKRA2 UTP15 ARHGEF28 ENC1 HEXB GFM2 NSA2 FAM169A GCNT4	0.574587
chr5!74364121!74532703!6036!ANKRD31	chr5!82373316!82649579!1704!XRCC4	q13.3,q14.1,q14.2	ANKRD31 HMGCR COL4A3BP POLK ANKDD1B POC5 SV2C IQGAP2 F2RL2 F2R F2RL1 S100Z CRHBP AGGF1 ZBED3 PDE8B WDR41 OTP TBCA AP3B1 SCAMP1 LHFPL2 ARSB DMGDH BHMT2 BHMT JMY HOMER1 PAPD4 CMYA5 MTX3 THBS4 SERINC5 SPZ1 ZFYVE16 FAM151B ANKRD34B DHFR MTRNR2L2 MSH3 RASGRF2 CKMT2 ZCCHC9 ACOT12 SSBP2 ATG10 RPS23 ATP6AP1L TMEM167A XRCC4	0.538605
chr5!82767492!82878122!12416!VCAN	chr5!108083522!108523373!2950!FER	q14.2,q14.3,q15,q21.1,q21.2,q21.3	VCAN HAPLN1 EDIL3 COX7C RASA1 CCNH TMEM161B MEF2C CETN3 MBLAC2 POLR3G LYSMD3 GPR98 ARRDC3 NR2F1 FAM172A POU5F2 KIAA0825 ANKRD32 MCTP1 FAM81B TTC37 ARSK GPR150 RFESD SPATA9 RHOBTB3 GLRX ELL2 PCSK1 CAST ERAP1 ERAP2 LNPEP LIX1 RIOK2 RGMB CHD1 FAM174A ST8SIA4 SLCO4C1 SLCO6A1 PAM GIN1 PPIP5K2 C5orf30 NUDT12 EFNA5 FBXL17 FER	0.47908
chr5!108670409!108745675!4869!PJA2	chr5!122847792!122952738!4738!CSNK1G3	q21.3,q22.1,q22.2,q22.3,q23.1,q23.2	PJA2 MAN2A1 TMEM232 SLC25A46 TSLP WDR36 CAMK4 STARD4 NREP EPB41L4A APC SRP19 REEP5 DCP2 MCC TSSK1B YTHDC2 KCNN2 TRIM36 PGGT1B CCDC112 FEM1C TICAM2 TMED7-TICAM2 TMED7 CDO1 ATG12 AP3S1 AQPEP ARL14EPL COMMD10 SEMA6A DTWD2 DMXL1 TNFAIP8 HSD17B4 FAM170A PRR16 FTMT SRFBP1 LOX ZNF474 LOC100505841 SNCAIP SNX2 SNX24 PPIC PRDM6 CEP120 CSNK1G3	0.48689
chr5!123972609!124080805!5645!ZNF608	chr5!133307565!133340824!1993!VDAC1	q23.2,q23.3,q31.1	ZNF608 GRAMD3 ALDH7A1 PHAX C5orf48 LMNB1 MARCH3 C5orf63 MEGF10 PRRC1 CTXN3 SLC12A2 FBN2 SLC27A6 ISOC1 ADAMTS19 KIAA1024L CHSY3 HINT1 LYRM7 CDC42SE2 RAPGEF6 FNIP1 LOC728637 ACSL6 IL3 CSF2 P4HA2 PDLIM4 SLC22A4 SLC22A5 IRF1 IL5 RAD50 IL13 IL4 KIF3A CCNI2 SEPT8 SOWAHA SHROOM1 GDF9 UQCRQ LEAP2 AFF4 ZCCHC10 HSPA4 FSTL4 C5orf15 VDAC1	0.696551
chr5!133450401!133483920!4135!TCF7	chr5!138205078!138211057!5628!LRRTM2	q31.1,q31.2	TCF7 SKP1 PPP2CA CDKL3 UBE2B CDKN2AIPNL JADE2 SAR1B SEC24A CAMLG DDX46 C5orf24 TXNDC15 PCBD2 CATSPER3 PITX1 C5orf66 H2AFY C5orf20 TIFAB NEUROG1 CXCL14 SLC25A48 IL9 FBXL21 LECT2 TGFBI SMAD5 TRPC7 SPOCK1 KLHL3 HNRNPA0 MYOT PKD2L2 FAM13B WNT8A NME5 BRD8 KIF20A CDC23 GFRA3 CDC25C FAM53C KDM3B REEP2 EGR1 ETF1 HSPA9 CTNNA1 LRRTM2	0.672637
chr5!138282409!138534065!1988!SIL1	chr5!140345746!140391929!6126!PCDHAC2	q31.2,q31.3	SIL1 MATR3 PAIP2 SLC23A1 MZB1 PROB1 SPATA24 DNAJC18 ECSCR TMEM173 UBE2D2 CXXC5 PSD2 NRG2 PURA IGIP CYSTM1 PFDN1 HBEGF SLC4A9 ANKHD1 ANKHD1-EIF4EBP3 EIF4EBP3 SRA1 APBB3 SLC35A4 CD14 TMCO6 NDUFA2 IK WDR55 DND1 HARS HARS2 ZMAT2 PCDHA1 PCDHA2 PCDHA3 PCDHA4 PCDHA5 PCDHA6 PCDHA7 PCDHA8 PCDHA9 PCDHA10 PCDHA11 PCDHA12 PCDHA13 PCDHAC1 PCDHAC2	0.648453
chr5!140430960!140433547!2587!PCDHB1	chr5!141380233!141392620!2297!GNPDA1	q31.3	PCDHB1 PCDHB2 PCDHB3 PCDHB4 PCDHB5 PCDHB6 PCDHB7 PCDHB8 PCDHB16 PCDHB9 PCDHB10 PCDHB11 PCDHB12 PCDHB13 PCDHB14 PCDHB15 SLC25A2 TAF7 PCDHGA1 PCDHGA2 PCDHGA3 PCDHGB1 PCDHGA4 PCDHGB2 PCDHGA5 PCDHGB3 PCDHGA6 PCDHGA7 PCDHGB4 PCDHGA8 PCDHGB5 PCDHGA9 PCDHGB6 PCDHGA10 PCDHGB7 PCDHGA11 PCDHGA12 PCDHGC3 PCDHGC4 PCDHGC5 DIAPH1 HDAC3 RELL2 FCHSD1 ARAP3 PCDH1 KIAA0141 PCDH12 RNF14 GNPDA1	0.515489
chr5!141488323!141534008!3597!NDFIP1	chr5!149569519!149590635!3739!SLC6A7	q31.3,q32	NDFIP1 SPRY4 FGF1 ARHGAP26 NR3C1 HMHB1 YIPF5 KCTD16 PRELID2 GRXCR2 SH3RF2 PLAC8L1 LARS RBM27 POU4F3 TCERG1 GPR151 PPP2R2B STK32A DPYSL3 JAKMIP2 SPINK1 SCGB3A2 C5orf46 SPINK5 SPINK14 SPINK6 SPINK13 SPINK7 SPINK9 FBXO38 HTR4 ADRB2 SH3TC2 ABLIM3 AFAP1L1 GRPEL2 PCYOX1L IL17B CSNK1A1 ARHGEF37 PPARGC1B PDE6A SLC26A2 TIGD6 HMGXB3 CSF1R PDGFRB CDX1 SLC6A7	0.531223
chr5!149599053!149669403!4904!CAMK2A	chr5!156887026!156901730!3279!NIPAL4	q32,q33.1,q33.2,q33.3	CAMK2A ARSI TCOF1 CD74 RPS14 NDST1 SYNPO MYOZ3 RBM22 DCTN4 SMIM3 IRGM ZNF300 GPX3 TNIP1 ANXA6 CCDC69 GM2A SLC36A3 SLC36A2 SLC36A1 FAT2 SPARC ATOX1 LOC100652758 G3BP1 GLRA1 NMUR2 GRIA1 FAM114A2 MFAP3 GALNT10 SAP30L HAND1 LARP1 FAXDC2 CNOT8 GEMIN5 MRPL22 KIF4B SGCD TIMD4 HAVCR1 HAVCR2 MED7 FAM71B ITK CYFIP2 FNDC9 NIPAL4	0.693746
chr5!156904311!157002831!6529!ADAM19	chr5!171636649!171710795!3015!UBTD2	q33.3,q34,q35.1	ADAM19 SOX30 C5orf52 THG1L LSM11 CLINT1 EBF1 RNF145 UBLCP1 IL12B ADRA1B TTC1 PWWP2A FABP6 CCNJL C1QTNF2 C5orf54 SLU7 PTTG1 ATP10B GABRB2 GABRA6 GABRA1 GABRG2 CCNG1 NUDCD2 HMMR MAT2B TENM2 WWC1 RARS PANK3 SLIT3 SPDL1 DOCK2 FAM196B FOXI1 C5orf58 LCP2 KCNIP1 KCNMB1 GABRP RANBP17 TLX3 NPM1 FGF18 FBXW11 STK10 EFCAB9 UBTD2	0.494662
chr5!171760502!171881527!7777!SH3PXD2B	chr5!176873795!176883287!1563!PRR7	q35.1,q35.2,q35.3	SH3PXD2B NEURL1B DUSP1 ERGIC1 RPL26L1 ATP6V0E1 CREBRF BNIP1 NKX2-5 STC2 BOD1 CPEB4 C5orf47 HMP19 MSX2 DRD1 SFXN1 HRH2 CPLX2 THOC3 FAM153B SIMC1 KIAA1191 ARL10 NOP16 HIGD2A CLTB FAF2 RNF44 CDHR2 GPRIN1 SNCB EIF4E1B TSPAN17 UNC5A HK3 UIMC1 ZNF346 FGFR4 NSD1 RAB24 PRELID1 MXD3 LMAN2 RGS14 SLC34A1 PFN3 F12 GRK6 PRR7	0.521758
chr5!176883613!176900694!3316!DBN1	chr5!180581942!180582890!948!OR2V2	q35.3	DBN1 PDLIM7 DOK3 DDX41 FAM193B TMED9 B4GALT7 FAM153A PROP1 N4BP3 RMND5B NHP2 HNRNPAB PHYKPL COL23A1 CLK4 ZNF354A ZNF354B ZFP2 ZNF454 GRM6 ZNF879 ZNF354C ADAMTS2 RUFY1 HNRNPH1 C5orf60 CBY3 CANX MAML1 LTC4S MGAT4B SQSTM1 C5orf45 TBC1D9B RNF130 RASGEF1C MAPK9 GFPT2 CNOT6 SCGB3A1 FLT4 OR2Y1 MGAT1 ZFP62 BTNL8 BTNL3 BTNL9 OR2V1 OR2V2	0.519639
chr5!180620923!180632293!4829!TRIM7	chr6!8413300!8435794!2215!SLC35B3	p15.31,p15.2,p15.1,p14.3,p14.2,p14.1,p13.3,p13.2,p13.1,p12,p11,q11.1,q11.2,q12.1,q12.2,q12.3,q13.1,q13.2,q13.3,q14.1,q14.2,q14.3,q15,q21.1,q21.2,q21.3,q22.1,q22.2,q22.3,q23.1,q23.2,q23.3,q31.1,q31.2,q31.3,q32,q33.1,q33.2,q33.3,q34,q35.1,q35.2,q35.3	TRIM7 TRIM41 GNB2L1 TRIM52 DUSP22 IRF4 EXOC2 HUS1B FOXQ1 FOXF2 FOXC1 GMDS C6orf195 MYLK4 WRNIP1 SERPINB1 SERPINB9 SERPINB6 NQO2 RIPK1 BPHL TUBB2A TUBB2B PSMG4 SLC22A23 PXDC1 FAM50B PRPF4B FAM217A C6orf201 ECI2 CDYL RPP40 PPP1R3G LYRM4 FARS2 NRN1 F13A1 LY86 RREB1 SSR1 CAGE1 RIOK1 DSP SNRNP48 BMP6 TXNDC5 BLOC1S5 EEF1E1 SLC35B3	0.543338
chr6!10396915!10419797!4252!TFAP2A	chr6!22569677!22570750!1073!HDGFL1	p24.3,p24.2,p24.1,p23,p22.3	TFAP2A GCNT2 C6orf52 PAK1IP1 TMEM14C TMEM14B MAK GCM2 SYCP2L ELOVL2 SMIM13 ERVFRD-1 NEDD9 TMEM170B ADTRP HIVEP1 EDN1 PHACTR1 LOC100130357 TBC1D7 GFOD1 SIRT5 NOL7 RANBP9 MCUR1 RNF182 CD83 JARID2 DTNBP1 MYLIP GMPR ATXN1 STMND1 RBM24 CAP2 FAM8A1 NUP153 KIF13A NHLRC1 TPMT KDM1B DEK RNF144B ID4 MBOAT1 E2F3 CDKAL1 SOX4 PRL HDGFL1	0.643591
chr6!24126413!24147757!2408!NRSN1	chr6!26246838!26247205!367!HIST1H4G	p22.3,p22.2	NRSN1 DCDC2 KAAG1 MRS2 GPLD1 ALDH5A1 KIAA0319 TDP2 ACOT13 C6orf62 GMNN LOC101928603 FAM65B LRRC16A SCGN HIST1H2AA HIST1H2BA SLC17A4 SLC17A1 SLC17A3 SLC17A2 TRIM38 HIST1H1A HIST1H3A HIST1H4A HIST1H4B HIST1H3B HIST1H2AB HIST1H2BB HIST1H3C HIST1H1C HFE HIST1H4C HIST1H1T HIST1H2BC HIST1H2AC HIST1H1E HIST1H2BD HIST1H2BE HIST1H4D HIST1H3D HIST1H2AD HIST1H2BF HIST1H4E HIST1H2BG HIST1H2AE HIST1H3E HIST1H…	0.704544
chr6!26250369!26250835!466!HIST1H3F	chr6!28292514!28304152!3399!ZSCAN31	p22.2,p22.1	HIST1H3F HIST1H2BH HIST1H3G HIST1H2BI HIST1H4H BTN3A2 BTN2A2 BTN3A1 BTN3A3 BTN2A1 BTN1A1 HMGN4 ABT1 ZNF322 HIST1H2BJ HIST1H2AG HIST1H2BK HIST1H4I HIST1H2AH PRSS16 POM121L2 ZNF391 ZNF184 HIST1H2BL HIST1H2AI HIST1H3H HIST1H2AJ HIST1H2BM HIST1H4J HIST1H4K HIST1H2AK HIST1H2BN HIST1H2AL HIST1H1B HIST1H3I HIST1H4L HIST1H3J HIST1H2AM HIST1H2BO OR2B2 OR2B6 ZNF165 ZSCAN16 ZKSCAN8 ZSCAN9 ZKSCAN4 NKAPL ZSCA…	0.6382
chr6!28317690!28336954!4842!ZKSCAN3	chr6!30620895!30640830!3461!DHX16	p22.1,p21.33	ZKSCAN3 ZSCAN12 ZSCAN23 GPX6 GPX5 SCAND3 TRIM27 ZNF311 LOC100129636 OR2W1 OR2B3 OR2J3 OR2J2 OR14J1 OR5V1 OR12D3 OR12D2 OR11A1 OR10C1 OR2H1 MAS1L UBD OR2H2 GABBR1 MOG ZFP57 HLA-F LOC554223 HLA-G HLA-A ZNRD1 PPP1R11 RNF39 TRIM31 TRIM40 TRIM10 TRIM15 TRIM26 TRIM39 TRIM39-RPP21 RPP21 HLA-E GNL1 PRR3 ABCF1 PPP1R10 MRPS18B ATAT1 C6orf136 DHX16	0.736802
chr6!30644165!30655672!4599!PPP1R18	chr6!31707724!31730455!2992!MSH5	p21.33	PPP1R18 NRM MDC1 TUBB FLOT1 IER3 DDR1 GTF2H4 VARS2 SFTA2 DPCR1 MUC21 MUC22 C6orf15 PSORS1C1 CDSN PSORS1C2 CCHCR1 TCF19 POU5F1 HLA-C HLA-B MICA MICB MCCD1 DDX39B ATP6V1G2 NFKBIL1 LTA TNF LTB LST1 NCR3 AIF1 PRRC2A BAG6 APOM C6orf47 GPANK1 CSNK2B LY6G5B LY6G5C ABHD16A LY6G6F LY6G6D LY6G6C C6orf25 DDAH2 CLIC1 MSH5	0.71686
chr6!31730772!31732624!912!SAPCD1	chr6!32936436!32949282!5355!BRD2	p21.33,p21.32	SAPCD1 VWA7 VARS LSM2 HSPA1L HSPA1A HSPA1B C6orf48 NEU1 SLC44A4 EHMT2 C2 ZBTB12 CFB NELFE SKIV2L DXO STK19 C4A C4B CYP21A2 TNXB ATF6B FKBPL PRRT1 PPT2 EGFL8 AGPAT1 RNF5 AGER PBX2 GPSM3 NOTCH4 C6orf10 BTNL2 HLA-DRA HLA-DRB5 HLA-DRB1 HLA-DQA1 HLA-DQB1 HLA-DQA2 HLA-DQB2 HLA-DOB TAP2 PSMB8 TAP1 PSMB9 HLA-DMB HLA-DMA BRD2	0.685688
chr6!32971959!32977389!3484!HLA-DOA	chr6!35465650!35480647!2094!TULP1	p21.32,p21.31	HLA-DOA HLA-DPA1 HLA-DPB1 COL11A2 RXRB SLC39A7 HSD17B8 RING1 VPS52 RPS18 B3GALT4 WDR46 PFDN6 RGL2 TAPBP ZBTB22 DAXX KIFC1 PHF1 CUTA SYNGAP1 ZBTB9 BAK1 ITPR3 UQCC2 IP6K3 LEMD2 MLN GRM4 HMGA1 C6orf1 NUDT3 RPS10-NUDT3 RPS10 PACSIN1 SPDEF C6orf106 SNRPC UHRF1BP1 TAF11 ANKS1A TCP11 SCUBE3 ZNF76 DEF6 PPARD FANCE RPL10A TEAD3 TULP1	0.675923
chr6!35541361!35696360!10628!FKBP5	chr6!41034530!41040188!1174!OARD1	p21.31,p21.2,p21.1	FKBP5 ARMC12 CLPSL2 CLPSL1 CLPS LHFPL5 SRPK1 SLC26A8 MAPK14 MAPK13 BRPF3 PNPLA1 C6orf222 ETV7 PXT1 KCTD20 STK38 SRSF3 CDKN1A RAB44 CPNE5 PPIL1 C6orf89 PI16 MTCH1 FGD2 PIM1 TMEM217 TBC1D22B RNF8 CMTR1 CCDC167 MDGA1 ZFAND3 BTBD9 GLO1 DNAH8 GLP1R SAYSD1 KCNK5 KCNK17 KCNK16 KIF6 DAAM2 MOCS1 LRFN2 UNC5CL TSPO2 APOBEC2 OARD1	0.59825
chr6!41040706!41070146!6219!NFYA	chr6!43395291!43418163!5464!ABCC10	p21.1	NFYA TREML1 TREM2 TREML2 TREML4 TREM1 NCR2 FOXP4 MDFI TFEB PGC FRS3 PRICKLE4 TOMM6 USP49 MED20 BYSL CCND3 TAF8 C6orf132 GUCA1A GUCA1B MRPS10 TRERF1 UBR2 PRPH2 TBCC GLTSCR1L RPL7L1 C6orf226 PTCRA CNPY3 GNMT PEX6 PPP2R5D MEA1 KLHDC3 RRP36 CUL7 MRPL2 KLC4 PTK7 SRF CUL9 DNPH1 TTBK1 SLC22A7 CRIP3 ZNF318 ABCC10	0.561179
chr6!43418089!43424370!2270!DLK2	chr6!49572889!49604587!1928!RHAG	p21.1,p12.3	DLK2 TJAP1 LRRC73 YIPF3 POLR1C XPO5 POLH GTPBP2 MAD2L1BP RSPH9 MRPS18A VEGFA C6orf223 MRPL14 TMEM63B CAPN11 SLC29A1 HSP90AB1 SLC35B2 NFKBIE TMEM151B TCTE1 AARS2 SPATS1 CDC5L SUPT3H RUNX2 CLIC5 ENPP4 ENPP5 RCAN2 CYP39A1 SLC25A27 TDRD6 PLA2G7 ANKRD66 MEP1A GPR116 GPR110 TNFRSF21 CD2AP GPR111 GPR115 OPN5 PTCHD4 MUT CENPQ GLYATL3 C6orf141 RHAG	0.661927
chr6!49660070!49681303!1413!CRISP2	chr6!64281916!64293493!5089!PTP4A1	p12.3,p12.2,p12.1,p11.2,p11.1,q11.1,q11.2,q12	CRISP2 CRISP3 PGK2 CRISP1 DEFB133 DEFB114 DEFB113 DEFB110 DEFB112 TFAP2D TFAP2B PKHD1 IL17A IL17F MCM3 PAQR8 EFHC1 TRAM2 TMEM14A GSTA2 GSTA1 GSTA5 GSTA3 GSTA4 ICK FBXO9 GCM1 ELOVL5 GCLC KLHL31 LRRC1 MLIP TINAG FAM83B HCRTR2 GFRAL HMGCLL1 BMP5 COL21A1 DST BEND6 KIAA1586 ZNF451 BAG2 RAB23 PRIM2 MTRNR2L9 KHDRBS2 LGSN PTP4A1	0.687344
chr6!64356430!64424405!6947!PHF3	chr6!83903031!83906256!1415!RWDD2A	q12,q13,q14.1,q14.2	PHF3 EYS LOC441155 BAI3 LMBRD1 COL19A1 COL9A1 FAM135A C6orf57 SMAP1 B3GAT2 OGFRL1 RIMS1 KCNQ5 KHDC1L KHDC1 DPPA5 KHDC3L OOEP DDX43 MB21D1 MTO1 EEF1A1 SLC17A5 CD109 COL12A1 COX7A2 TMEM30A FILIP1 SENP6 MYO6 IMPG1 HTR1B MEI4 IRAK1BP1 PHIP HMGN3 LCA5 SH3BGRL2 C6orf7 ELOVL4 TTK BCKDHB FAM46A IBTK TPBG UBE3D DOPEY1 PGM3 RWDD2A	0.31771
chr6!83920109!84140938!3517!ME1	chr6!99321600!99395882!2928!FBXL4	q14.2,q14.3,q15,q16.1	ME1 PRSS35 SNAP91 RIPPLY2 CYB5R4 MRAP2 KIAA1009 TBX18 NT5E SNX14 SYNCRIP HTR1E CGA ZNF292 GJB7 SMIM8 C6orf163 C6orf165 SLC35A1 RARS2 ORC3 AKIRIN2 SPACA1 CNR1 RNGTT PNRC1 SRSF12 PM20D2 GABRR1 GABRR2 UBE2J1 RRAGD ANKRD6 LYRM2 MDN1 CASP8AP2 GJA10 BACH2 MAP3K7 EPHA7 MANEA FUT9 UFL1 FHL5 GPR63 NDUFAF4 KLHL32 MMS22L POU3F2 FBXL4	0.0796937
chr6!99720792!99797531!9760!FAXC	chr6!110931180!111136412!6139!CDK19	q16.2,q16.3,q21	FAXC COQ3 PNISR USP45 TSTD3 CCNC PRDM13 MCHR2 SIM1 ASCC3 GRIK2 HACE1 LIN28B BVES POPDC3 PREP PRDM1 ATG5 AIM1 RTN4IP1 QRSL1 C6orf203 BEND3 PDSS2 SOBP SCML4 SEC63 OSTM1 NR2E1 SNX3 LACE1 FOXO3 ARMC2 SESN1 CEP57L1 LOC100996634 CD164 PPIL6 SMPD2 MICAL1 ZBTB24 AK9 FIG4 GPR6 WASF1 CDC40 METTL24 DDO SLC22A16 CDK19	0.42337
chr6!111195986!111216913!3421!AMD1	chr6!122793061!123047518!2408!PKIB	q21,q22.1,q22.2,q22.31	AMD1 GTF3C6 RPF2 SLC16A10 KIAA1919 REV3L TRAF3IP2 FYN WISP3 TUBE1 FAM229B LAMA4 RFPL4B MARCKS HDAC2 HS3ST5 FRK NT5DC1 COL10A1 TSPYL4 TSPYL1 DSE FAM26F TRAPPC3L FAM26E FAM26D RWDD1 RSPH4A ZUFSP KPNA5 FAM162B GPRC6A RFX6 VGLL2 ROS1 DCBLD1 GOPC NUS1 SLC35F1 CEP85L PLN MCM9 ASF1A FAM184A MAN1A1 TBC1D32 GJA1 HSF2 SERINC1 PKIB	0.58691
chr6!123100645!123105218!999!FABP7	chr6!133562494!133853258!5794!EYA4	q22.31,q22.32,q22.33,q23.1,q23.2	FABP7 SMPDL3A CLVS2 TRDN NKAIN2 RNF217 TPD52L1 HDDC2 HEY2 NCOA7 HINT3 TRMT11 CENPW RSPO3 RNF146 ECHDC1 KIAA0408 SOGA3 C6orf58 THEMIS PTPRK LAMA2 ARHGAP18 TMEM244 L3MBTL3 SAMD3 TMEM200A SMLR1 EPB41L2 AKAP7 ARG1 MED23 ENPP3 OR2A4 CTAGE9 ENPP1 CTGF MOXD1 STX7 TAAR9 TAAR8 TAAR6 TAAR5 TAAR2 TAAR1 VNN1 VNN2 SLC18B1 RPS12 EYA4	0.574012
chr6!134210258!134216675!3653!TCF21	chr6!146119271!146135921!4407!FBXO30	q23.2,q23.3,q24.1,q24.2,q24.3	TCF21 TBPL1 SLC2A12 SGK1 ALDH8A1 HBS1L MYB AHI1 PDE7B MTFR2 BCLAF1 MAP7 MAP3K5 PEX7 SLC35D3 IL20RA IL22RA2 IFNGR1 OLIG3 TNFAIP3 PERP KIAA1244 PBOV1 HEBP2 NHSL1 LOC100507462 CCDC28A ECT2L REPS1 ABRACL HECA TXLNB CITED2 NMBR VTA1 GPR126 HIVEP2 AIG1 ADAT2 PEX3 FUCA2 PHACTR2 LTV1 ZC2HC1B PLAGL1 SF3B5 STX11 UTRN EPM2A FBXO30	0.678499
chr6!146205944!146285233!7360!SHPRH	chr6!157710053!157745253!5027!TMEM242	q24.3,q25.1,q25.2,q25.3	SHPRH GRM1 RAB32 ADGB STXBP5 SAMD5 SASH1 UST TAB2 SUMO4 ZC3H12D PPIL4 GINM1 KATNA1 LATS1 NUP43 PCMT1 LRP11 RAET1E RAET1G ULBP2 ULBP1 RAET1L ULBP3 PPP1R14C IYD PLEKHG1 MTHFD1L AKAP12 ZBTB2 RMND1 C6orf211 CCDC170 ESR1 SYNE1 MYCT1 VIP FBXO5 MTRF1L RGS17 OPRM1 IPCEF1 CNKSR3 SCAF8 TIAM2 TFB1M CLDN20 NOX3 ARID1B TMEM242	0.652556
chr6!157802556!158094977!2787!ZDHHC14	chr6!168418552!168445769!1510!KIF25	q25.3,q26,q27	ZDHHC14 SNX9 SYNJ2 SERAC1 GTF2H5 TULP4 TMEM181 DYNLT1 SYTL3 EZR C6orf99 RSPH3 TAGAP FNDC1 SOD2 WTAP ACAT2 TCP1 MRPL18 PNLDC1 MAS1 IGF2R SLC22A1 SLC22A2 SLC22A3 LPA PLG MAP3K4 AGPAT4 PARK2 PACRG QKI C6orf118 PDE10A T PRR18 SFT2D1 MPC1 RPS6KA2 RNASET2 FGFR1OP CCR6 GPR31 TCP10L2 UNC93A TTLL2 TCP10 MLLT4 HGC6.3 KIF25	0.505904
chr6!168456463!168479839!3142!FRMD1	chr7!4721929!4811074!11191!FOXK1	p25.1,p24.3,p24.2,p24.1,p23,p22.3,p22.2,p22.1,p21.33,p21.32,p21.31,p21.2,p21.1,p12.3,p12.2,p12.1,p11.2,p11.1,q11.1,q11.2,q12,q13,q14.1,q14.2,q14.3,q15,q16.1,q16.2,q16.3,q21,q22.1,q22.2,q22.31,q22.32,q22.33,q23.1,q23.2,q23.3,q24.1,q24.2,q24.3,q25.1,q25.2,q25.3,q26,q27	FRMD1 DACT2 SMOC2 THBS2 WDR27 C6orf120 PHF10 TCTE3 ERMARD DLL1 FAM120B PSMB1 TBP PDCD2 FAM20C LOC100288524 PDGFA PRKAR1B HEATR2 SUN1 GET4 ADAP1 COX19 CYP2W1 C7orf50 GPR146 GPER1 ZFAND2A UNCX MICALL2 INTS1 MAFK TMEM184A PSMG3 ELFN1 MAD1L1 FTSJ2 NUDT1 SNX8 EIF3B CHST12 LFNG BRAT1 IQCE TTYH3 AMZ1 GNA12 CARD11 SDK1 FOXK1	0.78151
chr7!4815261!4834026!5519!AP5Z1	chr7!15239942!15601640!2475!AGMO	p22.1,p21.3,p21.2	AP5Z1 RADIL PAPOLB MMD2 RBAK RBAK-RBAKDN WIPI2 SLC29A4 TNRC18 FBXL18 ACTB FSCN1 RNF216 OCM CCZ1 RSPH10B2 PMS2 AIMP2 EIF2AK1 ANKRD61 USP42 CYTH3 FAM220A RAC1 DAGLB KDELR2 GRID2IP ZDHHC4 C7orf26 ZNF853 ZNF316 ZNF12 CCZ1B C1GALT1 COL28A1 MIOS RPA3 GLCCI1 ICA1 NXPH1 NDUFA4 PHF14 THSD7A TMEM106B VWDE SCIN ARL4A ETV1 DGKB AGMO	0.566347
chr7!15650836!15726308!2371!MEOX2	chr7!26677489!26686924!1991!C7orf71	p21.2,p21.1,p15.3,p15.2	MEOX2 ISPD SOSTDC1 LRRC72 ANKMY2 BZW2 TSPAN13 AGR2 AGR3 AHR SNX13 PRPS1L1 HDAC9 TWIST1 FERD3L TWISTNB TMEM196 MACC1 ITGB8 ABCB5 SP8 SP4 DNAH11 CDCA7L RAPGEF5 STEAP1B IL6 TOMM7 FAM126A KLHL7 NUPL2 GPNMB MALSU1 IGF2BP3 TRA2A CCDC126 FAM221A STK31 NPY MPP6 DFNA5 OSBPL3 CYCS C7orf31 NPVF NFE2L3 HNRNPA2B1 CBX3 SNX10 C7orf71	0.440047
chr7!26706687!26904341!3970!SKAP2	chr7!34968492!35077653!4865!DPY19L1	p15.2,p15.1,p14.3,p14.2	SKAP2 HOXA1 HOXA2 HOXA3 HOXA4 HOXA5 HOXA6 HOXA7 HOXA9 HOXA10 HOXA11 HOXA13 EVX1 HIBADH TAX1BP1 JAZF1 CREB5 TRIL CPVL CHN2 PRR15 WIPF3 SCRN1 FKBP14 PLEKHA8 MTURN ZNRF2 NOD1 GGCT GARS CRHR2 INMT FAM188B AQP1 GHRHR ADCYAP1R1 NEUROD6 CCDC129 PPP1R17 PDE1C LSM5 AVL9 KBTBD2 FKBP9 NT5C3A RP9 BBS9 BMPER NPSR1 DPY19L1	0.641989
chr7!35242041!35293711!1828!TBX20	chr7!44646120!44748669!4840!OGDH	p14.2,p14.1,p13	TBX20 HERPUD2 SEPT7 EEPD1 KIAA0895 ANLN AOAH ELMO1 GPR141 NME8 SFRP4 EPDR1 STARD3NL TARP AMPH VPS41 POU6F2 YAE1D1 RALA CDK13 MPLKIP C7orf10 INHBA GLI3 C7orf25 PSMA2 MRPL32 HECW1 STK17A COA1 BLVRA MRPS24 URGCP-MRPS24 URGCP UBE2D4 SPDYE1 DBNL PGAM2 POLM AEBP1 POLD2 MYL7 GCK YKT6 CAMK2B NUDCD3 NPC1L1 DDX56 TMED4 OGDH	0.655865
chr7!44788529!44809479!5143!ZMIZ2	chr7!63688851!63727309!1567!ZNF679	p13,p12.3,p12.2,p12.1,p11.2,p11.1,q11.1,q11.21	ZMIZ2 PPIA H2AFV PURB MYO1G CCM2 NACAD TBRG4 RAMP3 ADCY1 IGFBP1 IGFBP3 TNS3 C7orf65 PKD1L1 C7orf69 HUS1 SUN3 C7orf57 UPP1 ABCA13 VWC2 ZPBP C7orf72 IKZF1 FIGNL1 DDC GRB10 COBL POM121L12 VSTM2A SEC61G EGFR LANCL2 VOPP1 SEPT14 ZNF713 MRPS17 GBAS PSPH CCT6A SUMF2 PHKG1 CHCHD2 NUPR1L ZNF479 ZNF716 ZNF727 ZNF735 ZNF679	0.502319
chr7!63773185!63810017!2098!ZNF736	chr7!74210482!74267872!3755!GTF2IRD2	q11.21,q11.22,q11.23	ZNF736 ZNF680 ZNF107 ZNF138 ZNF273 ZNF117 ERV3-1 ZNF92 VKORC1L1 GUSB ASL CRCP TPST1 KCTD7 RABGEF1 TMEM248 SBDS TYW1 AUTS2 WBSCR17 CALN1 TYW1B POM121 NSUN5 TRIM50 FKBP6 FZD9 BAZ1B BCL7B TBL2 MLXIPL VPS37D DNAJC30 WBSCR22 STX1A ABHD11 CLDN3 CLDN4 WBSCR27 WBSCR28 ELN LIMK1 EIF4H LAT2 RFC2 CLIP2 GTF2IRD1 GTF2I NCF1 GTF2IRD2	0.659368
chr7!74441223!74489717!3579!WBSCR16	chr7!87257728!87461613!4101!RUNDC3B	q11.23,q21.11,q21.12	WBSCR16 GTF2IRD2B GATSL1 GATSL2 TRIM73 TRIM74 POM121C SPDYE5 HIP1 CCL26 CCL24 RHBDD2 POR TMEM120A STYXL1 MDH2 SRRM3 HSPB1 YWHAG SRCRB4D ZP3 DTX2 UPK3B POMZP3 CCDC146 FGL2 GSAP PTPN12 RSBN1L TMEM60 PHTF2 MAGI2 GNAI1 GNAT3 CD36 SEMA3C HGF CACNA2D1 PCLO SEMA3E SEMA3A SEMA3D GRM3 KIAA1324L DMTF1 TMEM243 CROT ABCB4 ABCB1 RUNDC3B	0.615644
chr7!87463813!87505692!3142!SLC25A40	chr7!96649701!96654143!1424!DLX5	q21.12,q21.13,q21.2,q21.3	SLC25A40 DBF4 ADAM22 SRI STEAP4 ZNF804B C7orf62 STEAP1 STEAP2 C7orf63 GTPBP10 CLDN12 CDK14 FZD1 MTERF AKAP9 CYP51A1 LRRD1 KRIT1 ANKIB1 GATAD1 PEX1 RBM48 FAM133B CDK6 SAMD9 SAMD9L HEPACAM2 CCDC132 CALCR TFPI2 GNGT1 GNG11 BET1 COL1A2 CASD1 SGCE PEG10 PPP1R9A PON1 PON3 PON2 ASB4 PDK4 DYNC1I1 SLC25A13 C7orf76 SHFM1 DLX6 DLX5	0.629409
chr7!96745904!96811075!2057!ACN9	chr7!99756864!99766373!2540!GAL3ST4	q21.3,q22.1	ACN9 TAC1 ASNS OCM2 LMTK2 BHLHA15 TECPR1 BRI3 BAIAP2L1 NPTX2 TMEM130 TRRAP SMURF1 KPNA7 ARPC1A ARPC1B PDAP1 BUD31 ATP5J2-PTCD1 PTCD1 CPSF4 ATP5J2 ZNF789 ZNF394 ZKSCAN5 FAM200A ZNF655 LOC100289187 ZSCAN25 CYP3A5 CYP3A7-CYP3AP1 CYP3A7 CYP3A4 CYP3A43 OR2AE1 TRIM4 GJC3 AZGP1 ZKSCAN1 ZSCAN21 ZNF3 COPS6 MCM7 AP4M1 TAF6 CNPY4 MBLAC1 LAMTOR4 C7orf43 GAL3ST4	0.688012
chr7!99767228!99774990!2532!GPC2	chr7!101986191!101996889!3145!SPDYE6	q22.1	GPC2 STAG3 GATS PVRIG SPDYE3 PILRB PILRA ZCWPW1 MEPCE PPP1R35 C7orf61 TSC22D4 NYAP1 AGFG2 SAP25 LRCH4 FBXO24 PCOLCE MOSPD3 TFR2 ACTL6B GNB2 GIGYF1 POP7 EPO ZAN EPHB4 SLC12A9 TRIP6 SRRT UFSP1 ACHE MUC12 MUC17 TRIM56 SERPINE1 AP1S1 VGF NAT16 MOGAT3 PLOD3 ZNHIT1 CLDN15 FIS1 RABL5 COL26A1 MYL10 CUX1 SH2B2 SPDYE6	0.564289
chr7!102004307!102021080!1041!LOC100289561	chr7!108210188!108215294!2538!DNAJB9	q22.1,q22.2,q22.3,q31.1	LOC100289561 PRKRIP1 ORAI2 ALKBH4 LRWD1 POLR2J RASA4B POLR2J3 SPDYE2 RASA4 POLR2J2 UPK3BL FAM185A FBXL13 LRRC17 ARMC10 NAPEPLD PMPCB DNAJC2 PSMC2 SLC26A5 RELN ORC5 LHFPL3 KMT2E SRPK2 PUS7 RINT1 ATXN7L1 CDHR3 SYPL1 NAMPT CCDC71L PIK3CG PRKAR2B HBP1 COG5 GPR22 DUS4L BCAP29 SLC26A4 CBLL1 SLC26A3 DLD LAMB1 LAMB4 NRCAM PNPLA8 THAP5 DNAJB9	0.632092
chr7!108524037!108524637!422!C7orf66	chr7!124417345!124430864!669!LOC154872	q31.1,q31.2,q31.31,q31.32,q31.33	C7orf66 IMMP2L LRRN3 DOCK4 ZNF277 IFRD1 LSMEM1 TMEM168 C7orf60 GPR85 PPP1R3A FOXP2 MDFIC TFEC TES CAV2 CAV1 MET CAPZA2 ST7 WNT2 ASZ1 CFTR CTTNBP2 NAA38 ANKRD7 KCND2 TSPAN12 ING3 CPED1 WNT16 FAM3C PTPRZ1 AASS FEZF1 CADPS2 RNF133 RNF148 TAS2R16 SLC13A1 IQUB NDUFA5 ASB15 LMOD2 WASL HYAL4 SPAM1 TMEM229A GPR37 LOC154872	0.403294
chr7!124462439!124570037!4082!POT1	chr7!132469622!132766828!1590!CHCHD3	q31.33,q32.1,q32.2,q32.3,q33	POT1 GRM8 ZNF800 GCC1 ARF5 FSCN3 PAX4 SND1 LRRC4 LEP RBM28 PRRT4 IMPDH1 HILPDA METTL2B FAM71F2 FAM71F1 CALU OPN1SW CCDC136 FLNC ATP6V1F LOC100130705 KCP IRF5 TNPO3 TSPAN33 SMO AHCYL2 STRIP2 SMKR1 NRF1 UBE2H ZC3HC1 KLHDC10 TMEM209 SSMEM1 CPA2 CPA4 CPA5 CPA1 CEP41 MEST COPG2 TSGA13 KLF14 MKLN1 PODXL PLXNA4 CHCHD3	0.553897
chr7!132937822!133750513!4345!EXOC4	chr7!140433812!140624564!2946!BRAF	q33,q34	EXOC4 LRGUK SLC35B4 AKR1B1 AKR1B10 AKR1B15 BPGM CALD1 AGBL3 TMEM140 C7orf49 WDR91 STRA8 CNOT4 NUP205 C7orf73 SLC13A4 FAM180A LUZP6 CHRM2 PTN DGKI CREB3L2 LOC100130880 AKR1D1 TRIM24 SVOPL ATP6V0A4 TMEM213 KIAA1549 ZC3HAV1L ZC3HAV1 TTC26 UBN2 LUC7L2 C7orf55 C7orf55-LUC7L2 KLRG2 CLEC2L HIPK2 TBXAS1 PARP12 KDM7A SLC37A3 RAB19 MKRN1 DENND2A ADCK2 NDUFB2 BRAF	0.62168
chr7!140705960!140714781!817!MRPS33	chr7!143880547!143883173!2626!CTAGE4	q34,q35	MRPS33 TMEM178B AGK KIAA1147 WEE2 SSBP1 TAS2R3 TAS2R4 TAS2R5 PRSS37 OR9A4 CLEC5A TAS2R38 MGAM PRSS58 MTRNR2L6 PRSS1 PRSS2 EPHB6 TRPV6 TRPV5 C7orf34 KEL OR9A2 OR6V1 PIP TAS2R39 TAS2R40 GSTK1 TMEM139 CASP2 CLCN1 FAM131B ZYX EPHA1 TAS2R60 TAS2R41 CTAGE15 FAM115C CTAGE6 FAM115A OR2F2 OR2F1 OR6B1 OR2A5 OR2A25 OR2A12 OR2A2 OR2A14 CTAGE4	0.440055
chr7!143883175!143892791!2474!ARHGEF35	chr7!150773707!150777970!1871!FASTK	q35,q36.1	ARHGEF35 OR2A42 OR2A7 CTAGE8 ARHGEF5 NOBOX TPK1 CNTNAP2 C7orf33 CUL1 EZH2 PDIA4 ZNF786 ZNF425 ZNF398 ZNF282 ZNF212 ZNF783 ZNF777 ZNF746 KRBA1 ZNF467 SSPO ZNF862 ATP6V0E2 ACTR3C LRRC61 ZBED6CL RARRES2 REPIN1 ZNF775 GIMAP8 GIMAP7 GIMAP4 GIMAP6 GIMAP2 GIMAP1 GIMAP1-GIMAP5 GIMAP5 TMEM176B TMEM176A AOC1 KCNH2 NOS3 ATG9B ABCB8 ASIC3 CDK5 SLC4A2 FASTK	0.606509
chr7!150778171!150780620!1898!TMUB1	chr8!6565877!6619021!5519!AGPAT5	p22.1,p21.3,p21.2,p21.1,p15.3,p15.2,p15.1,p14.3,p14.2,p14.1,p13,p12.3,p12.2,p12.1,p11.2,p11.1,q11.1,q11.21,q11.22,q11.23,q21.11,q21.12,q21.13,q21.2,q21.3,q22.1,q22.2,q22.3,q31.1,q31.2,q31.31,q31.32,q31.33,q32.1,q32.2,q32.3,q33,q34,q35,q36.1	TMUB1 AGAP3 GBX1 ASB10 ABCF2 CHPF2 SMARCD3 NUB1 WDR86 CRYGN RHEB PRKAG2 GALNTL5 GALNT11 KMT2C XRCC2 ACTR3B DPP6 PAXIP1 HTR5A INSIG1 EN2 CNPY1 RBM33 SHH RNF32 LMBR1 NOM1 MNX1 UBE3C DNAJB6 PTPRN2 NCAPG2 ESYT2 WDR60 VIPR2 OR4F21 ZNF596 FBXO25 TDRP ERICH1 DLGAP2 CLN8 ARHGEF10 KBTBD11 MYOM2 CSMD1 MCPH1 ANGPT2 AGPAT5	0.570431
chr8!6666040!6693166!4890!XKR5	chr8!11921897!11929256!240!DEFB130	p23.1	XKR5 DEFB1 DEFA6 DEFA4 DEFA1B DEFA3 DEFA5 USP17L1P USP17L4 ZNF705G DEFB4B DEFB103B DEFB103A SPAG11B DEFB104B DEFB106B DEFB105B DEFB107A PRR23D1 PRR23D2 SPAG11A DEFB4A ZNF705B USP17L8 USP17L3 SGK223 CLDN23 MFHAS1 ERI1 PPP1R3B TNKS MSRA PRSS55 RP1L1 C8orf74 SOX7 PINX1 XKR6 MTMR9 SLC35G5 FAM167A BLK GATA4 NEIL2 FDFT1 CTSB DEFB136 DEFB135 DEFB134 DEFB130	0.807068
chr8!11946846!11973025!3683!ZNF705D	chr8!22132809!22213584!4099!PIWIL2	p23.1,p22,p21.3	ZNF705D USP17L7 USP17L2 FAM86B1 FAM86B2 LONRF1 KIAA1456 DLC1 C8orf48 SGCZ TUSC3 MSR1 FGF20 MICU3 ZDHHC2 CNOT7 VPS37A MTMR7 SLC7A2 PDGFRL MTUS1 FGL1 PCM1 ASAH1 NAT1 NAT2 PSD3 SH2D4A CSGALNACT1 INTS10 LPL SLC18A1 ATP6V1B2 LZTS1 GFRA2 DOK2 XPO7 NPM2 FGF17 DMTN FAM160B2 NUDT18 HR REEP4 LGI3 SFTPC BMP1 PHYHIP POLR3D PIWIL2	0.794449
chr8!22224761!22291640!5300!SLC39A14	chr8!27947747!28048669!3321!ELP3	p21.3,p21.2,p21.1	SLC39A14 PPP3CC SORBS3 PDLIM2 C8orf58 CCAR2 BIN3 EGR3 PEBP4 RHOBTB2 TNFRSF10B TNFRSF10C TNFRSF10D TNFRSF10A CHMP7 R3HCC1 LOXL2 ENTPD4 SLC25A37 NKX3-1 NKX2-6 STC1 ADAM28 ADAMDEC1 ADAM7 NEFM NEFL DOCK5 GNRH1 KCTD9 CDCA2 EBF2 PPP2R2A BNIP3L PNMA2 DPYSL2 ADRA1A STMN4 TRIM35 PTK2B CHRNA2 EPHX2 CLU SCARA3 CCDC25 ESCO2 PBK SCARA5 NUGGC ELP3	0.735777
chr8!28174648!28200871!1340!PNOC	chr8!38585703!38710546!8288!TACC1	p21.1,p12,p11.23,p11.22	PNOC ZNF395 FBXO16 FZD3 EXTL3 INTS9 HMBOX1 KIF13B DUSP4 TMEM66 LEPROTL1 MBOAT4 DCTN6 RBPMS GTF2E2 SMIM18 GSR UBXN8 PPP2CB TEX15 PURG WRN NRG1 FUT10 MAK16 TTI2 RNF122 DUSP26 UNC5D KCNU1 ZNF703 ERLIN2 PROSC GPR124 BRF2 RAB11FIP1 GOT1L1 ADRB3 EIF4EBP1 ASH2L STAR LSM1 BAG4 DDHD2 PPAPDC1B WHSC1L1 LETM2 FGFR1 C8orf86 TACC1	0.798413
chr8!38758752!38831430!5640!PLEKHA2	chr8!53852467!53853454!987!NPBWR1	p11.22,p11.21,p11.1,q11.1,q11.21,q11.22,q11.23	PLEKHA2 HTRA4 TM2D2 ADAM9 ADAM32 ADAM18 ADAM2 IDO1 IDO2 C8orf4 ZMAT4 SFRP1 GOLGA7 GINS4 AGPAT6 NKX6-3 ANK1 KAT6A AP3M2 PLAT IKBKB POLB DKK4 VDAC3 SLC20A2 SMIM19 CHRNB3 CHRNA6 THAP1 RNF170 HOOK3 FNTA POMK HGSNAT POTEA SPIDR CEBPD PRKDC MCM4 UBE2V2 EFCAB1 SNAI2 C8orf22 SNTG1 PXDNL PCMTD1 ST18 FAM150A RB1CC1 NPBWR1	0.725875
chr8!54138275!54164257!5196!OPRK1	chr8!67624652!67774257!4608!SGK3	q11.23,q12.1,q12.2,q12.3,q13.1	OPRK1 ATP6V1H RGS20 TCEA1 LYPLA1 MRPL15 SOX17 RP1 XKR4 TMEM68 TGS1 LYN RPS20 MOS PLAG1 CHCHD7 SDR16C5 PENK IMPAD1 FAM110B UBXN2B CYP7A1 SDCBP NSMAF TOX CA8 RAB2A CHD7 CLVS1 ASPH NKAIN3 GGH TTPA YTHDF3 BHLHE22 CYP7B1 ARMC1 MTFR1 PDE7A DNAJC5B TRIM55 CRH RRS1 ADHFE1 C8orf46 MYBL1 VCPIP1 C8orf44 C8orf44-SGK3 SGK3	0.490126
chr8!67782983!67834283!5604!MCMDC2	chr8!82370617!82373758!399!FABP9	q13.1,q13.2,q13.3,q21.11,q21.12,q21.13	MCMDC2 TCF24 PPP1R42 COPS5 CSPP1 ARFGEF1 CPA6 PREX2 C8orf34 SULF1 SLCO5A1 PRDM14 NCOA2 TRAM1 LACTB2 XKR9 EYA1 MSC TRPA1 KCNB2 TERF1 SBSPON LOC100130301 RPL7 RDH10 STAU2 UBE2W TCEB1 TMEM70 LY96 JPH1 GDAP1 PI15 CRISPLD1 HNF4G ZFHX4 PEX2 PKIA ZC2HC1A IL7 STMN2 HEY1 MRPS28 TPD52 ZBTB10 ZNF704 PAG1 FABP5 PMP2 FABP9	0.667165
chr8!82390731!82395473!838!FABP4	chr8!95500004!95565746!6646!KIAA1429	q21.13,q21.2,q21.3,q22.1	FABP4 FABP12 IMPA1 SLC10A5 ZFAND1 CHMP4C SNX16 RALYL LRRCC1 E2F5 C8orf59 CA13 CA1 CA3 CA2 REXO1L1 PSKH2 ATP6V0D2 SLC7A13 WWP1 RMDN1 CPNE3 CNGB3 CNBD1 DCAF4L2 MMP16 RIPK2 OSGIN2 NBN DECR1 CALB1 TMEM64 NECAB1 C8orf88 TMEM55A OTUD6B LRRC69 SLC26A7 RUNX1T1 TRIQK C8orf87 FAM92A1 RBM12B TMEM67 PDP1 CDH17 GEM RAD54B FSBP KIAA1429	0.865481
chr8!95653363!95719694!3806!ESRP1	chr8!104410865!104427563!3119!SLC25A32	q22.1,q22.2,q22.3	ESRP1 DPY19L4 INTS8 CCNE2 TP53INP1 NDUFAF6 PLEKHF2 C8orf37 GDF6 UQCRB MTERFD1 PTDSS1 SDC2 CPQ TSPYL5 MTDH LAPTM4B MATN2 RPL30 C8orf47 HRSP12 POP1 NIPAL2 KCNS2 STK3 OSR2 VPS13B COX6C RGS22 FBXO43 POLR2K SPAG1 RNF19A ANKRD46 SNX31 PABPC1 YWHAZ ZNF706 GRHL2 NCALD RRM2B UBR5 ODF1 KLF10 AZIN1 ATP6V1C1 BAALC FZD6 CTHRC1 SLC25A32	0.692239
chr8!104426941!104455680!2641!DCAF13	chr8!124260689!124286727!5201!ZHX1	q22.3,q23.1,q23.2,q23.3,q24.11,q24.12,q24.13	DCAF13 RIMS2 DCSTAMP DPYS LRP12 ZFPM2 OXR1 ABRA ANGPT1 RSPO2 EIF3E EMC2 TMEM74 TRHR NUDCD1 ENY2 PKHD1L1 EBAG9 SYBU KCNV1 CSMD3 TRPS1 EIF3H UTP23 RAD21 AARD SLC30A8 MED30 EXT1 SAMD12 TNFRSF11B COLEC10 MAL2 NOV ENPP2 TAF2 DSCC1 DEPTOR COL14A1 MRPL13 MTBP SNTB1 HAS2 ZHX2 DERL1 TBC1D31 FAM83A C8orf76 ZHX1-C8ORF76 ZHX1	0.277741
chr8!124332090!124408705!5564!ATAD2	chr8!142431487!142442554!2785!PTP4A3	q24.13,q24.21,q24.22,q24.23,q24.3	ATAD2 WDYHV1 FBXO32 KLHL38 ANXA13 FAM91A1 FER1L6 TMEM65 TRMT12 RNF139 TATDN1 NDUFB9 MTSS1 ZNF572 SQLE KIAA0196 NSMCE2 TRIB1 FAM84B POU5F1B MYC GSDMC FAM49B ASAP1 ADCY8 EFR3A OC90 HHLA1 KCNQ3 LRRC6 TMEM71 PHF20L1 TG SLA WISP1 NDRG1 ST3GAL1 ZFAT KHDRBS3 FAM135B COL22A1 KCNK9 TRAPPC9 CHRAC1 AGO2 PTK2 DENND3 SLC45A4 GPR20 PTP4A3	0.762835
chr8!142443928!142517330!4167!MROH5	chr8!145149959!145152428!1210!CYC1	q24.3	MROH5 TSNARE1 BAI1 ARC JRK PSCA LY6K THEM6 SLURP1 LYPD2 LYNX1 LY6D GML CYP11B1 CYP11B2 LY6E C8orf31 LY6H GPIHBP1 ZFP41 GLI4 ZNF696 TOP1MT RHPN1 MAFA ZC3H3 GSDMD MROH6 NAPRT1 EEF1D TIGD5 PYCRL TSTA3 ZNF623 ZNF707 CCDC166 MAPK15 FAM83H SCRIB PUF60 NRBP2 EPPK1 PLEC PARP10 GRINA SPATC1 OPLAH EXOSC4 GPAA1 CYC1	0.664081
chr8!145153535!145159140!1816!SHARPIN	chr9!2804154!2844130!2219!KIAA0020	p23.2,p23.1,p22,p21.3,p21.2,p21.1,p12,p11.23,p11.22,p11.21,p11.1,q11.1,q11.21,q11.22,q11.23,q12.1,q12.2,q12.3,q13.1,q13.2,q13.3,q21.11,q21.12,q21.13,q21.2,q21.3,q22.1,q22.2,q22.3,q23.1,q23.2,q23.3,q24.11,q24.12,q24.13,q24.21,q24.22,q24.23,q24.3	SHARPIN MAF1 FAM203A MROH1 SCXA BOP1 HSF1 DGAT1 SCRT1 TMEM249 FBXL6 SLC52A2 ADCK5 CPSF1 SLC39A4 VPS28 TONSL CYHR1 KIFC2 FOXH1 PPP1R16A GPT MFSD3 RECQL4 LRRC14 LRRC24 C8orf82 ARHGAP39 ZNF251 ZNF34 RPL8 ZNF517 ZNF7 COMMD5 ZNF250 ZNF16 C8orf33 WASH1 FOXD4 CBWD1 C9orf66 DOCK8 KANK1 DMRT1 DMRT3 DMRT2 SMARCA2 VLDLR KCNV2 KIAA0020	0.649246
chr9!3218296!3526001!10633!RFX3	chr9!19376253!19380235!829!RPS6	p24.2,p24.1,p23,p22.3,p22.2,p22.1	RFX3 GLIS3 SLC1A1 SPATA6L PPAPDC2 CDC37L1 AK3 RCL1 JAK2 INSL6 INSL4 RLN2 RLN1 PLGRKT CD274 PDCD1LG2 KIAA1432 ERMP1 MLANA KIAA2026 RANBP6 IL33 TPD52L3 UHRF2 GLDC KDM4C TMEM261 PTPRD TYRP1 LURAP1L MPDZ NFIB ZDHHC21 CER1 FREM1 TTC39B SNAPC3 PSIP1 CCDC171 C9orf92 BNC2 CNTLN SH3GL2 ADAMTSL1 FAM154A RRAGA HAUS6 PLIN2 DENND4C RPS6	0.627945
chr9!19408924!19452500!2852!ACER2	chr9!33110638!33167356!4199!B4GALT1	p22.1,p21.3,p21.2,p21.1	ACER2 SLC24A2 MLLT3 FOCAD PTPLAD2 IFNB1 IFNW1 IFNA21 IFNA4 IFNA7 IFNA10 IFNA16 IFNA17 IFNA14 IFNA5 KLHL9 IFNA6 IFNA13 IFNA2 IFNA8 IFNA1 IFNE MTAP CDKN2A CDKN2B DMRTA1 ELAVL2 IZUMO3 TUSC1 LOC100506422 CAAP1 PLAA IFT74 LRRC19 TEK EQTN MOB3B IFNK C9orf72 LINGO2 ACO1 DDX58 TOPORS NDUFB6 TAF1L TMEM215 APTX DNAJA1 SMU1 B4GALT1	0.748355
chr9!33240195!33248565!368!SPINK4	chr9!35697333!35732392!8434!TLN1	p13.3	SPINK4 BAG1 CHMP5 NFX1 AQP7 AQP3 NOL6 ANKRD18B PRSS3 UBE2R2 UBAP2 DCAF12 UBAP1 KIF24 NUDT2 KIAA1161 C9orf24 FAM219A DNAI1 ENHO CNTFR RPP25L DCTN3 ARID3C SIGMAR1 GALT IL11RA CCL27 CCL19 CCL21 FAM205A KIAA1045 DNAJB5 C9orf131 VCP FANCG PIGO STOML2 FAM214B UNC13B RUSC2 FAM166B TESK1 CD72 SIT1 CCDC107 ARHGEF39 CA9 TPM2 TLN1	0.607052
chr9!35732316!35737005!1851!CREB3	chr9!69199479!69202204!2725!FOXD4L6	p13.3,p13.2,p13.1,p12,p11.2,p11.1,q11,q12,q13,q21.11	CREB3 GBA2 RGP1 MSMP NPR2 SPAG8 HINT2 FAM221B TMEM8B OR13J1 HRCT1 OR2S2 RECK GLIPR2 CCIN CLTA GNE RNF38 MELK PAX5 ZCCHC7 GRHPR ZBTB5 POLR1E FBXO10 TOMM5 FRMPD1 TRMT10B EXOSC3 DCAF10 SLC25A51 SHB ALDH1B1 IGFBPL1 ANKRD18A CNTNAP3 SPATA31A1 SPATA31A2 SPATA31A3 ZNF658 SPATA31A4 SPATA31A5 SPATA31A7 ANKRD20A2 ANKRD20A3 FOXD4L2 SPATA31A6 CNTNAP3B ANKRD20A1 FOXD4L6	0.525795
chr9!69204537!69262593!1719!CBWD6	chr9!84558414!84565009!4927!SPATA31D3	q21.11,q21.12,q21.13,q21.2,q21.31,q21.32	CBWD6 CBWD5 ANKRD20A4 FOXD4L5 CBWD3 FOXD4L3 PGM5 TMEM252 PIP5K1B FAM122A PRKACG FXN TJP2 FAM189A2 APBA1 PTAR1 C9orf135 MAMDC2 SMC5 KLF9 TRPM3 TMEM2 ABHD17B C9orf85 C9orf57 GDA ZFAND5 TMC1 ALDH1A1 ANXA1 RORB TRPM6 C9orf40 C9orf41 NMRK1 OSTF1 PCSK5 RFK GCNT1 PRUNE2 FOXB2 VPS13A GNA14 GNAQ CEP78 PSAT1 TLE4 TLE1 SPATA31D4 SPATA31D3	0.626169
chr9!84603686!84610171!4833!SPATA31D1	chr9!95375465!95432547!4401!IPPK	q21.32,q21.33,q22.1,q22.2,q22.31	SPATA31D1 RASEF FRMD3 IDNK UBQLN1 GKAP1 KIF27 C9orf64 HNRNPK RMI1 SLC28A3 NTRK2 AGTPBP1 NAA35 GOLM1 C9orf153 ISCA1 ZCCHC6 GAS1 C9orf170 DAPK1 CTSL SPATA31E1 SPATA31C1 CDK20 SPATA31C2 SPIN1 NXNL2 LOC286238 C9orf47 S1PR3 SHC3 CKS2 SECISBP2 SEMA4D GADD45G DIRAS2 SYK AUH NFIL3 ROR2 SPTLC1 IARS NOL8 CENPP OGN OMD ASPN ECM2 IPPK	0.617603
chr9!95473644!95527083!6416!BICD2	chr9!101569980!101612363!2735!GALNT12	q22.31,q22.32,q22.33	BICD2 ZNF484 FGD3 SUSD3 C9orf89 NINJ1 WNK2 C9orf129 FAM120AOS FAM120A PHF2 BARX1 PTPDC1 ZNF169 NUTM2F HIATL1 FBP2 FBP1 C9orf3 FANCC PTCH1 ERCC6L2 LOC158434 HSD17B3 SLC35D2 ZNF367 HABP4 CDC14B AAED1 ZNF510 ZNF782 NUTM2G CTSV CCDC180 TDRD7 TMOD1 TSTD2 NCBP1 XPA FOXE1 C9orf156 HEMGN ANP32B NANS TRIM14 CORO2A TBC1D2 GABBR2 ANKS6 GALNT12	0.551665
chr9!101705994!101833074!5422!COL15A1	chr9!111899580!111929571!1189!FRRS1L	q22.33,q31.1,q31.2,q31.3	COL15A1 TGFBR1 ALG2 SEC61B NR4A3 STX17 ERP44 INVS TEX10 MSANTD3 MSANTD3-TMEFF1 TMEFF1 MURC LPPR1 BAAT MRPL50 ZNF189 ALDOB TMEM246 RNF20 GRIN3A PPP3R2 CYLC2 SMC2 OR13F1 OR13C4 OR13C3 OR13C8 OR13C5 OR13C2 OR13C9 OR13D1 NIPSNAP3A NIPSNAP3B ABCA1 SLC44A1 FSD1L FKTN TAL2 TMEM38B ZNF462 RAD23B KLF4 ACTL7B ACTL7A IKBKAP FAM206A CTNNAL1 TMEM245 FRRS1L	0.538037
chr9!111934253!112083021!7656!EPB41L4B	chr9!117164359!117267736!4162!DFNB31	q31.3,q32	EPB41L4B PTPN3 PALM2 PALM2-AKAP2 AKAP2 C9orf152 TXN TXNDC8 SVEP1 MUSK LPAR1 OR2K2 KIAA0368 ZNF483 PTGR1 DNAJC25 DNAJC25-GNG10 GNG10 C9orf84 UGCG SUSD1 PTBP3 HSDL2 KIAA1958 INIP SNX30 SLC46A2 ZNF883 ZFP37 SLC31A2 FKBP15 SLC31A1 CDC26 PRPF4 RNF183 WDR31 BSPRY HDHD3 ALAD POLE3 C9orf43 RGS3 ZNF618 AMBP KIF12 COL27A1 ORM1 ORM2 AKNA DFNB31	0.344931
chr9!117349993!117361152!1611!ATP6V1G1	chr9!125703287!125867147!4999!RABGAP1	q32,q33.1,q33.2,q33.3	ATP6V1G1 C9orf91 LOC100505478 TNFSF15 TNFSF8 TNC DEC1 PAPPA ASTN2 TRIM32 TLR4 BRINP1 CDK5RAP2 MEGF9 FBXW2 PSMD5 PHF19 TRAF1 C5 CNTRL RAB14 GSN STOM DAB2IP TTLL11 NDUFA8 MORN5 LHX6 RBM18 MRRF PTGS1 OR1J1 OR1J2 OR1J4 OR1N1 OR1N2 OR1L8 OR1Q1 OR1B1 OR1L1 OR1L3 OR1L4 OR1L6 OR5C1 OR1K1 PDCL RC3H2 ZBTB6 ZBTB26 RABGAP1	0.526285
chr9!125795921!125797944!1595!GPR21	chr9!130830478!130871537!4352!SLC25A25	q33.2,q33.3,q34.11	GPR21 STRBP CRB2 DENND1A LHX2 NEK6 PSMB7 NR5A1 NR6A1 OLFML2A WDR38 RPL35 ARPC5L GOLGA1 SCAI PPP6C RABEPK HSPA5 GAPVD1 MAPKAP1 PBX3 MVB12B LMX1B ZBTB43 ZBTB34 RALGPS1 ANGPTL2 GARNL3 SLC2A8 ZNF79 RPL12 LRSAM1 FAM129B STXBP1 C9orf117 PTRH1 TTC16 TOR2A SH2D3C CDK9 FPGS ENG AK1 ST6GALNAC6 ST6GALNAC4 PIP5KL1 DPM2 FAM102A NAIF1 SLC25A25	0.39524
chr9!130882971!130890741!2424!PTGES2	chr9!133539980!133558384!2492!PRDM12	q34.11,q34.12	PTGES2 LCN2 C9orf16 CIZ1 DNM1 GOLGA2 SWI5 TRUB2 COQ4 SLC27A4 URM1 CERCAM ODF2 GLE1 SPTAN1 WDR34 SET PKN3 ZDHHC12 ZER1 TBC1D13 ENDOG C9orf114 CCBL1 LRRC8A PHYHD1 DOLK NUP188 SH3GLB2 FAM73B DOLPP1 CRAT PPP2R4 IER5L C9orf106 NTMT1 C9orf50 ASB6 PRRX2 PTGES TOR1B TOR1A C9orf78 USP20 FNBP1 GPR107 NCS1 ASS1 FUBP3 PRDM12	0.469565
chr9!133569146!133580281!2034!EXOSC2	chr9!137001209!137025094!3183!WDR5	q34.12,q34.13,q34.2	EXOSC2 ABL1 QRFP FIBCD1 LAMC3 AIF1L NUP214 FAM78A PPAPDC3 PRRC2B POMT1 UCK1 RAPGEF1 MED27 NTNG2 SETX TTF1 C9orf171 BARHL1 DDX31 GTF3C4 AK8 C9orf9 TSC1 GFI1B GTF3C5 CEL RALGDS GBGT1 OBP2B ABO SURF6 MED22 RPL7A SURF1 SURF2 SURF4 C9orf96 REXO4 ADAMTS13 CACFD1 SLC2A6 TMEM8C ADAMTSL2 FAM163B DBH SARDH VAV2 BRD3 WDR5	0.385339
chr9!137218315!137332431!5522!RXRA	chr9!139846767!139849949!689!LCN12	q34.2,q34.3	RXRA COL5A1 FCN2 FCN1 OLFM1 C9orf62 PPP1R26 C9orf116 MRPS2 LCN1 OBP2A PAEP GLT6D1 LCN9 SOHLH1 KCNT1 CAMSAP1 UBAC1 NACC2 C9orf69 LHX3 QSOX2 GPSM1 DNLZ CARD9 SNAPC4 SDCCAG3 PMPCA INPP5E SEC16A C9orf163 NOTCH1 EGFL7 AGPAT2 FAM69B LCN10 LCN6 LCN8 LCN15 TMEM141 KIAA1984 RABL6 C9orf172 PHPT1 MAMDC4 EDF1 TRAF2 FBXW5 C8G LCN12	0.551391
chr9!139871955!139876194!812!PTGDS	chr10!1064846!1071799!1359!IDI2	p24.3,p24.2,p24.1,p23,p22.3,p22.2,p22.1,p21.3,p21.2,p21.1,p13.3,p13.2,p13.1,p12,p11.2,p11.1,q11,q12,q13,q21.11,q21.12,q21.13,q21.2,q21.31,q21.32,q21.33,q22.1,q22.2,q22.31,q22.32,q22.33,q31.1,q31.2,q31.3,q32,q33.1,q33.2,q33.3,q34.11,q34.12,q34.13,q34.2,q34.3	PTGDS LCNL1 C9orf142 CLIC3 ABCA2 C9orf139 FUT7 NPDC1 ENTPD2 SAPCD2 UAP1L1 MAN1B1 DPP7 GRIN1 LRRC26 TMEM210 ANAPC2 SSNA1 TPRN TMEM203 NDOR1 RNF208 C9orf169 RNF224 SLC34A3 TUBB4B FAM166A C9orf173 NELFB TOR4A NRARP EXD3 NOXA1 ENTPD8 NSMF PNPLA7 MRPL41 DPH7 ZMYND19 ARRDC1 C9orf37 EHMT1 CACNA1B FAM157B TUBB8 ZMYND11 DIP2C LARP4B GTPBP4 IDI2	0.358244
chr10!1085963!1095061!2136!IDI1	chr10!13480483!13544976!3094!BEND7	p15.3,p15.2,p15.1,p14,p13	IDI1 WDR37 ADARB2 PFKP PITRM1 KLF6 AKR1E2 AKR1C1 AKR1C2 AKR1C3 AKR1C4 UCN3 TUBAL3 NET1 CALML5 CALML3 ASB13 FAM208B GDI2 ANKRD16 FBXO18 IL15RA IL2RA RBM17 PFKFB3 PRKCQ SFMBT2 ITIH5 ITIH2 KIN ATP5C1 TAF3 GATA3 CELF2 USP6NL ECHDC3 PROSER2 UPF2 DHTKD1 SEC61A2 NUDT5 CDC123 CAMK1D CCDC3 OPTN MCM10 UCMA PHYH SEPHS1 BEND7	0.726045
chr10!13628938!13672868!1705!PRPF18	chr10!23983674!24836777!9229!KIAA1217	p13,p12.33,p12.32,p12.31,p12.2,p12.1	PRPF18 FRMD4A FAM107B CDNF HSPA14 SUV39H2 DCLRE1C MEIG1 OLAH ACBD7 C10orf111 RPP38 NMT2 FAM171A1 ITGA8 FAM188A PTER C1QL3 RSU1 CUBN TRDMT1 VIM ST8SIA6 PTPLA STAM TMEM236 MRC1 SLC39A12 CACNB2 NSUN6 ARL5B PLXDC2 NEBL C10orf113 CASC10 SKIDA1 MLLT10 DNAJC1 EBLN1 COMMD3 COMMD3-BMI1 BMI1 SPAG6 PIP4K2A ARMC3 MSRB2 PTF1A C10orf67 OTUD1 KIAA1217	0.735662
chr10!24872537!25012597!7167!ARHGAP21	chr10!43084554!43133992!5958!ZNF33B	p12.1,p11.23,p11.22,p11.21,p11.1,q11.1,q11.21	ARHGAP21 PRTFDC1 ENKUR THNSL1 GPR158 MYO3A GAD2 APBB1IP PDSS1 ABI1 ANKRD26 YME1L1 MASTL ACBD5 PTCHD3 RAB18 MKX ARMC4 MPP7 WAC BAMBI C10orf126 LYZL1 SVIL KIAA1462 MTPAP MAP3K8 LYZL2 ZNF438 ZEB1 ARHGAP12 KIF5B EPC1 CCDC7 C10orf68 ITGB1 NRP1 PARD3 CUL2 CREM CCNY GJD4 FZD8 ANKRD30A MTRNR2L7 ZNF248 ZNF25 ZNF33A ZNF37A ZNF33B	0.841583
chr10!43277953!43330385!8048!BMS1	chr10!50662525!50747169!8993!ERCC6	q11.21,q11.22,q11.23	BMS1 RET CSGALNACT2 RASGEF1A FXYD4 HNRNPF ZNF239 ZNF485 ZNF32 LOC100130539 CXCL12 TMEM72 RASSF4 C10orf10 C10orf25 ZNF22 OR13A1 ALOX5 MARCH8 ZFAND4 FAM21C AGAP4 PTPN20A PTPN20B SYT15 GPRIN2 NPY4R LOC100996758 ANXA8 FAM25C AGAP9 ANTXRL ANXA8L1 ANXA8L2 FAM21B ZNF488 RBP3 GDF2 GDF10 FRMPD2 MAPK8 ARHGAP22 WDFY4 LRRC18 VSTM4 FAM170B C10orf128 C10orf71 DRGX ERCC6	0.722274
chr10!50723150!50747584!3697!ERCC6-PGBD3	chr10!69556426!69597937!1528!DNAJC12	q11.23,q21.1,q21.2,q21.3	ERCC6-PGBD3 PGBD3 CHAT SLC18A3 C10orf53 OGDHL PARG AGAP8 AGAP7 MSMB NCOA4 TIMM23 AGAP6 FAM21A ASAH2 SGMS1 ASAH2B A1CF PRKG1 CSTF2T DKK1 MBL2 PCDH15 MTRNR2L5 ZWINT IPMK CISD1 UBE2D1 TFAM BICC1 PHYHIPL FAM13C SLC16A9 CCDC6 ANK3 CDK1 RHOBTB1 TMEM26 C10orf107 ARID5B RTKN2 ZNF365 ADO EGR2 NRBF2 JMJD1C REEP3 CTNNA3 LRRTM3 DNAJC12	0.764046
chr10!69644426!69678147!4313!SIRT1	chr10!73975757!73995618!3569!ANAPC16	q21.3,q22.1	SIRT1 HERC4 MYPN ATOH7 PBLD HNRNPH3 RUFY2 DNA2 SLC25A16 TET1 CCAR1 STOX1 DDX50 DDX21 KIAA1279 SRGN VPS26A SUPV3L1 HKDC1 HK1 TACR2 TSPAN15 NEUROG3 C10orf35 COL13A1 H2AFY2 AIFM2 TYSND1 SAR1A PPA1 NPFFR1 LRRC20 EIF4EBP2 NODAL PALD1 PRF1 ADAMTS14 TBATA SGPL1 PCBD1 UNC5B SLC29A3 CDH23 C10orf105 C10orf54 PSAP CHST3 SPOCK2 ASCC1 ANAPC16	0.852207
chr10!74033676!74035797!1752!DDIT4	chr10!81462982!81472513!3292!NUTM2B	q22.1,q22.2,q22.3	DDIT4 DNAJB12 MICU1 MCU OIT3 PLA2G12B P4HA1 NUDT13 ECD FAM149B1 DNAJC9 MRPS16 TTC18 ANXA7 MSS51 PPP3CB USP54 MYOZ1 SYNPO2L AGAP5 SEC24C FUT11 CHCHD1 ZSWIM8 NDST2 CAMK2G C10orf55 PLAU VCL AP3M1 ADK KAT6B DUPD1 DUSP13 SAMD8 VDAC2 COMTD1 ZNF503 C10orf11 KCNMA1 DLG5 POLR3A RPS24 ZMIZ1 PPIF ZCCHC24 EIF5AL1 SFTPA2 SFTPA1 NUTM2B	0.849077
chr10!81697495!81708861!1283!SFTPD	chr10!91087601!91100725!2688!IFIT3	q22.3,q23.1,q23.2,q23.31	SFTPD TMEM254 PLAC9 ANXA11 MAT1A DYDC1 DYDC2 FAM213A TSPAN14 SH2D4B NRG3 GHITM C10orf99 CDHR1 LRIT2 LRIT1 RGR CCSER2 GRID1 WAPAL OPN4 LDB3 BMPR1A MMRN2 SNCG ADIRF AGAP11 FAM25A GLUD1 FAM35A NUTM2A MINPP1 PAPSS2 ATAD1 KLLN PTEN RNLS LIPJ LIPF LIPK LIPN LIPM ANKRD22 STAMBPL1 ACTA2 FAS CH25H LIPA IFIT2 IFIT3	0.608209
chr10!91137812!91144962!1972!IFIT1B	chr10!97951454!98031333!1823!BLNK	q23.31,q23.32,q23.33,q24.1	IFIT1B IFIT1 IFIT5 SLC16A12 PANK1 KIF20B HTR7 RPP30 ANKRD1 PCGF5 HECTD2 PPP1R3C TNKS2 FGFBP3 BTAF1 CPEB3 MARCH5 IDE KIF11 HHEX EXOC6 CYP26C1 CYP26A1 MYOF CEP55 FFAR4 RBP4 PDE6C FRA10AC1 LGI1 SLC35G1 PLCE1 NOC3L TBC1D12 HELLS CYP2C18 CYP2C19 CYP2C9 CYP2C8 C10orf129 PDLIM1 SORBS1 ALDH18A1 TCTN3 ENTPD1 C10orf131 CC2D2B CCNJ ZNF518A BLNK	0.642759
chr10!98064084!98098321!2040!DNTT	chr10!102222811!102243399!1996!WNT8B	q24.1,q24.2,q24.31	DNTT OPALIN TLL2 TM9SF3 PIK3AP1 LCOR C10orf12 SLIT1 ARHGAP19 FRAT1 FRAT2 RRP12 PGAM1 EXOSC1 ZDHHC16 MMS19 UBTD1 ANKRD2 HOGA1 C10orf62 MORN4 PI4K2A AVPI1 MARVELD1 ZFYVE27 SFRP5 GOLGA7B CRTAC1 R3HCC1L LOXL4 PYROXD2 HPS1 HPSE2 CNNM1 GOT1 NKX2-3 SLC25A28 ENTPD7 COX15 CUTC ABCC2 DNMBP CPN1 ERLIN1 CHUK CWF19L1 BLOC1S2 PKD2L1 SCD WNT8B	0.82262
chr10!102246402!102279595!4612!SEC31B	chr10!105036919!105050108!3231!INA	q24.31,q24.32,q24.33	SEC31B NDUFB8 HIF1AN PAX2 FAM178A SEMA4G MRPL43 C10orf2 LZTS2 PDZD7 SFXN3 KAZALD1 TLX1NB TLX1 LBX1 BTRC POLL DPCD FBXW4 FGF8 NPM3 MGEA5 KCNIP2 C10orf76 HPS6 LDB1 PPRC1 NOLC1 ELOVL3 PITX3 GBF1 NFKB2 PSD FBXL15 CUEDC2 C10orf95 TMEM180 ACTR1A SUFU TRIM8 ARL3 SFXN2 WBP1L CYP17A1 C10orf32 AS3MT CNNM2 NT5C2 LOC729020 INA	0.809472
chr10!105062552!105110891!2230!PCGF6	chr10!116581502!116659586!6146!FAM160B1	q24.33,q25.1,q25.2,q25.3	PCGF6 TAF5 USMG5 PDCD11 CALHM2 CALHM1 CALHM3 NEURL1 SH3PXD2A OBFC1 SLK COL17A1 SFR1 WDR96 GSTO1 GSTO2 ITPRIP CCDC147 SORCS3 SORCS1 XPNPEP1 ADD3 MXI1 SMNDC1 DUSP5 SMC3 RBM20 PDCD4 BBIP1 SHOC2 ADRA2A GPAM TECTB ACSL5 ZDHHC6 VTI1A TCF7L2 HABP2 NRAP CASP7 PLEKHS1 DCLRE1A NHLRC2 ADRB1 C10orf118 TDRD1 VWA2 AFAP1L2 ABLIM1 FAM160B1	0.817786
chr10!116697951!116737439!3412!TRUB1	chr10!124739555!124749907!1706!PSTK	q25.3,q26.11,q26.12,q26.13	TRUB1 ATRNL1 GFRA1 CCDC172 PNLIPRP3 PNLIP PNLIPRP1 PNLIPRP2 C10orf82 HSPA12A ENO4 KIAA1598 VAX1 KCNK18 SLC18A2 PDZD8 EMX2 RAB11FIP2 FAM204A PRLHR CACUL1 NANOS1 EIF3A FAM45A SFXN4 PRDX3 GRK5 RGS10 TIAL1 BAG3 INPP5F MCMBP SEC23IP PPAPDC1A WDR11 FGFR2 ATE1 NSMCE4A TACC2 BTBD16 PLEKHA1 ARMS2 HTRA1 DMBT1 C10orf120 CUZD1 FAM24B FAM24A C10orf88 PSTK	0.975581
chr10!124750321!124768203!4544!IKZF5	chr10!135043777!135045062!1157!UTF1	q26.13,q26.2,q26.3	IKZF5 ACADSB HMX3 HMX2 BUB3 GPR26 CPXM2 CHST15 OAT NKX1-2 LHPP FAM53B METTL10 FAM175B ZRANB1 CTBP2 TEX36 C10orf137 MMP21 UROS BCCIP DHX32 FANK1 ADAM12 C10orf90 DOCK1 FAM196A NPS FOXI2 CLRN3 PTPRE MKI67 MGMT EBF3 GLRX3 TCERG1L PPP2R2D BNIP3 JAKMIP3 DPYSL4 STK32C LRRC27 PWWP2B C10orf91 INPP5A NKX6-2 TTC40 GPR123 KNDC1 UTF1	0.839739
chr10!135051407!135055434!2412!VENTX	chr11!799178!805250!3008!PIDD	p15.3,p15.2,p15.1,p14,p13,p12.33,p12.32,p12.31,p12.2,p12.1,p11.23,p11.22,p11.21,p11.1,q11.1,q11.21,q11.22,q11.23,q21.1,q21.2,q21.3,q22.1,q22.2,q22.3,q23.1,q23.2,q23.31,q23.32,q23.33,q24.1,q24.2,q24.31,q24.32,q24.33,q25.1,q25.2,q25.3,q26.11,q26.12,q26.13,q26.2,q26.3	VENTX ADAM8 TUBGCP2 ZNF511 CALY PRAP1 FUOM ECHS1 PAOX MTG1 SPRN CYP2E1 SYCE1 FRG2B LOC653486 SCGB1C1 ODF3 BET1L RIC8A SIRT3 PSMD13 NLRP6 ATHL1 IFITM5 IFITM2 IFITM1 IFITM3 B4GALNT4 PKP3 SIGIRR ANO9 PTDSS2 RNH1 HRAS LRRC56 C11orf35 RASSF7 PHRF1 IRF7 CDHR5 SCT DRD4 DEAF1 TMEM80 EPS8L2 TALDO1 PDDC1 CEND1 SLC25A22 PIDD	0.920605
chr11!809935!812876!493!RPLP2	chr11!3659735!3663546!1562!ART5	p15.5,p15.4	RPLP2 PNPLA2 EFCAB4A CD151 POLR2L TSPAN4 CHID1 AP2A2 MUC6 MUC2 MUC5B TOLLIP BRSK2 MOB2 DUSP8 KRTAP5-1 KRTAP5-2 KRTAP5-3 KRTAP5-4 KRTAP5-5 KRTAP5-6 IFITM10 CTSD SYT8 TNNI2 LSP1 TNNT3 MRPL23 IGF2 INS-IGF2 INS TH ASCL2 C11orf21 TSPAN32 CD81 TSSC4 TRPM5 KCNQ1 CDKN1C SLC22A18AS SLC22A18 PHLDA2 NAP1L4 CARS OSBPL5 MRGPRG MRGPRE ZNF195 ART5	0.962398
chr11!3666360!3685646!1312!ART1	chr11!5509914!5510978!1064!OR52D1	p15.4	ART1 CHRNA10 NUP98 PGAP2 RHOG STIM1 RRM1 OR52B4 TRIM21 OR52K2 OR52K1 OR52M1 C11orf40 OR52I2 OR52I1 TRIM68 OR51D1 OR51E1 OR51E2 OR51F1 OR52R1 OR51F2 OR51S1 OR51T1 OR51A7 OR51G2 OR51G1 OR51A4 OR51A2 MMP26 OR51L1 OR52J3 OR52E2 OR52A5 OR52A1 OR51V1 HBB HBD HBG1 HBG2 HBE1 OR51B4 OR51B2 OR51B5 OR51B6 OR51M1 OR51Q1 OR51I1 OR51I2 OR52D1	0.835979
chr11!5528529!5531153!2345!UBQLN3	chr11!6912804!6913731!927!OR2D2	p15.4	UBQLN3 UBQLNL OR52H1 OR52B6 TRIM6 TRIM6-TRIM34 TRIM34 TRIM5 TRIM22 OR56B1 OR52N4 OR52N5 OR52N1 OR52N2 OR52E6 OR52E8 OR52E4 OR56A3 OR56A5 OR52L1 OR56A4 OR56A1 OR56B4 OR52B2 OR52W1 C11orf42 FAM160A2 CNGA4 CCKBR PRKCDBP SMPD1 APBB1 HPX TRIM3 ARFIP2 TIMM10B DNHD1 RRP8 ILK TAF10 TPP1 DCHS1 MRPL17 OR2AG2 OR2AG1 OR6A2 OR10A5 OR10A2 OR10A4 OR2D2	0.848787
chr11!6942232!6943225!993!OR2D3	chr11!12132122!12285337!7760!MICAL2	p15.4,p15.3	OR2D3 ZNF215 ZNF214 NLRP14 RBMXL2 SYT9 OLFML1 PPFIBP2 CYB5R2 OVCH2 OR5P2 OR5P3 OR10A6 OR10A3 NLRP10 EIF3F TUB RIC3 LMO1 STK33 TRIM66 RPL27A ST5 AKIP1 C11orf16 ASCL3 TMEM9B NRIP3 SCUBE2 DENND5A TMEM41B IPO7 ZNF143 WEE1 SWAP70 SBF2 ADM AMPD3 MTRNR2L8 RNF141 LYVE1 MRVI1 CTR9 EIF4G2 ZBED5 GALNT18 CSNK2A3 USP47 DKK3 MICAL2	0.880629
chr11!12308446!12380691!3044!MICALCL	chr11!18749474!18814268!4014!PTPN5	p15.3,p15.2,p15.1	MICALCL PARVA TEAD1 RASSF10 ARNTL BTBD10 PTH FAR1 SPON1 RRAS2 COPB1 PSMA1 PDE3B CYP2R1 CALCA CALCB INSC SOX6 C11orf58 PLEKHA7 RPS13 PIK3C2A NUCB2 NCR3LG1 KCNJ11 ABCC8 USH1C OTOG MYOD1 KCNC1 SERGEF TPH1 SAAL1 MRGPRX3 MRGPRX4 SAA2-SAA4 SAA4 SAA2 SAA1 HPS5 GTF2H1 LDHA LDHC LDHAL6A TSG101 UEVLD SPTY2D1 TMEM86A IGSF22 PTPN5	0.750455
chr11!18955359!18956549!1190!MRGPRX1	chr11!33563876!33695646!11620!KIAA1549L	p15.1,p14.3,p14.2,p14.1,p13	MRGPRX1 MRGPRX2 ZDHHC13 CSRP3 E2F8 NAV2 DBX1 HTATIP2 PRMT3 SLC6A5 NELL1 ANO5 SLC17A6 FANCF GAS2 SVIP CCDC179 LUZP2 ANO3 MUC15 SLC5A12 FIBIN BBOX1 CCDC34 LGR4 LIN7C BDNF KIF18A METTL15 KCNA4 FSHB ARL14EP MPPED2 DCDC5 DCDC1 DNAJC24 IMMP1L ELP4 PAX6 RCN1 WT1 EIF3M CCDC73 PRRG4 QSER1 DEPDC7 TCP11L1 CSTF3 HIPK3 KIAA1549L	0.6578
chr11!33719653!33722286!903!C11orf91	chr11!46402333!46405387!1683!MDK	p13,p12,p11.2	C11orf91 CD59 FBXO3 LMO2 CAPRIN1 NAT10 ABTB2 CAT ELF5 EHF APIP PDHX CD44 SLC1A2 PAMR1 FJX1 TRIM44 LDLRAD3 COMMD9 PRR5L TRAF6 RAG1 RAG2 C11orf74 LRRC4C API5 TTC17 HSD17B12 ALKBH3 C11orf96 ACCSL ACCS EXT2 ALX4 CD82 TSPAN18 TP53I11 PRDM11 SYT13 CHST1 SLC35C1 CRY2 MAPK8IP1 C11orf94 PEX16 GYLTL1B PHF21A CREB3L1 DGKZ MDK	0.765714
chr11!46406639!46408107!1468!CHRM4	chr11!55321782!55322895!1113!OR4C15	p11.2,p11.12,p11.11,q11	CHRM4 AMBRA1 HARBI1 ATG13 ARHGAP1 ZNF408 F2 CKAP5 LRP4 C11orf49 ARFGAP2 PACSIN3 DDB2 ACP2 NR1H3 MADD MYBPC3 SPI1 SLC39A13 PSMC3 RAPSN CELF1 PTPMT1 KBTBD4 NDUFS3 FAM180B C1QTNF4 MTCH2 AGBL2 FNBP4 NUP160 PTPRJ OR4B1 OR4X2 OR4X1 OR4S1 OR4C3 OR4C45 OR4A47 TRIM49B TRIM64C FOLH1 OR4C13 OR4C12 OR4A5 OR4C46 TRIM48 OR4A16 OR4A15 OR4C15	0.837419
chr11!55339603!55340536!933!OR4C16	chr11!57144241!57148623!869!PRG3	q11,q12.1	OR4C16 OR4C11 OR4P4 OR4S2 OR4C6 OR5D13 OR5D14 OR5L1 OR5D18 OR5L2 OR5D16 TRIM51 OR5W2 OR5I1 OR10AG1 OR5F1 OR5AS1 OR8I2 OR8H2 OR8H3 OR8J3 OR8K5 OR5J2 OR5T2 OR5T3 OR5T1 OR8H1 OR8K3 OR8K1 OR8J1 OR8U1 OR8U8 OR5R1 OR5M9 OR5M3 OR5M8 OR5M11 OR5M10 OR5M1 OR5AP2 OR5AR1 OR9G1 OR9G4 OR5AK2 LRRC55 APLNR TNKS1BP1 SSRP1 P2RX3 PRG3	0.659628
chr11!57154833!57158130!857!PRG2	chr11!59522531!59573355!6475!STX3	q12.1	PRG2 SLC43A3 RTN4RL2 SLC43A1 TIMM10 SMTNL1 UBE2L6 SERPING1 YPEL4 CLP1 ZDHHC5 MED19 TMX2 C11orf31 BTBD18 CTNND1 OR9Q1 OR6Q1 OR9I1 OR9Q2 OR1S2 OR1S1 OR10Q1 OR10W1 OR5B17 OR5B3 OR5B2 OR5B12 OR5B21 LPXN ZFP91 CNTF GLYAT GLYATL2 GLYATL1 FAM111B FAM111A DTX4 MPEG1 OR5AN1 OR5A2 OR5A1 OR4D6 OR4D10 OR4D11 OR4D9 OSBP PATL1 OR10V1 STX3	0.629186
chr11!59573607!59578345!1182!MRPL16	chr11!61664767!61687741!2602!RAB3IL1	q12.1,q12.2	MRPL16 GIF TCN1 OOSP2 MS4A3 MS4A2 MS4A6A MS4A4A MS4A6E MS4A7 MS4A14 MS4A5 MS4A1 MS4A12 MS4A13 MS4A8 MS4A15 MS4A10 CCDC86 PTGDR2 ZP1 PRPF19 TMEM109 TMEM132A SLC15A3 CD6 CD5 VPS37C PGA3 PGA4 PGA5 VWCE DDB1 DAK CYB561A3 TMEM138 TMEM216 CPSF7 SDHAF2 PPP1R32 LRRC10B SYT7 DAGLA MYRF TMEM258 FEN1 FADS1 FADS2 FADS3 RAB3IL1	0.695248
chr11!61717355!61731935!3380!BEST1	chr11!63341943!63381941!1417!PLA2G16	q12.3	BEST1 FTH1 INCENP SCGB1D1 SCGB2A1 SCGB1D2 SCGB2A2 SCGB1D4 ASRGL1 SCGB1A1 AHNAK EEF1G TUT1 MTA2 EML3 ROM1 B3GAT3 GANAB INTS5 C11orf48 LOC102288414 METTL12 C11orf83 UBXN1 LRRN4CL BSCL2 GNG3 HNRNPUL2 TTC9C ZBTB3 POLR2G TAF6L TMEM179B TMEM223 NXF1 STX5 WDR74 SLC3A2 CHRM1 SLC22A6 SLC22A8 SLC22A24 SLC22A25 SLC22A10 SLC22A9 HRASLS5 LGALS12 RARRES3 HRASLS2 PLA2G16	0.586503
chr11!63396436!63439083!2256!ATL3	chr11!64851693!64855874!1386!ZFPL1	q12.3,q13.1	ATL3 RTN3 C11orf95 C11orf84 MARK2 RCOR2 NAA40 COX8A OTUB1 MACROD1 FLRT1 STIP1 FERMT3 TRPT1 NUDT22 DNAJC4 VEGFB FKBP2 PPP1R14B PLCB3 BAD GPR137 KCNK4 TEX40 ESRRA TRMT112 PRDX5 CCDC88B RPS6KA4 SLC22A11 SLC22A12 NRXN2 RASGRP2 PYGM SF1 MAP4K2 MEN1 CDC42BPG EHD1 ATG2A PPP2R5B GPHA2 C11orf85 BATF2 ARL2 SNX15 SAC3D1 NAALADL1 CDCA5 ZFPL1	0.657025
chr11!64855843!64856581!512!TMEM262	chr11!66024764!66035332!3269!KLC2	q13.1,q13.2	TMEM262 VPS51 TM7SF2 ZNHIT2 FAU MRPL49 SYVN1 SPDYC CAPN1 SLC22A20 POLA2 CDC42EP2 DPF2 TIGD3 SLC25A45 FRMD8 SCYL1 LTBP3 SSSCA1 FAM89B EHBP1L1 KCNK7 MAP3K11 PCNXL3 SIPA1 RELA KAT5 RNASEH2C AP5B1 OVOL1 SNX32 CFL1 MUS81 EFEMP2 CTSW FIBP CCDC85B FOSL1 C11orf68 DRAP1 TSGA10IP SART1 EIF1AD BANF1 CST6 CATSPER1 GAL3ST3 SF3B2 PACS1 KLC2	0.599816
chr11!66036055!66044963!1955!RAB1B	chr11!67273960!67276199!1623!CDK2AP2	q13.2	RAB1B CNIH2 YIF1A TMEM151A CD248 RIN1 BRMS1 B3GNT1 SLC29A2 NPAS4 MRPL11 PELI3 DPP3 BBS1 ZDHHC24 ACTN3 CTSF CCDC87 CCS RBM14 RBM14-RBM4 RBM4 RBM4B SPTBN2 C11orf80 RCE1 PC LRFN4 C11orf86 SYT12 RHOD KDM2A ADRBK1 ANKRD13D SSH3 POLD4 CLCF1 RAD9A PPP1CA TBC1D10C CARNS1 RPS6KB2 PTPRCAP CORO1B GPR152 CABP4 TMEM134 AIP PITPNM1 CDK2AP2	0.383898
chr11!67286417!67290899!957!CABP2	chr11!71791376!71821828!5626!LRTOMT	q13.2,q13.3,q13.4	CABP2 GSTP1 NDUFV1 NUDT8 TBX10 ACY3 ALDH3B2 UNC93B1 ALDH3B1 NDUFS8 TCIRG1 CHKA SUV420H1 C11orf24 LRP5 PPP6R3 GAL MTL5 CPT1A MRPL21 IGHMBP2 MRGPRD MRGPRF TPCN2 MYEOV CCND1 ORAOV1 FGF19 FGF4 FGF3 ANO1 FADD PPFIA1 CTTN SHANK2 DHCR7 NADSYN1 KRTAP5-7 KRTAP5-8 KRTAP5-9 KRTAP5-10 KRTAP5-11 FAM86C1 ZNF705E DEFB108B LOC100129216 RNF121 IL18BP NUMA1 LRTOMT	0.325373
chr11!71808337!71814433!1179!LAMTOR1	chr11!75526211!75855282!5166!UVRAG	q13.4,q13.5	LAMTOR1 ANAPC15 FOLR3 FOLR1 FOLR2 INPPL1 PHOX2A CLPB PDE2A ARAP1 STARD10 ATG16L2 FCHSD2 P2RY2 P2RY6 ARHGEF17 RELT FAM168A PLEKHB1 RAB6A MRPL48 COA4 PAAF1 DNAJB13 UCP2 UCP3 C2CD3 PPME1 P4HA3 PGM2L1 KCNE3 LIPT2 POLD3 CHRDL2 RNF169 XRRA1 SPCS2 NEU3 OR2AT4 SLCO2B1 TPBGL ARRB1 RPS3 KLHL35 GDPD5 SERPINH1 MAP6 MOGAT2 DGAT2 UVRAG	0.298323
chr11!75897369!75917574!1927!WNT11	chr11!86748885!87039876!9080!TMEM135	q13.5,q14.1,q14.2	WNT11 PRKRIR LOC100506127 C11orf30 LRRC32 TSKU ACER3 B3GNT6 CAPN5 OMP MYO7A GDPD4 PAK1 AQP11 CLNS1A RSF1 AAMDC INTS4 KCTD14 NDUFC2-KCTD14 THRSP NDUFC2 ALG8 KCTD21 USP35 GAB2 NARS2 TENM4 FAM181B PRCP C11orf82 RAB30 PCF11 ANKRD42 CCDC90B DLG2 TMEM126B TMEM126A CREBZF CCDC89 SYTL2 CCDC83 PICALM EED C11orf73 CCDC81 ME3 PRSS23 FZD4 TMEM135	0.466873
chr11!87846414!87908635!1460!RAB38	chr11!100558406!100861656!4752!ARHGAP42	q14.2,q14.3,q21,q22.1	RAB38 CTSC GRM5 TYR NOX4 FOLH1B TRIM77 TRIM49 TRIM64B TRIM49D2P TRIM49D1 TRIM64 TRIM49C UBTFL1 NAALAD2 CHORDC1 FAT3 MTNR1B SLC36A4 CCDC67 SMCO4 KIAA1731 TAF1D C11orf54 MED17 VSTM5 HEPHL1 PANX1 FOLR4 GPR83 MRE11A ANKRD49 LOC643037 FUT4 PIWIL4 AMOTL1 CWC15 KDM4D KDM4E SRSF8 ENDOD1 SESN3 FAM76B CEP57 MTMR2 MAML2 CCDC82 JRKL CNTN5 ARHGAP42	0.453349
chr11!100862810!100864666!1856!TMEM133	chr11!109292845!109299893!5937!C11orf87	q22.1,q22.2,q22.3	TMEM133 PGR TRPC6 ANGPTL5 KIAA1377 C11orf70 YAP1 BIRC3 BIRC2 TMEM123 MMP7 MMP20 MMP27 MMP8 MMP10 MMP1 MMP3 MMP12 MMP13 DCUN1D5 DYNC2H1 PDGFD DDI1 CASP12 CASP4 CASP5 CASP1 CARD16 CARD17 CARD18 GRIA4 MSANTD4 KBTBD3 AASDHPPT GUCY1A2 CWF19L2 ALKBH8 ELMOD1 SLN SLC35F2 RAB39A CUL5 ACAT1 NPAT ATM C11orf65 KDELC2 EXPH5 DDX10 C11orf87	0.536373
chr11!109964086!110042566!8807!ZC3H12C	chr11!116649275!116658739!1778!ZNF259	q22.3,q23.1,q23.2,q23.3	ZC3H12C RDX FDX1 ARHGAP20 C11orf53 COLCA2 POU2AF1 BTG4 C11orf88 LAYN SIK2 PPP2R1B ALG9 FDXACB1 C11orf1 CRYAB HSPB2 C11orf52 DIXDC1 DLAT PIH1D2 C11orf57 TIMM8B SDHD IL18 TEX12 BCO2 PTS PLET1 NCAM1 TTC12 ANKK1 DRD2 TMPRSS5 ZW10 CLDN25 USP28 HTR3B HTR3A ZBTB16 NNMT C11orf71 RBM7 REXO2 NXPE1 NXPE4 NXPE2 CADM1 BUD13 ZNF259	0.716143
chr11!116660085!116663136!1932!APOA5	chr11!118967212!118972785!2142!DPAGT1	q23.3	APOA5 APOA4 APOC3 APOA1 SIK3 PAFAH1B2 SIDT2 TAGLN PCSK7 RNF214 BACE1 CEP164 DSCAML1 FXYD2 FXYD6-FXYD2 FXYD6 TMPRSS13 IL10RA TMPRSS4 SCN4B SCN2B AMICA1 MPZL3 MPZL2 CD3E CD3D CD3G UBE4A ATP5L KMT2A TTC36 TMEM25 IFT46 ARCN1 PHLDB1 TREH DDX6 CXCR5 BCL9L UPK2 FOXR1 CCDC84 RPS25 TRAPPC4 SLC37A4 HYOU1 VPS11 HMBS H2AFX DPAGT1	0.610108
chr11!118978092!118987827!3344!C2CD2L	chr11!124179735!124180662!927!OR8D1	q23.3,q24.1,q24.2	C2CD2L HINFP ABCG4 NLRX1 PDZD3 CCDC153 CBL MCAM RNF26 C1QTNF5 MFRP USP2 THY1 PVRL1 TRIM29 OAF POU2F3 TMEM136 ARHGEF12 GRIK4 TBCEL TECTA SC5D SORL1 BLID UBASH3B CRTAM C11orf63 BSX HSPA8 CLMP GRAMD1B SCN3B ZNF202 OR6X1 OR6M1 TMEM225 OR8D4 OR4D5 OR6T1 OR10S1 OR10G4 OR10G9 OR10G8 OR10G7 VWA5A OR8G2 OR8G1 OR8G5 OR8D1	0.649842
chr11!124189157!124190093!936!OR8D2	chr11!128804626!128813294!3439!TP53AIP1	q24.2,q24.3	OR8D2 OR8B2 OR8B3 OR8B4 OR8B8 OR8B12 OR8A1 PANX3 TBRG1 SIAE SPA17 NRGN VSIG2 ESAM MSANTD2 ROBO3 ROBO4 HEPACAM HEPN1 CCDC15 SLC37A2 TMEM218 PKNOX2 FEZ1 EI24 STT3A CHEK1 ACRV1 PATE1 PATE2 PATE3 PATE4 HYLS1 PUS3 DDX25 CDON RPUSD4 FAM118B SRPR FOXRED1 TIRAP DCPS ST3GAL4 KIRREL3 ETS1 FLI1 KCNJ1 KCNJ5 C11orf45 TP53AIP1	0.501204
chr11!128834954!129062093!10446!ARHGAP32	chr12!3490514!3703138!2497!PRMT8	p15.4,p15.3,p15.2,p15.1,p14.3,p14.2,p14.1,p13,p12,p11.2,p11.12,p11.11,q11,q12.1,q12.2,q12.3,q13.1,q13.2,q13.3,q13.4,q13.5,q14.1,q14.2,q14.3,q21,q22.1,q22.2,q22.3,q23.1,q23.2,q23.3,q24.1,q24.2,q24.3	ARHGAP32 BARX2 TMEM45B NFRKB PRDM10 APLP2 ST14 ZBTB44 ADAMTS8 ADAMTS15 C11orf44 SNX19 NTM OPCML SPATA19 IGSF9B JAM3 NCAPD3 VPS26B THYN1 ACAD8 GLB1L3 GLB1L2 B3GAT1 IQSEC3 SLC6A12 SLC6A13 KDM5A CCDC77 B4GALNT3 NINJ2 WNK1 RAD52 ERC1 FBXL14 WNT5B ADIPOR2 CACNA2D4 LRTM2 DCP1B CACNA1C FKBP4 ITFG2 NRIP2 FOXM1 RHNO1 TULP3 TEAD4 TSPAN9 PRMT8	0.53261
chr12!3724493!3862366!3394!EFCAB4B	chr12!7013896!7023406!1800!LRRC23	p13.32,p13.31	EFCAB4B PARP11 CCND2 C12orf5 FGF23 FGF6 C12orf4 RAD51AP1 DYRK4 AKAP3 NDUFA9 GALNT8 KCNA6 KCNA1 KCNA5 NTF3 ANO2 VWF CD9 PLEKHG6 TNFRSF1A SCNN1A LTBR CD27 TAPBPL VAMP1 MRPL51 NCAPD2 GAPDH IFFO1 NOP2 CHD4 LPAR5 ACRBP ING4 ZNF384 PIANP COPS7A MLF2 PTMS LAG3 CD4 GPR162 LEPREL2 GNB3 CDCA3 USP5 TPI1 SPSB2 LRRC23	0.447537
chr12!7023613!7032859!2423!ENO2	chr12!10065825!10084980!916!CLEC2A	p13.31	ENO2 ATN1 C12orf57 PTPN6 PHB2 EMG1 LPCAT3 C1S C1R C1RL RBP5 CLSTN3 PEX5 ACSM4 CD163L1 CD163 APOBEC1 GDF3 DPPA3 CLEC4C NANOGNB NANOG SLC2A14 SLC2A3 FOXJ2 C3AR1 NECAP1 CLEC4A ZNF705A FAM90A1 CLEC6A CLEC4D CLEC4E AICDA MFAP5 RIMKLB A2ML1 PHC1 M6PR KLRG1 A2M PZP KLRB1 CLEC2D CLECL1 CD69 KLRF1 CLEC2B KLRF2 CLEC2A	0.503656
chr12!10103914!10138194!1596!CLEC12A	chr12!12870301!12875305!2413!CDKN1B	p13.2,p13.1	CLEC12A CLEC1B CLEC12B CLEC9A CLEC1A CLEC7A OLR1 TMEM52B GABARAPL1 KLRD1 KLRC4-KLRK1 KLRK1 KLRC4 KLRC3 KLRC2 KLRC1 MAGOHB STYK1 YBX3 TAS2R7 TAS2R8 TAS2R9 TAS2R10 PRR4 PRH1 TAS2R13 PRH2 TAS2R14 TAS2R50 TAS2R20 TAS2R19 TAS2R31 TAS2R46 TAS2R43 TAS2R30 LOC100129361 TAS2R42 PRB3 PRB4 PRB1 PRB2 ETV6 BCL2L14 LRP6 MANSC1 LOH12CR1 DUSP16 CREBL2 GPR19 CDKN1B	0.739304
chr12!12878850!12944399!4825!APOLD1	chr12!21917888!21927755!2389!KCNJ8	p13.1,p12.3,p12.2,p12.1	APOLD1 DDX47 GPRC5A GPRC5D HEBP1 KIAA1467 GSG1 EMP1 GRIN2B ATF7IP PLBD1 GUCY2C HIST4H4 H2AFJ WBP11 C12orf60 SMCO3 ART4 MGP ERP27 ARHGDIB PDE6H RERG PTPRO EPS8 STRAP DERA SLC15A5 MGST1 LMO3 RERGL PIK3C2G PLCZ1 CAPZA3 PLEKHA5 AEBP2 PDE3A SLCO1C1 SLCO1B3 SLCO1B7 SLCO1B1 SLCO1A2 IAPP PYROXD1 RECQL GOLT1B C12orf39 GYS2 LDHB KCNJ8	0.390205
chr12!21950323!22089628!8462!ABCC9	chr12!32899477!32908887!2173!YARS2	p12.1,p11.23,p11.22,p11.21	ABCC9 CMAS ST8SIA1 C2CD5 ETNK1 SOX5 BCAT1 C12orf77 LRMP CASC1 LYRM5 KRAS IFLTD1 RASSF8 BHLHE41 SSPN ITPR2 ASUN FGFR1OP2 TM7SF3 MED21 C12orf71 STK38L ARNTL2 SMCO2 PPFIBP1 REP15 MRPS35 MANSC4 KLHL42 PTHLH CCDC91 FAR2 ERGIC2 OVCH1 TMTC1 IPO8 CAPRIN2 TSPAN11 DDX11 FAM60A DENND5B METTL20 AMN1 H3F3C KIAA1551 BICD1 FGD4 DNM1L YARS2	0.302394
chr12!32943679!33049780!4439!PKP2	chr12!48876285!48890297!889!C12orf54	p11.21,p11.1,q11,q12,q13.11	PKP2 SYT10 ALG10 ALG10B CPNE8 KIF21A ABCD2 C12orf40 SLC2A13 LRRK2 MUC19 CNTN1 PDZRN4 GXYLT1 YAF2 ZCRB1 PPHLN1 PRICKLE1 ADAMTS20 PUS7L IRAK4 TWF1 TMEM117 NELL2 DBX2 ANO6 ARID2 SCAF11 SLC38A1 SLC38A2 SLC38A4 AMIGO2 PCED1B RPAP3 ENDOU RAPGEF3 SLC48A1 HDAC7 VDR TMEM106C COL2A1 SENP1 PFKM ASB8 C12orf68 OR10AD1 H1FNT ZNF641 ANP32D C12orf54	0.62769
chr12!48919414!48921886!1080!OR8S1	chr12!51157788!51214943!2505!ATF1	q13.11,q13.12	OR8S1 LALBA KANSL2 CCNT1 ADCY6 CACNB3 DDX23 RND1 CCDC65 FKBP11 ARF3 WNT10B WNT1 DDN PRKAG1 KMT2D RHEBL1 DHH LMBR1L TUBA1B TUBA1A TUBA1C PRPH TROAP C1QL4 DNAJC22 SPATS2 KCNH3 MCRS1 FAM186B PRPF40B FMNL3 TMBIM6 NCKAP5L BCDIN3D FAIM2 AQP2 AQP5 AQP6 RACGAP1 ASIC1 SMARCD1 GPD1 COX14 CERS5 LIMA1 FAM186A LARP4 DIP2B ATF1	0.836938
chr12!51236700!51281663!1461!TMPRSS12	chr12!53342654!53346685!1535!KRT18	q13.12,q13.13	TMPRSS12 METTL7A HIGD1C SLC11A2 LETMD1 CSRNP2 TFCP2 POU6F1 DAZAP2 SMAGP BIN2 CELA1 GALNT6 SLC4A8 SCN8A FIGNL2 ANKRD33 ACVRL1 ACVR1B GRASP NR4A1 C12orf44 KRT80 C12orf80 KRT7 KRT81 KRT86 KRT83 KRT85 KRT84 KRT82 KRT75 KRT6B KRT6C KRT6A KRT5 KRT71 KRT74 KRT72 KRT73 KRT2 KRT1 KRT77 KRT76 KRT3 KRT4 KRT79 KRT78 KRT8 KRT18	0.715007
chr12!53400061!53435993!4028!EIF4B	chr12!55342086!55378530!4140!TESPA1	q13.13,q13.2	EIF4B TENC1 SPRYD3 IGFBP6 SOAT2 CSAD ZNF740 ITGB7 RARG MFSD5 ESPL1 PFDN5 C12orf10 AAAS SP7 SP1 AMHR2 PRR13 PCBP2 MAP3K12 TARBP2 NPFF ATF7 ATP5G2 CALCOCO1 HOXC13 HOXC12 HOXC11 HOXC10 HOXC9 HOXC8 HOXC4 HOXC6 HOXC5 SMUG1 CBX5 HNRNPA1 NFE2 COPZ1 GPR84 ZNF385A ITGA5 GTSF1 NCKAP1L PDE1B PPP1R1A LACRT DCD MUCL1 TESPA1	0.693654
chr12!55413728!55423801!3956!NEUROD4	chr12!56710006!56727837!5564!PAN2	q13.2,q13.3	NEUROD4 OR9K2 OR10A7 OR6C74 OR6C6 OR6C1 OR6C3 OR6C75 OR6C65 OR6C76 OR6C2 OR6C70 OR6C68 OR6C4 OR2AP1 OR10P1 METTL7B ITGA7 BLOC1S1 RDH5 CD63 GDF11 SARNP ORMDL2 DNAJC14 MMP19 WIBG DGKA PMEL CDK2 RAB5B SUOX IKZF4 RPS26 ERBB3 PA2G4 RPL41 ZC3H10 ESYT1 MYL6B MYL6 SMARCC2 RNF41 NABP2 SLC39A5 ANKRD52 COQ10A CS CNPY2 PAN2	0.820283
chr12!56732662!56734194!1042!IL23A	chr12!58162350!58165914!1307!METTL1	q13.3,q14.1	IL23A STAT2 APOF TIMELESS MIP SPRYD4 GLS2 RBMS2 BAZ2A ATP5B PTGES3 NACA PRIM1 HSD17B6 SDR9C7 RDH16 GPR182 ZBTB39 TAC3 MYO1A TMEM194A NAB2 STAT6 LRP1 NXPH4 SHMT2 NDUFA4L2 STAC3 R3HDM2 INHBC INHBE GLI1 ARHGAP9 MARS DDIT3 MBD6 DCTN2 KIF5A PIP4K2C DTX3 ARHGEF25 SLC26A10 B4GALNT1 OS9 AGAP2 TSPAN31 CDK4 MARCH9 CYP27B1 METTL1	0.744803
chr12!58166382!58176324!2840!METTL21B	chr12!70037287!70093196!5388!BEST3	q14.1,q14.2,q14.3,q15	METTL21B TSFM AVIL CTDSP2 XRCC6BP1 LRIG3 SLC16A7 FAM19A2 USP15 MON2 C12orf61 PPM1H AVPR1A DPY19L2 TMEM5 SRGAP1 C12orf66 C12orf56 XPOT TBK1 RASSF3 GNS TBC1D30 WIF1 LEMD3 MSRB3 HMGA2 LLPH TMBIM4 IRAK3 HELB GRIP1 CAND1 DYRK2 IFNG IL26 IL22 MDM1 RAP1B NUP107 SLC35E3 MDM2 CPM CPSF6 LYZ YEATS4 FRS2 CCT2 LRRC10 BEST3	0.545642
chr12!70132465!70216984!10222!RAB3IP	chr12!88373815!88423176!1705!C12orf50	q15,q21.1,q21.2,q21.31,q21.32	RAB3IP CNOT2 KCNMB4 PTPRB PTPRR TSPAN8 LGR5 ZFC3H1 THAP2 TMEM19 RAB21 TBC1D15 TPH2 TRHDE ATXN7L3B KCNC2 CAPS2 GLIPR1L1 GLIPR1L2 GLIPR1 KRR1 PHLDA1 NAP1L1 BBS10 OSBPL8 ZDHHC17 CSRP2 E2F7 NAV3 SYT1 PAWR PPP1R12A OTOGL PTPRQ MYF6 MYF5 LIN7A ACSS3 PPFIA2 CCDC59 METTL25 TMTC2 SLC6A15 TSPAN19 LRRIQ1 ALX1 RASSF9 NTS MGAT4C C12orf50	0.534199
chr12!88429267!88443937!2874!C12orf29	chr12!100041527!100043892!1867!FAM71C	q21.32,q21.33,q22,q23.1	C12orf29 CEP290 TMTC3 KITLG DUSP6 POC1B GALNT4 POC1B-GALNT4 ATP2B1 CCER1 EPYC KERA LUM DCN C12orf79 BTG1 CLLU1OS CLLU1 C12orf74 PLEKHG7 EEA1 NUDT4 UBE2N MRPL42 SOCS2 CRADD PLXNC1 CCDC41 TMCC3 NDUFA12 NR2C1 FGD6 VEZT METAP2 USP44 NTN4 SNRPF CCDC38 AMDHD1 HAL LTA4H ELK3 CDK17 NEDD1 TMPO SLC25A3 IKBIP APAF1 ANKS1B FAM71C	0.774647
chr12!100430862!100536642!5437!UHRF1BP1L	chr12!107371068!107380944!1790!MTERFD3	q23.1,q23.2,q23.3	UHRF1BP1L ACTR6 DEPDC4 SCYL2 SLC17A8 NR1H4 GAS2L3 ANO4 SLC5A8 UTP20 ARL1 SPIC MYBPC1 CHPT1 SYCP3 GNPTAB DRAM1 CCDC53 NUP37 PARPBP PMCH IGF1 PAH ASCL1 C12orf42 STAB2 NT5DC3 HSP90B1 C12orf73 TDG GLT8D2 HCFC2 NFYB TXNRD1 EID3 CHST11 SLC41A2 C12orf45 ALDH1L2 KIAA1033 APPL2 C12orf75 NUAK1 CKAP4 TCP11L2 POLR3B RFX4 RIC8B C12orf23 MTERFD3	0.471941
chr12!107385142!107487635!3294!CRY1	chr12!111843751!111889427!5406!SH2B3	q23.3,q24.11,q24.12	CRY1 BTBD11 PWP1 PRDM4 ASCL4 WSCD2 CMKLR1 FICD SART3 ISCU TMEM119 SELPLG CORO1C SSH1 DAO SVOP USP30 ALKBH2 UNG ACACB FOXN4 MYO1H KCTD10 UBE3B MMAB MVK FAM222A TRPV4 GLTP TCHP GIT2 ANKRD13A C12orf76 IFT81 ATP2A2 ANAPC7 ARPC3 GPN3 FAM216A VPS29 RAD9B PPTC7 TCTN1 HVCN1 PPP1CC CCDC63 MYL2 CUX2 FAM109A SH2B3	0.718552
chr12!111890017!112037480!4702!ATXN2	chr12!119772516!119978852!2450!CCDC60	q24.12,q24.13,q24.21,q24.22,q24.23	ATXN2 BRAP ACAD10 ALDH2 MAPKAPK5 TMEM116 ERP29 NAA25 TRAFD1 HECTD4 RPL6 PTPN11 RPH3A OAS1 OAS3 OAS2 DTX1 RASAL1 CCDC42B DDX54 C12orf52 IQCD TPCN1 SLC8B1 PLBD2 SDS SDSL LHX5 RBM19 TBX5 TBX3 MED13L MAP1LC3B2 C12orf49 RNFT2 HRK FBXW8 TESC FBXO21 NOS1 KSR2 RFC5 WSB2 VSIG10 PEBP1 TAOK3 SUDS3 SRRM4 HSPB8 CCDC60	0.757142
chr12!120031263!120079363!1573!TMEM233	chr12!122956145!122985620!4255!ZCCHC8	q24.23,q24.31	TMEM233 PRKAB1 CIT CCDC64 RAB35 GCN1L1 RPLP0 PXN SIRT4 PLA2G1B MSI1 COX6A1 TRIAP1 GATC SRSF9 DYNLL1 COQ5 RNF10 POP5 CABP1 MLEC UNC119B ACADS SPPL3 HNF1A C12orf43 OASL P2RX7 P2RX4 CAMKK2 ANAPC5 RNF34 KDM2B ORAI1 MORN3 TMEM120B RHOF SETD1B HPD PSMD9 WDR66 BCL7A MLXIP LRRC43 IL31 B3GNT4 DIABLO VPS33A CLIP1 ZCCHC8	0.742152
chr12!122989189!123011560!2349!RSRC2	chr12!132195631!132284283!3405!SFSWAP	q24.31,q24.32,q24.33	RSRC2 KNTC1 HCAR2 HCAR3 HCAR1 DENR CCDC62 HIP1R VPS37B ABCB9 OGFOD2 ARL6IP4 PITPNM2 MPHOSPH9 C12orf65 CDK2AP1 SBNO1 SETD8 RILPL2 SNRNP35 RILPL1 TMED2 DDX55 EIF2B1 GTF2H3 TCTN2 ATP6V0A2 DNAH10 CCDC92 ZNF664 ZNF664-FAM101A FAM101A NCOR2 SCARB1 UBC DHX37 BRI3BP AACS TMEM132B TMEM132C SLC15A4 GLT1D1 TMEM132D FZD10 PIWIL1 RIMBP2 STX2 RAN GPR133 SFSWAP	0.709554
chr12!132312940!132336316!2408!MMP17	chr13!24463027!24466242!905!C1QTNF9B-AS1	p12.1,p11.23,p11.22,p11.21,p11.1,q11,q12,q13.11,q13.12,q13.13,q13.2,q13.3,q14.1,q14.2,q14.3,q15,q21.1,q21.2,q21.31,q21.32,q21.33,q22,q23.1,q23.2,q23.3,q24.11,q24.12,q24.13,q24.21,q24.22,q24.23,q24.31,q24.32,q24.33	MMP17 ULK1 PUS1 EP400 DDX51 NOC4L GALNT9 FBRSL1 LRCOL1 P2RX2 POLE PXMP2 PGAM5 ANKLE2 GOLGA3 CHFR ZNF605 ZNF26 ZNF84 ZNF140 ZNF891 ZNF10 ZNF268 ANHX TUBA3C TPTE2 MPHOSPH8 PSPC1 ZMYM5 ZMYM2 GJA3 GJB2 GJB6 CRYL1 IFT88 IL17D N6AMT2 XPO4 LATS2 SAP18 SKA3 MRP63 ZDHHC20 MICU2 FGF9 SGCG SACS TNFRSF19 MIPEP C1QTNF9B-AS1	0.930959
chr13!24465237!24471145!1212!C1QTNF9B	chr13!33006624!33113022!5284!N4BP2L2	q12.12,q12.13,q12.2,q12.3,q13.1	C1QTNF9B SPATA13 C1QTNF9 PARP4 ATP12A RNF17 CENPJ PABPC3 AMER2 MTMR6 NUPL1 ATP8A2 SHISA2 RNF6 CDK8 WASF3 GPR12 USP12 RPL21 RASL11A GTF3A MTIF3 LNX2 POLR1D GSX1 PDX1 CDX2 URAD FLT3 PAN3 FLT1 POMP SLC46A3 MTUS2 SLC7A1 UBL3 KATNAL1 HMGB1 USPL1 ALOX5AP MEDAG TEX26 HSPH1 B3GALTL RXFP2 FRY ZAR1L BRCA2 N4BP2L1 N4BP2L2	0.882252
chr13!33160563!33352158!7498!PDS5B	chr13!44947977!44971850!784!SERP2	q13.1,q13.2,q13.3,q14.11	PDS5B KL STARD13 RFC3 NBEA MAB21L1 DCLK1 CCDC169-SOHLH2 SOHLH2 CCDC169 SPG20 CCNA1 SERTM1 RFXAP SMAD9 ALG5 EXOSC8 SUPT20H CSNK1A1L POSTN TRPC4 UFM1 FREM2 STOML3 PROSER1 NHLRC3 LHFP COG6 FOXO1 MRPS31 SLC25A15 ELF1 WBP4 KBTBD6 KBTBD7 MTRF1 NAA16 RGCC VWA8 DGKH AKAP11 TNFSF11 FAM216B EPSTI1 DNAJC15 ENOX1 CCDC122 LACC1 SMIM2 SERP2	0.877444
chr13!45006278!45150701!6780!TSC22D1	chr13!52586522!52603780!2565!ALG11	q14.11,q14.12,q14.13,q14.2,q14.3	TSC22D1 NUFIP1 GPALPP1 GTF2F2 KCTD4 TPT1 SLC25A30 COG3 FAM194B SPERT SIAH3 ZC3H13 CPB2 LCP1 LRRC63 KIAA0226L LRCH1 ESD HTR2A SUCLA2 NUDT15 MED4 ITM2B RB1 LPAR6 RCBTB2 CYSLTR2 FNDC3A MLNR CDADC1 CAB39L SETDB2 PHF11 RCBTB1 ARL11 EBPL KPNA3 SPRYD7 TRIM13 KCNRG DLEU7 RNASEH2B FAM124A SERPINE3 INTS6 WDFY2 DHRS12 CCDC70 ATP7B ALG11	0.933656
chr13!52598826!52607736!5529!UTP14C	chr13!95226307!95248511!1902!TGDS	q14.3,q21.1,q21.2,q21.31,q21.32,q21.33,q22.1,q22.2,q22.3,q31.1,q31.2,q31.3,q32.1	UTP14C NEK5 NEK3 THSD1 VPS36 CKAP2 HNRNPA1L2 SUGT1 LECT1 PCDH8 OLFM4 PRR20B PCDH17 DIAPH3 TDRD3 PCDH20 PCDH9 KLHL1 DACH1 MZT1 BORA DIS3 PIBF1 KLF5 KLF12 TBC1D4 COMMD6 UCHL3 LMO7 C13orf45 KCTD12 IRG1 CLN5 FBXL3 MYCBP2 SCEL SLAIN1 EDNRB POU4F1 RNF219 RBM26 NDFIP2 SPRY2 SLITRK1 SLITRK6 SLITRK5 GPC5 GPC6 DCT TGDS	0.93862
chr13!95254103!95286899!8875!GPR180	chr13!110959630!111165373!6263!COL4A2	q32.1,q32.2,q32.3,q33.1,q33.2,q33.3,q34	GPR180 SOX21 ABCC4 CLDN10 DZIP1 DNAJC3 UGGT2 HS6ST3 OXGR1 MBNL2 RAP2A IPO5 FARP1 RNF113B STK24 SLC15A1 DOCK9 UBAC2 GPR18 GPR183 TM9SF2 CLYBL ZIC5 ZIC2 PCCA GGACT TMTC4 NALCN ITGBL1 FGF14 TPP2 METTL21C CCDC168 TEX30 KDELC1 BIVM BIVM-ERCC5 ERCC5 SLC10A2 DAOA EFNB2 ARGLU1 FAM155A LIG4 ABHD13 TNFSF13B MYO16 IRS2 COL4A1 COL4A2	0.89608
chr13!111175412!111214071!1509!RAB20	chr14!20665494!20666532!1038!OR11G2	q12.11,q12.12,q12.13,q12.2,q12.3,q13.1,q13.2,q13.3,q14.11,q14.12,q14.13,q14.2,q14.3,q21.1,q21.2,q21.31,q21.32,q21.33,q22.1,q22.2,q22.3,q31.1,q31.2,q31.3,q32.1,q32.2,q32.3,q33.1,q33.2,q33.3,q34	RAB20 CARKD CARS2 ING1 ANKRD10 ARHGEF7 TEX29 SOX1 SPACA7 TUBGCP3 C13orf35 ATP11A MCF2L F7 F10 PROZ PCID2 CUL4A LAMP1 GRTP1 ADPRHL1 DCUN1D2 TMCO3 TFDP1 ATP4B GRK1 TMEM255B GAS6 LINC00452 RASA3 CDC16 UPF3A CHAMP1 OR11H12 POTEG POTEM OR11H2 OR4Q3 OR4M1 OR4N2 OR4K2 OR4K5 OR4K1 OR4K15 OR4K14 OR4K13 OR4L1 OR4K17 OR4N5 OR11G2	0.623225
chr14!20691868!20692861!993!OR11H6	chr14!23242431!23289020!2339!SLC7A7	q11.2	OR11H6 OR11H4 TTC5 CCNB1IP1 PARP2 TEP1 KLHL33 OSGEP APEX1 TMEM55B PNP RNASE10 RNASE9 RNASE11 RNASE12 OR6S1 ANG RNASE4 EDDM3A EDDM3B RNASE6 RNASE1 RNASE3 RNASE2 METTL17 SLC39A2 NDRG2 TPPP2 RNASE13 RNASE7 RNASE8 ARHGEF40 ZNF219 TMEM253 OR5AU1 HNRNPC RPGRIP1 SUPT16H CHD8 RAB2B TOX4 METTL3 SALL2 OR10G3 OR10G2 OR4E2 DAD1 ABHD4 OXA1L SLC7A7	0.648787
chr14!23299091!23304246!1301!MRPL52	chr14!24649424!24658124!3600!IPO4	q11.2,q12	MRPL52 MMP14 LRP10 REM2 RBM23 PRMT5 HAUS4 AJUBA C14orf93 PSMB5 PSMB11 CDH24 ACIN1 C14orf119 CEBPE SLC7A8 C14orf164 HOMEZ PPP1R3E BCL2L2 BCL2L2-PABPN1 PABPN1 SLC22A17 EFS IL25 CMTM5 MYH6 MYH7 NGDN ZFHX2 THTPA AP1G2 JPH4 DHRS2 DHRS4 DHRS4L2 DHRS4L1 LRRC16B CPNE6 NRL PCK2 DCAF11 FITM1 PSME1 EMC9 PSME2 RNF31 IRF9 REC8 IPO4	0.751882
chr14!24658352!24664882!2779!TM9SF1	chr14!35452103!35498773!2281!SRP54	q12,q13.1,q13.2	TM9SF1 TSSK4 CHMP4A MDP1 NEDD8-MDP1 NEDD8 GMPR2 TINF2 TGM1 RABGGTA DHRS1 NOP9 CIDEB LTB4R2 LTB4R ADCY4 RIPK3 NFATC4 NYNRIN CBLN3 KHNYN SDR39U1 CMA1 CTSG GZMH GZMB STXBP6 NOVA1 FOXG1 PRKD1 G2E3 SCFD1 COCH STRN3 AP4S1 HECTD1 HEATR5A DTD2 GPR33 NUBPL ARHGAP5 AKAP6 NPAS3 EGLN3 SPTSSA EAPP SNX6 CFL2 BAZ1A SRP54	0.642231
chr14!35514112!35552589!3357!FAM177A1	chr14!50583845!50698099!5313!SOS2	q13.2,q13.3,q21.1,q21.2,q21.3	FAM177A1 PPP2R3C KIAA0391 PSMA6 NFKBIA INSM2 RALGAPA1 BRMS1L MBIP SFTA3 NKX2-1 NKX2-8 PAX9 SLC25A21 MIPOL1 FOXA1 SSTR1 CLEC14A SEC23A GEMIN2 TRAPPC6B PNN MIA2 CTAGE5 FBXO33 LRFN5 FSCB C14orf28 KLHL28 FAM179B PRPF39 FKBP3 FANCM MIS18BP1 RPL10L MDGA2 RPS29 LRR1 RPL36AL MGAT2 DNAAF2 POLE2 KLHDC1 KLHDC2 NEMF ARF6 C14orf182 C14orf183 VCPKMT SOS2	0.675614
chr14!50709151!50778947!6095!L2HGDH	chr14!58470807!58618847!3082!C14orf37	q21.3,q22.1,q22.2,q22.3,q23.1	L2HGDH ATP5S CDKL1 MAP4K5 ATL1 SAV1 NIN ABHD12B PYGL TRIM9 TMX1 FRMD6 GNG2 C14orf166 NID2 PTGDR PTGER2 TXNDC16 GPR137C ERO1L PSMC6 STYX GNPNAT1 FERMT2 DDHD1 BMP4 CDKN3 CNIH1 GMFB CGRRF1 SAMD4A GCH1 WDHD1 SOCS4 MAPK1IP1L LGALS3 DLGAP5 FBXO34 ATG14 TBPL2 KTN1 PELI2 TMEM260 OTX2 EXOC5 AP5M1 NAA30 C14orf105 SLC35F4 C14orf37	0.599874
chr14!58666832!58702353!2441!ACTR10	chr14!65472818!65569262!2886!MAX	q23.1,q23.2,q23.3	ACTR10 PSMA3 ARID4A TOMM20L TIMM9 KIAA0586 DACT1 DAAM1 GPR135 L3HYPDH JKAMP CCDC175 RTN1 PCNXL4 DHRS7 PPM1A C14orf39 SIX6 SIX1 SIX4 MNAT1 TRMT5 SLC38A6 TMEM30B PRKCH HIF1A SNAPC1 SYT16 KCNH5 RHOJ GPHB5 PPP2R5E WDR89 SGPP1 SYNE2 ESR2 MTHFD1 AKAP5 ZBTB25 ZBTB1 HSPA2 PPP1R36 PLEKHG3 SPTB CHURC1 CHURC1-FNTB GPX2 RAB15 FNTB MAX	0.673309
chr14!65877309!66210839!5166!FUT8	chr14!73957643!73960105!2462!C14orf169	q23.3,q24.1,q24.2,q24.3	FUT8 GPHN FAM71D MPP5 ATP6V1D EIF2S1 PLEK2 TMEM229B PLEKHH1 PIGH ARG2 VTI1B RDH11 RDH12 ZFYVE26 RAD51B ZFP36L1 ACTN1 DCAF5 EXD2 GALNT16 ERH SLC39A9 PLEKHD1 CCDC177 KIAA0247 SRSF5 SLC10A1 SMOC1 SLC8A3 COX16 SYNJ2BP-COX16 SYNJ2BP ADAM21 ADAM20 MED6 TTC9 MAP3K9 PCNX SIPA1L1 RGS6 DPF3 DCAF4 ZFYVE1 RBM25 PSEN1 PAPLN NUMB HEATR4 C14orf169	0.625446
chr14!74003927!74010498!1603!ACOT1	chr14!77564577!77583630!4348!KIAA1737	q24.3	ACOT1 ACOT2 ACOT4 ACOT6 DNAL1 PNMA1 ELMSAN1 PTGR2 ZNF410 FAM161B COQ6 ENTPD5 CCDC176 ALDH6A1 LIN52 VSX2 ABCD4 VRTN SYNDIG1L NPC2 ISCA2 LTBP2 AREL1 FCF1 YLPM1 PROX2 DLST RPS6KL1 PGF EIF2B2 MLH3 ACYP1 ZC2HC1C NEK9 TMED10 FOS JDP2 BATF FLVCR2 C14orf1 TTLL5 TGFB3 IFT43 GPATCH2L ESRRB VASH1 ANGEL1 C14orf166B IRF2BPL KIAA1737	0.463367
chr14!77597612!77608134!3408!ZDHHC22	chr14!92434242!92506403!8088!TRIP11	q24.3,q31.1,q31.2,q31.3,q32.11,q32.12	ZDHHC22 TMEM63C NGB POMT2 GSTZ1 TMED8 SAMD15 NOXRED1 VIPAS39 AHSA1 ISM2 SPTLC2 ALKBH1 SLIRP SNW1 C14orf178 ADCK1 NRXN3 DIO2 CEP128 TSHR GTF2A1 STON2 SEL1L FLRT2 GALC GPR65 KCNK10 SPATA7 PTPN21 ZC3H14 EML5 TTC8 FOXN3 EFCAB11 TDP1 KCNK13 PSMC1 NRDE2 CALM1 TTC7B RPS6KA5 C14orf159 GPR68 CCDC88C SMEK1 CATSPERB TC2N FBLN5 TRIP11	0.511257
chr14!92524895!92572965!6923!ATXN3	chr14!99177949!99184103!1289!C14orf177	q32.12,q32.13,q32.2	ATXN3 NDUFB1 CPSF2 SLC24A4 RIN3 LGMN GOLGA5 CHGA ITPK1 MOAP1 TMEM251 C14orf142 UBR7 BTBD7 UNC79 COX8C PRIMA1 FAM181A ASB2 OTUB2 DDX24 IFI27L1 IFI27 IFI27L2 PPP4R4 SERPINA10 SERPINA6 SERPINA1 SERPINA11 SERPINA9 SERPINA12 SERPINA4 SERPINA5 SERPINA3 GSC DICER1 CLMN SYNE3 GLRX5 TCL1B TCL1A C14orf132 BDKRB2 BDKRB1 ATG2B GSKIP AK7 PAPOLA VRK1 C14orf177	0.648856
chr14!99635624!99738050!8043!BCL11B	chr14!105057200!105071097!3651!TMEM179	q32.2,q32.31,q32.32,q32.33	BCL11B SETD3 CCNK CCDC85C HHIPL1 CYP46A1 EML1 EVL DEGS2 YY1 SLC25A29 SLC25A47 WARS WDR25 BEGAIN DLK1 RTL1 DIO3 PPP2R5C DYNC1H1 HSP90AA1 WDR20 MOK ZNF839 CINP TECPR2 ANKRD9 RCOR1 TRAF3 AMN CDC42BPB EXOC3L4 TNFAIP2 EIF5 MARK3 CKB TRMT61A BAG5 APOPT1 KLC1 XRCC3 ZFYVE21 PPP1R13B C14orf2 TDRD9 RD3L ASPG KIF26A C14orf180 TMEM179	0.675761
chr14!105155942!105185947!5569!INF2	chr15!29992356!30114706!7164!TJP1	q12,q13.1,q13.2,q13.3,q21.1,q21.2,q21.3,q22.1,q22.2,q22.3,q23.1,q23.2,q23.3,q24.1,q24.2,q24.3,q31.1,q31.2,q31.3,q32.11,q32.12,q32.13,q32.2,q32.31,q32.32,q32.33	INF2 ADSSL1 SIVA1 AKT1 ZBTB42 CEP170B PLD4 AHNAK2 C14orf79 CDCA4 GPR132 JAG2 NUDT14 BRF1 BTBD6 PACS2 TEX22 MTA1 CRIP2 CRIP1 C14orf80 TMEM121 GOLGA6L6 POTEB2 OR4M2 OR4N4 GOLGA6L1 TUBGCP5 CYFIP1 NIPA2 NIPA1 LOC440243 MKRN3 MAGEL2 NDN NPAP1 SNRPN SNURF UBE3A ATP10A GABRB3 GABRA5 GABRG3 OCA2 HERC2 GOLGA8M APBA2 FAM189A1 NDNL2 TJP1	0.531684
chr15!30375157!30388904!5199!GOLGA8J	chr15!40327890!40331389!1126!SRP14	q13.2,q13.3,q14,q15.1	GOLGA8J CHRFAM7A LOC101059918 GOLGA8H ARHGAP11B FAN1 MTMR10 TRPM1 LOC283710 KLF13 OTUD7A CHRNA7 GOLGA8K GOLGA8O GOLGA8R ARHGAP11A SCG5 GREM1 FMN1 RYR3 AVEN CHRM5 EMC7 PGBD4 KATNBL1 EMC4 SLC12A6 NOP10 NUTM1 LPCAT4 GOLGA8A GOLGA8B GJD2 ACTC1 AQR ZNF770 DPH6 C15orf41 MEIS2 TMCO5A SPRED1 FAM98B RASGRP1 C15orf53 C15orf54 THBS1 FSIP1 GPR176 EIF2AK4 SRP14	0.514146
chr15!40380090!40401085!4778!BMF	chr15!42450898!42500502!4832!VPS39	q15.1	BMF BUB1B PAK6 C15orf56 ANKRD63 PLCB2 C15orf52 PHGR1 DISP2 KNSTRN IVD BAHD1 CHST14 C15orf57 RPUSD2 CASC5 RAD51 RMDN3 GCHFR DNAJC17 C15orf62 ZFYVE19 PPP1R14D SPINT1 RHOV VPS18 DLL4 CHAC1 INO80 EXD1 CHP1 OIP5 NUSAP1 NDUFAF1 RTF1 ITPKA LTK RPAP1 TYRO3 MGA MAPKBP1 JMJD7 JMJD7-PLA2G4B PLA2G4B SPTBN5 EHD4 PLA2G4E PLA2G4D PLA2G4F VPS39	0.6732
chr15!42502649!42565782!5204!TMEM87A	chr15!45544427!45568132!2463!SLC28A2	q15.1,q15.2,q15.3,q21.1	TMEM87A GANC CAPN3 ZNF106 SNAP23 LRRC57 HAUS2 STARD9 CDAN1 TTBK2 UBR1 TMEM62 CCNDBP1 EPB42 TGM5 TGM7 LCMT2 ADAL ZSCAN29 TUBGCP4 TP53BP1 MAP1A PPIP5K1 CKMT1B STRC CATSPER2 CKMT1A PDIA3 ELL3 SERF2 SERINC4 HYPK MFAP1 WDR76 FRMD5 CASC4 CTDSPL2 EIF3J SPG11 PATL2 B2M TRIM69 C15orf43 SORD DUOX2 DUOXA2 DUOXA1 DUOX1 SHF SLC28A2	0.72951
chr15!45653321!45670980!2586!GATM	chr15!54305100!54920806!8140!UNC13C	q21.1,q21.2,q21.3	GATM SPATA5L1 C15orf48 SLC30A4 BLOC1S6 SQRDL SEMA6D SLC24A5 MYEF2 CTXN2 SLC12A1 DUT FBN1 CEP152 SHC4 EID1 SECISBP2L COPS2 GALK2 FAM227B FGF7 DTWD1 ATP8B4 SLC27A2 HDC GABPB1 USP8 USP50 TRPM7 SPPL2A AP4E1 TNFAIP8L3 CYP19A1 GLDN DMXL2 SCG3 LYSMD2 TMOD2 TMOD3 LEO1 MAPK6 BCL2L10 GNB5 MYO5C MYO5A ARPP19 FAM214A ONECUT1 WDR72 UNC13C	0.420934
chr15!55473511!55489231!1473!RSL24D1	chr15!64199234!64338521!2628!DAPK2	q21.3,q22.1,q22.2,q22.31	RSL24D1 RAB27A PIGB CCPG1 C15orf65 DYX1C1 PYGO1 PRTG NEDD4 RFX7 TEX9 MNS1 ZNF280D TCF12 CGNL1 GCOM1 MYZAP POLR2M ALDH1A2 AQP9 LIPC ADAM10 FAM63B SLTM RNF111 CCNB2 MYO1E LDHAL6B FAM81A GCNT3 GTF2A2 BNIP2 FOXB1 ANXA2 NARG2 RORA VPS13C C2CD4A C2CD4B TLN2 TPM1 LACTB RPS27L RAB8B APH1B CA12 USP3 FBXL22 HERC1 DAPK2	0.688252
chr15!64364760!64386207!1092!FAM96A	chr15!68570140!68588203!7122!FEM1B	q22.31,q22.32,q22.33,q23	FAM96A SNX1 SNX22 PPIB CSNK1G1 KIAA0101 TRIP4 ZNF609 OAZ2 RBPMS2 PIF1 PLEKHO2 ANKDD1A SPG21 MTFMT SLC51B RASL12 KBTBD13 UBAP1L PDCD7 CLPX CILP PARP16 IGDCC3 IGDCC4 DPP8 PTPLAD1 VWA9 SLC24A1 DENND4A RAB11A MEGF11 DIS3L TIPIN MAP2K1 SNAPC5 RPL4 ZWILCH LCTL SMAD6 SMAD3 AAGAB IQCH C15orf61 MAP2K5 SKOR1 PIAS1 CALML4 CLN6 FEM1B	0.710844
chr15!68594041!68724492!5009!ITGA11	chr15!74922898!74988386!4069!EDC3	q23,q24.1	ITGA11 CORO2B ANP32A NOX5 SPESP1 GLCE PAQR5 KIF23 RPLP1 TLE3 UACA LARP6 LRRC49 THAP10 CT62 THSD4 NR2E3 MYO9A SENP8 GRAMD2 PKM PARP6 CELF6 HEXA TMEM202 ARIH1 GOLGA6B BBS4 ADPGK NEO1 HCN4 C15orf60 NPTN CD276 C15orf59 TBC1D21 LOXL1 STOML1 PML GOLGA6A ISLR2 ISLR STRA6 CCDC33 CYP11A1 SEMA7A UBL7 ARID3B CLK3 EDC3	0.85754
chr15!75011882!75017877!2608!CYP1A1	chr15!78832746!78841563!1221!PSMA4	q24.1,q24.2,q24.3,q25.1	CYP1A1 CYP1A2 CSK LMAN1L CPLX3 ULK3 SCAMP2 MPI FAM219B COX5A RPP25 SCAMP5 PPCDC C15orf39 GOLGA6C GOLGA6D COMMD4 NEIL1 MAN2C1 SIN3A PTPN9 SNUPN IMP3 SNX33 CSPG4 ODF3L1 UBE2Q2 FBXO22 NRG4 C15orf27 ETFA ISL2 SCAPER RCN2 PSTPIP1 TSPAN3 PEAK1 HMG20A LINGO1 TBC1D2B SH2D7 CIB2 IDH3A ACSBG1 DNAJA4 WDR61 CRABP1 IREB2 HYKK PSMA4	0.808774
chr15!78857861!78887611!3623!CHRNA5	chr15!85198359!85201802!1030!NMB	q25.1,q25.2,q25.3	CHRNA5 CHRNA3 CHRNB4 ADAMTS7 MORF4L1 CTSH RASGRF1 ANKRD34C TMED3 KIAA1024 MTHFS ST20-MTHFS ST20 BCL2A1 ZFAND6 FAH ARNT2 ABHD17C KIAA1199 MESDC2 MESDC1 C15orf26 IL16 STARD5 TMC3 MEX3B EFTUD1 FAM154B GOLGA6L10 GOLGA6L20 GOLGA6L9 RPS17 CPEB1 AP3B2 FSD2 WHAMM HOMER2 FAM103A1 C15orf40 BTBD1 TM6SF1 HDGFRP3 BNC1 SH3GL3 ADAMTSL3 LOC100505679 GOLGA6L4 ZSCAN2 WDR73 NMB	0.629651
chr15!85212767!85259691!1581!SEC11A	chr15!91498105!91506355!2767!RCCD1	q25.3,q26.1	SEC11A ZNF592 ALPK3 SLC28A1 PDE8A AKAP13 KLHL25 AGBL1 NTRK3 MRPL46 MRPS11 DET1 AEN ISG20 ACAN HAPLN3 MFGE8 ABHD2 RLBP1 FANCI POLG RHCG TICRR KIF7 PLIN1 PEX11A WDR93 MESP1 MESP2 ANPEP AP3S2 C15orf38-AP3S2 C15orf38 ZNF710 IDH2 SEMA4B CIB1 GDPGP1 TTLL13 NGRN ZNF774 IQGAP1 CRTC3 BLM FURIN FES MAN2A2 UNC45A HDDC3 RCCD1	0.534241
chr15!91509267!91537881!3190!PRC1	chr16!330605!333003!942!ARHGDIG	p13,p12,p11.2,p11.1,q11.1,q11.2,q12,q13.1,q13.2,q13.3,q14,q15.1,q15.2,q15.3,q21.1,q21.2,q21.3,q22.1,q22.2,q22.31,q22.32,q22.33,q23,q24.1,q24.2,q24.3,q25.1,q25.2,q25.3,q26.1	PRC1 VPS33B SV2B SLCO3A1 ST8SIA2 C15orf32 FAM174B CHD2 RGMA MCTP2 NR2F2 SPATA8 ARRDC4 FAM169B IGF1R PGPEP1L SYNM TTC23 LRRC28 MEF2A LYSMD4 ADAMTS17 CERS3 LINS ASB7 ALDH1A3 LRRK1 CHSY1 VIMP SNRPA1 PCSK6 TM2D3 TARSL2 OR4F6 OR4F15 OR4F4 POLR3K SNRNP25 RHBDF1 MPG NPRL3 HBZ HBM HBA2 HBA1 HBQ1 LUC7L ITFG3 RGS11 ARHGDIG	0.700783
chr16!333117!337209!1726!PDIA2	chr16!1535939!1538468!1422!PTX4	p13.3	PDIA2 AXIN1 MRPL28 TMEM8A NME4 DECR2 RAB11FIP3 CAPN15 C16orf11 NHLRC4 PIGQ RAB40C WFIKKN1 C16orf13 FAM195A WDR90 RHOT2 RHBDL1 STUB1 JMJD8 WDR24 FBXL16 METRN FAM173A CCDC78 HAGHL NARFL MSLN RPUSD1 CHTF18 GNG13 PRR25 LMF1 SOX8 SSTR5 C1QTNF8 CACNA1H TPSG1 TPSB2 TPSAB1 TPSD1 UBE2I BAIAP3 TSR3 GNPTG UNKL C16orf91 CCDC154 CLCN7 PTX4	0.877126
chr16!1543351!1560460!3328!TELO2	chr16!2587964!2653191!7243!PDPK1	p13.3	TELO2 IFT140 TMEM204 CRAMP1L HN1L MAPK8IP3 NME3 MRPS34 EME2 SPSB3 NUBP2 IGFALS HAGH FAHD1 MEIOB HS3ST6 MSRB1 RPL3L NDUFB10 RPS2 RNF151 TBL3 NOXO1 GFER SYNGR3 ZNF598 NPW SLC9A3R2 NTHL1 TSC2 PKD1 RAB26 TRAF7 CASKIN1 MLST8 BRICD5 PGP E4F1 DNASE1L2 ECI1 RNPS1 ABCA3 CCNF C16orf59 NTN3 TBC1D24 ATP6V0C AMDHD2 CEMP1 PDPK1	0.928484
chr16!2732494!2759031!2463!KCTD5	chr16!4390251!4401373!584!PAM16	p13.3	KCTD5 PRSS27 SRRM2 TCEB2 PRSS33 PRSS41 PRSS21 ZG16B PRSS22 FLYWCH2 FLYWCH1 KREMEN2 PAQR4 PKMYT1 CLDN9 CLDN6 TNFRSF12A HCFC1R1 THOC6 CCDC64B MMP25 IL32 ZSCAN10 ZNF205 ZNF213 OR1F1 ZNF200 MEFV ZNF263 TIGD7 ZNF75A OR2C1 MTRNR2L4 ZSCAN32 ZNF174 ZNF597 NAA60 C16orf90 CLUAP1 NLRC3 SLX4 DNASE1 TRAP1 CREBBP ADCY9 SRL TFAP4 GLIS2 CORO7-PAM16 PAM16	0.896714
chr16!4404542!4466962!3837!CORO7	chr16!11762288!11773015!3293!SNN	p13.3,p13.2,p13.13	CORO7 VASN DNAJA3 NMRAL1 HMOX2 CDIP1 C16orf96 UBALD1 MGRN1 NUDT16L1 ANKS3 C16orf71 ZNF500 SEPT12 SMIM22 ROGDI GLYR1 UBN1 PPL SEC14L5 NAGPA C16orf89 ALG1 FAM86A RBFOX1 TMEM114 METTL22 ABAT TMEM186 PMM2 CARHSP1 USP7 C16orf72 GRIN2A ATF7IP2 EMP2 TEKT5 NUBP1 TVP23A CIITA DEXI CLEC16A SOCS1 TNP2 PRM3 PRM2 PRM1 RMI2 LITAF SNN	0.871982
chr16!11772942!11836648!3047!TXNDC11	chr16!20321810!20338835!2431!GP2	p13.13,p13.12,p13.11,p12.3	TXNDC11 ZC3H7A RSL1D1 GSPT1 TNFRSF17 SNX29 CPPED1 SHISA9 ERCC4 MKL2 PARN BFAR PLA2G10 NPIPA2 NPIPA3 NOMO1 NPIPA1 PDXDC1 NTAN1 RRN3 NPIPA5 MPV17L C16orf45 KIAA0430 NDE1 MYH11 FOPNL ABCC1 ABCC6 NOMO3 NPIPA7 XYLT1 NOMO2 RPS15A ARL6IP1 SMG1 TMC7 COQ7 ITPRIPL2 SYT17 CLEC19A TMC5 GDE1 CCP110 C16orf62 KNOP1 IQCK GPRC5B GPR139 GP2	0.723184
chr16!20344372!20364200!2577!UMOD	chr16!25123046!25189551!1370!LCMT1	p12.3,p12.2,p12.1	UMOD PDILT ACSM5 ACSM2A ACSM2B ACSM1 THUMPD1 ACSM3 ERI2 LOC81691 DCUN1D3 LYRM1 DNAH3 TMEM159 ZP2 ANKS4B CRYM NPIPB3 METTL9 IGSF6 OTOA UQCRC2 PDZD9 C16orf52 VWA3A EEF2K POLR3E CDR2 NPIPB5 HS3ST2 USP31 SCNN1G SCNN1B COG7 GGA2 EARS2 UBFD1 NDUFAB1 PALB2 DCTN5 PLK1 ERN2 CHP2 PRKCB CACNG3 RBBP6 TNRC6A SLC5A11 ARHGAP17 LCMT1	0.707927
chr16!25228284!25240253!1308!AQP8	chr16!29985187!30003582!6561!TAOK2	p12.1,p11.2	AQP8 ZKSCAN2 HS3ST4 C16orf82 KDM8 NSMCE1 IL4R IL21R GTF3C1 KIAA0556 GSG1L XPO6 SBK1 NPIPB6 EIF3CL EIF3C CLN3 APOBR IL27 NUPR1 CCDC101 SULT1A2 SULT1A1 ATXN2L TUFM SH2B1 ATP2A1 RABEP2 CD19 NFATC2IP SPNS1 LAT BOLA2 SLX1A SULT1A4 SPN QPRT C16orf54 ZG16 KIF22 MAZ PRRT2 PAGR1 MVP CDIPT SEZ6L2 ASPHD1 KCTD13 TMEM219 TAOK2	0.728143
chr16!30003641!30007417!3048!HIRIP3	chr16!31128984!31142714!1823!KAT8	p11.2	HIRIP3 INO80E DOC2A C16orf92 FAM57B ALDOA PPP4C TBX6 YPEL3 GDPD3 MAPK3 CORO1A CD2BP2 TBC1D10B MYLPF SEPT1 ZNF48 ZNF771 DCTPP1 SEPHS2 ITGAL ZNF768 ZNF747 ZNF764 ZNF688 ZNF785 ZNF689 PRR14 FBRS LOC730183 SRCAP LOC100862671 PHKG2 C16orf93 RNF40 ZNF629 BCL7C CTF1 FBXL19 ORAI3 SETD1A HSD3B7 STX1B STX4 ZNF668 ZNF646 PRSS53 VKORC1 BCKDK KAT8	0.741937
chr16!31142753!31147151!1940!PRSS8	chr16!52060263!52107847!448!C16orf97	p11.2,p11.1,q11.1,q11.2,q12.1	PRSS8 PRSS36 FUS PYCARD TRIM72 PYDC1 ITGAM ITGAX ITGAD COX6A2 ZNF843 ARMC5 TGFB1I1 SLC5A2 C16orf58 AHSP ZNF720 ZNF267 TP53TG3D TP53TG3B TP53TG3C SHCBP1 VPS35 ORC6 MYLK3 C16orf87 GPT2 DNAJA2 NETO2 ITFG1 PHKB ABCC12 ABCC11 LONP2 SIAH1 N4BP1 CBLN1 C16orf78 ZNF423 CNEP1R1 HEATR3 PAPD5 ADCY7 BRD7 NKD1 SNX20 NOD2 CYLD SALL1 C16orf97	0.781623
chr16!52471917!52581714!3384!TOX3	chr16!57546089!57570477!2429!CCDC102A	q12.1,q12.2,q13,q21	TOX3 CHD9 LOC643802 RBL2 AKTIP RPGRIP1L FTO IRX3 IRX5 IRX6 MMP2 LPCAT2 CAPNS2 SLC6A2 CES1 CES5A GNAO1 AMFR NUDT21 OGFOD1 BBS2 MT4 MT3 MT2A MT1E MT1M MT1A MT1B MT1F MT1G MT1H MT1X NUP93 SLC12A3 HERPUD1 CETP NLRC5 CPNE2 FAM192A RSPRY1 ARL2BP PLLP CCL22 CX3CL1 CCL17 CIAPIN1 COQ9 POLR2C DOK4 CCDC102A	0.514657
chr16!57576600!57611100!3760!GPR114	chr16!67193890!67198077!1599!FBXL8	q21,q22.1	GPR114 GPR56 GPR97 CCDC135 KATNB1 KIFC3 LOC388282 CNGB1 TEPP ZNF319 USB1 MMP15 C16orf80 CSNK2A2 CCDC113 PRSS54 GINS3 NDRG4 SETD6 CNOT1 SLC38A7 GOT2 LOC729159 CDH8 CDH11 CDH5 BEAN1 TK2 CKLF CKLF-CMTM1 CMTM1 CMTM2 CMTM3 CMTM4 DYNC1LI2 CCDC79 NAE1 CA7 PDP2 CDH16 RRAD FAM96B CES2 CES3 CES4A CBFB C16orf70 B3GNT9 TRADD FBXL8	0.636809
chr16!67197287!67203848!2618!HSF4	chr16!68392229!68482409!5269!SMPD3	q22.1	HSF4 NOL3 KIAA0895L EXOC3L1 E2F4 ELMO3 LRRC29 TMEM208 FHOD1 SLC9A5 PLEKHG4 KCTD19 LRRC36 TPPP3 ZDHHC1 HSD11B2 ATP6V0D1 AGRP FAM65A CTCF RLTPR ACD PARD6A ENKD1 C16orf86 GFOD2 RANBP10 TSNAXIP1 CENPT THAP11 NUTF2 EDC4 NRN1L PSKH1 CTRL PSMB10 LCAT SLC12A4 DPEP3 DPEP2 LOC100131303 DDX28 DUS2 NFATC3 ESRP2 PLA2G15 SLC7A6 SLC7A6OS PRMT7 SMPD3	0.651309
chr16!68573660!68601039!4384!ZFP90	chr16!72097124!72111145!1242!HPR	q22.1,q22.2	ZFP90 CDH3 CDH1 TANGO6 HAS3 CHTF8 CIRH1A SNTB2 VPS4A COG8 PDF NIP7 TMED6 TERF2 CYB5B NFAT5 NQO1 NOB1 WWP2 CLEC18A PDPR CLEC18C EXOSC6 AARS DDX19B DDX19A ST3GAL2 FUK COG4 SF3B3 IL34 MTSS1L VAC14 HYDIN CMTR2 CALB2 ZNF23 ZNF19 CHST4 TAT MARVELD3 PHLPP2 AP1G1 ATXN1L ZNF821 IST1 PKD1L3 DHODH HP HPR	0.591786
chr16!72118755!72128215!2889!TXNL4B	chr16!82068857!82132139!1434!HSD17B2	q22.2,q22.3,q23.1,q23.2,q23.3	TXNL4B DHX38 PMFBP1 ZFHX3 C16orf47 PSMD7 CLEC18B GLG1 RFWD3 MLKL FA2H WDR59 ZNRF1 LDHD ZFP1 CTRB2 CTRB1 BCAR1 CFDP1 TMEM170A CHST6 CHST5 TMEM231 GABARAPL2 ADAT1 KARS TERF2IP CNTNAP4 MON1B SYCE1L ADAMTS18 NUDT7 VAT1L CLEC3A WWOX MAF DYNLRB2 CDYL2 CMC2 CENPN ATMIN C16orf46 GCSH PKD1L2 BCMO1 GAN CMIP PLCG2 SDR42E1 HSD17B2	0.747936
chr16!82181766!82203829!1101!MPHOSPH6	chr16!88762902!88772829!2711!RNF166	q23.3,q24.1,q24.2,q24.3	MPHOSPH6 CDH13 HSBP1 MLYCD OSGIN1 NECAB2 SLC38A8 MBTPS1 HSDL1 DNAAF1 TAF1C ADAD2 KCNG4 WFDC1 ATP2C2 TLDC1 COTL1 KLHL36 USP10 CRISPLD2 ZDHHC7 KIAA0513 FAM92B GSE1 GINS2 C16orf74 EMC8 COX4I1 IRF8 FOXF1 MTHFSD FOXC2 FOXL1 C16orf95 FBXO31 MAP1LC3B ZCCHC14 JPH3 KLHDC4 SLC7A5 CA5A BANP ZNF469 ZFPM1 ZC3H18 IL17C CYBA MVD SNAI3 RNF166	0.753694
chr16!88772890!88781786!1723!CTU2	chr17!1182956!1204281!3596!TUSC5	p13.3,p13.2,p13.13,p13.12,p13.11,p12.3,p12.2,p12.1,p11.2,p11.1,q11.1,q11.2,q12.1,q12.2,q13,q21,q22.1,q22.2,q22.3,q23.1,q23.2,q23.3,q24.1,q24.2,q24.3	CTU2 PIEZO1 CDT1 APRT GALNS TRAPPC2L PABPN1L CBFA2T3 ACSF3 CDH15 SLC22A31 ZNF778 ANKRD11 LOC100287036 SPG7 RPL13 CPNE7 DPEP1 CHMP1A SPATA33 CDK10 SPATA2L VPS9D1 ZNF276 FANCA SPIRE2 TCF25 MC1R TUBB3 DEF8 CENPBD1 DBNDD1 GAS8 C16orf3 PRDM7 DOC2B RPH3AL LOC100506388 C17orf97 FAM101B VPS53 FAM57A GEMIN4 GLOD4 RNMTL1 NXN TIMM22 ABR BHLHA9 TUSC5	0.628442
chr17!1247833!1303556!1827!YWHAE	chr17!3710044!3749545!8184!C17orf85	p13.3,p13.2	YWHAE CRK MYO1C INPP5K PITPNA SLC43A2 SCARF1 RILP PRPF8 TLCD2 WDR81 SERPINF2 SERPINF1 SMYD4 RPA1 RTN4RL1 DPH1 OVCA2 HIC1 SMG6 SRR TSR1 SGSM2 MNT METTL16 PAFAH1B1 CLUH RAP1GAP2 OR1D5 OR1D2 OR1G1 OR1A2 OR1A1 OR3A2 OR3A1 OR1E1 OR3A3 OR1E2 SPATA22 ASPA TRPV3 TRPV1 SHPK CTNS TAX1BP3 EMC6 P2RX5 ITGAE GSG2 C17orf85	0.760337
chr17!3763616!3796337!4470!CAMKK1	chr17!5404718!5487832!6099!NLRP1	p13.2	CAMKK1 P2RX1 ATP2A3 ZZEF1 CYB5D2 ANKFY1 UBE2G1 SPNS3 SPNS2 MYBBP1A GGT6 SMTNL2 ALOX15 PELP1 ARRB2 MED11 CXCL16 ZMYND15 TM4SF5 VMO1 GLTPD2 PSMB6 PLD2 MINK1 CHRNE C17orf107 GP1BA SLC25A11 RNF167 PFN1 ENO3 SPAG7 CAMTA2 INCA1 KIF1C SLC52A1 ZFP3 ZNF232 USP6 ZNF594 SCIMP RABEP1 NUP88 RPAIN C1QBP DHX33 DERL2 MIS12 LOC728392 NLRP1	0.804367
chr17!5973933!6027747!5821!WSCD1	chr17!7452374!7461207!1386!TNFSF12	p13.2,p13.1	WSCD1 AIPL1 FAM64A PITPNM3 KIAA0753 TXNDC17 MED31 C17orf100 SLC13A5 XAF1 FBXO39 TEKT1 ALOX12 RNASEK C17orf49 BCL6B SLC16A13 SLC16A11 CLEC10A ASGR2 ASGR1 DLG4 ACADVL DVL2 PHF23 GABARAP CTDNEP1 ELP5 CLDN7 SLC2A4 YBX2 EIF5A GPS2 NEURL4 ACAP1 KCTD11 TMEM95 TNK1 PLSCR3 TMEM256 NLGN2 SPEM1 C17orf74 TMEM102 FGF11 CHRNB1 ZBTB4 SLC35G6 POLR2A TNFSF12	0.68254
chr17!7452374!7464925!1864!TNFSF12-TNFSF13	chr17!8924858!9147317!5954!NTN1	p13.1	TNFSF12-TNFSF13 TNFSF13 SENP3 EIF4A1 CD68 MPDU1 SOX15 FXR2 SAT2 SHBG ATP1B2 TP53 WRAP53 EFNB3 DNAH2 KDM6B TMEM88 LSMD1 CYB5D1 CHD3 KCNAB3 TRAPPC1 CNTROB GUCY2D ALOX15B ALOX12B ALOXE3 HES7 PER1 VAMP2 TMEM107 C17orf59 AURKB CTC1 PFAS SLC25A35 RANGRF ARHGEF15 ODF4 KRBA2 RPL26 RNF222 NDEL1 MYH10 CCDC42 SPDYE4 MFSD6L PIK3R6 PIK3R5 NTN1	0.747027
chr17!9153787!9479275!968!STX8	chr17!16842397!16875402!1358!TNFRSF13B	p13.1,p12,p11.2	STX8 WDR16 USP43 DHRS7C GLP2R RCVRN GAS7 MYH13 MYH8 MYH4 MYH1 MYH2 MYH3 SCO1 ADPRM TMEM220 PIRT SHISA6 DNAH9 ZNF18 MAP2K4 MYOCD ARHGAP44 ELAC2 HS3ST3A1 COX10 CDRT15 HS3ST3B1 PMP22 TEKT3 CDRT4 TVP23C-CDRT4 TVP23C CDRT1 TRIM16 ZNF286A TBC1D26 ADORA2B ZSWIM7 TTC19 NCOR1 PIGL CENPV UBB TRPV2 FAM211A ZNF287 ZNF624 CCDC144A TNFRSF13B	0.721828
chr17!16946073!17095962!11023!MPRIP	chr17!20483036!20484224!1048!CDRT15L2	p11.2	MPRIP PLD6 FLCN COPS3 NT5M SMCR9 MED9 RASD1 PEMT RAI1 SREBF1 TOM1L2 LRRC48 ATPAF2 GID4 DRG2 MYO15A ALKBH5 LLGL1 FLII MIEF2 TOP3A SMCR8 SHMT1 EVPLL LGALS9C TBC1D28 ZNF286B TRIM16L FBXW10 TVP23B PRPSAP2 SLC5A10 FAM83G GRAP GRAPL EPN2 B9D1 MAPK7 MFAP4 RNF112 SLC47A1 ALDH3A2 SLC47A2 ALDH3A1 ULK2 AKAP10 SPECC1 LGALS9B CDRT15L2	0.817362
chr17!20766707!20799453!2806!CCDC144NL	chr17!27400527!27507407!7583!MYO18A	p11.2,p11.1,q11.1,q11.2	CCDC144NL USP22 DHRS7B TMEM11 C17orf103 MAP2K3 KCNJ12 KCNJ18 C17orf51 MTRNR2L1 WSB1 KSR1 LGALS9 NOS2 LYRM9 NLK TMEM97 IFT20 TNFAIP1 POLDIP2 TMEM199 SEBOX VTN SARM1 SLC46A1 SLC13A2 FOXN1 UNC119 PIGS ALDOC SPAG5 SGK494 KIAA0100 SDF2 SUPT6H PROCA1 RAB34 NARR RPL23A TLCD1 NEK8 TRAF4 FAM222B ERAL1 FLOT2 DHRS13 PHF12 SEZ6 PIPOX MYO18A	0.650601
chr17!27400538!27402627!2089!TIAF1	chr17!32907767!32966337!4369!TMEM132E	q11.2,q12	TIAF1 CRYBA1 NUFIP2 TAOK1 ABHD15 TP53I13 GIT1 ANKRD13B CORO6 SSH2 EFCAB5 NSRP1 SLC6A4 BLMH TMIGD1 CPD GOSR1 TBC1D29 CRLF3 ATAD5 TEFM ADAP2 RNF135 NF1 OMG EVI2B EVI2A RAB11FIP4 COPRS UTP6 SUZ12 LRRC37B RHOT1 RHBDL3 C17orf75 ZNF207 PSMD11 CDK5R1 MYO1D TMEM98 SPACA3 ASIC2 CCL2 CCL7 CCL11 CCL8 CCL13 CCL1 C17orf102 TMEM132E	0.672765
chr17!33254877!33288528!1898!CCT6B	chr17!35766976!35837226!2016!TADA2A	q12	CCT6B ZNF830 LIG3 RFFL RAD51D FNDC8 NLE1 UNC45B SLC35G3 SLFN5 SLFN11 SLFN12 SLFN13 SLFN12L SLFN14 PEX12 AP2B1 RASL10B GAS2L2 C17orf50 MMP28 TAF15 C17orf66 CCL5 RDM1 LYZL6 CCL16 CCL14 CCL15 CCL23 CCL18 CCL3 CCL4 TBC1D3B CCL3L1 CCL3L3 CCL4L1 TBC1D3H TBC1D3G ZNHIT3 MYO19 PIGW GGNBP2 DHRS11 MRM1 LHX1 AATF ACACA C17orf78 TADA2A	0.770097
chr17!35849950!35873588!1508!DUSP14	chr17!38218445!38250120!3496!THRA	q12,q21.1	DUSP14 SYNRG DDX52 HNF1B TBC1D3 TBC1D3C TBC1D3F MRPL45 GPR179 SOCS7 ARHGAP23 SRCIN1 C17orf96 MLLT6 CISD3 PCGF2 PSMB3 PIP4K2B CWC25 C17orf98 RPL23 LASP1 FBXO47 PLXDC1 ARL5C CACNB1 RPL19 STAC2 FBXL20 MED1 CDK12 NEUROD2 PPP1R1B STARD3 TCAP PNMT PGAP3 ERBB2 MIEN1 GRB7 IKZF3 ZPBP2 GSDMB ORMDL3 LRRC3C GSDMA PSMD3 CSF3 MED24 THRA	0.757866
chr17!38249036!38256978!2775!NR1D1	chr17!39382899!39383904!1005!KRTAP9-2	q21.1,q21.2	NR1D1 MSL1 CASC3 RAPGEFL1 WIPF2 CDC6 RARA GJD3 TOP2A IGFBP4 TNS4 CCR7 SMARCE1 KRT222 KRT24 KRT25 KRT26 KRT27 KRT28 KRT10 TMEM99 KRT12 KRT20 KRT23 KRT39 KRT40 KRTAP3-3 KRTAP3-2 KRTAP3-1 KRTAP1-5 KRTAP1-4 KRTAP1-3 KRTAP1-1 KRTAP2-1 KRTAP2-2 KRTAP2-3 KRTAP2-4 KRTAP4-7 KRTAP4-8 KRTAP4-9 KRTAP4-11 KRTAP4-12 KRTAP4-6 KRTAP4-5 KRTAP4-4 KRTAP4-3 KRTAP4-2 KRTAP4-1 KRTAP9-1 KRTAP9-2	0.439946
chr17!39388714!39389706!992!KRTAP9-3	chr17!40465342!40540513!4973!STAT3	q21.2	KRTAP9-3 KRTAP9-8 KRTAP9-4 KRTAP9-9 KRTAP9-6 KRTAP9-7 KRTAP29-1 KRTAP16-1 KRTAP17-1 KRT33A KRT33B KRT34 KRT31 KRT37 KRT38 KRT32 KRT35 KRT36 KRT13 KRT15 KRT19 KRT9 KRT14 KRT16 KRT17 EIF1 GAST HAP1 JUP LEPREL4 FKBP10 NT5C3B KLHL10 KLHL11 ACLY TTC25 CNP DNAJC7 NKIRAS2 ZNF385C DHX58 KAT2A HSPB9 RAB5C KCNH4 HCRT GHDC STAT5B STAT5A STAT3	0.64447
chr17!40554466!40575338!3634!PTRF	chr17!42112002!42144987!2484!LSM12	q21.2,q21.31	PTRF ATP6V0A1 NAGLU HSD17B1 COASY MLX PSMC3IP FAM134C TUBG1 TUBG2 PLEKHH3 CCR10 CNTNAP1 EZH1 RAMP2 VPS25 WNK4 COA3 CNTD1 BECN1 PSME3 AOC2 AOC3 G6PC AARSD1 PTGES3L-AARSD1 PTGES3L RUNDC1 RPL27 IFI35 VAT1 RND2 BRCA1 NBR1 TMEM106A ARL4D DHX8 ETV4 MEOX1 SOST DUSP3 C17orf105 MPP3 CD300LG MPP2 PPY PYY NAGS TMEM101 LSM12	0.788633
chr17!42148097!42153712!1578!G6PC3	chr17!45000485!45018733!4989!GOSR2	q21.31,q21.32	G6PC3 HDAC5 C17orf53 ASB16 TMUB2 ATXN7L3 UBTF SLC4A1 RUNDC3A SLC25A39 GRN FAM171A2 ITGA2B GPATCH8 FZD2 C17orf104 CCDC43 DBF4B ADAM11 GJC1 HIGD1B EFTUD2 CCDC103 GFAP KIF18B C1QL1 DCAKD NMT1 PLCD3 ACBD4 HEXIM1 HEXIM2 FMNL1 SPATA32 MAP3K14 ARHGAP27 PLEKHM1 CRHR1 SPPL2C MAPT STH KANSL1 LRRC37A ARL17A ARL17B LRRC37A2 NSF WNT3 WNT9B GOSR2	0.731245
chr17!45055521!45056614!1093!RPRML	chr17!47653297!47661171!5552!NXPH3	q21.32,q21.33	RPRML CDC27 MYL4 ITGB3 EFCAB13 NPEPPS KPNB1 TBKBP1 TBX21 OSBPL7 MRPL10 LRRC46 SCRN2 SP6 SP2 PNPO PRR15L CDK5RAP3 COPZ2 NFE2L1 CBX1 SNX11 SKAP1 HOXB1 HOXB2 HOXB3 HOXB4 HOXB5 HOXB6 HOXB7 HOXB8 HOXB9 PRAC1 PRAC2 HOXB13 TTLL6 CALCOCO2 ATP5G1 UBE2Z SNF8 GIP IGF2BP1 B4GALNT2 GNGT2 ABI3 PHOSPHO1 ZNF652 PHB NGFR NXPH3	0.654139
chr17!47676245!47755525!3141!SPOP	chr17!54869273!54911256!2012!C17orf67	q21.33,q22	SPOP SLC35B1 FAM117A KAT7 TAC4 FLJ45513 DLX4 DLX3 ITGA3 PDK2 SAMD14 PPP1R9B SGCA COL1A1 TMEM92 XYLT2 MRPL27 EME1 LRRC59 ACSF2 CHAD RSAD1 MYCBPAP EPN3 SPATA20 CACNA1G ABCC3 ANKRD40 LUC7L3 WFIKKN2 TOB1 SPAG9 NME1-NME2 NME1 NME2 MBTD1 UTP18 CA10 C17orf112 KIF2B TOM1L1 COX11 STXBP4 HLF MMD TMEM100 PCTP ANKFN1 NOG C17orf67	0.59653
chr17!54911459!54946036!7768!DGKE	chr17!59489111!59490641!1530!C17orf82	q22,q23.1,q23.2	DGKE TRIM25 COIL SCPEP1 AKAP1 MSI2 CCDC182 MRPS23 CUEDC1 VEZF1 SRSF1 DYNLL2 OR4D1 OR4D2 EPX MKS1 LPO MPO BZRAP1 SUPT4H1 RNF43 HSF5 MTMR4 SEPT4 C17orf47 TEX14 RAD51C PPM1E TRIM37 SKA2 PRR11 SMG8 GDPD1 YPEL2 DHX40 CLTC PTRH2 VMP1 TUBD1 RPS6KB1 RNFT1 HEATR6 CA4 USP32 C17orf64 APPBP2 PPM1D BCAS3 TBX2 C17orf82	0.55008
chr17!59533806!59561664!2470!TBX4	chr17!64960979!65029518!3430!CACNG4	q23.2,q23.3,q24.1,q24.2	TBX4 NACA2 BRIP1 INTS2 MED13 EFCAB3 METTL2A TLK2 MRC2 MARCH10 TANC2 CYB561 ACE KCNH6 DCAF7 TACO1 MAP3K3 LIMD2 STRADA CCDC47 DDX42 FTSJ3 PSMC5 SMARCD2 CSH2 GH2 CSH1 CSHL1 GH1 CD79B SCN4A C17orf72 ICAM2 ERN1 TEX2 PECAM1 MILR1 POLG2 DDX5 CEP95 SMURF2 LRRC37A3 GNA13 RGS9 AXIN2 CEP112 APOH PRKCA CACNG5 CACNG4	0.510371
chr17!65040651!65052911!1318!CACNG1	chr17!72772621!72835922!4749!TMEM104	q24.2,q24.3,q25.1	CACNG1 HELZ PSMD12 PITPNC1 NOL11 BPTF C17orf58 KPNA2 AMZ2 ARSG SLC16A6 PRKAR1A WIPI1 FAM20A ABCA8 ABCA9 ABCA6 ABCA10 ABCA5 MAP2K6 KCNJ16 KCNJ2 SOX9 SLC39A11 SSTR2 COG1 FAM104A C17orf80 CPSF4L CDC42EP4 SDK2 LOC100134391 RPL38 TTYH2 DNAI2 KIF19 BTBD17 GPR142 GPRC5C CD300A CD300LB CD300C CD300LD C17orf77 CD300E RAB37 CD300LF SLC9A3R1 NAT9 TMEM104	0.614672
chr17!72838161!72856966!4909!GRIN2C	chr17!74138533!74236390!4891!RNF157	q25.1	GRIN2C FDXR FADS6 USH1G OTOP2 OTOP3 HID1 CDR2L ICT1 ATP5H KCTD2 SLC16A5 ARMC7 NT5C HN1 SUMO2 NUP85 GGA3 MRPS7 MIF4GD SLC25A19 GRB2 KIAA0195 CASKIN2 TSEN54 LLGL2 RECQL5 SMIM5 SMIM6 SAP30BP ITGB4 GALK1 H3F3B UNK UNC13D WBP2 TRIM47 TRIM65 MRPL38 FBF1 ACOX1 TEN1 CDK3 EVPL SRP68 GALR2 ZACN EXOC7 FOXJ1 RNF157	0.657444
chr17!74261285!74267379!1589!UBALD2	chr17!78183078!78194199!2768!SGSH	q25.1,q25.2,q25.3	UBALD2 QRICH2 PRPSAP1 SPHK1 UBE2O AANAT RHBDF2 CYGB PRCD ST6GALNAC2 ST6GALNAC1 MXRA7 JMJD6 METTL23 SRSF2 MFSD11 MGAT5B SEC14L1 SEPT9 TNRC6C TMC6 TMC8 C17orf99 SYNGR2 TK1 AFMID BIRC5 TMEM235 SOCS3 PGS1 DNAH17 CYTH1 USP36 TIMP2 LOC100653515 LGALS3BP CANT1 C1QTNF1 ENGASE RBFOX3 ENPP7 CBX2 CBX8 CBX4 TBC1D16 CCDC40 GAA EIF4A3 CARD14 SGSH	0.680598
chr17!78194199!78227308!3053!SLC26A11	chr17!80036213!80056106!8458!FASN	q25.3	SLC26A11 RNF213 ENDOV NPTX1 RPTOR CHMP6 BAIAP2 AATK AZI1 ENTHD2 C17orf89 SLC38A10 TMEM105 LOC100130370 BAHCC1 ACTG1 FSCN2 C17orf70 NPLOC4 TSPAN10 PDE6G OXLD1 CCDC137 ARL16 HGS MRPL12 SLC25A10 GCGR FAM195B PPP1R27 P4HB ARHGDIA ALYREF ANAPC11 NPB PCYT2 SIRT7 MAFG PYCR1 MYADML2 NOTUM ASPSCR1 STRA13 LRRC45 RAC3 DCXR RFNG GPS1 DUS1L FASN	0.720747
chr17!80059345!80170689!2997!CCDC57	chr18!7567313!8406859!5600!PTPRM	p13.1,p12,p11.2,p11.1,q11.1,q11.2,q12,q21.1,q21.2,q21.31,q21.32,q21.33,q22,q23.1,q23.2,q23.3,q24.1,q24.2,q24.3,q25.1,q25.2,q25.3	CCDC57 SLC16A3 CSNK1D CD7 SECTM1 TEX19 UTS2R OGFOD3 HEXDC C17orf62 NARF FOXK2 WDR45B RAB40B FN3KRP FN3K TBCD ZNF750 B3GNTL1 METRNL USP14 THOC1 COLEC12 CETN1 CLUL1 C18orf56 TYMS ENOSF1 YES1 ADCYAP1 METTL4 NDC80 SMCHD1 EMILIN2 LPIN2 MYOM1 MYL12A MYL12B TGIF1 DLGAP1 C18orf42 ZBTB14 EPB41L3 TMEM200C L3MBTL4 C18orf64 ARHGAP28 LAMA1 LRRC30 PTPRM	0.532671
chr18!8609442!8639380!2138!RAB12	chr18!21083433!21111771!2226!C18orf8	p11.22,p11.21,p11.1,q11.1,q11.2	RAB12 SOGA2 NDUFV2 ANKRD12 TWSG1 RALBP1 PPP4R1 RAB31 TXNDC2 VAPA APCDD1 NAPG PIEZO2 SLC35G4 GNAL CHMP1B MPPE1 IMPA2 ANKRD62 CIDEA TUBB6 AFG3L2 SLMO1 SPIRE1 PSMG2 CEP76 PTPN2 SEH1L CEP192 LDLRAD4 FAM210A RNMT MC5R MC2R ZNF519 POTEC ANKRD30B ROCK1 GREB1L ESCO1 SNRPD1 ABHD3 MIB1 GATA6 CTAGE1 RBBP8 CABLES1 TMEM241 RIOK3 C18orf8	0.512973
chr18!21111462!21166581!4814!NPC1	chr18!34359987!34409179!5311!TPGS2	q11.2,q12.1,q12.2	NPC1 ANKRD29 LAMA3 TTC39C CABYR OSBPL1A IMPACT HRH4 ZNF521 SS18 PSMA8 TAF4B KCTD1 AQP4 CHST9 CDH2 DSC3 DSC2 DSC1 DSG1 DSG4 DSG3 DSG2 TTR B4GALT6 SLC25A52 TRAPPC8 RNF125 RNF138 MEP1B GAREM KLHL14 CCDC178 ASXL3 NOL4 DTNA MAPRE2 ZNF397 ZSCAN30 ZNF24 ZNF396 INO80C GALNT1 C18orf21 RPRD1A SLC39A6 ELP2 MOCOS FHOD3 TPGS2	0.45285
chr18!34409079!34805288!4854!KIAA1328	chr18!51795848!51824604!6058!POLI	q12.2,q12.3,q21.1,q21.2	KIAA1328 CELF4 PIK3C3 RIT2 SYT4 SETBP1 SLC14A2 SLC14A1 SIGLEC15 EPG5 PSTPIP2 ATP5A1 HAUS1 C18orf25 RNF165 LOXHD1 ST8SIA5 PIAS2 KATNAL2 TCEB3CL TCEB3CL2 TCEB3C TCEB3B HDHD2 IER3IP1 SKOR2 SMAD2 ZBTB7C CTIF SMAD7 DYM C18orf32 RPL17-C18orf32 RPL17 LIPG ACAA2 MYO5B CCDC11 MBD1 CXXC1 SKA1 MAPK4 MRO ME2 ELAC1 SMAD4 MEX3C DCC MBD2 POLI	0.40859
chr18!51851061!51880943!663!STARD6	chr18!64168423!64271375!6241!CDH19	q21.2,q21.31,q21.32,q21.33,q22.1	STARD6 C18orf54 DYNAP RAB27B CCDC68 TCF4 TXNL1 WDR7 BOD1L2 ST8SIA3 ONECUT2 FECH NARS LOC100505549 ATP8B1 NEDD4L ALPK2 MALT1 ZNF532 SEC11C GRP RAX CPLX4 LMAN1 CCBE1 PMAIP1 MC4R CDH20 RNF152 PIGN KIAA1468 TNFRSF11A ZCCHC2 PHLPP1 BCL2 KDSR VPS4B SERPINB5 SERPINB12 SERPINB13 SERPINB4 SERPINB3 SERPINB11 SERPINB7 SERPINB2 SERPINB10 HMSD SERPINB8 CDH7 CDH19	0.648594
chr18!65173818!65183967!9281!DSEL	chr19!589892!617159!3408!HCN2	p11.32,p11.31,p11.23,p11.22,p11.21,p11.1,q11.1,q11.2,q12.1,q12.2,q12.3,q21.1,q21.2,q21.31,q21.32,q21.33,q22.1	DSEL TMX3 CCDC102B DOK6 CD226 RTTN SOCS6 GTSCR1 CBLN2 NETO1 FBXO15 TIMM21 CYB5A C18orf63 FAM69C CNDP2 CNDP1 ZNF407 ZADH2 TSHZ1 SMIM21 ZNF516 FLJ44313 ZNF236 MBP GALR1 SALL3 ATP9B NFATC1 CTDP1 KCNG2 PQLC1 HSBP1L1 TXNL4A RBFA ADNP2 PARD6G OR4F17 PPAP2C MIER2 THEG C2CD4C SHC2 ODF3L2 MADCAM1 TPGS1 CDC34 GZMM BSG HCN2	0.679767
chr19!617222!633568!3800!POLRMT	chr19!1782073!1812275!5261!ATP8B3	p13.3	POLRMT FGF22 RNF126 FSTL3 PRSS57 PALM MISP PTBP1 LPPR3 AZU1 PRTN3 ELANE CFD MED16 R3HDM4 KISS1R ARID3A WDR18 GRIN3B TMEM259 CNN2 ABCA7 HMHA1 POLR2E GPX4 SBNO2 STK11 C19orf26 ATP5D MIDN CIRBP C19orf24 EFNA2 MUM1 NDUFS7 GAMT DAZAP1 RPS15 APC2 C19orf25 PCSK4 REEP6 ADAMTSL5 PLK5 MEX3D MBD3 UQCR11 TCF3 ONECUT3 ATP8B3	0.717233
chr19!1815244!1848452!4581!REXO1	chr19!3572942!3579081!1584!HMG20B	p13.3	REXO1 KLF16 ABHD17A ADAT3 SCAMP4 CSNK1G2 BTBD2 MKNK2 MOB3A IZUMO4 AP3D1 DOT1L PLEKHJ1 SF3A2 AMH JSRP1 OAZ1 C19orf35 LINGO3 LSM7 SPPL2B TMPRSS9 TIMM13 LMNB2 GADD45B GNG7 DIRAS1 SLC39A3 SGTA THOP1 ZNF554 ZNF555 ZNF556 ZNF57 ZNF77 TLE6 TLE2 AES GNA11 GNA15 S1PR4 NCLN CELF5 NFIC C19orf77 DOHH FZR1 MFSD12 C19orf71 HMG20B	0.709432
chr19!3585568!3593539!4317!GIPC3	chr19!5678432!5680911!900!C19orf70	p13.3	GIPC3 TBXA2R CACTIN PIP5K1C TJP3 APBA3 MRPL54 RAX2 MATK ZFR2 ATCAY NMRK2 DAPK3 EEF2 PIAS4 ZBTB7A MAP2K2 CREB3L3 SIRT6 ANKRD24 EBI3 CCDC94 SHD TMIGD2 FSD1 STAP2 MPND SH3GL1 CHAF1A UBXN6 HDGFRP2 PLIN4 PLIN5 LRG1 SEMA6B TNFAIP8L1 C19orf10 DPP9 LOC100131094 FEM1A TICAM1 PLIN3 ARRDC5 UHRF1 KDM4B PTPRS ZNRF4 SAFB2 SAFB C19orf70	0.69056
chr19!5680775!5688534!2122!HSD11B1L	chr19!7660787!7683196!4185!CAMSAP3	p13.3,p13.2	HSD11B1L RPL36 LONP1 CATSPERD PRR22 DUS3L NRTN FUT6 FUT3 FUT5 NDUFA11 VMAC CAPS RANBP3 RFX2 ACSBG2 MLLT1 ACER1 CLPP ALKBH7 PSPN GTF2F1 KHSRP SLC25A41 SLC25A23 CRB3 DENND1C TUBB4A TNFSF9 CD70 TNFSF14 C3 GPR108 TRIP10 SH2D3A VAV1 EMR1 MBD3L5 MBD3L4 MBD3L2 MBD3L3 ZNF557 INSR ARHGEF18 PEX11G C19orf45 ZNF358 MCOLN1 PNPLA6 CAMSAP3	0.803932
chr19!7684410!7694439!2655!XAB2	chr19!9434447!9454521!3392!ZNF559	p13.2	XAB2 PET100 PCP2 STXBP2 RETN C19orf59 TRAPPC5 FCER2 CLEC4G CD209 CLEC4M EVI5L FLJ22184 LRRC8E MAP2K7 TGFBR3L SNAPC2 CTXN1 TIMM44 ELAVL1 CCL25 FBN3 CERS4 CD320 NDUFA7 RPS28 KANK3 ANGPTL4 RAB11B MARCH2 HNRNPM PRAM1 ZNF414 MYO1F ADAMTS10 ACTL9 OR2Z1 ZNF558 MBD3L1 MUC16 OR1M1 OR7G2 OR7G1 OR7G3 ZNF317 OR7D2 OR7D4 OR7E24 ZNF699 ZNF559	0.684048
chr19!9434901!9493293!2550!ZNF559-ZNF177	chr19!11033443!11039357!1504!YIPF2	p13.2	ZNF559-ZNF177 ZNF177 ZNF266 ZNF560 ZNF426 ZNF121 ZNF561 C19orf82 ZNF562 ZNF812 ZNF846 FBXL12 UBL5 PIN1 OLFM2 COL5A3 RDH8 C19orf66 ANGPTL6 PPAN PPAN-P2RY11 P2RY11 EIF3G DNMT1 S1PR2 MRPL4 ICAM1 ICAM4 ICAM5 ZGLP1 FDX1L RAVER1 ICAM3 TYK2 CDC37 PDE4A KEAP1 S1PR5 ATG4D KRI1 CDKN2D AP1M2 SLC44A2 ILF3 QTRT1 DNM2 TMED1 C19orf38 CARM1 YIPF2	0.589086
chr19!11039423!11040916!1396!C19orf52	chr19!12778880!12780465!861!WDR83OS	p13.2	C19orf52 SMARCA4 LDLR SPC24 KANK2 DOCK6 C19orf80 TSPAN16 RAB3D TMEM205 CCDC159 LPPR2 SWSAP1 EPOR RGL3 CCDC151 PRKCSH ELAVL3 ZNF653 ECSIT CNN1 ELOF1 ACP5 ZNF627 ZNF823 ZNF441 ZNF491 ZNF440 ZNF439 ZNF69 ZNF700 ZNF763 ZNF433 ZNF878 ZNF844 ZNF20 ZNF625 ZNF136 ZNF44 ZNF563 ZNF442 ZNF799 ZNF443 ZNF709 ZNF564 ZNF490 ZNF791 MAN2B1 WDR83 WDR83OS	0.70673
chr19!12786530!12792701!1531!DHPS	chr19!14583277!14586174!1421!PTGER1	p13.2,p13.13,p13.12	DHPS FBXW9 TNPO2 C19orf43 ASNA1 BEST2 HOOK2 JUNB PRDX2 RNASEH2A RTBDN MAST1 DNASE2 KLF1 GCDH SYCE2 FARSA CALR RAD23A GADD45GIP1 DAND5 NFIX LYL1 TRMT1 NACC1 STX10 IER2 CACNA1A CCDC130 MRI1 C19orf53 ZSWIM4 NANOS3 C19orf57 CC2D1A PODNL1 DCAF15 RFX1 RLN3 IL27RA PALM3 C19orf67 SAMD1 PRKACA ASF1B LPHN1 CD97 DDX39A PKN1 PTGER1	0.825754
chr19!14588570!14606961!1946!GIPC1	chr19!16660647!16683193!5093!SLC35E1	p13.12,p13.11	GIPC1 DNAJB1 TECR NDUFB7 CLEC17A EMR3 ZNF333 EMR2 OR7C1 OR7A5 OR7A10 OR7A17 OR7C2 SLC1A6 CCDC105 CASP14 OR1I1 SYDE1 ILVBL NOTCH3 EPHX3 BRD4 AKAP8 AKAP8L WIZ RASAL3 PGLYRP2 CYP4F22 CYP4F8 CYP4F3 CYP4F12 OR10H2 OR10H3 OR10H5 OR10H1 CYP4F2 CYP4F11 OR10H4 TPM4 RAB8A HSH2D CIB3 FAM32A AP1M1 KLF2 EPS15L1 CALR3 C19orf44 CHERP SLC35E1	0.804722
chr19!16685717!16739015!3184!MED26	chr19!18417039!18434001!1825!LSM4	p13.11	MED26 SMIM7 TMEM38A NWD1 SIN3B F2RL3 CPAMD8 HAUS8 MYO9B USE1 OCEL1 NR2F6 USHBP1 BABAM1 ANKLE1 ABHD8 MRPL34 DDA1 ANO8 GTPBP3 PLVAP BST2 MVB12A TMEM221 NXNL1 SLC27A1 PGLS FAM129C COLGALT1 UNC13A MAP1S FCHO1 B3GNT3 INSL3 JAK3 RPL18A SLC5A5 CCDC124 KCNN1 ARRDC2 IL12RB1 MAST3 PIK3R2 IFI30 MPV17L2 RAB3A PDE4C KIAA1683 JUND LSM4	0.712673
chr19!18451407!18480763!7084!PGPEP1	chr19!20188802!20231977!3753!ZNF90	p13.11,p12	PGPEP1 GDF15 LRRC25 SSBP4 ISYNA1 ELL FKBP8 KXD1 UBA52 C19orf60 CRLF1 TMEM59L KLHL26 CRTC1 COMP UPF1 GDF1 COPE DDX49 HOMER3 SUGP2 ARMC6 SLC25A42 TMEM161A MEF2B MEF2BNB-MEF2B MEF2BNB RFXANK NR2C2AP NCAN HAPLN4 TM6SF2 SUGP1 MAU2 GATAD2A TSSK6 NDUFA13 YJEFN3 CILP2 PBX4 LPAR2 GMIP ATP13A1 ZNF101 ZNF14 ZNF506 ZNF253 ZNF93 ZNF682 ZNF90	0.691736
chr19!20278022!20311299!3897!ZNF486	chr19!33685598!33699773!3698!LRP3	p12,p11,q11,q12,q13.11	ZNF486 ZNF737 ZNF626 ZNF85 ZNF430 ZNF714 ZNF431 ZNF708 ZNF493 ZNF429 ZNF100 ZNF43 ZNF208 ZNF257 ZNF676 ZNF729 ZNF98 ZNF492 ZNF99 ZNF728 ZNF730 ZNF91 ZNF675 ZNF681 ZNF726 ZNF254 UQCRFS1 VSTM2B POP4 PLEKHF1 C19orf12 CCNE1 URI1 ZNF536 TSHZ3 THEG5 ZNF507 DPY19L3 PDCD5 ANKRD27 RGS9BP NUDT19 TDRD12 SLC7A9 CEP89 C19orf40 RHPN2 GPATCH1 WDR88 LRP3	0.393974
chr19!33699569!33716756!1946!SLC7A10	chr19!36233427!36236336!782!U2AF1L4	q13.11,q13.12	SLC7A10 CEBPA CEBPG PEPD CHST8 KCTD15 LSM14A KIAA0355 GPI PDCD2L UBA2 WTIP SCGB2B2 ZNF302 ZNF181 ZNF599 ZNF30 ZNF792 GRAMD1A SCN1B HPN FXYD3 LGI4 FXYD1 FXYD7 FXYD5 FAM187B LSR USF2 HAMP MAG CD22 FFAR1 FFAR3 FFAR2 KRTDAP DMKN SBSN GAPDHS TMEM147 ATP4A HAUS5 RBM42 ETV2 COX6B1 UPK1A ZBTB32 KMT2B IGFLR1 U2AF1L4	0.670127
chr19!36236477!36238056!834!PSENEN	chr19!38055154!38085673!2276!ZNF571	q13.12	PSENEN LIN37 HSPB6 C19orf55 ARHGAP33 PRODH2 NPHS1 KIRREL2 APLP1 NFKBID HCST TYROBP LRFN3 SDHAF1 SYNE4 ALKBH6 CLIP3 THAP8 WDR62 OVOL3 POLR2I TBCB CAPNS1 COX7A1 ZNF565 ZNF146 ZFP14 ZFP82 ZNF566 ZNF260 ZNF529 ZNF382 ZNF461 ZNF567 ZNF850 ZNF790 ZNF345 ZNF829 ZNF568 ZNF420 ZNF585A ZNF585B ZNF383 HKR1 ZNF527 ZNF569 ZNF570 ZNF793 ZNF540 ZNF571	0.725869
chr19!38123388!38146313!4611!ZFP30	chr19!39897486!39900052!1752!ZFP36	q13.12,q13.13,q13.2	ZFP30 ZNF781 ZNF607 ZNF573 WDR87 SIPA1L3 DPF1 PPP1R14A SPINT2 YIF1B C19orf33 KCNK6 CATSPERG PSMD8 GGN SPRED3 FAM98C RASGRP4 RYR1 MAP4K1 EIF3K ACTN4 CAPN12 LGALS7 LGALS7B LGALS4 ECH1 HNRNPL RINL SIRT2 NFKBIB LOC643669 SARS2 MRPS12 FBXO17 FBXO27 PAPL PAK4 NCCRP1 SYCN IFNL3 IFNL4 IFNL2 IFNL1 LRFN1 GMFG SAMD4B PAF1 MED29 ZFP36	0.683826
chr19!39903749!39919055!7607!PLEKHG2	chr19!41768390!41813811!4298!HNRNPUL1	q13.2	PLEKHG2 RPS16 SUPT5H TIMM50 DLL3 SELV EID2B EID2 LGALS13 LGALS16 LGALS14 CLC LEUTX DYRK1B FBL FCGBP PSMC4 ZNF546 ZNF780B ZNF780A MAP3K10 TTC9B CNTD2 AKT2 C19orf47 PLD3 HIPK4 PRX SERTAD1 SERTAD3 BLVRB SPTBN4 SHKBP1 LTBP4 NUMBL ADCK4 ITPKC C19orf54 SNRPA MIA RAB4B EGLN2 CYP2A6 CYP2A7 CYP2B6 CYP2A13 CYP2F1 CYP2S1 AXL HNRNPUL1	0.629593
chr19!41816093!41830788!3322!CCDC97	chr19!43857824!43867480!2364!CD177	q13.2,q13.31	CCDC97 TGFB1 B9D2 TMEM91 EXOSC5 BCKDHA B3GNT8 ATP5SL C19orf69 CEACAM21 CEACAM4 CEACAM7 CEACAM5 CEACAM6 CEACAM3 LYPD4 DMRTC2 RPS19 CD79A ARHGEF1 RABAC1 ATP1A3 GRIK5 ZNF574 POU2F2 DEDD2 ZNF526 GSK3A ERF CIC PAFAH1B3 PRR19 TMEM145 MEGF8 CNFN LIPE CXCL17 CEACAM1 CEACAM8 PSG3 PSG8 PSG1 PSG6 PSG7 PSG11 PSG2 PSG5 PSG4 PSG9 CD177	0.568339
chr19!43892762!43922767!1739!TEX101	chr19!45445494!45448753!615!APOC4	q13.31,q13.32	TEX101 LYPD3 PHLDB3 ETHE1 ZNF575 XRCC1 PINLYP IRGQ ZNF576 ZNF428 SRRM5 CADM4 PLAUR IRGC SMG9 KCNN4 LYPD5 ZNF283 ZNF404 ZNF45 ZNF221 ZNF155 ZNF230 ZNF222 ZNF223 ZNF284 ZNF224 ZNF225 ZNF234 ZNF226 ZNF227 ZNF233 ZNF235 ZNF112 ZNF285 ZNF229 ZNF180 CEACAM20 IGSF23 PVR CEACAM19 CEACAM16 BCL3 CBLC BCAM PVRL2 TOMM40 APOE APOC1 APOC4	0.67764
chr19!45449238!45452822!729!APOC2	chr19!46969747!46974820!3696!PNMAL1	q13.32	APOC2 CLPTM1 RELB CLASRP ZNF296 GEMIN7 PPP1R37 NKPD1 TRAPPC6A BLOC1S3 EXOC3L2 MARK4 CKM KLC3 ERCC2 PPP1R13L CD3EAP ERCC1 FOSB RTN2 PPM1N VASP OPA3 GPR4 EML2 C19orf83 GIPR SNRPD2 QPCTL FBXO46 SIX5 DMPK DMWD RSPH6A SYMPK FOXA3 IRF2BP1 MYPOP NANOS2 NOVA2 CCDC61 PGLYRP1 IGFL4 IGFL3 IGFL2 IGFL1 HIF3A PPP5C CCDC8 PNMAL1	0.683197
chr19!46984044!47104457!1241!PPP5D1	chr19!48958963!48969367!2851!KCNJ14	q13.32,q13.33	PPP5D1 PNMAL2 CALM3 PTGIR GNG8 DACT3 PRKD2 STRN4 FKRP SLC1A5 AP2S1 ARHGAP35 NPAS1 TMEM160 ZC3H4 SAE1 BBC3 CCDC9 PRR24 C5AR1 C5AR2 DHX34 MEIS3 SLC8A2 KPTN NAPA ZNF541 GLTSCR1 EHD2 GLTSCR2 SEPW1 TPRX1 CRX SULT2A1 BSPH1 ELSPBP1 CABP5 PLA2G4C LIG1 C19orf68 CARD8 ZNF114 CCDC114 EMP3 TMEM143 SYNGR4 KDELR1 GRIN2D GRWD1 KCNJ14	0.642357
chr19!48972464!48985571!4607!CYTH2	chr19!49932654!49944808!2976!SLC17A7	q13.33	CYTH2 LMTK3 SULT2B1 FAM83E SPACA4 RPL18 SPHK2 DBP CA11 NTN5 FUT2 MAMSTR RASIP1 IZUMO1 FUT1 FGF21 BCAT2 HSD17B14 PLEKHA4 PPP1R15A TULP2 NUCB1 DHDH BAX FTL GYS1 RUVBL2 LHB CGB CGB2 CGB1 CGB5 CGB8 CGB7 NTF4 KCNA7 SNRNP70 LIN7B C19orf73 PPFIA3 HRC TRPM4 SLC6A16 CD37 TEAD2 DKKL1 CCDC155 PTH2 LOC100507003 SLC17A7	0.690781
chr19!49949549!49955115!1246!PIH1D1	chr19!51293671!51298481!1347!ACPT	q13.33	PIH1D1 ALDH16A1 FLT3LG RPL13A RPS11 FCGRT RCN3 NOSIP PRRG2 PRR12 RRAS SCAF1 IRF3 BCL2L12 PRMT1 ADM5 CPT1C TSKS AP2A1 FUZ MED25 PTOV1 PNKP AKT1S1 TBC1D17 IL4I1 NUP62 ATF5 SIGLEC11 VRK3 ZNF473 IZUMO2 MYH14 KCNC3 NAPSA NR1H2 POLD1 SPIB MYBPC2 FAM71E1 EMC10 JOSD2 ASPDH LRRC4B SYT3 C19orf81 SHANK1 CLEC11A GPR32 ACPT	0.699149
chr19!51300960!51307974!1667!C19orf48	chr19!52617652!52643191!3047!ZNF616	q13.33,q13.41	C19orf48 KLK1 KLK15 KLK3 KLK2 KLK4 KLK5 KLK6 KLK7 KLK8 KLK9 KLK10 KLK11 KLK12 KLK13 KLK14 CTU1 SIGLEC9 SIGLEC7 CD33 SIGLECL1 IGLON5 VSIG10L ETFB CLDND2 NKG7 LIM2 LOC147646 SIGLEC10 LOC100129083 SIGLEC8 CEACAM18 SIGLEC12 SIGLEC6 ZNF175 SIGLEC5 SIGLEC14 HAS1 FPR1 FPR2 FPR3 ZNF577 ZNF649 ZNF613 ZNF350 ZNF615 ZNF614 ZNF432 ZNF841 ZNF616	0.733268
chr19!52658124!52674896!3333!ZNF836	chr19!54663832!54676944!2481!TMC4	q13.41,q13.42	ZNF836 PPP2R1A ZNF766 ZNF480 ZNF610 ZNF880 ZNF528 ZNF534 ZNF578 ZNF808 ZNF701 ZNF83 ZNF611 ZNF600 ZNF28 ZNF468 ZNF320 ZNF816-ZNF321P ZNF816 ERVV-1 ERVV-2 ZNF160 ZNF415 ZNF347 ZNF665 ZNF677 VN1R2 VN1R4 BIRC8 ZNF845 ZNF765 ZNF761 ZNF813 ZNF331 DPRX NLRP12 MYADM PRKCG CACNG7 CACNG8 CACNG6 VSTM1 TARM1 OSCAR NDUFA3 TFPT PRPF31 CNOT3 LENG1 TMC4	0.461301
chr19!54677105!54693733!3089!MBOAT7	chr19!55875749!55881831!2378!IL11	q13.42	MBOAT7 TSEN34 RPS9 LILRB3 LILRA6 LILRB5 LILRB2 LILRA3 LILRA5 LILRA4 LAIR1 TTYH1 LENG8 LENG9 CDC42EP5 LAIR2 LILRA2 LILRA1 LILRB1 LILRB4 KIR3DL3 KIR2DL3 KIR2DL1 LOC100287534 KIR2DL4 KIR3DL1 KIR2DS4 KIR3DL2 FCAR NCR1 NLRP7 NLRP2 GP6 RDH13 EPS8L1 PPP1R12C TNNT1 TNNI3 DNAAF3 SYT5 PTPRH TMEM86B PPP6R1 HSPBP1 BRSK1 TMEM150B SUV420H2 COX6B2 FAM71E2 IL11	0.742085
chr19!55888203!55889612!593!TMEM190	chr19!57742376!57746916!1301!AURKC	q13.42,q13.43	TMEM190 TMEM238 RPL28 UBE2S SHISA7 ISOC2 ZNF628 NAT14 SSC5D SBK2 SBK3 ZNF579 FIZ1 ZNF524 ZNF865 ZNF784 ZNF580 ZNF581 CCDC106 U2AF2 EPN1 NLRP9 RFPL4A RFPL4AL1 NLRP11 NLRP4 NLRP13 NLRP8 NLRP5 ZNF787 ZNF444 GALP ZSCAN5B ZSCAN5A ZNF582 ZNF583 ZNF667 ZNF471 ZFP28 ZNF470 ZNF71 SMIM17 ZNF835 ZIM2 PEG3 USP29 ZIM3 DUXA ZNF264 AURKC	0.854782
chr19!57752052!57774106!10126!ZNF805	chr19!58962970!58969199!2995!ZNF324B	q13.43	ZNF805 ZNF460 ZNF543 ZNF304 ZNF547 ZNF548 ZNF17 ZNF749 VN1R1 ZNF772 ZNF419 ZNF773 ZNF549 ZNF550 ZNF416 ZIK1 ZNF530 ZNF134 ZNF211 ZSCAN4 ZNF551 ZNF154 ZNF671 ZNF776 ZNF586 ZNF552 ZNF587B ZNF587 ZNF814 ZNF417 ZNF418 ZNF256 C19orf18 ZNF606 ZSCAN1 ZNF135 ZSCAN18 ZNF329 ZNF274 ZNF544 ZNF8 ZSCAN22 A1BG ZNF497 ZNF837 RPS5 LOC646862 ZNF584 ZNF132 ZNF324B	0.657315
chr19!58978411!58984945!3231!ZNF324	chr20!2633177!2639039!2013!NOP56	p13.3,p13.2,p13.13,p13.12,p13.11,p12,p11,q11,q12,q13.11,q13.12,q13.13,q13.2,q13.31,q13.32,q13.33,q13.41,q13.42,q13.43	ZNF324 ZNF446 SLC27A5 ZBTB45 TRIM28 CHMP2A UBE2M MZF1 DEFB125 DEFB126 DEFB127 DEFB128 DEFB129 DEFB132 C20orf96 ZCCHC3 SOX12 NRSN2 TRIB3 RBCK1 TBC1D20 CSNK2A1 TCF15 SRXN1 SCRT2 SLC52A3 FAM110A ANGPT4 RSPO4 PSMF1 TMEM74B C20orf202 RAD21L1 SNPH SDCBP2 FKBP1A NSFL1C SIRPB2 SIRPD SIRPB1 SIRPG SIRPA PDYN STK35 TGM3 TGM6 SNRPB ZNF343 TMC2 NOP56	0.601996
chr20!2639040!2644865!1843!IDH3B	chr20!6055491!6104191!5151!FERMT1	p13,p12.3	IDH3B EBF4 CPXM1 C20orf141 TMEM239 PCED1A VPS16 PTPRA GNRH2 MRPS26 OXT AVP UBOX5 FASTKD5 LZTS3 DDRGK1 ITPA SLC4A11 C20orf194 ATRN GFRA4 ADAM33 SIGLEC1 HSPA12B C20orf27 SPEF1 CENPB CDC25B AP5S1 MAVS PANK2 RNF24 SMOX ADRA1D PRNP PRND RASSF2 SLC23A2 TMEM230 PCNA CDS2 PROKR2 GPCPD1 C20orf196 CHGB TRMT6 MCM8 CRLS1 LRRN4 FERMT1	0.549307
chr20!6748744!6760910!3150!BMP2	chr20!21106623!21227258!2198!PLK1S1	p12.3,p12.2,p12.1,p11.23	BMP2 HAO1 TMX4 PLCB1 PLCB4 LAMP5 PAK7 ANKEF1 SNAP25 MKKS SLX4IP JAG1 BTBD3 SPTLC3 ISM1 TASP1 ESF1 NDUFAF5 SEL1L2 MACROD2 FLRT3 KIF16B SNRPB2 OTOR PCSK2 BFSP1 DSTN RRBP1 BANF2 SNX5 MGME1 OVOL2 PET117 CSRP2BP ZNF133 DZANK1 POLR3F RBBP9 SEC23B DTD1 C20orf78 SCP2D1 SLC24A3 RIN2 NAA20 CRNKL1 C20orf26 INSM1 RALGAPA2 PLK1S1	0.465155
chr20!21283941!21370463!3435!XRN2	chr20!30448869!30458479!1733!DUSP15	p11.23,p11.22,p11.21,p11.1,q11.1,q11.21	XRN2 NKX2-4 NKX2-2 PAX1 FOXA2 SSTR4 THBD CD93 NXT1 GZF1 NAPB CSTL1 CST11 CST8 CST9L CST9 CST3 CST4 CST1 CST2 CST5 GGTLC1 SYNDIG1 CST7 APMAP ACSS1 VSX1 ENTPD6 PYGB ABHD12 GINS1 NINL NANP ZNF337 DEFB115 DEFB116 DEFB118 DEFB119 DEFB121 DEFB123 DEFB124 REM1 HM13 ID1 COX4I2 BCL2L1 TPX2 MYLK2 FOXS1 DUSP15	0.722648
chr20!30458504!30530858!1607!TTLL9	chr20!33703159!33735161!1913!EDEM2	q11.21,q11.22	TTLL9 PDRG1 XKR7 CCM2L HCK TM9SF4 PLAGL2 POFUT1 KIF3B ASXL1 C20orf112 C20orf203 COMMD7 DNMT3B MAPRE1 SUN5 BPIFB2 BPIFB6 BPIFB3 BPIFB4 BPIFA2 BPIFA3 BPIFA1 BPIFB1 CDK5RAP1 SNTA1 CBFA2T2 NECAB3 C20orf144 ACTL10 E2F1 PXMP4 ZNF341 CHMP4B RALY EIF2S2 ASIP AHCY ITCH DYNLRB1 MAP1LC3A PIGU TP53INP2 NCOA6 GGT7 ACSS2 GSS MYH7B TRPC4AP EDEM2	0.667367
chr20!33759739!33765165!1484!PROCR	chr20!37230576!37279295!2838!ARHGAP40	q11.22,q11.23	PROCR MMP24 EIF6 FAM83C UQCC1 GDF5 CEP250 C20orf173 ERGIC3 SPAG4 CPNE1 RBM12 NFS1 ROMO1 RBM39 PHF20 SCAND1 CNBD2 EPB41L1 AAR2 DLGAP4 MYL9 TGIF2 TGIF2-C20orf24 C20orf24 SLA2 NDRG3 DSN1 SOGA1 TLDC2 SAMHD1 RBL1 MROH8 RPN2 GHRH MANBAL SRC BLCAP NNAT CTNNBL1 VSTM2L TTI1 RPRD1B TGM2 KIAA1755 BPI LBP RALGAPB ADIG ARHGAP40	0.6997
chr20!37353104!37358015!2574!SLC32A1	chr20!44034632!44039250!2273!DBNDD2	q11.23,q12,q13.11,q13.12	SLC32A1 ACTR5 PPP1R16B FAM83D DHX35 MAFB TOP1 PLCG1 ZHX3 LPIN3 EMILIN3 CHD6 PTPRT SRSF6 L3MBTL1 SGK2 IFT52 MYBL2 GTSF1L TOX2 JPH2 OSER1 GDAP1L1 FITM2 R3HDML HNF4A TTPAL SERINC3 PKIG ADA WISP2 KCNK15 RIMS4 YWHAB PABPC1L TOMM34 STK4 KCNS1 WFDC5 WFDC12 PI3 SEMG1 SEMG2 SLPI MATN4 RBPJL SDC4 SYS1 TP53TG5 DBNDD2	0.628434
chr20!44044706!44054885!2246!PIGT	chr20!47988504!48099181!3756!KCNB1	q13.12,q13.13	PIGT WFDC2 SPINT3 WFDC6 EPPIN-WFDC6 EPPIN WFDC8 WFDC9 WFDC10A WFDC11 WFDC10B WFDC13 SPINT4 WFDC3 DNTTIP1 UBE2C TNNC2 SNX21 ACOT8 ZSWIM3 ZSWIM1 SPATA25 NEURL2 CTSA PLTP PCIF1 ZNF335 MMP9 SLC12A5 NCOA5 CD40 CDH22 SLC35C2 ELMO2 ZNF334 OCSTAMP SLC13A3 TP53RK SLC2A10 EYA2 ZMYND8 NCOA3 SULF2 PREX1 ARFGEF2 CSE1L STAU1 DDX27 ZNFX1 KCNB1	0.552621
chr20!48120410!48184707!5603!PTGIS	chr20!56725982!56736183!757!C20orf85	q13.13,q13.2,q13.31,q13.32	PTGIS B4GALT5 SLC9A8 SPATA2 RNF114 SNAI1 TMEM189-UBE2V1 UBE2V1 TMEM189 CEBPB LOC100506115 PTPN1 FAM65C PARD6B BCAS4 ADNP DPM1 MOCS3 KCNG1 NFATC2 ATP9A SALL4 ZFP64 TSHZ2 ZNF217 BCAS1 CYP24A1 PFDN4 DOK5 CBLN4 MC3R FAM210B AURKA CSTF1 CASS4 RTFDC1 GCNT7 FAM209A FAM209B TFAP2C BMP7 SPO11 RAE1 MTRNR2L3 RBM38 CTCFL PCK1 ZBP1 PMEPA1 C20orf85	0.6484
chr20!56884770!56942563!8651!RAB22A	chr20!61924537!61962285!4172!COL20A1	q13.32,q13.33	RAB22A VAPB APCDD1L STX16 NPEPL1 GNAS NELFCD CTSZ TUBB1 ATP5E SLMO2 ZNF831 EDN3 PHACTR3 SYCP2 FAM217B PPP1R3D CDH26 C20orf197 CDH4 TAF4 LSM14B PSMA7 SS18L1 MTG2 HRH3 OSBPL2 ADRM1 LAMA5 RPS21 CABLES2 RBBP8NL GATA5 C20orf166 SLCO4A1 NTSR1 MRGBP OGFR COL9A3 TCFL5 DPH3P1 DIDO1 GID8 SLC17A9 BHLHE23 YTHDF1 BIRC7 NKAIN4 ARFGAP1 COL20A1	0.690216
chr20!61974661!61992748!5561!CHRNA4	chr21!26957967!26979801!1171!MRPL39	p11.1,q11.1,q11.21,q11.22,q11.23,q12,q13.11,q13.12,q13.13,q13.2,q13.31,q13.32,q13.33	CHRNA4 KCNQ2 EEF1A2 PPDPF PTK6 SRMS C20orf195 HELZ2 GMEB2 STMN3 RTEL1 TNFRSF6B ARFRP1 ZGPAT LIME1 SLC2A4RG ZBTB46 ABHD16B TPD52L2 DNAJC5 UCKL1 ZNF512B SAMD10 PRPF6 SOX18 TCEA2 RGS19 OPRL1 C20orf201 NPBWR2 MYT1 PCMTD2 TPTE BAGE4 BAGE POTED LIPI RBM11 HSPA13 SAMSN1 LOC388813 NRIP1 USP25 CXADR BTG3 C21orf91 CHODL TMPRSS15 NCAM2 MRPL39	0.722404
chr21!27011593!27089874!4670!JAM2	chr21!32490735!32931290!7198!TIAM1	q21.3,q22.11	JAM2 ATP5J GABPA APP CYYR1 ADAMTS1 ADAMTS5 N6AMT1 LTN1 RWDD2B USP16 CCT8 MAP3K7CL BACH1 GRIK1 CLDN17 CLDN8 KRTAP24-1 KRTAP25-1 KRTAP26-1 KRTAP27-1 KRTAP23-1 KRTAP13-2 KRTAP13-1 KRTAP13-3 KRTAP13-4 KRTAP15-1 KRTAP19-1 KRTAP19-2 KRTAP19-3 KRTAP19-4 KRTAP19-5 KRTAP19-6 KRTAP19-7 KRTAP22-2 KRTAP6-3 KRTAP6-2 KRTAP22-1 KRTAP6-1 KRTAP20-1 KRTAP20-2 KRTAP20-3 KRTAP21-3 KRTAP21-2 KRTAP21-1 KRTAP8-1 KRTAP7…	0.504128
chr21!33031934!33041243!965!SOD1	chr21!38996784!39288741!2530!KCNJ6	q22.11,q22.12,q22.13	SOD1 SCAF4 HUNK MIS18A MRAP URB1 EVA1C TCP10L C21orf59 SYNJ1 PAXBP1 C21orf62 OLIG2 OLIG1 IFNAR2 IL10RB IFNAR1 IFNGR2 TMEM50B DNAJC28 GART SON DONSON CRYZL1 ITSN1 ATP5O MRPS6 SLC5A3 KCNE2 SMIM11 C21orf140 KCNE1 RCAN1 CLIC6 RUNX1 SETD4 CBR1 CBR3 DOPEY2 MORC3 CHAF1B CLDN14 SIM2 HLCS RIPPLY3 PIGP TTC3 DSCR3 DYRK1A KCNJ6	0.629459
chr21!39426312!39493454!1098!DSCR4	chr21!45553493!45565605!1667!C21orf33	q22.13,q22.2,q22.3	DSCR4 KCNJ15 ERG ETS2 PSMG1 BRWD1 HMGN1 WRB LCA5L SH3BGR B3GALT5 IGSF5 PCP4 DSCAM BACE2 PLAC4 FAM3B MX2 MX1 TMPRSS2 RIPK4 PRDM15 C2CD2 ZBTB21 UMODL1 ABCG1 TFF3 TFF2 TFF1 TMPRSS3 UBASH3A RSPH1 SLC37A1 PDE9A WDR4 NDUFV3 PKNOX1 CBS U2AF1 CRYAA SIK1 HSF2BP RRP1B PDXK CSTB RRP1 AGPAT3 TRAPPC10 PWP2 C21orf33	0.643432
chr21!45642877!45660887!3387!ICOSLG	chr22!17264305!17302584!1681!XKR3	q21.1,q21.2,q21.3,q22.11,q22.12,q22.13,q22.2,q22.3	ICOSLG DNMT3L AIRE PFKL C21orf2 TRPM2 LRRC3 TSPEAR KRTAP10-1 KRTAP10-2 KRTAP10-3 KRTAP10-4 KRTAP10-5 KRTAP10-6 KRTAP10-7 KRTAP10-8 KRTAP10-9 KRTAP10-10 KRTAP10-11 KRTAP12-4 KRTAP12-3 KRTAP12-2 KRTAP12-1 KRTAP10-12 UBE2G2 SUMO3 PTTG1IP ITGB2 FAM207A ADARB1 POFUT2 COL18A1 SLC19A1 PCBP3 COL6A1 COL6A2 FTCD SPATC1L LSS MCM3AP YBEY C21orf58 PCNT DIP2A S100B PRMT2 POTEH OR11H1 CCT8L2 XKR3	0.708573
chr22!17442826!17489112!2629!GAB4	chr22!20861885!20941919!3375!MED15	q11.1,q11.21	GAB4 IL17RA CECR6 CECR5 CECR1 CECR2 SLC25A18 ATP6V1E1 BCL2L13 BID MICAL3 PEX26 TUBA8 USP18 DGCR6 PRODH DGCR2 DGCR14 TSSK2 GSC2 SLC25A1 CLTCL1 HIRA MRPL40 C22orf39 UFD1L CDC45 CLDN5 SEPT5 GP1BB TBX1 GNB1L C22orf29 TXNRD2 COMT ARVCF TANGO2 DGCR8 TRMT2A RANBP1 ZDHHC8 LOC388849 RTN4R DGCR6L TMEM191B RIMBP3 ZNF74 SCARF2 KLHL22 MED15	0.696461
chr22!21061978!21213100!6866!PI4KA	chr22!24376138!24384284!1060!GSTT1	q11.21,q11.22,q11.23	PI4KA SERPIND1 SNAP29 CRKL AIFM3 LZTR1 THAP7 P2RX6 SLC7A4 RIMBP3C RIMBP3B HIC2 TMEM191C UBE2L3 YDJC CCDC116 SDF2L1 PPIL2 YPEL1 MAPK1 PPM1F TOP3B VPREB1 ZNF280B ZNF280A PRAME GGTLC2 IGLL5 RTDR1 GNAZ RAB36 BCR IGLL1 C22orf43 RGL4 ZNF70 VPREB3 C22orf15 CHCHD10 MMP11 SMARCB1 DERL3 SLC2A11 MIF GSTT2 GSTT2B DDTL DDT LOC391322 GSTT1	0.761252
chr22!24407764!24574596!7581!CABIN1	chr22!30126944!30162969!1033!ZMAT5	q11.23,q12.1,q12.2	CABIN1 SUSD2 GGT5 SPECC1L ADORA2A UPB1 GUCD1 SNRPD3 GGT1 FAM211B PIWIL3 SGSM1 TMEM211 KIAA1671 CRYBB3 CRYBB2 LRP5L ADRBK2 MYO18B SEZ6L ASPHD2 HPS4 SRRD TFIP11 TPST2 CRYBB1 CRYBA4 MN1 PITPNB TTC28 CHEK2 HSCB CCDC117 XBP1 ZNRF3 C22orf31 KREMEN1 EMID1 RHBDD3 EWSR1 GAS2L1 RASL10A AP1B1 RFPL1 NEFH THOC5 NIPSNAP1 NF2 CABP7 ZMAT5	0.727584
chr22!30163357!30166402!975!UQCR10	chr22!33669061!34316416!4201!LARGE	q12.2,q12.3	UQCR10 ASCC2 MTMR3 HORMAD2 LIF OSM GATSL3 TBC1D10A SF3A1 CCDC157 RNF215 SEC14L2 MTFP1 SEC14L3 SEC14L4 SEC14L6 GAL3ST1 PES1 TCN2 SLC35E4 DUSP18 OSBP2 MORC2 SMTN SELM INPP5J PLA2G3 RNF185 LIMK2 PIK3IP1 PATZ1 DRG1 EIF4ENIF1 SFI1 PISD PRR14L DEPDC5 C22orf24 YWHAH SLC5A1 C22orf42 RFPL2 SLC5A4 RFPL3 RTCB BPIFC FBXO7 SYN3 TIMP3 LARGE	0.745303
chr22!35462129!35483380!3383!ISX	chr22!38302154!38338465!4495!MICALL1	q12.3,q13.1	ISX HMGXB4 TOM1 HMOX1 MCM5 RASD2 MB APOL6 APOL5 RBFOX2 APOL3 APOL4 APOL2 APOL1 MYH9 TXN2 FOXRED2 EIF3D CACNG2 IFT27 PVALB NCF4 CSF2RB TEX33 TST MPST KCTD17 TMPRSS6 IL2RB C1QTNF6 SSTR3 RAC2 CYTH4 ELFN2 MFNG CARD10 CDC42EP1 LGALS2 GGA1 SH3BP1 PDXP LGALS1 NOL12 TRIOBP H1F0 GCAT GALR3 ANKRD54 EIF3L MICALL1	0.683324
chr22!38339056!38349676!2010!C22orf23	chr22!41165633!41215403!2332!SLC25A17	q13.1,q13.2	C22orf23 POLR2F SOX10 PICK1 SLC16A8 BAIAP2L2 PLA2G6 MAFF TMEM184B CSNK1E KCNJ4 KDELR3 DDX17 DMC1 FAM227A CBY1 TOMM22 JOSD1 GTPBP1 SUN2 DNAL4 NPTXR CBX6 APOBEC3A APOBEC3A_B APOBEC3B APOBEC3C APOBEC3D APOBEC3F APOBEC3G APOBEC3H CBX7 PDGFB RPL3 SYNGR1 TAB1 MGAT3 MIEF1 ATF4 RPS19BP1 CACNA1I ENTHD1 GRAP2 FAM83F TNRC6B ADSL SGSM3 MKL1 MCHR1 SLC25A17	0.722914
chr22!41220538!41253012!3581!ST13	chr22!43808019!43902800!2508!MPPED1	q13.2	ST13 XPNPEP3 DNAJB7 RBX1 EP300 L3MBTL2 CHADL RANGAP1 ZC3H7B TEF TOB2 PHF5A ACO2 POLR3H CSDC2 PMM1 DESI1 XRCC6 NHP2L1 C22orf46 MEI1 CCDC134 SREBF2 SHISA8 TNFRSF13C CENPM SEPT3 WBP2NL NAGA FAM109B SMDT1 NDUFA6 CYP2D6 TCF20 NFAM1 RRP7A SERHL2 POLDIP3 CYB5R3 ATP5L2 A4GALT ARFGAP3 PACSIN2 TTLL1 BIK MCAT TSPO TTLL12 SCUBE1 MPPED1	0.606144
chr22!43924623!44208217!4929!EFCAB6	chr22!50713407!50746001!6335!PLXNB2	q13.2,q13.31,q13.32,q13.33	EFCAB6 SULT4A1 PNPLA5 PNPLA3 SAMM50 PARVB PARVG KIAA1644 LDOC1L PRR5 PRR5-ARHGAP8 ARHGAP8 PHF21B NUP50 KIAA0930 UPK3A FAM118A SMC1B RIBC2 FBLN1 ATXN10 WNT7B C22orf26 PPARA CDPF1 PKDREJ TTC38 GTSE1 TRMU CELSR1 GRAMD4 CERK TBC1D22A FAM19A5 BRD1 ZBED4 ALG12 CRELD2 PIM3 IL17REL MLC1 MOV10L1 PANX2 TRABD SELO TUBGCP6 HDAC10 MAPK12 MAPK11 PLXNB2	0.747564
chr22!50750391!50765489!2006!DENND6B	chrX!8432870!8434551!1175!VCX3B	p11.2,p11.1,q11.1,q11.21,q11.22,q11.23,q12.1,q12.2,q12.3,q13.1,q13.2,q13.31,q13.32,q13.33	DENND6B PPP6R2 SBF1 ADM2 MIOX LMF2 NCAPH2 SCO2 TYMP ODF3B KLHDC7B SYCE3 CPT1B CHKB MAPK8IP2 ARSA SHANK3 ACR RABL2B PLCXD1 GTPBP6 PPP2R3B SHOX CRLF2 CSF2RA IL3RA SLC25A6 ASMTL P2RY8 AKAP17A ASMT DHRSX ZBED1 CD99 XG GYG2 ARSD ARSE ARSH ARSF MXRA5 PRKX NLGN4X VCX3A HDHD1 STS VCX PNPLA4 VCX2 VCX3B	0.916105
chrX!8496914!8700227!6314!KAL1	chrX!16964813!17171403!7953!REPS2	p22.31,p22.2,p22.13	KAL1 FAM9A FAM9B TBL1X GPR143 SHROOM2 LOC100288814 WWC3 CLCN4 MID1 HCCS ARHGAP6 AMELX MSL3 FRMPD4 PRPS2 TLR7 TLR8 TMSB4X FAM9C ATXN3L EGFL6 TCEANC RAB9A TRAPPC2 OFD1 GPM6B GEMIN8 GLRA2 FANCB MOSPD2 ASB9 ASB11 PIGA FIGF PIR BMX ACE2 TMEM27 CA5B ZRSR2 AP1S2 GRPR MAGEB17 CTPS2 S100G SYAP1 TXLNG RBBP7 REPS2	0.960445
chrX!17393542!17754113!9131!NHS	chrX!30248552!30255610!2306!MAGEB3	p22.13,p22.12,p22.11,p21.3,p21.2	NHS SCML1 RAI2 BEND2 SCML2 CDKL5 RS1 PPEF1 PHKA2 GPR64 PDHA1 MAP3K15 SH3KBP1 CXorf23 MAP7D2 EIF1AX RPS6KA3 CNKSR2 KLHL34 SMPX MBTPS2 YY2 SMS PHEX ZNF645 DDX53 PTCHD1 PRDX4 ACOT9 SAT1 APOO CXorf58 KLHL15 EIF2S3 ZFX SUPT20HL2 SUPT20HL1 PDK3 PCYT1B POLA1 ARX MAGEB18 MAGEB6 MAGEB5 DCAF8L2 MAGEB10 DCAF8L1 IL1RAPL1 MAGEB2 MAGEB3	0.981997
chrX!30260056!30262308!2252!MAGEB4	chrX!46357159!46404892!4091!ZNF674	p21.2,p21.1,p11.4,p11.3,p11.23	MAGEB4 MAGEB1 NR0B1 CXorf21 GK TAB3 FTHL17 DMD FAM47A TMEM47 FAM47B MAGEB16 CXorf22 CHDC2 CXorf30 FAM47C FTH1P18 PRRG1 LANCL3 XK CYBB DYNLT3 CXorf27 SYTL5 SRPX RPGR OTC TSPAN7 MID1IP1 BCOR ATP6AP2 MPC1L CXorf38 MED14 USP9X DDX3X NYX CASK GPR34 GPR82 MAOA MAOB NDP EFHC2 FUNDC1 DUSP21 KDM6A CXorf36 KRBOX4 ZNF674	0.98342
chrX!46433121!46457931!2474!CHST7	chrX!48886237!48901043!3450!TFE3	p11.23	CHST7 SLC9A7 RP2 JADE3 RGN NDUFB11 RBM10 UBA1 CDK16 USP11 ZNF157 ZNF41 ARAF SYN1 TIMP1 CFP ELK1 UXT ZNF81 ZNF182 SPACA5 SPACA5B ZNF630 SSX5 SSX1 SSX3 SSX4B SSX4 SLC38A5 FTSJ1 PORCN EBP TBC1D25 RBM3 WDR13 WAS SUV39H1 GLOD5 GATA1 HDAC6 ERAS PCSK1N TIMM17B PQBP1 SLC35A2 PIM2 OTUD5 KCND1 GRIPAP1 TFE3	0.90667
chrX!48910960!48927510!4532!CCDC120	chrX!52673110!52683950!1340!SSX7	p11.23,p11.22	CCDC120 PRAF2 WDR45 GPKOW MAGIX PLP2 PRICKLE3 SYP CACNA1F CCDC22 FOXP3 PPP1R3F GAGE10 GAGE12J GAGE13 GAGE2E GAGE8 GAGE2D GAGE2A GAGE2C GAGE4 GAGE5 GAGE12I GAGE7 GAGE12F GAGE2B GAGE12D GAGE12C GAGE12B GAGE6 GAGE1 PAGE1 PAGE4 USP27X CLCN5 AKAP4 CCNB3 DGKK SHROOM4 BMP15 NUDT10 NUDT11 GSPT2 MAGED1 MAGED4 MAGED4B XAGE2 XAGE2B XAGE1A SSX7	0.938572
chrX!52725945!52736277!1408!SSX2	chrX!64135681!64254624!3183!ZC4H2	p11.22,p11.21,p11.1,q11.1,q11.2	SSX2 SSX2B SPANXN5 XAGE5 XAGE3 FAM156A FAM156B GPR173 TSPYL2 KDM5C IQSEC2 SMC1A RIBC1 HSD17B10 HUWE1 PHF8 FAM120C WNK3 TSR2 FGD1 GNL3L ITIH6 MAGED2 TRO PFKFB1 APEX2 ALAS2 PAGE2B PAGE2 FAM104B MTRNR2L10 PAGE5 MAGEH1 USP51 FOXR2 RRAGB KLF8 UBQLN2 SPIN3 SPIN2B SPIN2A FAAH2 ZXDB ZXDA SPIN4 ARHGEF9 AMER1 ASB12 MTMR8 ZC4H2	0.961723
chrX!64708614!64727767!7256!ZC3H12B	chrX!71521487!71527037!1617!CITED1	q12,q13.1	ZC3H12B LAS1L MSN VSIG4 HEPH EDA2R AR OPHN1 YIPF6 STARD8 EFNB1 PJA1 FAM155B EDA AWAT2 OTUD6A IGBP1 DGAT2L6 AWAT1 P2RY4 ARR3 RAB41 PDZD11 KIF4A GDPD2 DLG3 TEX11 SLC7A3 SNX12 FOXO4 CXorf65 IL2RG MED12 NLGN3 GJB1 ZMYM3 NONO ITGB1BP2 TAF1 OGT ACRC CXCR3 CXorf49B NHSL2 RGAG4 FLJ44635 PIN4 ERCC6L RPS4X CITED1	0.912883
chrX!71549365!71792953!3635!HDAC8	chrX!89176939!89177882!847!TGIF2LX	q13.1,q13.2,q13.3,q21.1,q21.2,q21.31	HDAC8 PHKA1 DMRTC1B PABPC1L2B PABPC1L2A NAP1L2 CDX4 CHIC1 ZCCHC13 SLC16A2 RLIM KIAA2022 ABCB7 UPRT ZDHHC15 MAGEE2 PBDC1 MAGEE1 FGF16 ATRX MAGT1 COX7B ATP7A PGAM4 PGK1 TAF9B CYSLTR1 ZCCHC5 LPAR4 P2RY10 GPR174 ITM2A TBX22 FAM46D BRWD3 HMGN5 SH3BGRL POU3F4 CYLC1 RPS6KA6 HDX APOOL SATL1 ZNF711 POF1B CHM DACH2 KLHL4 CPXCR1 TGIF2LX	0.886098
chrX!90689596!90693583!3447!PABPC5	chrX!102528617!102531797!1166!TCEAL5	q21.31,q21.32,q21.33,q22.1	PABPC5 PCDH11X NAP1L3 FAM133A DIAPH2 RPA4 PCDH19 TNMD TSPAN6 SRPX2 SYTL4 CSTF2 NOX1 XKRX ARL13A TRMT2B TMEM35 CENPI DRP2 TAF7L TIMM8A BTK RPL36A RPL36A-HNRNPH2 GLA HNRNPH2 ARMCX4 ARMCX1 ARMCX6 ARMCX3 ARMCX2 NXF5 ZMAT1 TCEAL2 TCEAL6 BEX5 TCP11X2 NXF2B TMSB15A ARMCX5 ARMCX5-GPRASP2 GPRASP1 GPRASP2 BHLHB9 RAB40AL BEX1 NXF3 BEX4 TCEAL8 TCEAL5	0.989456
chrX!102564273!102565974!1176!BEX2	chrX!109437413!109683461!5907!AMMECR1	q22.1,q22.2,q22.3,q23	BEX2 TCEAL7 WBP5 NGFRAP1 RAB40A TCEAL4 TCEAL3 TCEAL1 MORF4L2 GLRA4 TMEM31 PLP1 RAB9B TMSB15B H2BFWT H2BFM SLC25A53 ZCCHC18 FAM199X ESX1 IL1RAPL2 TEX13A NRK SERPINA7 MUM1L1 CXorf57 RNF128 TBC1D8B RIPPLY1 CLDN2 MORC4 RBM41 NUP62CL PIH1D3 PRPS1 TSC22D3 MID2 TEX13B VSIG1 PSMD10 ATG4A COL4A6 COL4A5 IRS4 GUCY2F NXT2 KCNE1L ACSL4 TMEM164 AMMECR1	0.997974
chrX!109662284!109699562!5426!RGAG1	chrX!119737743!119755016!9962!MCTS1	q23,q24	RGAG1 CHRDL1 PAK3 CAPN6 DCX ALG13 TRPC5 TRPC5OS ZCCHC16 LHFPL1 AMOT HTR2C IL13RA2 LRCH2 RBMXL3 LUZP4 PLS3 AGTR2 SLC6A14 CXorf61 KLHL13 WDR44 DOCK11 IL13RA1 ZCCHC12 LONRF3 KIAA1210 PGRMC1 SLC25A43 SLC25A5 CXorf56 UBE2A NKRF SEPT6 SOWAHD RPL39 UPF3B RNF113A NDUFA1 AKAP14 NKAP RHOXF2B RHOXF2 RHOXF1 ZBTB33 TMEM255A ATP1B4 LAMP2 CUL4B MCTS1	0.924341
chrX!119759528!119764005!1904!C1GALT1C1	chrX!133699872!133792513!1126!PLAC1	q24,q25,q26.1,q26.2,q26.3	C1GALT1C1 CT47B1 CT47A10 CT47A7 CT47A1 CT47A6 GLUD2 GRIA3 THOC2 XIAP STAG2 SH2D1A TENM1 LOC100129520 DCAF12L2 DCAF12L1 CXorf64 ACTRT1 SMARCA1 OCRL APLN XPNPEP2 SASH3 ZDHHC9 UTP14A BCORL1 ELF4 AIFM1 RAB33A ZNF280C SLC25A14 GPR119 RBMX2 ENOX2 ARHGAP36 IGSF1 OR13H1 MST4 FRMD7 RAP2C MBNL3 HS6ST2 USP26 TFDP3 GPC4 GPC3 CCDC160 PHF6 HPRT1 PLAC1	0.993538
chrX!133903595!133931262!4404!FAM122B	chrX!142113703!142122066!431!SPANXN4	q26.3,q27.1,q27.2,q27.3	FAM122B FAM122C MOSPD1 SMIM10 FAM127C FAM127A FAM127B CXorf48 ZNF75D ZNF449 DDX26B CT45A1 CT45A2 CT45A4 CT45A3 CT45A5 CT45A6 SAGE1 MMGT1 SLC9A6 FHL1 MAP7D3 GPR112 BRS3 HTATSF1 VGLL1 CD40LG ARHGEF6 RBMX GPR101 ZIC3 FGF13 F9 MCF2 ATP11C CXorf66 LOC389895 SOX3 CDR1 SPANXB1 LDOC1 SPANXC SPANXA2 SPANXA1 SPANXD SPANXE MAGEC3 MAGEC1 MAGEC2 SPANXN4	0.410789
chrX!142596563!142605307!594!SPANXN3	chrX!152082985!152142025!4785!ZNF185	q27.3,q28	SPANXN3 SLITRK4 SPANXN2 UBE2NL SPANXN1 SLITRK2 TMEM257 CXorf51A FMR1 FMR1NB AFF2 IDS CXorf40A MAGEA9 MAGEA9B HSFX2 HSFX1 TMEM185A MAGEA11 MAGEA8 CXorf40B MAMLD1 MTM1 MTMR1 CD99L2 HMGB3 GPR50 VMA21 PASD1 PRRG3 FATE1 CNGA2 MAGEA4 GABRE MAGEA10-MAGEA5 MAGEA5 MAGEA10 GABRA3 GABRQ MAGEA6 CSAG2 CSAG3 MAGEA2 MAGEA2B MAGEA12 CSAG1 MAGEA3 CETN2 NSDHL ZNF185	0.989238
chrX!152157367!152162671!3439!PNMA5	chrX!153759604!153775801!2515!G6PD	q28	PNMA5 PNMA3 PNMA6C PNMA6A MAGEA1 ZNF275 ZFP92 TREX2 HAUS7 BGN ATP2B3 FAM58A DUSP9 PNCK SLC6A8 BCAP31 ABCD1 PLXNB3 SRPK3 IDH3G SSR4 PDZD4 L1CAM AVPR2 ARHGAP4 NAA10 RENBP HCFC1 TMEM187 IRAK1 MECP2 OPN1LW OPN1MW OPN1MW2 TEX28 TKTL1 FLNA EMD RPL10 DNASE1L1 TAZ ATP6AP1 GDI1 FAM50A PLXNA3 LAGE3 UBL4A SLC10A3 FAM3A G6PD	0.910345
chrX!153770458!153793261!2711!IKBKG	chrX!155227245!155240482!2278!IL9R	q28	IKBKG CTAG1B CTAG2 GAB3 DKC1 MPP1 SMIM9 F8 H2AFB2 H2AFB1 F8A1 F8A2 FUNDC2 CMC4 MTCP1 BRCC3 VBP1 RAB39B CLIC2 TMLHE SPRY3 VAMP7 IL9R NA	0.902053
