# Supplementary material for: Tracking Cancer Genetic Evolution using OncoTrack
Source: Sci Rep. 2016 Jul 14;6:29647. doi: 10.1038/srep29647 (PMC4944131; doi:10.1038/srep29647)
Supplement: Supplementary Table 7 [file srep29647-s8.xls]

## Sheet: S12_Table
Gene	Degree (Tumor)	Degree (Germline)	Log2FC (Degrees)	P-value (NxT)
chr11!69924407!70035652!4808!ANO1	2	0	#DIV/0!	7.97622e-08
chr11!70313960!70935808!10590!SHANK2	4	6200	-10.5981	5.15501e-07
chr11!69480331!69490165!2527!ORAOV1	1	12	-3.58496	6.15824e-07
chr11!69587796!69590171!1220!FGF4	1	0	#DIV/0!	1.35941e-06
chr11!69513005!69519106!2137!FGF19	3	474	-7.30378	2.238e-06
chr11!69455872!69469242!4289!CCND1	3	54	-4.16993	2.45884e-06
chr11!70244611!70282690!3281!CTTN	1	2628	-11.3597	7.28872e-06
chr11!69624735!69634192!1548!FGF3	4	4960	-10.2761	8.81443e-06
chr11!68816349!68858072!5026!TPCN2	3	6025	-10.9718	9.74544e-06
chr11!68671318!68708069!3954!IGHMBP2	1	0	#DIV/0!	1.38858e-05
chr11!70116805!70230607!5632!PPFIA1	1	5887	-12.5233	1.61566e-05
chr5!14143828!14509458!10227!TRIO	1	0	#DIV/0!	3.4615e-05
chr12!25261222!25348094!2738!CASC1	30	3	3.32193	5.33409e-05
chr11!68522087!68609399!5485!CPT1A	0	111	Err:502	7.1805e-05
chr13!113978478!114018463!2250!GRTP1	28	6210	-7.79302	7.34475e-05
chr11!70049268!70053508!1853!FADD	4	5231	-10.3529	7.87931e-05
chr3!171757417!172118492!7085!FNDC3B	2	10	-2.32193	8.41243e-05
chr12!21917888!21927755!2389!KCNJ8	30	0	#DIV/0!	0.000100559
chr13!114076259!114107839!2173!ADPRHL1	28	4186	-7.224	0.000106044
chr5!16451627!16465894!1692!ZNF622	2	1244	-9.28077	0.000122279
chr11!68658745!68671303!709!MRPL21	1	576	-9.16993	0.000159303
chr12!26272958!26278003!3780!BHLHE41	28	4482	-7.32257	0.000193523
chr3!189349215!189615068!6524!TP63	1	6	-2.58496	0.000207791
chr3!186933872!187009810!9994!MASP1	1	0	#DIV/0!	0.00021872
chr11!68747489!68748455!966!MRGPRD	5	6407	-10.3235	0.000241023
chr11!71164216!71212581!2430!NADSYN1	1	67	-6.06609	0.000242719
chr5!863849!892939!2745!BRD9	3	0	#DIV/0!	0.000251551
chr12!25629015!25801496!3695!IFLTD1	32	1	5	0.000277306
chr12!25146364!25150373!1509!C12orf77	29	3989	-7.10383	0.000286661
chr3!185864989!186080023!5802!DGKG	4	13	-1.70044	0.000289168
chr5!1461541!1524076!3946!LPCAT1	1	0	#DIV/0!	0.000357516
chr11!69061621!69064754!2287!MYEOV	3	6387	-11.056	0.000361765
chr5!7396342!7830194!6553!ADCY2	1	0	#DIV/0!	0.000389465
chr5!892968!918164!2861!TRIP13	2	3	-0.584963	0.000407907
chr12!23685230!24715383!4994!SOX5	31	163	-2.39453	0.000426923
chr3!187439164!187463513!3975!BCL6	3	0	#DIV/0!	0.000433924
chr8!134048972!134115310!3617!SLA	0	0	#DIV/0!	0.000453817
chr5!612404!653666!2414!CEP72	3	0	#DIV/0!	0.00050811
chr12!22199109!22218606!1794!CMAS	30	0	#DIV/0!	0.00051663
chr5!16473146!16617167!3705!FAM134B	1	0	#DIV/0!	0.000516996
chr12!22778075!22843608!7306!ETNK1	30	1	4.90689	0.000529559
chr12!21950323!22089628!8462!ABCC9	30	425	-3.82443	0.000567701
chr3!186288466!186303589!1689!DNAJB11	2	3	-0.584963	0.000593382
chr5!39284377!39364655!2692!C9	3	1	1.58496	0.000612504
chr12!25358179!25403854!5421!KRAS	31	1002	-5.01447	0.00063188
chr3!182733005!182817365!2535!MCCC1	2	1	1	0.000651502
chr12!21788274!21810789!1600!LDHB	14	65	-2.21501	0.00065566
chr3!168801286!169381563!6826!MECOM	1	12	-3.58496	0.00065683
chr5!10971951!11904110!5436!CTNND2	0	0	#DIV/0!	0.000662574
chr3!189674516!189840226!3934!LEPREL1	0	1	Err:502	0.000672391
chr8!133879204!134147143!8453!TG	6	45	-2.90689	0.00067358
chr3!156865585!156878482!2624!CCNL1	0	4	Err:502	0.000677687
chr13!113862506!113919392!4494!CUL4A	28	245	-3.12928	0.000718708
chr12!22601479!22697480!4990!C2CD5	30	419	-3.80392	0.000772107
chr13!113951468!113977741!2540!LAMP1	28	0	#DIV/0!	0.000805793
chr5!21750972!22853731!4345!CDH12	0	1	Err:502	0.000843692
chr3!172223297!172241297!3064!TNFSF10	0	1	Err:502	0.00089911
chr8!135490030!135725292!4899!ZFAT	4	0	#DIV/0!	0.000899205
chr5!32227110!32313114!5187!MTMR12	0	0	#DIV/0!	0.000935763
chr3!184908411!184971886!3973!EHHADH	3	10	-1.73697	0.000950981
chr5!10353750!10440500!9697!MARCH6	1	1	0	0.00102258
chr5!38845959!38935743!6147!OSMR	2	0	#DIV/0!	0.00107033
chr3!155197670!155421997!6536!PLCH1	6	34	-2.5025	0.00107377
chr3!183637723!183735727!7060!ABCC5	3	7	-1.22239	0.00126024
chr12!22346324!22487648!9714!ST8SIA1	30	0	#DIV/0!	0.00126249
chr8!131792546!132052835!4101!ADCY8	0	0	#DIV/0!	0.00128876
chr5!10679341!10761387!2342!DAP	2	1	1	0.00135651
chr3!188889762!189041271!3657!TPRG1	1	0	#DIV/0!	0.00140123
chr5!1225469!1246304!2121!SLC6A18	5	22	-2.1375	0.00142462
chr3!197398258!197476568!7206!KIAA0226	0	5	Err:502	0.00144395
chr8!130760441!130799134!2714!GSDMC	0	0	#DIV/0!	0.00148047
chr5!19473154!19988353!3087!CDH18	0	0	#DIV/0!	0.00156168
chr11!71145456!71159477!2665!DHCR7	1	6224	-12.6036	0.00156729
chr3!151054630!151102600!2398!P2RY12	0	1	Err:502	0.00156896
chr5!37812778!37839782!4181!GDNF	7	0	#DIV/0!	0.00158585
chr3!49924435!49941306!4771!MST1R	0	7	Err:502	0.00158691
chr12!15773074!15942510!4082!EPS8	28	595	-4.40939	0.00161888
chr8!130851838!130952118!3925!FAM49B	0	0	#DIV/0!	0.00163337
chr3!171318194!171528284!6025!PLD1	5	42	-3.07039	0.00165724
chr3!156392204!156424557!4530!TIPARP	1	6	-2.58496	0.00171404
chr12!15475190!15751265!7636!PTPRO	28	51	-0.86507	0.0017385
chr3!183749331!183757157!2068!HTR3D	2	0	#DIV/0!	0.00176228
chr5!38258510!38465582!5457!EGFLAM	9	9	0	0.00179981
chr12!25205180!25261269!2869!LRMP	15	1239	-6.36807	0.00181104
chr7!55086724!55275031!6571!EGFR	2	1962	-9.93811	0.00181493
chr3!32726636!32815367!3102!CNOT10	0	31	Err:502	0.00181875
chr3!186435097!186462199!3433!KNG1	0	4	Err:502	0.00183935
chr3!186507681!186524484!1585!RFC4	2	4	-1	0.00185831
chr3!184032282!184053146!6187!EIF4G1	3	1	1.58496	0.00187851
chr11!71238312!71239210!898!KRTAP5-7	0	0	#DIV/0!	0.00190969
chr3!42749873!42814745!2830!CCDC13	0	1	Err:502	0.00195634
chr8!124025403!124054663!3340!DERL1	0	0	#DIV/0!	0.00196932
chr3!195943382!195960301!1455!SLC51A	3	278	-6.53398	0.00204168
chr13!114523521!114567046!3903!GAS6	28	1046	-5.22331	0.0020463
chr3!194123402!194188968!7328!ATP13A3	1	19	-4.24793	0.00212319
chr5!13690436!13944589!15573!DNAH5	0	4	Err:502	0.00214834
chr3!190105660!190129932!3273!CLDN16	6	150	-4.64386	0.002196
chr13!114303121!114312513!1497!ATP4B	28	59	-1.07529	0.00222301
chr5!14704908!14871887!8207!ANKH	4	81	-4.33985	0.00225588
chr5!7859271!7869150!2437!FASTKD3	2	5	-1.32193	0.00226487
chr3!167727653!167813417!2838!GOLIM4	6	85	-3.82443	0.00231657
chr13!114747193!114898095!4200!RASA3	28	481	-4.10254	0.00234025
chr3!160801670!160823160!3641!B3GALNT1	1	11	-3.45943	0.00239636
chr11!68771861!68780850!2283!MRGPRF	3	6042	-10.9758	0.00240199
chr3!171561138!171577108!1881!TMEM212	6	67	-3.48113	0.00240295
chr12!26348268!26387708!4727!SSPN	30	0	#DIV/0!	0.002443
chr3!197615945!197686886!2345!IQCG	2	11	-2.45943	0.00250393
chr3!150915618!150920988!1795!GPR171	4	16	-2	0.00251472
chr3!38080695!38164228!5614!DLEC1	0	2	Err:502	0.00252469
chr11!102706527!102714342!1828!MMP3	12	1	3.58496	0.00262257
chr3!12775028!12810956!2280!TMEM40	0	0	#DIV/0!	0.00267652
chr8!92967194!93115454!8992!RUNX1T1	2	1	1	0.00268577
chr3!197236653!197300194!3689!BDH1	4	54	-3.75489	0.00273222
chr3!3108007!3152058!6306!IL5RA	1	4	-2	0.00277311
chr3!195776154!195809032!5295!TFRC	0	5	Err:502	0.00279395
chr11!102641232!102651359!1759!MMP10	12	0	#DIV/0!	0.00285197
chr3!179370932!179507189!7933!USP13	2	1	1	0.00291417
chr3!66429220!66550845!4762!LRIG1	0	1	Err:502	0.00300964
chr3!149682690!149688741!2106!PFN2	0	0	#DIV/0!	0.00303547
chr11!102660640!102668966!2055!MMP1	14	0	#DIV/0!	0.00309241
chr8!104426941!104455680!2641!DCAF13	1	0	#DIV/0!	0.00310356
chr3!33038099!33138694!2692!GLB1	0	3	Err:502	0.00312451
chr8!133073732!133117512!4105!HHLA1	8	10	-0.321928	0.00315047
chr3!47603727!47621730!2590!CSPG5	0	0	#DIV/0!	0.00315213
chr3!196594726!196661584!6307!SENP5	0	15	Err:502	0.0031543
chr7!102553343!102585556!2270!LRRC17	1	0	#DIV/0!	0.00315671
chr3!190231839!190374986!7043!IL1RAP	1	28	-4.80735	0.00319507
chr8!134249413!134309547!3478!NDRG1	5	1356	-8.08321	0.00322147
chr11!102217912!102249401!4265!BIRC2	9	3	1.58496	0.00328397
chr3!183967444!184010819!3955!ECE2	27	2482	-6.5224	0.00334038
chr12!24962957!25102393!10227!BCAT1	7	3315	-8.88744	0.00338703
chr3!46963219!47023500!1018!CCDC12	0	0	#DIV/0!	0.00340367
chr3!184063972!184079439!3290!CLCN2	7	107	-3.93411	0.00355741
chr13!114321596!114438637!2098!GRK1	28	7	2	0.00357267
chr3!170714136!170744768!3439!SLC2A2	3	16	-2.41504	0.00358696
chr2!60678301!60780633!7446!BCL11A	4	6283	-10.6172	0.00360489
chr3!61547242!62280573!6648!PTPRG	0	3	Err:502	0.00363218
chr5!31799030!32111038!11642!PDZD2	0	0	#DIV/0!	0.00369598
chr8!133722191!133772914!2138!TMEM71	2	0	#DIV/0!	0.00382097
chr8!131064350!131455906!6346!ASAP1	0	7	Err:502	0.00386649
chr9!19115758!19127604!2011!PLIN2	0	0	#DIV/0!	0.00387625
chr5!16662015!16936385!11430!MYO10	0	0	#DIV/0!	0.00390697
chr3!164904507!164914469!4222!SLITRK3	2	7	-1.80735	0.00397907
chr5!31532372!31555165!3612!C5orf22	0	0	#DIV/0!	0.00400601
chr7!104756820!105029377!4115!SRPK2	1	271	-8.08215	0.00401039
chr5!36192693!36242258!3942!NADK2	2	0	#DIV/0!	0.00402254
chr13!114462215!114514899!1031!TMEM255B	28	0	#DIV/0!	0.00402466
chr8!103264501!103424917!10883!UBR5	2	3	-0.584963	0.00403646
chr3!184016885!184026842!3165!PSMD2	1	0	#DIV/0!	0.00404974
chr3!183814851!183824783!2523!HTR3E	2	0	#DIV/0!	0.00405844
chr3!183770834!183778461!1699!HTR3C	3	0	#DIV/0!	0.00407846
chr3!142536701!142608045!2030!PCOLCE2	0	12	Err:502	0.00410365
chr8!125551342!125562227!719!NDUFB9	7	2	1.80735	0.00416868
chr11!102582525!102595685!3056!MMP8	13	0	#DIV/0!	0.00418728
chr8!141541263!141645646!3500!AGO2	1	0	#DIV/0!	0.0043567
chr3!183903862!183911795!2572!ABCF3	7	8	-0.192645	0.00436075
chr5!33527286!33892124!4954!ADAMTS12	4	1	2	0.00438179
chr8!117657054!117768062!1275!EIF3H	3	1	1.58496	0.00438797
chr3!49396578!49449526!1921!RHOA	0	0	#DIV/0!	0.00439101
chr3!40428672!40470110!2793!ENTPD3	0	0	#DIV/0!	0.00441439
chr11!102267055!102323775!3590!TMEM123	10	0	#DIV/0!	0.00444466
chr3!151011875!151034636!1519!GPR87	1	3	-1.58496	0.00457958
chr8!91803920!91971630!5140!NECAB1	3	0	#DIV/0!	0.00463595
chr9!21967750!21994490!2078!CDKN2A	0	39	Err:502	0.00468199
chr3!31702316!32023342!4213!OSBPL10	1	0	#DIV/0!	0.00471551
chr11!102447565!102496063!1956!MMP20	6	4	0.584963	0.00479211
chr3!151153777!151176497!8787!IGSF10	5	20	-2	0.00479403
chr5!33440801!33468196!3045!TARS	3	2	0.584963	0.00480103
chr3!37094116!37217851!3867!LRRFIP2	5	25	-2.32193	0.00484028
chr3!57994126!58157982!9560!FLNB	0	1	Err:502	0.00490913
chr5!6372038!6378639!1028!MED10	0	0	#DIV/0!	0.00497228
chr3!48894355!48936426!1892!SLC25A20	0	1	Err:502	0.00501762
chr11!102562414!102576468!1647!MMP27	12	0	#DIV/0!	0.00504974
chr3!9691116!9744078!2525!MTMR14	2	0	#DIV/0!	0.00511042
chr3!170177341!170303863!10133!SLC7A14	1	0	#DIV/0!	0.00512009
chr3!47627377!47823405!5757!SMARCC1	2	12	-2.58496	0.00516567
chr8!125563010!125740748!5174!MTSS1	39	267	-2.77529	0.00517436
chr3!47892179!48130769!8714!MAP4	0	1	Err:502	0.00522901
chr11!102391238!102401478!1119!MMP7	9	4	1.16993	0.0052357
chr5!43486802!43515273!2533!C5orf34	0	0	#DIV/0!	0.00524526
chr5!32124823!32174425!2676!GOLPH3	0	0	#DIV/0!	0.00525071
chr8!139142265!139509065!6962!FAM135B	1	4	-2	0.00529542
chr5!36152144!36184142!3504!SKP2	3	0	#DIV/0!	0.00529718
chr3!195965252!196014584!1583!PCYT1A	0	7	Err:502	0.00538872
chr8!119935795!119964383!2346!TNFRSF11B	1	3	-1.58496	0.00541532
chr3!196080368!196159345!4732!UBXN7	2	50	-4.64386	0.00548941
chr3!99536677!99897476!1230!CMSS1	1	23	-4.52356	0.00564226
chr3!194361516!194393206!3572!LSG1	3	35	-3.54432	0.00567116
chr11!101981191!102104154!5704!YAP1	14	0	#DIV/0!	0.00569261
chr3!180630233!180700539!8909!FXR1	1	6	-2.58496	0.00571546
chr3!33429828!33481897!4174!UBP1	0	1	Err:502	0.00576063
chr3!4402828!4508966!2161!SUMF1	0	0	#DIV/0!	0.00577236
chr5!36035118!36067023!2385!UGT3A2	1	0	#DIV/0!	0.00583125
chr3!159706622!159713806!1443!IL12A	1	0	#DIV/0!	0.00588006
chr3!165490691!165555253!2447!BCHE	4	11	-1.45943	0.00592645
chr3!196662272!196669464!2170!NCBP2	0	0	#DIV/0!	0.00612786
chr8!124260689!124286727!5201!ZHX1	0	3	Err:502	0.00626192
chr5!34998205!35048240!2406!AGXT2	5	7	-0.485427	0.00629119
chr3!39850404!40301811!5329!MYRIP	0	0	#DIV/0!	0.00634305
chr5!33987090!34008220!3352!AMACR	11	9	0.289507	0.00636125
chr11!102188180!102210135!6912!BIRC3	8	5	0.678072	0.00645952
chr8!54628102!54755871!2349!ATP6V1H	31	1	4.9542	0.00657154
chr7!55433140!55501435!4353!LANCL2	0	0	#DIV/0!	0.00658903
chr8!140742585!141468678!4598!TRAPPC9	0	0	#DIV/0!	0.00671399
chr3!38738836!38835501!5874!SCN10A	0	1	Err:502	0.00675011
chr3!169484710!169487683!2003!ACTRT3	0	2	Err:502	0.00676068
chr8!139600477!139926236!6346!COL22A1	3	25	-3.05889	0.00676252
chr8!104383742!104395232!1505!CTHRC1	1	0	#DIV/0!	0.00691026
chr5!68710938!68737890!2160!MARVELD2	0	0	#DIV/0!	0.0069193
chr3!169511215!169530574!2413!LRRC34	2	3	-0.584963	0.00692903
chr12!26111963!26232825!7068!RASSF8	3	4645	-10.5965	0.00693546
chr8!136469715!136659848!1956!KHDRBS3	0	7	Err:502	0.00699126
chr3!172468474!172539264!4500!ECT2	4	33	-3.04439	0.00703059
chr5!271735!315089!1135!PDCD6	6	40	-2.73697	0.00703975
chr5!35953190!36001130!5226!UGT3A1	10	21	-1.07039	0.00733414
chr3!15111579!15140655!6678!ZFYVE20	8	9	-0.169925	0.00734947
chr3!197518144!197598456!2258!LRCH3	1	15	-3.90689	0.00738614
chr3!140396865!140419992!2554!TRIM42	0	7	Err:502	0.00739722
chr8!110586404!110704020!4539!SYBU	3	29	-3.27302	0.0075222
chr7!56131916!56148365!2054!SUMF2	1	4	-2	0.00756891
chr8!142138719!142205900!5443!DENND3	1	0	#DIV/0!	0.00777867
chr3!148583042!148614872!1684!CPA3	2	12	-2.58496	0.00781626
chr3!134074186!134094259!5238!AMOTL2	0	0	#DIV/0!	0.00786054
chr3!173116237!174001139!4947!NLGN1	5	63	-3.65535	0.00790265
chr5!35856976!35879705!4600!IL7R	8	6	0.415037	0.00790616
chr4!189012426!189026408!1300!TRIML2	0	0	#DIV/0!	0.00794538
chr5!36606456!36688436!4863!SLC1A3	2	0	#DIV/0!	0.00797845
chr11!102813720!102826463!2719!MMP13	10	547	-5.77347	0.00800274
chr3!52579367!52719866!7574!PBRM1	6	16	-1.41504	0.00811236
chr3!183205318!183273499!6320!KLHL6	11	239	-4.44144	0.00812791
chr3!158288952!158324249!2638!MLF1	1	9	-3.16993	0.00814527
chr3!185632357!185655924!4288!TRA2B	1	2	-1	0.00815923
chr3!39304984!39323226!3657!CX3CR1	0	0	#DIV/0!	0.00818733
chr3!158991035!159615155!2984!SCHIP1	3	43	-3.8413	0.00822448
chr7!103112230!103629963!11571!RELN	3	5	-0.736966	0.00822885
chr8!118811601!119124058!3363!EXT1	1	0	#DIV/0!	0.00825673
chr3!48788092!48885270!2381!PRKAR2A	0	0	#DIV/0!	0.00835677
chr5!10277706!10308168!4047!CMBL	0	1	Err:502	0.0083773
chr3!47057897!47205467!8433!SETD2	0	5	Err:502	0.00844295
chr5!38938022!39074510!9613!RICTOR	5	5	0	0.00851011
chr3!42734154!42744319!1865!HHATL	11	19	-0.788496	0.00854602
chr3!65339905!66024509!9168!MAGI1	2	46	-4.52356	0.00861361
chr8!99956630!99964332!2126!OSR2	7	64	-3.19265	0.00864326
chr8!52232136!52722005!4807!PXDNL	15	1	3.90689	0.00886632
chr3!49067141!49131504!3315!QRICH1	0	0	#DIV/0!	0.00891352
chr12!27124505!27167339!4343!TM7SF3	2	0	#DIV/0!	0.0089412
chr7!105245220!105517031!7079!ATXN7L1	1	0	#DIV/0!	0.00906474
chr8!120079423!120119202!1703!COLEC10	0	0	#DIV/0!	0.00911681
chr8!141668480!142011412!4670!PTK2	0	0	#DIV/0!	0.00916716
chr5!35904397!35938881!1098!CAPSL	11	1	3.45943	0.00927805
chr3!180319917!180328918!4787!TTC14	3	37	-3.62449	0.00929452
chr5!304290!438405!5660!AHRR	11	503	-5.51498	0.00940373
chr8!124232195!124253638!1342!C8orf76	0	1	Err:502	0.00958737
chr3!64501330!64673365!7312!ADAMTS9	0	7	Err:502	0.00960172
chr3!129366634!129612419!6168!TMCC1	0	12	Err:502	0.00980042
chr3!148545587!148577972!1460!CPB1	0	16	Err:502	0.00980906
chr3!50242691!50258406!2453!SLC38A3	0	8	Err:502	0.00985333
chr8!102504667!102681952!5229!GRHL2	2	0	#DIV/0!	0.00985383
chr3!179113875!179169371!6428!GNB4	3	0	#DIV/0!	0.00990394
chr3!169755734!169803183!2013!GPR160	0	0	#DIV/0!	0.00992356
chr5!39371775!39425335!4601!DAB2	1	0	#DIV/0!	0.0101491
chr3!57327726!57530071!10077!DNAH12	1	5	-2.32193	0.0101928
chr3!150643949!150690786!3219!CLRN1	2	0	#DIV/0!	0.0102517
chr3!52828783!52843025!3037!ITIH3	0	3	Err:502	0.0102775
chr8!116420723!116681255!10156!TRPS1	2	1	1	0.0103234
chr8!134467090!134584183!6971!ST3GAL1	4	486	-6.92481	0.0104217
chr5!68462836!68474070!2167!CCNB1	0	0	#DIV/0!	0.0104825
chr3!48198667!48229801!3706!CDC25A	4	4	0	0.0105535
chr3!169629481!169656948!2262!SAMD7	0	1	Err:502	0.0105856
chr8!133133104!133493004!11310!KCNQ3	21	413	-4.29768	0.0105975
chr3!157813799!157823952!3223!SHOX2	0	4	Err:502	0.0106253
chr5!26880708!27038689!3075!CDH9	0	1	Err:502	0.0107294
chr1!201008639!201081694!6168!CACNA1S	5	397	-6.31107	0.0107387
chr3!197476423!197511317!3976!FYTTD1	1	9	-3.16993	0.0109461
chr3!53901093!53916229!3628!ACTR8	1	2	-1	0.0109749
chr3!196195656!196230639!5344!RNF168	0	7	Err:502	0.011038
chr3!196433147!196439123!2160!CEP19	2	4	-1	0.011058
chr3!194308401!194354150!2520!TMEM44	0	1	Err:502	0.0111495
chr3!44916097!44956088!2999!TGM4	0	1	Err:502	0.0112154
chr8!105391651!105479277!2123!DPYS	0	0	#DIV/0!	0.0112498
chr3!127799799!127842671!1768!RUVBL1	2	0	#DIV/0!	0.0113322
chr5!32354455!32444844!4715!ZFR	0	73	Err:502	0.0113973
chr11!71639767!71708643!2606!RNF121	0	0	#DIV/0!	0.0115751
chr3!129274055!129325582!6977!PLXND1	0	99	Err:502	0.0116107
chr5!37106329!37249530!11199!C5orf42	3	1	1.58496	0.0117172
chr3!47844398!47891686!4116!DHX30	9	56	-2.63743	0.0117197
chr7!54610018!54636948!1286!VSTM2A	2	0	#DIV/0!	0.011721
chr3!12625099!12705700!3275!RAF1	0	6	Err:502	0.0117543
chr13!114239055!114295788!2651!TFDP1	28	0	#DIV/0!	0.0117597
chr8!59717976!60031767!4131!TOX	20	0	#DIV/0!	0.0118592
chr3!196728611!196756687!4811!MFI2	0	0	#DIV/0!	0.0118821
chr3!14186647!14220172!3720!XPC	2	9	-2.16993	0.0119094
chr8!110099652!110131812!1414!TRHR	1	0	#DIV/0!	0.0119101
chr3!146232966!146262628!2210!PLSCR1	2	5	-1.32193	0.0119619
chr3!74311721!74570343!4997!CNTN3	1	13	-3.70044	0.0121068
chr1!156904631!157015162!6889!ARHGEF11	5	748	-7.22497	0.0122134
chr5!1392904!1445543!3934!SLC6A3	14	2194	-7.29199	0.0122685
chr1!169890469!170043879!4573!KIFAP3	8	231	-4.85175	0.0122892
chr3!45636322!45722755!6284!LIMD1	0	0	#DIV/0!	0.0123211
chr8!57353512!57359282!1414!PENK	7	694	-6.63144	0.0124267
chr8!105501458!105601252!4149!LRP12	6	19	-1.66297	0.0124535
chr3!20081523!20195896!4824!KAT2B	0	20	Err:502	0.0124631
chr3!15602210!15643359!2287!HACL1	0	0	#DIV/0!	0.0125253
chr3!135684514!135866752!7281!PPP2R3A	0	18	Err:502	0.0125479
chr3!41240941!41281939!3720!CTNNB1	0	4	Err:502	0.0126166
chr3!38388250!38456467!3683!XYLB	0	0	#DIV/0!	0.0127549
chr3!183852809!183863099!2898!EIF2B5	2	5	-1.32193	0.0127558
chr3!57611180!57678816!4658!DENND6A	2	23	-3.52356	0.0128054
chr3!139171725!139195352!688!RBP2	1	3	-1.58496	0.0128795
chr5!1317999!1345002!2147!CLPTM1L	14	3870	-8.11076	0.0129496
chr11!3696239!3819022!7759!NUP98	0	58	Err:502	0.0129878
chr3!191046873!191116459!8949!CCDC50	0	51	Err:502	0.013058
chr4!187148671!187179625!2247!KLKB1	0	5	Err:502	0.0130739
chr3!145787227!145879282!4059!PLOD2	0	2	Err:502	0.0130794
chr1!159842153!159869906!1795!CCDC19	5	1464	-8.19377	0.0130951
chr5!9035137!9546233!11808!SEMA5A	0	0	#DIV/0!	0.0131023
chr12!6456008!6486523!3822!SCNN1A	0	303	Err:502	0.0131094
chr3!123001142!123167392!6257!ADCY5	0	7	Err:502	0.0132509
chr8!91013579!91064227!1251!DECR1	3	24	-3	0.0132611
chr8!57073467!57123859!7338!PLAG1	28	2	3.80735	0.0134177
chr7!107788070!108096841!6685!NRCAM	2	3	-0.584963	0.0134662
chr3!52350334!52434513!13110!DNAH1	4	15	-1.90689	0.0135226
chr3!97660660!97691295!5342!MINA	2	10	-2.32193	0.0135492
chr3!170582664!170588045!1962!RPL22L1	0	1	Err:502	0.0135811
chr8!87484577!87521009!3064!RMDN1	1	1	0	0.0136504
chr3!151591430!151599876!1650!SUCNR1	4	6	-0.584963	0.0137369
chr8!54138275!54164257!5196!OPRK1	8	209	-4.70736	0.0138011
chr5!35048860!35230823!12470!PRLR	3	0	#DIV/0!	0.0138429
chr7!101459183!101927250!15587!CUX1	0	0	#DIV/0!	0.0138734
chr5!140372!190087!11515!PLEKHG4B	21	4667	-7.79596	0.0138968
chr8!48872762!48890719!4915!MCM4	8	0	#DIV/0!	0.0139257
chr12!21590537!21624182!4124!PYROXD1	11	4	1.45943	0.0139795
chr3!194789012!194991895!2721!XXYLT1	5	37	-2.88753	0.0140687
chr12!20522178!20837041!7610!PDE3A	1	0	#DIV/0!	0.0140791
chr3!158384202!158390482!1116!LXN	1	0	#DIV/0!	0.0142238
chr3!158519714!158547508!2362!MFSD1	0	10	Err:502	0.0142365
chr5!34656432!34832717!5856!RAI14	2	0	#DIV/0!	0.0143155
chr5!10441973!10465138!1078!ROPN1L	2	167	-6.3837	0.0144056
chr3!52937582!53080089!4558!SFMBT1	2	0	#DIV/0!	0.0146536
chr5!44305096!44388784!627!FGF10	8	19	-1.24793	0.0147918
chr3!15295862!15382901!3559!SH3BP5	4	3	0.415037	0.0148092
chr1!155165378!155177772!3229!THBS3	1	293	-8.19476	0.0150966
chr5!34915819!34925787!1273!BRIX1	3	0	#DIV/0!	0.0151084
chr11!3022151!3078681!2780!CARS	0	0	#DIV/0!	0.0151161
chr3!10005635!10028522!1080!EMC3	0	0	#DIV/0!	0.0151194
chr8!57212569!57233241!3037!SDR16C5	30	1	4.90689	0.0151871
chr8!95139393!95229531!3804!CDH17	5	1	2.32193	0.0152417
chr3!112709799!112720221!1357!GTPBP8	0	4	Err:502	0.0152437
chr8!75146938!75233562!4373!JPH1	0	0	#DIV/0!	0.0153165
chr12!26488284!26986131!12568!ITPR2	10	482	-5.59096	0.0153424
chr8!86351055!86361267!1751!CA3	2	276	-7.10852	0.0154068
chr3!36868307!36986548!10484!TRANK1	0	2	Err:502	0.0155564
chr12!25348149!25357949!1135!LYRM5	6	5635	-9.87524	0.0156514
chr11!68474907!68518988!5103!MTL5	0	1396	Err:502	0.0156701
chr3!137906089!138017228!6657!ARMC8	0	5	Err:502	0.0156964
chr8!103661004!103668130!3594!KLF10	1	0	#DIV/0!	0.0157864
chr3!136676706!136729926!2046!IL20RB	2	38	-4.24793	0.0158165
chr3!190930321!190967910!402!OSTN	1	15	-3.90689	0.0159368
chr3!46899356!46904973!929!MYL3	0	0	#DIV/0!	0.0159437
chr7!98972297!98992404!1531!ARPC1B	6	0	#DIV/0!	0.0159742
chr5!5422785!5490347!7948!KIAA0947	2	147	-6.19967	0.0160445
chr3!186648314!186796341!4732!ST6GAL1	5	0	#DIV/0!	0.0161027
chr3!155838336!156256927!5316!KCNAB1	3	21	-2.80735	0.0162974
chr3!9879532!9885702!1227!RPUSD3	0	5	Err:502	0.0164997
chr3!14860468!14976072!5897!FGD5	2	12	-2.58496	0.0166128
chr8!101585111!101661893!2455!SNX31	3	0	#DIV/0!	0.0166239
chr3!186358148!186370797!1627!FETUB	0	18	Err:502	0.016634
chr8!144661866!144679845!3160!EEF1D	1	2	-1	0.0166734
chr5!36103413!36152015!3237!LMBRD2	6	3	1	0.0167651
chr8!124657914!124665190!1834!KLHL38	10	216	-4.43296	0.0167726
chr3!56654159!56717135!8770!FAM208A	0	7	Err:502	0.0168065
chr3!9799028!9811668!1492!CAMK1	6	2	1.58496	0.0168248
chr8!133584200!133687863!1878!LRRC6	0	4	Err:502	0.0168346
chr7!80371853!80548667!5174!SEMA3C	6	11	-0.874469	0.0168716
chr3!20202084!20227724!4770!SGOL1	0	14	Err:502	0.0169165
chr8!146155743!146176274!2616!ZNF16	1	0	#DIV/0!	0.0169816
chr3!149530474!149679925!2964!RNF13	2	11	-2.45943	0.0170153
chr3!51928891!51937386!730!IQCF1	0	0	#DIV/0!	0.017034
chr3!32567462!32612366!2504!DYNC1LI1	0	10	Err:502	0.0170621
chr8!92221721!92410382!5933!SLC26A7	9	30	-1.73697	0.0171262
chr7!65670258!65825438!2051!TPST1	0	0	#DIV/0!	0.0171567
chr8!53023391!53322439!6330!ST18	12	3	2	0.0171648
chr3!13357729!13461819!7208!NUP210	3	10	-1.73697	0.0171968
chr8!94743730!94753224!5101!RBM12B	0	0	#DIV/0!	0.0172132
chr3!25469753!25639422!3131!RARB	0	0	#DIV/0!	0.0172276
chr5!35617988!35814713!6985!SPEF2	7	6	0.222392	0.017285
chr12!7507556!7596749!4582!CD163L1	6	3	1	0.0174314
chr3!23933571!23958537!1995!NKIRAS1	0	0	#DIV/0!	0.0174717
chr1!153346183!153348075!466!S100A12	1	0	#DIV/0!	0.0175065
chr8!62200524!62414204!3492!CLVS1	8	252	-4.97728	0.0175227
chr3!111393522!111565294!2148!PLCXD2	2	0	#DIV/0!	0.0175873
chr7!56147975!56160689!2226!PHKG1	3	3476	-10.1782	0.0176651
chr3!37493812!37861281!3962!ITGA9	0	0	#DIV/0!	0.0177527
chr3!170075472!170114637!7275!SKIL	3	24	-3	0.0178033
chr1!185265521!185286461!4197!IVNS1ABP	7	49	-2.80735	0.0178273
chr7!97481428!97501854!2526!ASNS	0	0	#DIV/0!	0.0178577
chr1!209958967!209979520!4505!IRF6	0	0	#DIV/0!	0.0179875
chr1!161952981!161993644!3160!OLFML2B	0	0	#DIV/0!	0.0179896
chr3!182895791!183146057!5013!MCF2L2	6	80	-3.73697	0.0180671
chr3!47269515!47324337!3603!KIF9	4	22	-2.45943	0.0180689
chr3!172607146!172859058!2107!SPATA16	17	140	-3.04182	0.0181292
chr3!167159576!167191920!1769!SERPINI2	3	23	-2.9386	0.0181729
chr3!142984063!143567373!3627!SLC9A9	0	2	Err:502	0.0182692
chr8!55528626!55543394!7100!RP1	16	1	4	0.018286
chr3!77089293!77699114!8690!ROBO2	1	10	-3.32193	0.0183241
chr3!71003864!71633140!8704!FOXP1	0	2	Err:502	0.0183538
chr3!184079501!184086383!1770!POLR2H	12	39	-1.70044	0.018397
chr3!197687070!197770591!7154!LMLN	1	65	-6.02237	0.0184673
chr7!102453307!102715288!3262!FBXL13	3	13	-2.11548	0.0184802
chr3!41288089!42003660!4359!ULK4	10	58	-2.53605	0.0184876
chr8!54764367!54871864!2318!RGS20	16	438	-4.77479	0.0185244
chr3!53529075!53846492!7827!CACNA1D	4	5	-0.321928	0.0185409
chr8!93895757!93978372!4113!TRIQK	1	0	#DIV/0!	0.0185933
chr3!52728499!52740099!2574!GLT8D1	0	22	Err:502	0.0186212
chr3!196673213!196695742!2739!PIGZ	3	13	-2.11548	0.0186593
chr1!157764193!157789940!3160!FCRL1	1	170	-7.40939	0.0186631
chr3!49061761!49066875!1691!IMPDH2	0	0	#DIV/0!	0.018705
chr7!93053798!93204042!3986!CALCR	9	0	#DIV/0!	0.0188531
chr3!100941389!101039419!8352!IMPG2	1	5	-2.32193	0.018859
chr1!204167287!204183220!883!GOLT1A	0	0	#DIV/0!	0.0189651
chr5!16067473!16179897!1528!MARCH11	0	6	Err:502	0.0190788
chr1!197170591!197447585!5343!CRB1	2	249	-6.96	0.0191648
chr3!45123765!45187914!6267!CDCP1	0	0	#DIV/0!	0.0191761
chr5!204874!218297!1420!CCDC127	136	4132	-4.92516	0.0191907
chr3!49314576!49377536!4949!USP4	3	93	-4.9542	0.0192297
chr7!99090853!99097877!2145!ZNF394	2	24	-3.58496	0.0194581
chr7!113516881!113559082!4296!PPP1R3A	0	258	Err:502	0.0195204
chr3!52847005!52864717!3283!ITIH4	0	2	Err:502	0.0196857
chr11!72003469!72145724!3378!CLPB	3	2460	-9.67948	0.0197712
chr1!226033232!226070420!4453!TMEM63A	0	0	#DIV/0!	0.0197752
chr3!42132745!42267382!9979!TRAK1	0	0	#DIV/0!	0.0198283
chr3!112323408!112359977!4523!CCDC80	5	133	-4.73335	0.0198811
chr3!151451703!151475556!1500!AADACL2	5	25	-2.32193	0.0198885
chr3!139279022!139396885!2067!NMNAT3	0	0	#DIV/0!	0.0199943
chr7!102937872!102955133!3919!PMPCB	3	6	-1	0.0200743
chr3!150929904!150996230!2834!P2RY14	3	8	-1.41504	0.020075
chr3!124944512!125094198!9543!ZNF148	1	10	-3.32193	0.0201281
chr8!74903563!74941307!615!LY96	0	2	Err:502	0.0202092
chr3!93781854!93845630!1435!NSUN3	0	6	Err:502	0.0202477
chr8!144898513!144911556!2065!PUF60	41	366	-3.15815	0.0203284
chr3!101546833!101579869!4197!NFKBIZ	2	14	-2.80735	0.0203483
chr8!117858172!117887105!3750!RAD21	6	12	-1	0.0205025
chr3!119360907!119379404!1644!POPDC2	0	0	#DIV/0!	0.0205379
chr8!144391496!144442147!2194!TOP1MT	26	56	-1.10692	0.0205738
chr8!101269286!101348446!4824!RNF19A	9	9	0	0.0206902
chr3!48335588!48342848!1169!NME6	0	0	#DIV/0!	0.0207428
chr7!54819939!54826939!466!SEC61G	1	0	#DIV/0!	0.0207506
chr3!38589552!38691164!8597!SCN5A	4	6	-0.584963	0.0207721
chr8!95500004!95565746!6646!KIAA1429	1	0	#DIV/0!	0.0208951
chr1!204797781!204991950!11057!NFASC	5	337	-6.07468	0.0209293
chr3!25760434!25831530!2860!NGLY1	5	6	-0.263034	0.0210016
chr8!110979232!110986959!2929!KCNV1	2	9	-2.16993	0.0210901
chr8!99204386!99306621!2255!NIPAL2	5	4	0.321928	0.0211808
chr11!102733463!102745764!1876!MMP12	11	6175	-9.13279	0.0211962
chr3!64079525!64211131!8322!PRICKLE2	2	265	-7.04985	0.0212141
chr11!925808!1012245!4656!AP2A2	0	0	#DIV/0!	0.0213499
chr1!210851656!211307457!8106!KCNH1	0	28	Err:502	0.0213981
chr5!1801495!1816167!548!NDUFS6	5	0	#DIV/0!	0.0216019
chr3!185000728!185206882!10159!MAP3K13	3	53	-4.14296	0.021631
chr8!56651302!56685966!4478!TMEM68	32	0	#DIV/0!	0.0217584
chr9!23690102!23826063!4302!ELAVL2	0	0	#DIV/0!	0.0217706
chr9!27109146!27230172!4759!TEK	0	17	Err:502	0.0218637
chr3!45959390!46037316!8518!FYCO1	1	5	-2.32193	0.0218879
chr11!68228185!68382801!5228!PPP6R3	0	761	Err:502	0.0219514
chr8!122625270!122653630!3275!HAS2	2	11	-2.45943	0.0219729
chr3!46539484!46542439!817!RTP3	0	1	Err:502	0.0220019
chr8!109455852!109499136!1238!EMC2	1	1	0	0.0221079
chr5!45255051!45696220!9669!HCN1	10	6	0.736966	0.0221701
chr1!155006281!155023406!2297!DCST1	4	4355	-10.0885	0.0222216
chr5!6599351!6633473!3372!NSUN2	7	2683	-8.58228	0.0222803
chr8!145579087!145582183!1799!FBXL6	20	7	1.51457	0.0222969
chr8!108911543!109095913!3422!RSPO2	3	18	-2.58496	0.0223101
chr7!94927668!94953884!1752!PON1	2	0	#DIV/0!	0.022344
chr7!107564245!107643804!5846!LAMB1	0	0	#DIV/0!	0.0224141
chr3!50126340!50156397!3131!RBM5	6	36	-2.58496	0.0224336
chr1!232533711!232651243!6488!SIPA1L2	0	52	Err:502	0.0224746
chr3!10290176!10322906!4907!TATDN2	1	6	-2.58496	0.0225401
chr1!212208894!212278348!4597!DTL	6	55	-3.1964	0.0225501
chr1!159770300!159786047!2046!FCRL6	0	4	Err:502	0.0225539
chr12!18233802!18243127!1147!RERGL	6	0	#DIV/0!	0.0226079
chr3!172161080!172166246!3089!GHSR	0	2	Err:502	0.0226987
chr7!99354582!99381811!2792!CYP3A4	3	0	#DIV/0!	0.0227405
chr8!53535017!53627026!6667!RB1CC1	16	33	-1.04439	0.0227415
chr8!49627473!49647870!3764!EFCAB1	0	12	Err:502	0.0228318
chr3!69788585!70017488!6095!MITF	0	1	Err:502	0.0229388
chr8!118532951!118552501!985!MED30	1	671	-9.39017	0.0230811
chr3!51433297!51534018!5842!VPRBP	31	70	-1.17509	0.0230813
chr3!58490862!58522929!2309!ACOX2	3	0	#DIV/0!	0.0231936
chr11!71709957!71713965!2904!IL18BP	0	5612	Err:502	0.0232309
chr1!206238881!206288236!1244!C1orf186	0	12	Err:502	0.0232793
chr8!56015016!56438710!3909!XKR4	7	3395	-8.92184	0.0233388
chr7!102952920!102985320!2212!DNAJC2	1	0	#DIV/0!	0.02363
chr3!44379610!44450940!5471!TCAIM	1	44	-5.45943	0.0236851
chr3!183353410!183402304!7328!KLHL24	3	12	-2	0.0237173
chr3!138153414!138197256!4447!ESYT3	3	336	-6.80735	0.0237722
chr3!139654026!140286919!4882!CLSTN2	0	5	Err:502	0.0238635
chr11!101918168!101955291!2264!C11orf70	6	4	0.584963	0.0238694
chr8!104310660!104345094!3933!FZD6	8	22	-1.45943	0.0239759
chr3!49977476!50114685!3739!RBM6	25	648	-4.69599	0.024027
chr3!123331142!123603149!8183!MYLK	3	2	0.584963	0.0240327
chr3!190570525!190580465!3624!GMNC	4	137	-5.09803	0.0240974
chr7!105730813!105753093!2469!SYPL1	0	2	Err:502	0.0243184
chr3!52811601!52826084!3256!ITIH1	3	41	-3.77259	0.0243337
chr3!123813557!124440036!12507!KALRN	2	2	0	0.0244258
chr7!84624871!84751247!6258!SEMA3D	4	61	-3.93074	0.024583
chr3!148847370!148891305!4451!HPS3	11	60	-2.44746	0.024736
chr4!128982420!129132298!5804!LARP1B	0	1	Err:502	0.0250057
chr8!92006501!92053203!2403!TMEM55A	1	0	#DIV/0!	0.0251311
chr8!142217264!142264728!7898!SLC45A4	35	191	-2.44815	0.0251333
chr5!79852573!79866304!3935!ANKRD34B	1	0	#DIV/0!	0.0252893
chr3!122458843!122512666!1954!HSPBAP1	0	1	Err:502	0.0253027
chr5!1253286!1295162!4013!TERT	58	4389	-6.2417	0.0253322
chr3!172348434!172429008!4315!NCEH1	31	4372	-7.13988	0.0253859
chr8!120569316!120651106!3353!ENPP2	2	2	0	0.0255758
chr1!160799949!160832692!2525!CD244	2	95	-5.56986	0.0255898
chr3!24158644!24536313!7684!THRB	0	4	Err:502	0.0256033
chr8!95261484!95274547!2183!GEM	12	282	-4.55459	0.0256457
chr5!10250281!10266501!3403!CCT5	0	3	Err:502	0.0258092
chr3!10206562!10285427!3469!IRAK2	6	133	-4.47032	0.0258968
chr5!74666927!74807806!5618!COL4A3BP	1	12	-3.58496	0.0259104
chr3!48413708!48436190!1674!FBXW12	4	4	0	0.0259345
chr3!114056946!114866127!4688!ZBTB20	6	366	-5.93074	0.0261628
chr3!14716605!14814543!3328!C3orf20	9	41	-2.18763	0.0263735
chr3!186383746!186396023!2003!HRG	8	84	-3.39232	0.0263822
chr1!207627644!207663240!4170!CR2	21	0	#DIV/0!	0.0264607
chr19!9212944!9213982!1038!OR7G2	2	0	#DIV/0!	0.0265436
chr8!86376130!86393721!1666!CA2	2	6	-1.58496	0.0266888
chr3!33318933!33428757!3000!FBXL2	2	117	-5.87036	0.0267052
chr3!153993456!154042286!3611!DHX36	14	54	-1.94753	0.0267171
chr3!49726949!49758962!4295!RNF123	2	14	-2.80735	0.0267591
chr7!55980330!56008433!2065!ZNF713	1	0	#DIV/0!	0.0267936
chr8!143845755!143859640!5863!LYNX1	1	0	#DIV/0!	0.0268191
chr8!134203281!134243932!5189!WISP1	4	3205	-9.64611	0.0268558
chr3!52109248!52188706!2267!POC1A	6	113	-4.23522	0.0268987
chr7!107405911!107443678!2894!SLC26A3	4	6	-0.584963	0.0269398
chr12!21417533!21548371!7871!SLCO1A2	10	29	-1.53605	0.0269955
chr9!26840682!26892826!2969!CAAP1	0	0	#DIV/0!	0.0270797
chr3!135867759!135914688!4770!MSL2	0	2	Err:502	0.0271383
chr1!216676587!217311097!7377!ESRRG	0	6	Err:502	0.0272415
chr3!72937384!73024522!1544!GXYLT2	9	176	-4.28951	0.0273677
chr8!95384187!95487343!8477!RAD54B	9	14	-0.63743	0.0273948
chr8!133787603!133861052!8329!PHF20L1	7	116	-4.05063	0.0274283
chr5!43287571!43313614!5450!HMGCS1	4	0	#DIV/0!	0.0275947
chr5!42423876!42721980!6143!GHR	1	0	#DIV/0!	0.0276318
chr3!38207025!38296979!4523!OXSR1	2	14	-2.80735	0.0278531
chr3!187871662!188608460!18482!LPP	3	3	0	0.0279818
chr3!130569368!130735555!6245!ATP2C1	1	13	-3.70044	0.0280165
chr3!97806016!97806946!930!OR5AC2	1	8	-3	0.0280613
chr9!35099772!35103192!1431!STOML2	0	0	#DIV/0!	0.0281088
chr3!51575595!51697612!4705!RAD54L2	20	112	-2.48543	0.0281741
chr3!119013219!119138323!8079!ARHGAP31	2	7	-1.80735	0.0283279
chr3!39149151!39180394!4258!TTC21A	71	440	-2.63161	0.0284098
chr3!56761445!57113336!4622!ARHGEF3	0	1	Err:502	0.0284661
chr3!58178352!58196730!1076!DNASE1L3	0	1	Err:502	0.0285238
chr3!122103022!122128961!838!FAM162A	0	0	#DIV/0!	0.0285443
chr3!186256231!186262167!842!CRYGS	44	4014	-6.51139	0.0286375
chr3!195924322!195938300!1337!ZDHHC19	4	0	#DIV/0!	0.0286749
chr3!133543079!133614691!5560!RAB6B	0	0	#DIV/0!	0.0287299
chr8!125500734!125551329!1036!TATDN1	0	0	#DIV/0!	0.0289099
chr3!194075975!194090472!5940!LRRC15	31	4980	-7.32773	0.0289241
chr3!196769430!197025447!5661!DLG1	5	133	-4.73335	0.0289846
chr3!194060493!194072057!3028!CPN2	19	97	-2.35199	0.0289936
chr4!46736846!46911252!543!COX7B2	0	0	#DIV/0!	0.0290966
chr7!106505722!106549423!7359!PIK3CG	0	4602	Err:502	0.0291823
chr1!220701524!220837799!7102!MARK1	4	18	-2.16993	0.0292738
chr9!2804154!2844130!2219!KIAA0020	1	3	-1.58496	0.0293635
chr11!11292420!11643561!2515!GALNT18	0	0	#DIV/0!	0.0294714
chr3!148415657!148460790!2571!AGTR1	4	36	-3.16993	0.0294807
chr3!12045861!12233532!5671!SYN2	1	6	-2.58496	0.0294863
chr2!55399686!55459699!5418!CLHC1	6	127	-4.40372	0.0295048
chr11!5617330!5634188!3511!TRIM6	0	0	#DIV/0!	0.0296465
chr8!57124314!57131176!1730!CHCHD7	0	53	Err:502	0.0297589
chr3!9773433!9789699!4728!BRPF1	1	2	-1	0.0298171
chr12!21621843!21654603!3779!RECQL	11	4	1.45943	0.0298354
chr3!149192367!149221181!1607!TM4SF4	0	0	#DIV/0!	0.0298484
chr8!146277823!146281416!2617!C8orf33	0	0	#DIV/0!	0.0299148
chr3!52444576!52457657!2226!PHF7	3	1	1.58496	0.0300394
chr12!21689122!21757781!3132!GYS2	14	10	0.485427	0.0301778
chr8!121408082!121457647!1110!MRPL13	6	14	-1.22239	0.0302115
chr12!49315741!49319330!1337!FKBP11	1	0	#DIV/0!	0.0302564
chr8!97251625!97273841!1532!MTERFD1	1	0	#DIV/0!	0.0302628
chr4!186990308!187006252!3041!TLR3	1	84	-6.39232	0.0302825
chr1!170904611!171033906!3696!MROH9	10	11	-0.137504	0.030303
chr7!81331443!81399452!4284!HGF	9	2	2.16993	0.0303133
chr1!172389827!172437969!985!C1orf105	0	29	Err:502	0.0304316
chr11!5641173!5665625!2501!TRIM34	0	0	#DIV/0!	0.0305187
chr3!155544300!155572248!3810!SLC33A1	0	0	#DIV/0!	0.0305631
chr5!38475064!38595507!10403!LIFR	6	4	0.584963	0.0306373
chr1!152056619!152061540!3603!TCHHL1	0	0	#DIV/0!	0.0307031
chr3!69219145!69435430!5261!FRMD4B	17	162	-3.25239	0.0307938
chr3!160473995!160788817!3056!PPM1L	6	17	-1.5025	0.0308498
chr3!16216183!16271253!4641!GALNT15	2	4	-1	0.0308669
chr1!178818669!178840215!3546!ANGPTL1	2	19	-3.24793	0.0309277
chr11!47681142!47736928!3593!AGBL2	0	0	#DIV/0!	0.0309423
chr16!20944475!21170762!12351!DNAH3	0	0	#DIV/0!	0.0309991
chr5!9629108!9630463!1355!TAS2R1	0	24	Err:502	0.0310237
chr3!42977833!42984283!691!KRBOX1	0	0	#DIV/0!	0.0310256
chr5!34017962!34043371!3826!C1QTNF3	1	0	#DIV/0!	0.031038
chr1!206764973!206785904!2097!EIF2D	0	0	#DIV/0!	0.0310633
chr3!148747903!148804341!5351!HLTF	10	72	-2.848	0.0310754
chr1!235330209!235491532!6395!ARID4B	3	3	0	0.0310823
chr3!120113060!120169918!3840!FSTL1	0	1	Err:502	0.0311394
chr3!11831915!11888393!1360!TAMM41	2	23	-3.52356	0.0311939
chr3!10857916!10980146!1991!SLC6A11	0	2	Err:502	0.0312393
chr15!41809374!41836475!4682!RPAP1	0	0	#DIV/0!	0.0313118
chr3!153838791!153975616!5414!ARHGEF26	4	44	-3.45943	0.0313178
chr4!186317839!186321390!934!ANKRD37	0	0	#DIV/0!	0.0314031
chr12!6666035!6677498!2981!NOP2	5	0	#DIV/0!	0.031408
chr3!124801479!124931609!3515!SLC12A8	7	119	-4.08746	0.0314373
chr7!94023872!94060544!5411!COL1A2	5	7	-0.485427	0.0315216
chr12!6961284!6975795!3190!USP5	6	5	0.263034	0.0316812
chr3!121350245!121379791!2033!HCLS1	4	110	-4.78136	0.0317989
chr3!158787040!159615155!2465!IQCJ-SCHIP1	3	27	-3.16993	0.0318701
chr11!71249070!71250253!1183!KRTAP5-8	0	0	#DIV/0!	0.0320158
chr3!145910123!145968966!3658!PLSCR4	0	4	Err:502	0.0320248
chr3!122140747!122233786!6889!KPNA1	1	6	-2.58496	0.0322417
chr11!6260321!6265707!1911!CNGA4	2	2	0	0.0322479
chr7!107384141!107402112!4432!CBLL1	0	847	Err:502	0.0323408
chr1!151955385!151966714!1055!S100A10	0	4	Err:502	0.0323779
chr12!21654698!21671337!3272!GOLT1B	0	287	Err:502	0.0324288
chr8!56980738!56987140!1321!RPS20	28	0	#DIV/0!	0.032436
chr5!41142247!41261540!3967!C6	0	473	Err:502	0.0324853
chr8!145133521!145135551!895!EXOSC4	17	271	-3.99469	0.032504
chr8!105352023!105368917!1983!DCSTAMP	0	0	#DIV/0!	0.0328111
chr3!130732720!130745646!2662!ASTE1	0	3	Err:502	0.0328291
chr12!4724673!4758213!3340!AKAP3	8	64	-3	0.0329471
chr7!86273229!86494192!4260!GRM3	3	93	-4.9542	0.0329704
chr8!87226287!87242604!1865!SLC7A13	1	2	-1	0.032984
chr3!134318764!134369864!5704!KY	0	0	#DIV/0!	0.0331611
chr3!169539709!169555560!1824!LRRIQ4	0	22	Err:502	0.0331975
chr3!100053561!100074478!1271!NIT2	0	0	#DIV/0!	0.0332266
chr1!157647977!157670647!3019!FCRL3	3	49	-4.02975	0.0334739
chr3!156977531!157221136!4383!VEPH1	8	73	-3.18982	0.0335044
chr11!68451982!68458643!778!GAL	2	5697	-11.476	0.0335534
chr3!5163929!5222601!2985!ARL8B	0	0	#DIV/0!	0.0335711
chr8!56685790!56738005!3692!TGS1	40	4	3.32193	0.033572
chr1!238041163!238054222!2474!ZP4	3	0	#DIV/0!	0.0335732
chr7!86781676!86825648!4231!DMTF1	8	4	1	0.0335732
chr7!104654636!104754532!6863!KMT2E	4	231	-5.85175	0.0335889
chr7!55538300!55640200!3341!VOPP1	0	0	#DIV/0!	0.0335959
chr3!126290621!126327398!1134!TXNRD3NB	0	90	Err:502	0.0336016
chr3!49235860!49295537!3068!CCDC36	1	44	-5.45943	0.0337141
chr3!14989235!15090780!8330!NR2C2	0	1	Err:502	0.0337169
chr3!150804675!151154465!10349!MED12L	32	185	-2.53138	0.0339237
chr3!127771211!127790526!3636!SEC61A1	1	7	-2.80735	0.0339297
chr3!151531860!151546276!1606!AADAC	20	2	3.32193	0.0342009
chr9!21802634!21865969!4921!MTAP	0	0	#DIV/0!	0.0342814
chr11!71713909!71791739!7447!NUMA1	8	6439	-9.65262	0.0343294
chr5!44809026!44815618!1672!MRPS30	6	24	-2	0.0343417
chr2!56093096!56151298!3094!EFEMP1	10	6	0.736966	0.0343557
chr3!63996224!64009686!1841!PSMD6	0	4	Err:502	0.034393
chr5!191625!195468!1573!LRRC14B	12	2159	-7.49119	0.0346332
chr3!49866027!49893992!2024!TRAIP	101	900	-3.15557	0.0346545
chr15!55709953!55800432!2371!DYX1C1	1	5	-2.32193	0.0347085
chr5!34905365!34915780!4682!RAD1	2	0	#DIV/0!	0.0347761
chr8!125463047!125465266!2219!TRMT12	25	7	1.8365	0.0347775
chr3!44666510!44689963!6326!ZNF197	16	118	-2.88264	0.0347788
chr13!114145307!114204544!3086!TMCO3	28	49	-0.807355	0.0347793
chr8!55047780!55061074!1749!MRPL15	29	0	#DIV/0!	0.035137
chr8!62413114!62627199!12033!ASPH	3	2	0.584963	0.0351892
chr3!44481261!44519162!10249!ZNF445	2	133	-6.05528	0.035227
chr1!160121351!160156767!3955!ATP1A4	0	2	Err:502	0.0354084
chr3!66119284!66429351!2673!SLC25A26	0	0	#DIV/0!	0.0354162
chr12!7341758!7371169!4313!PEX5	15	3338	-7.79788	0.0354431
chr3!132373289!132396944!3256!UBA5	0	8	Err:502	0.035487
chr11!5684424!5706339!3659!TRIM5	0	3	Err:502	0.0356061
chr3!12194567!12200851!1633!TIMP4	0	0	#DIV/0!	0.0356519
chr3!58223258!58280461!2393!ABHD6	16	22	-0.459432	0.0356553
chr3!39424814!39438819!2124!SLC25A38	14	87	-2.63559	0.0357104
chr11!8941622!8954553!1925!C11orf16	1	1306	-10.3509	0.0357461
chr11!5617864!5665625!3478!TRIM6-TRIM34	1	242	-7.91886	0.0357485
chr4!187065994!187093817!2704!FAM149A	0	0	#DIV/0!	0.0358543
chr3!67410883!67705038!2663!SUCLG2	0	0	#DIV/0!	0.0361243
chr3!137842559!137851229!1771!A4GNT	1	6	-2.58496	0.0362432
chr3!59735035!61237133!1090!FHIT	0	0	#DIV/0!	0.0362656
chr3!33191536!33260707!5005!SUSD5	5	131	-4.71149	0.0364204
chr3!50384918!50388486!1664!NPRL2	0	57	Err:502	0.0364471
chr8!125323158!125384940!4307!TMEM65	14	40	-1.51457	0.0365256
chr5!7869216!7901235!3298!MTRR	1	482	-8.91289	0.0366257
chr3!178735010!178789656!9116!ZMAT3	0	0	#DIV/0!	0.0366727
chr3!48488113!48507054!3126!ATRIP	0	0	#DIV/0!	0.036757
chr3!14444075!14530857!6907!SLC6A6	0	1	Err:502	0.0367632
chr3!157261132!157319021!2149!C3orf55	0	0	#DIV/0!	0.0369195
chr8!125985538!125991630!3275!ZNF572	1	3	-1.58496	0.0369489
chr11!576445!612222!5563!PHRF1	7	174	-4.63559	0.0370044
chr1!236958580!237067281!10558!MTR	9	4	1.16993	0.0370475
chr11!117192493!117283982!5697!CEP164	0	124	Err:502	0.0370933
chr8!99114566!99129418!1011!HRSP12	0	0	#DIV/0!	0.0371307
chr3!45796940!45838035!5432!SLC6A20	0	0	#DIV/0!	0.0371992
chr3!122785855!122880953!1862!PDIA5	1	0	#DIV/0!	0.0372706
chr12!1901122!2027870!5343!CACNA2D4	14	4275	-8.25435	0.0372768
chr13!114598075!114624290!1607!LINC00452	27	6026	-7.8021	0.0372781
chr3!111697722!111712215!2806!ABHD10	0	0	#DIV/0!	0.0373205
chr8!73449625!73850584!3582!KCNB2	0	0	#DIV/0!	0.0373955
chr3!105377108!105587887!3976!CBLB	2	39	-4.2854	0.0374104
chr2!47387220!47403740!1302!CALM2	7	0	#DIV/0!	0.0374405
chr1!210001311!210030910!8486!DIEXF	1	180	-7.49185	0.0374453
chr5!68660569!68665840!1582!TAF9	0	4	Err:502	0.0374881
chr12!862088!1020618!11946!WNK1	11	347	-4.97936	0.0375979
chr4!186320693!186347139!2379!UFSP2	0	1	Err:502	0.0376201
chr8!82605890!82607207!1317!SLC10A5	3	0	#DIV/0!	0.0376409
chr3!110790605!110913016!6841!PVRL3	1	131	-7.03342	0.0377696
chr1!233463513!233520894!5809!KIAA1804	0	20	Err:502	0.0378236
chr3!69068977!69101484!6879!TMF1	2	97	-5.59991	0.0379724
chr3!10123003!10149915!1077!FANCD2OS	0	162	Err:502	0.0380198
chr4!185615218!185655286!2550!CENPU	0	0	#DIV/0!	0.0380451
chr1!154554533!154600456!7092!ADAR	0	0	#DIV/0!	0.0381309
chr3!183415605!183530413!6506!YEATS2	9	151	-4.06848	0.0382174
chr1!172501488!172580975!6109!SUCO	15	7	1.09954	0.0382407
chr1!183595327!183605076!2086!ARPC5	2	0	#DIV/0!	0.0382625
chr11!111895537!111935002!4346!DLAT	0	0	#DIV/0!	0.0383796
chr8!74332603!74659943!5903!STAU2	7	290	-5.37255	0.0385296
chr8!90914095!90940095!4503!OSGIN2	0	1	Err:502	0.0385315
chr8!103563847!103573245!994!ODF1	75	300	-2	0.0385499
chr8!145202918!145316843!5835!MROH1	25	261	-3.38405	0.038567
chr8!96037213!96070944!1804!NDUFAF6	4	0	#DIV/0!	0.038622
chr1!183904965!184006863!5182!COLGALT2	0	0	#DIV/0!	0.0387552
chr9!26903367!26947468!4954!PLAA	0	43	Err:502	0.0387653
chr3!58619669!58652561!1308!FAM3D	0	0	#DIV/0!	0.0388041
chr8!90769974!90803292!2585!RIPK2	0	14	Err:502	0.0388327
chr1!182758583!182799519!3166!NPL	3	3184	-10.0517	0.0388745
chr1!162602227!162750247!3244!DDR2	0	0	#DIV/0!	0.0390203
chr3!33840062!33911199!6646!PDCD6IP	7	9	-0.36257	0.0391511
chr11!134201767!134246218!3155!GLB1L2	2	0	#DIV/0!	0.0392031
chr3!99551987!99833357!4474!FILIP1L	11	50	-2.18442	0.0393304
chr5!56469774!56560506!4644!GPBP1	2	16	-3	0.0393529
chr3!42299317!42307662!1614!CCK	0	0	#DIV/0!	0.0393531
chr3!27757439!27764206!3660!EOMES	3	4	-0.415037	0.0394279
chr3!46753605!46759373!1347!PRSS50	1	0	#DIV/0!	0.0394498
chr7!92759367!92777680!7133!SAMD9L	10	38	-1.926	0.0394751
chr12!4829751!4881892!2135!GALNT8	8	0	#DIV/0!	0.0395672
chr8!124332090!124408705!5564!ATAD2	0	22	Err:502	0.039575
chr11!116618885!116643714!2206!BUD13	0	0	#DIV/0!	0.0396831
chr3!183960116!183967313!1833!ALG3	32	4788	-7.22521	0.0398809
chr4!187112673!187134617!4704!CYP4V2	0	0	#DIV/0!	0.0398997
chr1!207262211!207273337!1195!C4BPB	0	0	#DIV/0!	0.0399101
chr7!69063904!70257885!6672!AUTS2	2	4550	-11.1517	0.0399521
chr5!43121641!43175823!2402!ZNF131	0	0	#DIV/0!	0.0400292
chr3!133464976!133497850!2791!TF	1	0	#DIV/0!	0.0401442
chr3!135969166!136049013!1876!PCCB	1	0	#DIV/0!	0.0402179
chr8!107282405!107764921!5408!OXR1	3	10	-1.73697	0.0402409
chr3!52232098!52248343!2452!ALAS1	5	23	-2.20163	0.040264
chr1!172410596!172413230!1500!PIGC	0	3	Err:502	0.0403088
chr1!244571793!244615436!2782!ADSS	2	298	-7.21917	0.0404622
chr7!97361270!97369784!1188!TAC1	0	9	Err:502	0.0404751
chr8!145149959!145152428!1210!CYC1	28	50	-0.836501	0.0404893
chr8!101170262!101254132!4031!SPAG1	5	3	0.736966	0.0406202
chr12!7623411!7656414!4190!CD163	11	397	-5.17356	0.0406261
chr8!50824596!51705427!1889!SNTG1	19	1	4.24793	0.0406827
chr3!126113781!126155398!2086!CCDC37	3	0	#DIV/0!	0.0406978
chr15!41474930!41522955!3249!EXD1	1	0	#DIV/0!	0.0407014
chr12!21679255!21684210!583!C12orf39	13	14	-0.106915	0.040758
chr7!77646373!79082890!6880!MAGI2	2	7	-1.80735	0.0407843
chr2!58386377!58468515!1732!FANCL	4	0	#DIV/0!	0.040832
chr1!160708846!160724608!2933!SLAMF7	0	38	Err:502	0.0408602
chr11!118307204!118397539!16594!KMT2A	2	1	1	0.0409189
chr3!57302378!57326710!3207!ASB14	9	92	-3.35364	0.0409204
chr12!27058111!27091254!2976!ASUN	12	349	-4.86212	0.0410628
chr7!99690350!99699563!3653!MCM7	6	222	-5.20945	0.041215
chr11!66615996!66725847!4241!PC	6	6241	-10.0226	0.0413026
chr3!158787040!158984096!2628!IQCJ	1	9	-3.16993	0.0413238
chr3!184089772!184095932!1805!THPO	0	3	Err:502	0.0414574
chr3!130397777!130465696!5039!PIK3R4	3	26	-3.11548	0.0415625
chr8!125487007!125500859!3312!RNF139	0	1	Err:502	0.0416116
chr3!113251217!113348422!5002!SIDT1	2	10	-2.32193	0.0416631
chr8!102698769!103137135!4487!NCALD	90	4956	-5.78311	0.04167
chr3!98451079!98514689!3938!ST3GAL6	1	7	-2.80735	0.0417382
chr5!63461670!63668696!5060!RNF180	1	1	0	0.0417414
chr5!42799981!42812024!2203!SEPP1	1	2	-1	0.0417484
chr8!145153535!145159140!1816!SHARPIN	53	2180	-5.36219	0.041895
chr12!12626215!12715448!6312!DUSP16	12	5395	-8.81244	0.0419238
chr5!23507723!23528706!3691!PRDM9	0	1543	Err:502	0.0419465
chr7!72854727!72936615!6115!BAZ1B	1	0	#DIV/0!	0.0420058
chr3!23986750!24022109!5391!NR1D2	1	12	-3.58496	0.042099
chr3!69156038!69171746!4099!LMOD3	22	214	-3.28204	0.0421084
chr5!41925355!41941672!2284!FBXO4	2	2	0	0.0421306
chr3!186330849!186339107!1573!AHSG	78	5280	-6.08092	0.0421424
chr1!224572844!224622001!6872!WDR26	4	95	-4.56986	0.0422051
chr1!207039153!207042568!1234!IL20	0	0	#DIV/0!	0.0423873
chr1!165171103!165325952!3717!LMX1A	0	0	#DIV/0!	0.042477
chr8!91070837!91095107!2531!CALB1	1	0	#DIV/0!	0.0425568
chr3!118864996!118870302!1814!C3orf30	1	72	-6.16993	0.0427543
chr3!97483364!97517379!1689!ARL6	5	7	-0.485427	0.0428044
chr3!125822403!125900029!3514!ALDH1L1	6	477	-6.31288	0.0428303
chr3!63850232!63989136!7524!ATXN7	1	44	-5.45943	0.0428499
chr4!47033294!47428447!2211!GABRB1	0	0	#DIV/0!	0.0429431
chr3!187086167!187089369!1011!RTP4	30	693	-4.52982	0.0430587
chr1!182542768!182558394!4241!RNASEL	4	19	-2.24793	0.0431311
chr8!49966894!49988642!2027!C8orf22	2	17	-3.08746	0.0432561
chr3!57261764!57307498!6060!APPL1	0	17	Err:502	0.0432716
chr5!79331169!79379107!3220!THBS4	3	0	#DIV/0!	0.0432836
chr3!178957536!178984838!3495!KCNMB3	0	0	#DIV/0!	0.0432862
chr3!121706169!121741127!2888!ILDR1	0	7	Err:502	0.0432903
chr3!112931374!113006305!4280!BOC	11	3427	-8.2833	0.0433053
chr19!4247110!4269085!1397!CCDC94	3	0	#DIV/0!	0.0433284
chr7!99699129!99704803!1868!AP4M1	0	0	#DIV/0!	0.0435123
chr5!78531924!78623038!9129!JMY	1	0	#DIV/0!	0.0435804
chr5!473333!524549!2777!SLC9A3	64	5468	-6.4168	0.0435968
chr3!15491639!15563258!3366!COLQ	8	71	-3.14975	0.0438392
chr3!17198653!17784240!8476!TBC1D5	2	18	-3.16993	0.0438753
chr1!168195254!168212088!856!SFT2D2	0	0	#DIV/0!	0.0439408
chr3!194115549!194119995!3493!GP5	0	9	Err:502	0.0439596
chr15!75890423!75918719!1943!SNUPN	0	0	#DIV/0!	0.0440909
chr11!747431!765024!1243!TALDO1	0	0	#DIV/0!	0.044184
chr12!13714409!14133022!5941!GRIN2B	15	4887	-8.34784	0.044219
chr15!45409563!45422075!3289!DUOXA1	0	0	#DIV/0!	0.0442303
chr12!3490514!3703138!2497!PRMT8	6	335	-5.80305	0.0443461
chr3!69103880!69129524!2119!UBA3	8	116	-3.85798	0.0445145
chr1!228395830!228566575!28628!OBSCN	0	65	Err:502	0.0445377
chr8!82370617!82373758!399!FABP9	2	0	#DIV/0!	0.0445597
chr1!158901336!158946849!2093!PYHIN1	1	97	-6.59991	0.0445977
chr1!223714971!223853436!2101!CAPN8	15	3529	-7.87815	0.0446161
chr5!32710742!32791830!7597!NPR3	0	60	Err:502	0.0446539
chr1!151778546!151804348!3214!RORC	1	9	-3.16993	0.0447102
chr8!87060690!87081851!1158!PSKH2	19	1631	-6.42361	0.0449032
chr12!11802787!12048325!5978!ETV6	3	1	1.58496	0.0449728
chr12!28111016!28124916!2639!PTHLH	16	2594	-7.34096	0.0449885
chr5!40841409!40855456!4097!CARD6	0	0	#DIV/0!	0.0452224
chr7!56119377!56131682!2664!CCT6A	3	400	-7.05889	0.0453613
chr8!82644687!82671748!1845!CHMP4C	2	0	#DIV/0!	0.0454403
chr3!15247732!15294423!4368!CAPN7	0	8	Err:502	0.0454628
chr7!81579417!82073031!3822!CACNA2D1	11	0	#DIV/0!	0.0455148
chr11!71927818!71932994!1131!FOLR2	0	0	#DIV/0!	0.0457055
chr3!137879829!137893791!2690!DBR1	1	1	0	0.0457165
chr5!61684350!61699728!1557!DIMT1	10	85	-3.08746	0.0457401
chr3!58413356!58419579!1527!PDHB	0	0	#DIV/0!	0.0457759
chr5!443333!467409!2762!EXOC3	0	173	Err:502	0.0458878
chr5!1050488!1112172!5304!SLC12A7	326	5833	-4.16129	0.0459339
chr12!6759703!6772308!1448!ING4	5	1	2.32193	0.0459527
chr12!6058039!6233836!8833!VWF	2	0	#DIV/0!	0.0459892
chr3!193310932!193415600!6493!OPA1	19	134	-2.81816	0.046013
chr7!73097897!73112551!1290!WBSCR22	3	916	-8.25424	0.0460231
chr7!91502020!91510016!2163!MTERF	10	0	#DIV/0!	0.0460505
chr3!185304030!185348885!3194!SENP2	2	56	-4.80735	0.0462177
chr7!76940067!77045717!3251!GSAP	11	5	1.1375	0.046224
chr1!145438437!145442628!2951!TXNIP	0	24	Err:502	0.0462633
chr3!9908393!9921938!1376!CIDEC	2	0	#DIV/0!	0.0462797
chr5!1201709!1225230!5172!SLC6A19	488	5410	-3.47068	0.0463185
chr3!46477495!46506598!2792!LTF	6	3	1	0.0463501
chr3!179041550!179053320!3013!ZNF639	0	7	Err:502	0.0464308
chr3!192514604!192635950!3367!MB21D2	60	4991	-6.37822	0.0464969
chr7!99661469!99680171!4154!ZNF3	1	0	#DIV/0!	0.0465565
chr3!184279586!184300196!4220!EPHB3	67	5734	-6.41924	0.0465626
chr8!97274166!97346774!2504!PTDSS1	9	15	-0.736966	0.046578
chr3!38347444!38359859!1977!SLC22A14	64	631	-3.3015	0.0467745
chr1!209859524!209908295!1566!HSD11B1	12	0	#DIV/0!	0.0468007
chr1!249200441!249213345!2709!PGBD2	0	11	Err:502	0.0468981
chr3!141497042!141535892!1746!GRK7	2	456	-7.83289	0.0469471
chr3!38887259!38992052!6500!SCN11A	7	12	-0.777608	0.046971
chr7!99473684!99474656!972!OR2AE1	4	179	-5.48382	0.0470428
chr11!40135750!41481186!2793!LRRC4C	0	0	#DIV/0!	0.0470648
chr15!41679546!41694658!1477!NDUFAF1	0	7	Err:502	0.0470733
chr12!6309481!6347437!1314!CD9	0	0	#DIV/0!	0.0471288
chr8!75262617!75279335!3889!GDAP1	1	1	0	0.0471554
chr1!169761669!169764061!1475!METTL18	5	48	-3.26303	0.0472549
chr5!43444353!43483992!2761!C5orf28	0	3	Err:502	0.0473695
chr5!68576518!68616410!3616!CCDC125	2	257	-7.00562	0.0475016
chr8!61101422!61193954!2278!CA8	17	2	3.08746	0.0475124
chr7!99798277!99869855!2738!GATS	6	1853	-8.27068	0.0475441
chr12!6554050!6560884!1320!CD27	0	0	#DIV/0!	0.0476638
chr12!10065825!10084980!916!CLEC2A	3	0	#DIV/0!	0.0477477
chr11!9160374!9286873!4964!DENND5A	0	0	#DIV/0!	0.0480301
chr1!215178884!215410436!3812!KCNK2	1	25	-4.64386	0.0480377
chr3!48956280!49022971!4062!ARIH2	3	63	-4.39232	0.0480739
chr7!121513158!121702090!8159!PTPRZ1	0	10	Err:502	0.0481778
chr19!14800869!14831772!3767!ZNF333	2	0	#DIV/0!	0.0482496
chr3!52435019!52444121!3701!BAP1	37	145	-1.97046	0.0484418
chr18!47088426!47119278!4141!LIPG	1	0	#DIV/0!	0.0484933
chr1!171217609!171255117!2351!FMO1	12	0	#DIV/0!	0.0484986
chr3!112721291!112738555!4856!C3orf17	0	7	Err:502	0.048506
chr13!114110133!114145023!3029!DCUN1D2	28	49	-0.807355	0.0485262
chr3!52719935!52728510!2139!GNL3	12	40	-1.73697	0.048796
chr12!16701305!16761148!5156!LMO3	2	1994	-9.96145	0.0488207
chr3!128181274!128186091!2475!DNAJB8	8	231	-4.85175	0.0488365
chr11!71820632!71823822!1268!ANAPC15	8	5950	-9.53867	0.0488759
chr3!12598512!12625210!2846!MKRN2	0	0	#DIV/0!	0.0488774
chr9!35041101!35045988!3443!C9orf131	0	0	#DIV/0!	0.0490953
chr3!184053716!184064063!2805!FAM131A	31	3935	-6.98795	0.0491485
chr8!69242956!69731258!5363!C8orf34	16	664	-5.37504	0.0493477
chr1!192544856!192549159!1403!RGS1	0	0	#DIV/0!	0.0493672
chr19!2900895!2918474!2003!ZNF57	1	0	#DIV/0!	0.0493733
chr3!183873283!183891314!5062!DVL3	37	6047	-7.35255	0.0494659
chr5!80256507!80525981!8156!RASGRF2	2	1	1	0.0495373
chr11!6232563!6255941!3492!FAM160A2	0	0	#DIV/0!	0.0497129
chr3!132399452!132441303!5398!NPHP3	0	35	Err:502	0.0497834
chr6!6588933!6655216!879!LY86	0	0	#DIV/0!	0.0499118
chr3!113666747!113681827!3776!ZDHHC23	0	0	#DIV/0!	0.0499235
chr3!148709194!148745456!2022!GYG1	8	30	-1.90689	0.0499495
chr1!156119734!156147542!3453!SEMA4A	0	80	Err:502	0.0499694
chr3!45864809!45957216!4514!LZTFL1	5	39	-2.96347	0.05
chr7!101256604!101272576!1009!MYL10	0	2114	Err:502	0.0500251
chr8!104033247!104085285!5704!ATP6V1C1	4	5	-0.321928	0.0500284
chr3!51976360!51982883!2360!PARP3	0	0	#DIV/0!	0.0501095
chr4!177105724!177116822!1233!SPATA4	0	0	#DIV/0!	0.0501464
chr9!18474078!18910947!7996!ADAMTSL1	1	41	-5.35755	0.050192
chr3!39093506!39137881!3691!WDR48	14	102	-2.86507	0.0503121
chr3!137717657!137752494!3632!CLDN18	0	0	#DIV/0!	0.0503657
chr11!71935881!71950188!4715!INPPL1	8	6166	-9.59012	0.0503675
chr5!24487208!24645085!3436!CDH10	0	301	Err:502	0.0504059
chr3!111839687!111852152!3342!GCSAM	0	102	Err:502	0.0505304
chr3!72798427!72897598!2848!SHQ1	1	13	-3.70044	0.0505576
chr1!236139131!236228481!5881!NID1	1	365	-8.51175	0.0506713
chr3!158362316!158410360!3467!GFM1	13	81	-2.63941	0.0507175
chr3!20026835!20053765!2130!PP2D1	22	253	-3.52356	0.0507312
chr4!40337345!40357234!2276!CHRNA9	0	0	#DIV/0!	0.0507401
chr3!132757131!133116619!4159!TMEM108	1	1233	-10.268	0.0507552
chr1!209788217!209825820!4495!LAMB3	0	0	#DIV/0!	0.0507632
chr19!14693895!14721956!2162!CLEC17A	3	0	#DIV/0!	0.0507924
chr8!99076749!99105838!1550!C8orf47	0	0	#DIV/0!	0.0508703
chr5!43039181!43040447!1266!ANXA2R	0	0	#DIV/0!	0.0508813
chr1!153409470!153412503!480!S100A7L2	0	0	#DIV/0!	0.0509162
chr5!56110899!56191978!7511!MAP3K1	4	1	2	0.05098
chr1!207277606!207318317!2243!C4BPA	8	0	#DIV/0!	0.0510253
chr3!16926451!17132098!4352!PLCL2	0	2	Err:502	0.0510428
chr5!40680031!40693837!3416!PTGER4	4	288	-6.16993	0.0510521
chr11!8413417!8615503!2707!STK33	0	6	Err:502	0.0513995
chr7!92728825!92747336!6855!SAMD9	8	14	-0.807355	0.0514783
chr3!57743173!57914894!4420!SLMAP	16	245	-3.93664	0.0514807
chr3!170780291!171178197!5806!TNIK	23	216	-3.23133	0.0515678
chr1!180199432!180244188!1879!LHX4	13	2765	-7.73262	0.051606
chr1!220960038!220987741!2243!MARC1	0	99	Err:502	0.0516592
chr5!64813592!64858995!1731!CENPK	0	0	#DIV/0!	0.0516721
chr3!190146443!190167665!1448!TMEM207	24	83	-1.79008	0.0517926
chr15!44096732!44116951!2063!MFAP1	1	0	#DIV/0!	0.0520587
chr1!244515936!244552388!574!C1orf100	0	30	Err:502	0.0520637
chr8!124864226!125132302!6051!FER1L6	4	154	-5.26679	0.0522774
chr11!117103340!117156404!2797!RNF214	6	4145	-9.43219	0.0525819
chr3!101368282!101395988!5119!ZBTB11	1	11	-3.45943	0.0525846
chr4!186421814!186456712!3040!PDLIM3	0	0	#DIV/0!	0.0526182
chr9!26947036!27062931!2772!IFT74	0	223	Err:502	0.0526746
chr9!84198597!84303596!3269!TLE1	0	3	Err:502	0.052693
chr3!127317199!127341278!3487!MCM2	0	0	#DIV/0!	0.0526953
chr3!107879658!107941417!3203!IFT57	3	2	0.584963	0.0527299
chr1!208195587!208417665!11443!PLXNA2	0	0	#DIV/0!	0.0527331
chr3!146151074!146213778!1695!PLSCR2	4	37	-3.20945	0.0527822
chr3!129120163!129147494!2154!EFCAB12	0	0	#DIV/0!	0.0528029
chr3!37034840!37092337!2921!MLH1	14	272	-4.28011	0.0529062
chr3!25831562!25836025!1527!OXSM	6	8	-0.415037	0.053204
chr3!21462489!21792816!1812!ZNF385D	2	2	0	0.0532141
chr19!8376183!8386280!585!NDUFA7	0	31	Err:502	0.0532227
chr1!184659624!184724041!6632!EDEM3	52	44	0.241008	0.0532945
chr1!207925382!207968861!3393!CD46	1	0	#DIV/0!	0.0533402
chr16!19422056!19510434!5880!TMC5	0	0	#DIV/0!	0.0534415
chr1!151735444!151743806!1086!OAZ3	3	682	-7.82867	0.0534958
chr12!6957971!6960456!1170!CDCA3	13	3989	-8.26137	0.0535517
chr3!196366655!196388874!2464!NRROS	28	5017	-7.48525	0.0536075
chr12!27397077!27478890!5096!STK38L	15	916	-5.93231	0.0536417
chr11!12308446!12380691!3044!MICALCL	0	0	#DIV/0!	0.0536857
chr3!1134628!1445278!3530!CNTN6	7	122	-4.12338	0.0537332
chr7!103969103!104549003!3176!LHFPL3	0	1	Err:502	0.0537543
chr2!55199326!55277734!5202!RTN4	8	2	2	0.0537894
chr7!105888731!105925638!4581!NAMPT	1	553	-9.11114	0.0538426
chr1!200938513!200992828!9940!KIF21B	27	2954	-6.77357	0.0539691
chr3!185225569!185270369!2474!LIPH	1	21	-4.39232	0.0539751
chr2!84650646!84686586!1457!SUCLG1	0	0	#DIV/0!	0.0540167
chr4!129805151!130014764!3053!SCLT1	1	1	0	0.0540292
chr7!102715327!102740210!2634!ARMC10	0	1	Err:502	0.0543242
chr1!224415035!224517891!3006!NVL	1	15	-3.90689	0.0543361
chr3!141876368!141944449!9837!GK5	1	2	-1	0.0543655
chr4!128838959!128887139!4545!MFSD8	1	94	-6.55459	0.0543754
chr2!54014067!54045956!2582!ERLEC1	6	41	-2.77259	0.0544394
chr3!183892633!183901879!1940!AP2M1	1	5	-2.32193	0.0544587
chr19!13064969!13068068!763!GADD45GIP1	1	0	#DIV/0!	0.0544631
chr8!56792385!56925006!4158!LYN	39	73	-0.904422	0.0546889
chr19!7828034!7834491!1956!CLEC4M	0	0	#DIV/0!	0.0548318
chr1!179851176!179889212!4054!TOR1AIP1	52	3764	-6.17761	0.0548561
chr3!184428154!184429836!1682!MAGEF1	38	5342	-7.13524	0.0549773
chr11!66432464!66445392!1844!RBM4B	0	0	#DIV/0!	0.0550075
chr11!122753235!122830430!3864!C11orf63	2	2	0	0.0551309
chr15!75011882!75017877!2608!CYP1A1	0	0	#DIV/0!	0.0551931
chr3!196050416!196065291!1059!TM4SF19	1	42	-5.39232	0.0553757
chr8!126104082!126379367!1212!NSMCE2	8	116	-3.85798	0.0554297
chr19!19779662!19791138!1450!ZNF101	2	5	-1.32193	0.0554524
chr1!171060017!171086959!2087!FMO3	5	63	-3.65535	0.0555572
chr3!68040733!68594771!2222!FAM19A1	5	105	-4.39232	0.0555983
chr3!193853930!193856401!1461!HES1	28	3416	-6.93074	0.0557055
chr3!187416046!187420345!1346!RTP2	86	5316	-5.94986	0.0557341
chr19!4537226!4540036!1780!LRG1	4	5	-0.321928	0.0557835
chr11!108028118!108093365!5936!NPAT	4	217	-5.76155	0.0558328
chr1!150782180!150849244!4943!ARNT	0	0	#DIV/0!	0.0558524
chr5!5140442!5320412!4974!ADAMTS16	1	212	-7.72792	0.0558656
chr5!6714717!6757161!4087!PAPD7	2	131	-6.03342	0.0559175
chr8!49830238!49833999!2109!SNAI2	10	5	1	0.0560104
chr3!56591183!56655848!3136!CCDC66	7	101	-3.85086	0.056078
chr18!67530192!67624232!2637!CD226	7	0	#DIV/0!	0.0561559
chr3!195473637!195538844!16804!MUC4	0	3	Err:502	0.0561768
chr8!103838535!103876397!4348!AZIN1	9	16	-0.830075	0.056187
chr3!133118838!133194056!1577!BFSP2	1	0	#DIV/0!	0.0562228
chr1!236305831!236372209!2042!GPR137B	5	4862	-9.92541	0.0562262
chr7!99998494!100026431!2469!ZCWPW1	1	0	#DIV/0!	0.0562693
chr3!139236275!139258671!1954!RBP1	0	1	Err:502	0.0562777
chr1!201328135!201346828!1338!TNNT2	32	5164	-7.33427	0.0563129
chr19!9225503!9226439!936!OR7G1	9	90	-3.32193	0.0564022
chr11!66406087!66435858!4230!RBM4	6	5476	-9.83394	0.0564662
chr1!221874763!221915516!3294!DUSP10	2	0	#DIV/0!	0.056582
chr19!4890448!4902879!1638!ARRDC5	0	0	#DIV/0!	0.0566362
chr5!151040656!151066615!3590!SPARC	0	1	Err:502	0.0568495
chr3!152552735!152555843!3108!P2RY1	4	42	-3.39232	0.0568543
chr7!97736196!97838944!8945!LMTK2	5	3	0.736966	0.0569223
chr7!92158086!92166823!1717!RBM48	4	392	-6.61471	0.0569314
chr12!10961692!10962767!1075!TAS2R9	5	215	-5.42626	0.0570147
chr11!67820325!67888858!2717!CHKA	0	9	Err:502	0.0572088
chr3!44283377!44373590!5334!TOPAZ1	10	66	-2.72247	0.0573107
chr12!12813994!12849121!1743!GPR19	13	0	#DIV/0!	0.0574365
chr3!178866310!178952497!3709!PIK3CA	19	154	-3.01886	0.0574786
chr5!43526369!43557521!2875!PAIP1	8	19	-1.24793	0.057587
chr7!96635289!96640352!1875!DLX6	16	4537	-8.14752	0.0576549
chr5!40759480!40798297!5130!PRKAA1	6	20	-1.73697	0.0579234
chr12!9301435!9360966!4610!PZP	29	57	-0.974909	0.0580823
chr5!33944720!33984780!3013!SLC45A2	0	1	Err:502	0.0581477
chr9!74298281!74383800!6523!TMEM2	1	39	-5.2854	0.0582513
chr8!145729464!145732555!1886!GPT	21	196	-3.22239	0.0583871
chr8!120885894!121063157!2636!DEPTOR	0	2	Err:502	0.0584295
chr7!98771196!98805089!1685!KPNA7	1	0	#DIV/0!	0.0584495
chr16!23399813!23464512!2937!COG7	0	0	#DIV/0!	0.0587051
chr1!179519673!179545084!1871!NPHS2	21	3921	-7.54469	0.0588893
chr1!212113740!212209002!4537!INTS7	14	12	0.222392	0.0590241
chr3!53880576!53899827!2040!IL17RB	11	14	-0.347923	0.0590592
chr7!87563565!87832204!9510!ADAM22	7	1	2.80735	0.0591118
chr3!8918879!9005159!5739!RAD18	0	2	Err:502	0.0592334
chr3!128444978!128533641!2232!RAB7A	0	33	Err:502	0.0593555
chr5!31400601!31532282!5497!DROSHA	2	886	-8.79116	0.0594118
chr3!54952380!54962072!1277!LRTM1	0	0	#DIV/0!	0.0594724
chr4!167654535!168155741!3564!SPOCK3	2	1	1	0.059654
chr12!14518565!14655869!10120!ATF7IP	7	10	-0.514573	0.0597294
chr3!10068112!10143614!5947!FANCD2	18	991	-5.78282	0.0597331
chr3!98234316!98241910!2542!CLDND1	5	174	-5.12102	0.0597761
chr4!187454808!187476537!1105!MTNR1A	0	2372	Err:502	0.0599064
chr19!2933215!2944969!2040!ZNF77	4	0	#DIV/0!	0.05992
chr11!67286417!67290899!957!CABP2	4	3644	-9.83131	0.0599826
chr1!151375199!151431941!6626!POGZ	0	28	Err:502	0.060109
chr19!16222489!16244445!2177!RAB8A	0	0	#DIV/0!	0.060143
chr3!53317444!53381654!6012!DCP1A	42	344	-3.03395	0.0601517
chr3!131253576!131753844!2571!CPNE4	4	63	-3.97728	0.0602137
chr19!16607204!16632163!3346!C19orf44	4	0	#DIV/0!	0.0602646
chr3!40498782!40503863!968!RPL14	1	110	-6.78136	0.0602915
chr1!160454819!160493052!2746!SLAMF6	0	0	#DIV/0!	0.0604753
chr9!24543212!24545674!743!IZUMO3	0	0	#DIV/0!	0.0605113
chr12!2055213!2113677!2092!DCP1B	9	41	-2.18763	0.0605762
chr3!178254085!178562217!3043!KCNMB2	22	85	-1.94996	0.0607623
chr3!27257096!27410912!2639!NEK10	31	128	-2.0458	0.0608039
chr8!124510126!124553493!6946!FBXO32	8	96	-3.58496	0.0608349
chr8!87354993!87480178!4105!WWP1	0	56	Err:502	0.060921
chr15!28356182!28567298!15340!HERC2	0	0	#DIV/0!	0.0610931
chr12!11090852!11091806!954!TAS2R14	2	18	-3.16993	0.0611064
chr8!82711817!82754521!3456!SNX16	1	0	#DIV/0!	0.0611072
chr9!71736179!71870124!6663!TJP2	1	8	-3	0.0611838
chr11!6452267!6462254!1623!HPX	0	30	Err:502	0.0611866
chr9!77337410!77503010!8632!TRPM6	0	368	Err:502	0.0612873
chr9!35056064!35072739!3859!VCP	0	0	#DIV/0!	0.0613129
chr5!43192169!43280952!2470!NIM1	0	0	#DIV/0!	0.0613251
chr3!184097860!184107617!3521!CHRD	58	6005	-6.69397	0.0613773
chr3!6902801!7783218!4239!GRM7	15	188	-3.6477	0.0614012
chr1!153533584!153538306!962!S100A2	0	0	#DIV/0!	0.0615008
chr8!63972047!63998612!2632!TTPA	0	0	#DIV/0!	0.0615522
chr1!152004981!152009511!594!S100A11	0	0	#DIV/0!	0.0617798
chr3!12329348!12475855!2263!PPARG	0	0	#DIV/0!	0.0619068
chr1!160579608!160617101!2303!SLAMF1	1	1	0	0.0620773
chr3!58727736!59035715!2551!C3orf67	0	10	Err:502	0.0620823
chr3!166958076!167098085!3478!ZBBX	21	123	-2.5502	0.0621031
chr3!122283184!122294049!5767!DTX3L	0	13	Err:502	0.0621889
chr8!143991974!143999259!2936!CYP11B2	29	1975	-6.08966	0.0622587
chr8!108261709!108510254!4338!ANGPT1	5	6	-0.263034	0.0623054
chr8!107771710!107782472!2754!ABRA	6	579	-6.59246	0.0623626
chr7!83587658!83824217!5659!SEMA3A	4	0	#DIV/0!	0.0624302
chr5!31193761!31329253!8571!CDH6	2	855	-8.73978	0.0624466
chr8!123793900!123986755!4359!ZHX2	1	4370	-12.0934	0.0626428
chr3!48663155!48672926!2938!SLC26A6	0	4	Err:502	0.0627151
chr1!226332379!226374423!3565!ACBD3	0	289	Err:502	0.0628587
chr8!121547984!121824309!4975!SNTB1	7	629	-6.48956	0.0628858
chr1!145524989!145543868!5170!ITGA10	2	3158	-10.6248	0.0629052
chr3!19190016!19577135!5063!KCNH8	1	46	-5.52356	0.0630075
chr1!204391757!204459474!7606!PIK3C2B	2	27	-3.75489	0.0630113
chr6!53659777!53788919!3180!LRRC1	1	2	-1	0.0631294
chr3!179322574!179342288!1059!NDUFB5	0	4	Err:502	0.0631582
chr1!153940314!153946840!1949!CREB3L4	2	2382	-10.218	0.0632678
chr11!71791376!71821828!5626!LRTOMT	8	6187	-9.59502	0.0633299
chr9!78505559!78977255!9732!PCSK5	1	320	-8.32193	0.0633478
chr3!182971031!182991179!4123!B3GNT5	0	5	Err:502	0.063367
chr8!101145587!101158099!3305!FBXO43	3	8	-1.41504	0.0633956
chr4!128703452!128754526!3270!HSPA4L	1	0	#DIV/0!	0.063476
chr5!40711677!40756072!5506!TTC33	5	0	#DIV/0!	0.0635092
chr1!151512780!151556059!3111!TUFT1	0	0	#DIV/0!	0.063527
chr3!149235021!149421060!5367!WWTR1	5	50	-3.32193	0.0635743
chr13!25254548!25285923!3734!ATP12A	0	0	#DIV/0!	0.0636458
chr3!50649292!50686728!3153!MAPKAPK3	0	4	Err:502	0.06367
chr3!195590235!195635880!4837!TNK2	108	5671	-5.7145	0.0638545
chr9!5163862!5185618!708!INSL6	0	0	#DIV/0!	0.0639553
chr2!54683453!54898583!13024!SPTBN1	5	201	-5.32912	0.0639633
chr3!185764105!185826901!4102!ETV5	6	92	-3.9386	0.0640197
chr12!21284127!21392730!2787!SLCO1B1	15	744	-5.63227	0.0642817
chr3!196233749!196242237!1810!C3orf43	34	638	-4.22995	0.0643632
chr18!48556582!48611411!8771!SMAD4	23	174	-2.91938	0.0644122
chr1!175291934!175712752!5190!TNR	0	0	#DIV/0!	0.0644168
chr3!186915273!186919253!2217!RTP1	21	3537	-7.39599	0.0645642
chr12!12870301!12875305!2413!CDKN1B	2	2	0	0.0645996
chr1!160765863!160798045!3478!LY9	2	0	#DIV/0!	0.0646145
chr8!100973165!101118344!4628!RGS22	14	19	-0.440573	0.0646345
chr11!9406168!9469674!6192!IPO7	5	648	-7.01792	0.0646419
chr2!70889215!70995375!5943!ADD2	0	1067	Err:502	0.0647911
chr3!62384020!62861064!5551!CADPS	33	161	-2.28652	0.0648072
chr7!112720467!112727833!5314!GPR85	0	0	#DIV/0!	0.0648342
chr4!152591808!152682175!2232!PET112	0	1	Err:502	0.0648615
chr3!2140549!3099645!5447!CNTN4	10	199	-4.3147	0.06488
chr8!95938199!95961615!5652!TP53INP1	4	1	2	0.0648993
chr3!47324329!47388306!4726!KLHL18	0	0	#DIV/0!	0.0649475
chr9!27948083!29212998!3412!LINGO2	1	0	#DIV/0!	0.0651838
chr11!111126706!111156972!1051!C11orf53	1	132	-7.04439	0.0652668
chr19!18170370!18197697!2872!IL12RB1	5	0	#DIV/0!	0.0652961
chr8!98787808!98864830!2238!LAPTM4B	1	9	-3.16993	0.0653097
chr3!157154579!157161417!1938!PTX3	1	0	#DIV/0!	0.065375
chr4!186350544!186370821!974!C4orf47	0	0	#DIV/0!	0.0653864
chr3!19988571!20026667!2535!RAB5A	1	112	-6.80735	0.0653947
chr1!159409511!159410600!1089!OR10J1	85	4764	-5.80857	0.0655826
chr8!38243958!38267042!4234!LETM2	2	15	-2.90689	0.0656105
chr12!6419601!6437672!3580!PLEKHG6	25	4453	-7.47671	0.0657969
chr3!15451376!15469042!2499!METTL6	0	0	#DIV/0!	0.0658611
chr2!74648884!74652882!1119!WDR54	1	50	-5.64386	0.0660344
chr4!41258897!41270446!1124!UCHL1	0	1	Err:502	0.0661104
chr7!77325742!77409120!3220!RSBN1L	0	92	Err:502	0.0662516
chr3!44803208!44894748!4837!KIF15	47	439	-3.22349	0.0662546
chr7!100472700!100486285!3013!SRRT	61	5811	-6.57383	0.0663036
chr3!44596712!44624973!3974!ZKSCAN7	24	78	-1.70044	0.0665149
chr4!128802015!128820377!3995!PLK4	6	49	-3.02975	0.0665389
chr11!111934733!111944895!1455!PIH1D2	1	4	-2	0.0665394
chr11!113775517!113817283!1888!HTR3B	0	0	#DIV/0!	0.0666294
chr5!74017028!74063196!3819!GFM2	9	11	-0.289507	0.0669051
chr3!29322802!30051886!8365!RBMS3	0	1	Err:502	0.0671461
chr3!43328003!43392634!5215!SNRK	0	2	Err:502	0.0671591
chr7!64450732!64467124!3266!ERV3-1	4	2145	-9.06676	0.0672398
chr3!169557028!169587723!2546!LRRC31	5	149	-4.89724	0.0672488
chr15!25923859!26108349!5234!ATP10A	0	13	Err:502	0.0672539
chr7!98625057!98741743!5763!SMURF1	1	2	-1	0.0674507
chr1!165370158!165414592!2429!RXRG	1	1396	-10.4471	0.0675068
chr8!94929082!94938296!4452!PDP1	5	167	-5.06178	0.0675824
chr3!38307297!38319806!2560!SLC22A13	149	60	1.31228	0.0675835
chr1!209757044!209787284!2470!CAMK1G	28	0	#DIV/0!	0.0676295
chr12!2921786!2934237!2362!ITFG2	10	235	-4.55459	0.0676496
chr1!244624672!244803662!3194!C1orf101	15	9	0.736966	0.0676875
chr7!99520891!99527243!1116!GJC3	0	0	#DIV/0!	0.0677364
chr11!47799669!47870057!5383!NUP160	1	91	-6.50779	0.0677578
chr2!55463755!55496384!3018!MTIF2	11	4	1.45943	0.0677651
chr8!113235158!114449242!13353!CSMD3	4	72	-4.16993	0.0677873
chr3!98216524!98217475!951!OR5K2	2	1	1	0.0679065
chr16!4475805!4506775!2762!DNAJA3	0	6	Err:502	0.0679334
chr11!125315640!125366206!3031!FEZ1	2	0	#DIV/0!	0.0679794
chr3!119217367!119243125!1593!TIMMDC1	0	5	Err:502	0.0679987
chr5!79615789!79617660!1871!SPZ1	0	8	Err:502	0.0680545
chr8!73976777!74005507!3798!SBSPON	4	63	-3.97728	0.0682304
chr3!128968452!128996616!3074!COPG1	1	0	#DIV/0!	0.0684813
chr1!154934773!154946959!3717!SHC1	4	1294	-8.33762	0.0685239
chr4!156263811!156298122!7331!MAP9	1	0	#DIV/0!	0.0686112
chr6!107386384!107435636!6660!BEND3	16	6258	-8.61149	0.0687761
chr8!90945563!90996899!4621!NBN	1	32	-5	0.0688536
chr4!152041432!152149182!5553!SH3D19	1	18	-4.16993	0.068882
chr3!193119865!193272696!4274!ATP13A4	49	243	-2.3101	0.0689131
chr12!299242!323371!3971!SLC6A12	6	0	#DIV/0!	0.0691756
chr4!39408472!39453153!6079!KLB	4	0	#DIV/0!	0.0691932
chr18!61056424!61089752!3378!VPS4B	8	0	#DIV/0!	0.0692411
chr7!115850546!115898837!2858!TES	4	0	#DIV/0!	0.0692943
chr7!88388752!88966346!4588!ZNF804B	4	58	-3.85798	0.0692959
chr9!15170841!15307358!3565!TTC39B	1	5	-2.32193	0.0693668
chr8!126442562!126450647!3751!TRIB1	71	3737	-5.71792	0.0695784
chr12!10851675!10875953!1974!YBX3	5	0	#DIV/0!	0.0696442
chr15!42651697!42704515!3662!CAPN3	0	0	#DIV/0!	0.0696772
chr5!70883114!70954530!3673!MCCC2	1	12	-3.58496	0.0698245
chr1!234509213!234519795!856!COA6	0	0	#DIV/0!	0.0699602
chr5!15500304!15939905!4853!FBXL7	30	2941	-6.6152	0.0699942
chr15!64979772!64995462!1916!OAZ2	0	2	Err:502	0.0700644
chr3!57124009!57199403!8720!IL17RD	24	122	-2.34577	0.0700936
chr9!77597872!77643310!2193!C9orf41	0	0	#DIV/0!	0.0702515
chr8!57025500!57026541!1041!MOS	3	5360	-10.8031	0.0703393
chr8!87586162!87755903!4347!CNGB3	4	373	-6.54303	0.0704502
chr11!3876932!4114440!4393!STIM1	0	0	#DIV/0!	0.0704627
chr3!137780826!137834451!3909!DZIP1L	3	12	-2	0.0705128
chr3!151985828!152183569!6523!MBNL1	12	48	-2	0.070625
chr7!90225675!90839905!5485!CDK14	9	3	1.58496	0.0707197
chr3!125247701!125314381!4638!OSBPL11	1	9	-3.16993	0.0707248
chr1!186412697!186430240!1325!PDC	2	443	-7.79116	0.0707327
chr3!195295572!195311076!1130!APOD	5	16	-1.67807	0.0708812
chr1!150937648!150947479!2544!CERS2	0	0	#DIV/0!	0.0708979
chr3!47537129!47555199!1349!ELP6	1	28	-4.80735	0.0709233
chr4!122745483!122791652!4282!BBS7	3	12	-2	0.0711083
chr8!120428551!120436678!2601!NOV	3	3161	-10.0412	0.071154
chr15!65442783!65477563!2351!CLPX	2	0	#DIV/0!	0.0712009
chr3!9022275!9291369!8992!SRGAP3	8	131	-4.03342	0.0712088
chr1!201617449!201796102!13265!NAV1	6	413	-6.10504	0.071303
chr8!109795345!109799770!2087!TMEM74	6	422	-6.13614	0.0713455
chr8!144349606!144359101!1343!GLI4	34	108	-1.66742	0.0713663
chr4!148559533!148605280!2829!PRMT10	3	38	-3.66297	0.0713855
chr11!121322911!121504471!10973!SORL1	2	11	-2.45943	0.0714379
chr11!119019749!119033374!3935!ABCG4	5	188	-5.23266	0.0715129
chr9!8314245!10612723!10170!PTPRD	7	465	-6.05373	0.0715151
chr3!151044095!151047337!2769!P2RY13	28	119	-2.08746	0.0715586
chr11!107661716!107729914!3170!SLC35F2	2	476	-7.89482	0.0716051
chr2!55774427!55844860!5608!SMEK2	9	0	#DIV/0!	0.0716331
chr15!41851219!41871536!3971!TYRO3	0	2	Err:502	0.0716344
chr21!35772409!35773370!961!C21orf140	8	0	#DIV/0!	0.071668
chr3!8661085!8693764!1871!SSUH2	0	0	#DIV/0!	0.0717603
chr11!8959118!8964580!650!ASCL3	0	5	Err:502	0.0717656
chr8!100025493!100889814!14677!VPS13B	25	143	-2.51602	0.0717719
chr1!178062863!178448648!11040!RASAL2	34	4	3.08746	0.0718603
chr3!126200007!126236616!3445!UROC1	7	232	-5.05063	0.0719288
chr4!89011415!89152474!4760!ABCG2	5	24	-2.26303	0.0719471
chr11!110447758!110583912!6868!ARHGAP20	5	19	-1.926	0.0719821
chr7!97920961!98030427!3670!BAIAP2L1	9	3734	-8.69658	0.0720035
chr4!155155526!155412930!12141!DCHS2	6	36	-2.58496	0.0720688
chr19!18307610!18314874!1501!RAB3A	0	0	#DIV/0!	0.0720863
chr4!110354970!110461615!4646!SEC24B	0	3	Err:502	0.0720984
chr9!6720862!7175648!6666!KDM4C	7	528	-6.23704	0.0721357
chr8!145691737!145699499!3248!KIFC2	77	1588	-4.36621	0.0721897
chr4!87856153!88062206!9709!AFF1	0	0	#DIV/0!	0.0722547
chr3!51895644!51897440!587!IQCF2	0	0	#DIV/0!	0.0724366
chr7!98923495!98963885!1607!ARPC1A	0	0	#DIV/0!	0.0725518
chr3!111758464!111800116!2509!TMPRSS7	0	34	Err:502	0.0726245
chr3!147103834!147124596!4747!ZIC4	2	31	-3.9542	0.0726645
chr1!151313115!151319769!3618!RFX5	2	2260	-10.1421	0.0727997
chr7!93620999!93633690!3061!BET1	1	354	-8.46761	0.0728428
chr8!121137346!121384273!6464!COL14A1	7	40	-2.51457	0.0728649
chr1!171154387!171181822!5263!FMO2	14	2	2.80735	0.0730597
chr7!102740022!102789569!5363!NAPEPLD	4	79	-4.30378	0.0731517
chr1!203463270!203478077!1444!OPTC	0	0	#DIV/0!	0.0733831
chr1!155036212!155042029!1257!EFNA4	3	6	-1	0.0735376
chr13!20397623!20437776!3471!ZMYM5	0	1	Err:502	0.0736345
chr5!151122382!151138210!489!ATOX1	0	0	#DIV/0!	0.0736683
chr11!118415242!118436791!1875!IFT46	1	0	#DIV/0!	0.0736706
chr5!36876860!37065921!10389!NIPBL	9	897	-6.63904	0.0736781
chr7!105172531!105208124!2976!RINT1	3	9	-1.58496	0.0737556
chr9!79226291!79521003!12585!PRUNE2	7	3606	-9.00883	0.0738753
chr11!108342832!108369159!4311!KDELC2	0	29	Err:502	0.0741398
chr19!16589867!16607003!1292!CALR3	2	0	#DIV/0!	0.0742481
chr7!87834431!87856308!2405!SRI	7	0	#DIV/0!	0.074331
chr1!214522038!214725024!13443!PTPN14	0	0	#DIV/0!	0.0745063
chr3!113367232!113415493!13707!KIAA2018	3	17	-2.5025	0.0745647
chr3!156257928!156272973!3716!SSR3	4	39	-3.2854	0.0745763
chr7!56032269!56067875!2004!GBAS	2	560	-8.12928	0.0745887
chr3!129158878!129239350!4570!IFT122	4	49	-3.61471	0.0746287
chr8!144239330!144242053!1157!LY6H	62	198	-1.67516	0.0746558
chr18!61304492!61311502!1719!SERPINB4	9	0	#DIV/0!	0.0747123
chr9!6413150!6507051!3621!UHRF2	2	50	-4.64386	0.0747138
chr1!235610504!235667781!5611!B3GALNT2	1	0	#DIV/0!	0.0747388
chr3!140950666!141013745!3553!ACPL2	0	0	#DIV/0!	0.0747388
chr1!152670839!152671918!592!LCE2A	1	66	-6.04439	0.074853
chr7!95212808!95225925!3700!PDK4	12	13	-0.115477	0.0750395
chr5!10225619!10250021!2671!FAM173B	0	0	#DIV/0!	0.0752075
chr1!225997796!226033262!1906!EPHX1	3	58	-4.27302	0.0752928
chr3!149036284!149051548!3925!TM4SF18	7	37	-2.4021	0.075392
chr7!86825477!86849031!1043!TMEM243	5	44	-3.1375	0.0754908
chr9!35161988!35405332!6370!UNC13B	1	0	#DIV/0!	0.0755143
chr11!2965659!3013607!2518!NAP1L4	1	0	#DIV/0!	0.0756157
chr11!7710668!7727941!1894!OVCH2	0	0	#DIV/0!	0.0756642
chr3!127348001!127391653!2209!PODXL2	10	1106	-6.78921	0.075737
chr3!156544095!156763918!4067!LEKR1	38	3074	-6.33797	0.0757646
chr9!35073834!35080013!2631!FANCG	2	829	-8.69523	0.0757795
chr11!46878267!46940173!8227!LRP4	0	0	#DIV/0!	0.0758204
chr3!112280856!112303284!3259!SLC35A5	6	2	1.58496	0.0758359
chr3!48348335!48369831!440!SPINK8	27	7	1.94753	0.0758637
chr5!68485374!68506184!1389!CENPH	0	0	#DIV/0!	0.0759121
chr3!128598332!128631957!2575!ACAD9	1	0	#DIV/0!	0.0759454
chr5!92953430!93447404!4720!FAM172A	3	163	-5.76377	0.0759979
chr8!59496063!59572404!3782!NSMAF	18	589	-5.0322	0.0761063
chr11!113280316!113346001!2699!DRD2	0	0	#DIV/0!	0.0761406
chr3!49761727!49823973!4993!IP6K1	0	20	Err:502	0.0761812
chr3!154797435!154901518!6032!MME	17	97	-2.51245	0.0763891
chr7!72983276!72993013!3038!TBL2	0	0	#DIV/0!	0.0764298
chr12!15066975!15091463!1536!ERP27	43	0	#DIV/0!	0.0765075
chr13!29598747!30080084!7196!MTUS2	0	1	Err:502	0.0765754
chr11!122526397!122685187!6903!UBASH3B	0	0	#DIV/0!	0.0767111
chr1!201857804!201861715!1653!SHISA4	9	187	-4.37697	0.0767296
chr3!71820805!71834357!1613!PROK2	0	0	#DIV/0!	0.0768465
chr18!72163499!72190689!5367!CNDP2	10	0	#DIV/0!	0.0768465
chr9!470293!746106!6696!KANK1	8	4110	-9.00492	0.0768677
chr6!105725441!105850999!2943!PREP	30	1280	-5.41504	0.076933
chr3!141595469!141645382!1853!ATP1B3	0	87	Err:502	0.0770327
chr9!37651051!37746901!4916!FRMPD1	1	0	#DIV/0!	0.0770613
chr12!7085346!7125842!2297!LPCAT3	10	0	#DIV/0!	0.077123
chr9!77112251!77302117!3604!RORB	1	0	#DIV/0!	0.0772784
chr9!74729510!74867140!5736!GDA	1	10	-3.32193	0.0773272
chr3!137980278!138048728!2133!NME9	3	25	-3.05889	0.0773383
chr1!175036993!175117202!5008!TNN	17	4165	-7.93664	0.0773566
chr3!39371196!39375171!1487!CCR8	28	846	-4.91716	0.0773809
chr3!3191316!3221401!2591!CRBN	8	105	-3.71425	0.0774224
chr5!39105353!39270759!4933!FYB	6	1346	-7.8095	0.0775665
chr5!90664540!90679149!4161!ARRDC3	3	14	-2.22239	0.0776018
chr7!99686582!99689822!1425!COPS6	57	4060	-6.15437	0.077651
chr1!214161277!214214847!8721!PROX1	4	5662	-10.4671	0.0776906
chr3!58318616!58410878!2027!PXK	6	17	-1.5025	0.077833
chr1!223282747!223316624!4267!TLR5	2	38	-4.24793	0.0778881
chr4!142949181!143767604!4123!INPP4B	3	2	0.584963	0.0779481
chr3!150458909!150481263!2620!SIAH2	5	4	0.321928	0.0779511
chr3!98001731!98002676!945!OR5H2	1	6	-2.58496	0.0780191
chr3!132036210!132087146!3818!ACPP	0	3	Err:502	0.0780431
chr1!173872941!173886516!1599!SERPINC1	0	1	Err:502	0.0780637
chr3!126707436!126756235!9066!PLXNA1	15	4304	-8.16457	0.0780704
chr1!201349965!201368669!2839!LAD1	0	59	Err:502	0.0781422
chr1!204100189!204121307!2610!ETNK2	0	1715	Err:502	0.0782765
chr4!128886460!128952455!2187!C4orf29	1	1363	-10.4126	0.0785727
chr19!9236687!9237626!939!OR7G3	10	5	1	0.0786145
chr8!38268655!38326352!6303!FGFR1	1	10	-3.32193	0.078655
chr3!12525930!12574820!3604!TSEN2	4	85	-4.40939	0.0788138
chr7!98476112!98610866!12677!TRRAP	5	104	-4.37851	0.0789212
chr1!173577474!173639001!2671!ANKRD45	0	26	Err:502	0.0789677
chr2!55514977!55647057!9816!CCDC88A	8	103	-3.6865	0.0789947
chr5!89689528!89705603!981!CETN3	0	1	Err:502	0.0790223
chr12!30781914!30848929!5690!IPO8	30	3	3.32193	0.0790344
chr1!246703862!246729565!1786!TFB2M	0	12	Err:502	0.0790524
chr4!47937993!48014961!3021!CNGA1	2	41	-4.35755	0.079061
chr11!107373452!107436461!4067!ALKBH8	3	82	-4.77259	0.0791982
chr8!95835517!95892721!3389!INTS8	11	25	-1.18442	0.079302
chr11!9595227!9611313!4047!WEE1	1	5	-2.32193	0.0793269
chr3!51812576!51813203!446!IQCF6	0	2	Err:502	0.079419
chr3!63819545!63849599!1278!THOC7	1	95	-6.56986	0.0796748
chr3!125688027!125702296!1000!ROPN1B	0	0	#DIV/0!	0.0796894
chr8!100890222!100906242!921!COX6C	0	0	#DIV/0!	0.0797018
chr1!207131311!207143970!2783!FCAMR	13	4976	-8.58033	0.0797559
chr3!152057486!152058779!1293!TMEM14E	4	294	-6.19967	0.0797871
chr11!1012823!1036706!8003!MUC6	0	5	Err:502	0.0797893
chr3!194995464!195163817!7170!ACAP2	32	172	-2.42626	0.0797919
chr3!182511290!182639421!7320!ATP11B	22	167	-2.92427	0.0799406
chr3!31574490!31677556!2481!STT3B	8	80	-3.32193	0.0801053
chr1!230883129!230937749!2593!CAPN9	1	0	#DIV/0!	0.0802788
chr5!80625946!80689988!1989!ACOT12	6	87	-3.85798	0.0802805
chr1!157543538!157567870!3459!FCRL4	2	0	#DIV/0!	0.0803226
chr1!169364113!169396670!1866!CCDC181	24	0	#DIV/0!	0.0803731
chr1!234527058!234614849!5130!TARBP1	16	35	-1.12928	0.0804209
chr11!66452719!66488870!7867!SPTBN2	6	6656	-10.1155	0.0804435
chr11!101785745!101871793!7043!KIAA1377	5	67	-3.74416	0.080464
chr19!15060844!15090547!3949!SLC1A6	11	0	#DIV/0!	0.0804645
chr11!4406126!4414926!1929!TRIM21	0	0	#DIV/0!	0.0804759
chr3!138327541!138352213!1656!FAIM	0	9	Err:502	0.0805129
chr4!110661847!110723335!2161!CFI	0	162	Err:502	0.0805385
chr3!160939098!160969795!2728!NMD3	27	122	-2.17585	0.0805688
chr3!47455183!47517445!4255!SCAP	210	1867	-3.15226	0.0807328
chr3!46448720!46451014!1866!CCRL2	0	0	#DIV/0!	0.08075
chr5!43381599!43412488!816!CCL28	4	6	-0.584963	0.0807991
chr1!184760158!184943718!6969!FAM129A	37	5657	-7.25637	0.0808166
chr1!155204238!155214653!2681!GBA	0	0	#DIV/0!	0.0812201
chr5!1009076!1038927!2070!NKD2	450	5809	-3.69029	0.0812569
chr11!122943032!123066007!2630!CLMP	1	0	#DIV/0!	0.0812735
chr4!122737598!122745088!2798!CCNA2	3	13	-2.11548	0.0813197
chr1!161159537!161168845!4332!ADAMTS4	8	303	-5.24317	0.0813932
chr7!100860984!100867471!1189!ZNHIT1	25	3747	-7.22766	0.0817186
chr19!3880617!3928080!5036!ATCAY	6	0	#DIV/0!	0.0817538
chr9!36214438!36277053!5476!GNE	0	0	#DIV/0!	0.0818142
chr9!27284653!27297137!1036!EQTN	0	0	#DIV/0!	0.0818634
chr3!37440967!37476988!2426!C3orf35	19	59	-1.63472	0.0818948
chr12!28410132!28703099!2335!CCDC91	41	242	-2.56131	0.0819272
chr8!104512975!105266656!7973!RIMS2	20	178	-3.15381	0.0819485
chr3!186263855!186288332!3152!TBCCD1	26	166	-2.6746	0.0819716
chr4!2627158!2734302!5021!FAM193A	2	1	1	0.0820776
chr11!66384052!66413944!1614!RBM14-RBM4	7	6463	-9.85063	0.0820887
chr3!48555116!48594227!3490!PFKFB4	0	13	Err:502	0.0822177
chr18!70409548!70534810!8173!NETO1	20	164	-3.03562	0.0823099
chr13!41303431!41345347!1339!MRPS31	0	1	Err:502	0.0823503
chr11!13984183!14289679!5137!SPON1	1	3	-1.58496	0.0824001
chr11!809935!812876!493!RPLP2	0	0	#DIV/0!	0.0824148
chr11!1940798!1959936!1277!TNNT3	4	0	#DIV/0!	0.0825545
chr4!110609784!110624629!1661!CASP6	0	0	#DIV/0!	0.0825827
chr3!45430074!45590328!4203!LARS2	45	298	-2.72732	0.0827244
chr1!158449667!158450675!1008!OR10R2	2	0	#DIV/0!	0.0827534
chr8!101521979!101572014!4342!ANKRD46	19	576	-4.922	0.0828005
chr5!74073398!74162663!5990!FAM169A	13	31	-1.25376	0.082909
chr5!80529138!80562217!1646!CKMT2	1	81	-6.33985	0.0829481
chr9!15422781!15461627!3095!SNAPC3	8	465	-5.86109	0.0830269
chr5!71403117!71505397!11979!MAP1B	0	17	Err:502	0.0830356
chr5!6633499!6669675!2264!SRD5A1	0	0	#DIV/0!	0.0830408
chr11!9800213!10315754!7439!SBF2	5	871	-7.4446	0.0830454
chr16!21689834!21772050!3809!OTOA	0	0	#DIV/0!	0.0831676
chr3!128338812!128369719!2341!RPN1	1	0	#DIV/0!	0.0831792
chr3!186501360!186507685!1890!EIF4A2	19	146	-2.9419	0.0831882
chr3!46710484!46735194!5322!ALS2CL	73	1072	-3.87626	0.0833929
chr1!182992594!183114727!7889!LAMC1	66	0	#DIV/0!	0.0833962
chr3!27414211!27525911!8209!SLC4A7	32	165	-2.36632	0.0834772
chr1!152551859!152552980!610!LCE3D	0	0	#DIV/0!	0.0835202
chr3!45017740!45052962!1036!EXOSC7	0	0	#DIV/0!	0.0835772
chr3!63263913!63602597!2987!SYNPR	0	5	Err:502	0.0836042
chr7!100400186!100425143!4351!EPHB4	34	5211	-7.25988	0.0836175
chr1!150618700!150669672!3171!GOLPH3L	8	11	-0.459432	0.0836939
chr11!111749947!111754797!983!C11orf1	0	0	#DIV/0!	0.0836967
chr1!201951765!201975275!2413!RNPEP	0	0	#DIV/0!	0.0837578
chr11!67195934!67202879!1770!RPS6KB2	7	4465	-9.31709	0.0838913
chr4!122722471!122738176!1644!EXOSC9	1	0	#DIV/0!	0.0839818
chr3!161062579!161089871!2306!SPTSSB	0	94	Err:502	0.0839825
chr3!169490852!169507504!5367!MYNN	30	120	-2	0.0840335
chr1!155146262!155157447!3557!TRIM46	6	3223	-9.06923	0.0840855
chr7!75677336!75696827!2258!MDH2	0	3529	Err:502	0.0841322
chr3!122246759!122283523!7975!PARP9	0	9	Err:502	0.084137
chr4!1723216!1746905!2837!TACC3	0	0	#DIV/0!	0.0842777
chr3!142443265!142526729!4170!TRPC1	8	55	-2.78136	0.0845345
chr11!120107348!120190653!3081!POU2F3	0	0	#DIV/0!	0.0845558
chr5!76728068!76788332!2558!WDR41	9	102	-3.5025	0.0847421
chr3!192958916!192988644!1063!HRASLS	17	152	-3.16046	0.0848068
chr11!134146274!134189458!2944!GLB1L3	0	0	#DIV/0!	0.0848368
chr9!214864!465259!7505!DOCK8	23	3321	-7.17384	0.0849733
chr19!19672515!19729725!1730!PBX4	0	0	#DIV/0!	0.0851244
chr12!12268960!12419811!10083!LRP6	41	30	0.450661	0.0852091
chr12!10004967!10022458!2038!CLEC2B	5	2674	-9.06286	0.0853101
chr7!99756864!99766373!2540!GAL3ST4	8	88	-3.45943	0.0854692
chr19!15052300!15053260!960!OR7C2	2	3	-0.584963	0.0854727
chr11!11984542!12030917!2990!DKK3	0	0	#DIV/0!	0.0856013
chr8!124194751!124222318!3582!FAM83A	1	3042	-11.5708	0.0856288
chr3!23847383!23933131!1931!UBE2E1	0	0	#DIV/0!	0.0856434
chr15!28000022!28344458!3138!OCA2	0	0	#DIV/0!	0.0857637
chr18!54270052!54305920!1324!TXNL1	5	1	2.32193	0.0859213
chr3!128997683!129024135!1858!HMCES	2	5	-1.32193	0.0859511
chr3!99979660!100044096!3886!TBC1D23	8	67	-3.06609	0.0861437
chr2!11674241!11782912!10329!GREB1	1	3934	-11.9418	0.0861965
chr4!24807738!24981826!4224!CCDC149	0	0	#DIV/0!	0.0862413
chr3!9404716!9428475!3980!THUMPD3	21	634	-4.91602	0.0862863
chr3!141663269!141868386!10141!TFDP2	0	11	Err:502	0.0863154
chr5!41730166!41870791!3558!OXCT1	6	50	-3.05889	0.0864162
chr3!53850323!53880420!3706!CHDH	124	551	-2.15171	0.0864549
chr1!241756451!241803701!2632!OPN3	0	3	Err:502	0.0865409
chr1!169075946!169101960!2200!ATP1B1	3	10	-1.73697	0.0865769
chr3!9834178!9848789!1605!ARPC4	1267	5748	-2.18164	0.0866258
chr4!119201192!119273922!4573!PRSS12	0	0	#DIV/0!	0.0868527
chr12!9905081!9913497!1676!CD69	20	0	#DIV/0!	0.086895
chr5!37291734!37371228!4747!NUP155	6	15	-1.32193	0.0868972
chr19!6887559!6940464!3244!EMR1	13	323	-4.63495	0.0869513
chr5!66478103!66492617!2715!CD180	1	3	-1.58496	0.0870093
chr1!152126070!152131704!3569!RPTN	0	0	#DIV/0!	0.0870849
chr19!19821280!19843921!2963!ZNF14	8	481	-5.90989	0.0872202
chr1!145575987!145586546!2902!PIAS3	94	5106	-5.76339	0.087269
chr11!7534995!7674996!4041!PPFIBP2	0	19	Err:502	0.0873429
chr9!77676115!77703133!1193!NMRK1	0	0	#DIV/0!	0.087397
chr3!46871893!46875585!882!PRSS42	23	41	-0.83399	0.0875452
chr7!87905743!87936228!4572!STEAP4	5	263	-5.71699	0.0876038
chr11!118443101!118473747!4015!ARCN1	2	6	-1.58496	0.0876706
chr19!19303007!19312678!1632!RFXANK	4	0	#DIV/0!	0.0876818
chr1!182868999!182922553!2365!SHCBP1L	4	0	#DIV/0!	0.0876819
chr11!18415935!18429765!2553!LDHA	0	0	#DIV/0!	0.0876958
chr11!17095938!17099220!529!RPS13	0	0	#DIV/0!	0.0877087
chr3!196281058!196295413!1571!WDR53	2	72	-5.16993	0.0877351
chr5!77298149!77590579!4049!AP3B1	4	2	1	0.0877415
chr11!5528529!5531153!2345!UBQLN3	4	26	-2.70044	0.0879093
chr5!68530621!68573257!1517!CDK7	1	0	#DIV/0!	0.087952
chr8!128748314!128753680!2366!MYC	500	3329	-2.73509	0.0879675
chr3!9958757!9975305!2646!IL17RC	130	1244	-3.2584	0.0880518
chr8!98656406!98742488!7667!MTDH	0	3	Err:502	0.0880661
chr12!68688345!68726161!5005!MDM1	25	0	#DIV/0!	0.0880751
chr3!139076432!139108522!3123!COPB2	24	141	-2.55459	0.08814
chr11!5246695!5248301!626!HBB	97	2282	-4.55617	0.0882994
chr6!107473760!107780779!3552!PDSS2	26	3	3.11548	0.0883157
chr11!7273180!7490276!3958!SYT9	2	62	-4.9542	0.0883548
chr5!78365546!78385897!2651!BHMT2	18	1012	-5.81307	0.0883746
chr11!18552949!18610293!2516!UEVLD	0	1	Err:502	0.0884164
chr11!114549199!114577652!1778!NXPE2	2	3	-0.584963	0.0884325
chr5!36249103!36302011!2618!RANBP3L	5	278	-5.79701	0.088563
chr7!106842188!107204959!7553!COG5	4	2	1	0.0886029
chr1!154298035!154323780!6303!ATP8B2	0	0	#DIV/0!	0.0887189
chr18!70203914!70211723!2894!CBLN2	0	0	#DIV/0!	0.0888996
chr17!10616638!10633646!3092!TMEM220	5	0	#DIV/0!	0.0889807
chr11!108376157!108464374!10187!EXPH5	0	17	Err:502	0.0891235
chr12!4596900!4647637!3819!C12orf4	37	22	0.750022	0.0893352
chr4!4291923!4323513!2943!ZBTB49	1	0	#DIV/0!	0.0893964
chr6!105175967!105307794!4576!HACE1	26	0	#DIV/0!	0.0894427
chr21!47706266!47717665!1785!YBEY	12	0	#DIV/0!	0.0895773
chr15!50534145!50558162!2642!HDC	0	0	#DIV/0!	0.0895964
chr1!235824330!236030227!13497!LYST	48	669	-3.8009	0.089646
chr12!14956505!14976791!1126!C12orf60	5	9	-0.847997	0.0896542
chr11!68080107!68216743!5128!LRP5	0	5478	Err:502	0.0897458
chr18!55313658!55470327!5937!ATP8B1	13	1	3.70044	0.08981
chr3!121382045!121468614!11257!GOLGB1	26	128	-2.29956	0.0898679
chr11!8714898!8932498!4705!ST5	0	64	Err:502	0.089912
chr1!174417211!174418683!1472!GPR52	0	1	Err:502	0.0899339
chr1!160085519!160113374!5457!ATP1A2	0	0	#DIV/0!	0.0899516
chr12!33528347!33592754!3286!SYT10	0	3	Err:502	0.0900014
chr3!191178951!191179245!294!PYDC2	0	0	#DIV/0!	0.090146
chr1!245318286!245866428!7287!KIF26B	6	4109	-9.41961	0.0902421
chr1!222885905!222906106!1681!BROX	2	3	-0.584963	0.0902694
chr4!186080818!186125182!4879!KIAA1430	0	190	Err:502	0.0903494
chr8!96145948!96168913!2965!PLEKHF2	11	11	0	0.0903529
chr1!223889294!223963720!3727!CAPN2	4	5268	-10.363	0.0904934
chr12!7023613!7032859!2423!ENO2	11	3952	-8.48894	0.0905181
chr11!114310107!114321000!1160!REXO2	2	0	#DIV/0!	0.0905253
chr8!126036502!126104061!4165!KIAA0196	19	361	-4.24793	0.090572
chr16!70380823!70407281!2900!DDX19A	3	5	-0.736966	0.0905914
chr11!46638825!46697568!6074!ATG13	0	0	#DIV/0!	0.0908819
chr8!143916216!143928262!723!GML	0	0	#DIV/0!	0.0908875
chr1!215796235!216596738!20185!USH2A	36	106	-1.558	0.0909449
chr11!22688159!22834547!2538!GAS2	0	5	Err:502	0.091023
chr1!156262477!156265480!1851!C1orf85	3	577	-7.58747	0.0910376
chr19!8274216!8327304!1816!CERS4	0	0	#DIV/0!	0.0911454
chr11!108253726!108338258!1033!C11orf65	3	21	-2.80735	0.0912627
chr8!133036466!133071627!1782!OC90	1	10	-3.32193	0.0913935
chr3!15708743!15901053!6620!ANKRD28	44	859	-4.28708	0.0914019
chr19!8920381!8933565!3014!ZNF558	0	0	#DIV/0!	0.0914077
chr5!76326209!76361058!4508!AGGF1	7	0	#DIV/0!	0.0916032
chr5!79703831!79775688!7818!ZFYVE16	20	294	-3.87774	0.0916887
chr21!32119268!32119520!252!KRTAP21-2	0	0	#DIV/0!	0.0916986
chr5!78908242!78982471!3523!PAPD4	12	133	-3.47032	0.0918439
chr4!186506597!186877870!8979!SORBS2	1	4349	-12.0865	0.0920096
chrX!55169534!55187628!2277!FAM104B	0	0	#DIV/0!	0.0920336
chr19!9405985!9415795!2094!ZNF699	7	262	-5.22607	0.0922158
chr3!179306254!179322434!1180!MRPL47	21	274	-3.70571	0.0922272
chr8!70378858!70573147!6043!SULF1	7	31	-2.14684	0.0923607
chr11!12132122!12285337!7760!MICAL2	0	0	#DIV/0!	0.0924082
chr3!126268518!126277758!947!C3orf22	0	0	#DIV/0!	0.0924879
chr6!107077440!107116292!4118!QRSL1	28	15	0.900464	0.0925671
chr8!119201694!119634184!10441!SAMD12	0	7	Err:502	0.0926062
chr5!43602790!43705668!4846!NNT	7	1103	-7.29986	0.0926229
chr3!100428133!100467811!2114!TFG	15	40	-1.41504	0.0927442
chr3!111260925!111371206!4481!CD96	26	76	-1.54749	0.0927949
chr5!76506705!76724080!4404!PDE8B	2	1	1	0.0928395
chr15!43825659!43882451!5927!PPIP5K1	9	2	2.16993	0.0929133
chr8!92082423!92099323!3438!OTUD6B	17	944	-5.79518	0.0932704
chr5!64885506!64920187!3900!TRIM23	3	23	-2.9386	0.0934377
chr11!17515441!17565963!3320!USH1C	0	27	Err:502	0.0934493
chr5!61601988!61683011!4364!KIF2A	24	320	-3.73697	0.0935331
chr4!128651554!128695447!1812!SLC25A31	3	264	-6.45943	0.0935377
chr7!100026412!100031749!3281!MEPCE	52	5556	-6.73939	0.0935452
chr8!59402736!59412720!2875!CYP7A1	17	35	-1.04182	0.0935615
chr11!66610882!66614003!1471!RCE1	6	6007	-9.96747	0.0936142
chr7!100136833!100165843!4811!AGFG2	0	0	#DIV/0!	0.0936827
chr8!74206836!74237520!3963!RDH10	0	0	#DIV/0!	0.0937662
chr2!47168312!47303275!5158!TTC7A	1	0	#DIV/0!	0.0938035
chr2!63815742!63834330!1883!MDH1	0	5	Err:502	0.0938906
chr11!72525450!72540680!2145!ATG16L2	12	5055	-8.71853	0.0939419
chr5!68788118!68853931!6576!OCLN	18	586	-5.02483	0.094074
chr4!159690181!159827954!5786!FNIP2	0	0	#DIV/0!	0.0941102
chr6!107349406!107372547!1520!C6orf203	29	90	-1.63387	0.0941794
chr5!61708572!61924416!4633!IPO11	24	648	-4.75489	0.0942441
chr1!149900542!149908791!3003!MTMR11	3	0	#DIV/0!	0.0942637
chr3!125725199!125820391!2887!SLC41A3	10	28	-1.48543	0.0942803
chr4!84328498!84377025!3592!HELQ	10	240	-4.58496	0.0943946
chr11!112013973!112034840!1147!IL18	18	524	-4.8635	0.0944032
chr1!227922696!227968932!2367!SNAP47	4	4317	-10.0758	0.0944201
chr4!155525285!155533902!1982!FGG	3	1	1.58496	0.0945457
chr15!42704634!42783395!11247!ZNF106	2	21	-3.39232	0.0947209
chr21!41117333!41174023!2066!IGSF5	7	0	#DIV/0!	0.0947435
chr11!46740742!46761056!2010!F2	0	589	Err:502	0.0948822
chr11!126132813!126138877!3092!SRPR	4	1063	-8.05393	0.0950622
chr4!47849249!47916684!3971!NFXL1	0	1	Err:502	0.0951111
chr4!37892704!38140796!5987!TBC1D1	6	1562	-8.02422	0.0952888
chr8!143545376!143626368!5528!BAI1	97	4097	-5.40044	0.0952973
chr4!83956238!83996971!1748!COPS4	6	103	-4.10154	0.0953392
chr1!231359508!231376924!1435!C1orf131	0	0	#DIV/0!	0.0954351
chr7!108110865!108168605!4973!PNPLA8	1	50	-5.64386	0.095486
chr1!186280785!186344457!9706!TPR	46	133	-1.53172	0.0955692
chr3!128846258!128880073!3844!ISY1	0	0	#DIV/0!	0.0956261
chr5!78669646!78809659!4312!HOMER1	7	2	1.80735	0.095628
chr1!155882835!155904188!2945!KIAA0907	0	22	Err:502	0.0957951
chr1!169337193!169365780!2316!BLZF1	48	29	0.726982	0.0958265
chr1!193091087!193223942!5939!CDC73	1	0	#DIV/0!	0.0958278
chr8!92114846!92231464!1323!LRRC69	24	281	-3.54946	0.0958694
chr11!66357639!66360554!2915!CCDC87	6	15	-1.32193	0.0961551
chr19!4304590!4323843!1847!FSD1	9	0	#DIV/0!	0.0961572
chr3!124481794!124606144!3372!ITGB5	19	4047	-7.73471	0.096188
chr19!16178316!16213813!3003!TPM4	0	0	#DIV/0!	0.0963347
chr1!159283459!159284449!990!OR10J3	0	0	#DIV/0!	0.0963421
chr5!72861565!72879202!5095!UTP15	23	408	-4.14886	0.0964025
chr1!206643585!206670223!3474!IKBKE	92	3025	-5.03916	0.0964063
chr19!19496641!19619741!5672!GATAD2A	7	0	#DIV/0!	0.096427
chr12!27091304!27119581!3148!FGFR1OP2	15	339	-4.49825	0.0965342
chr2!31557187!31637611!5717!XDH	0	0	#DIV/0!	0.0965608
chr11!236807!252984!1842!PSMD13	0	0	#DIV/0!	0.096621
chr11!67923506!67980784!5825!SUV420H1	0	1	Err:502	0.0968072
chr4!46251580!46392056!3258!GABRA2	0	0	#DIV/0!	0.0969535
chr3!19920965!19975706!2855!EFHB	45	624	-3.79355	0.0970089
chr7!38217807!38270272!1744!STARD3NL	1	0	#DIV/0!	0.0970396
chr3!3168599!3190706!2275!TRNT1	26	802	-4.94702	0.0972259
chr2!48844936!48906749!1682!GTF2A1L	1	4	-2	0.0972812
chr3!112251353!112280810!3060!ATG3	8	15	-0.906891	0.0973869
chr16!67596309!67673088!3941!CTCF	16	1194	-6.22159	0.0974152
chr3!45730753!45786900!3707!SACM1L	1	13	-3.70044	0.0974215
chr1!227058272!227083804!2298!PSEN2	0	234	Err:502	0.0975603
chr7!99717264!99723128!1467!CNPY4	1	0	#DIV/0!	0.0975899
chr4!87797357!87813575!908!C4orf36	0	348	Err:502	0.0978068
chr8!110551928!110578225!2801!EBAG9	3	0	#DIV/0!	0.0978919
chr13!46916134!46964177!4440!KIAA0226L	6	38	-2.66297	0.0980023
chr1!212458878!212535205!3415!PPP2R5A	2	62	-4.9542	0.0982491
chr12!9980076!9997603!1241!KLRF1	10	1	3.32193	0.0982617
chr1!230778201!230829731!2960!COG2	17	0	#DIV/0!	0.0982949
chr2!56411257!56613309!3983!CCDC85A	5	11	-1.1375	0.0983137
chr15!43699411!43802707!6356!TP53BP1	4	0	#DIV/0!	0.0983838
chr21!43406939!43430496!7479!ZBTB21	21	24	-0.192645	0.0983871
chr5!67511583!67597649!7661!PIK3R1	3	1	1.58496	0.0985052
chr3!93733214!93747454!1156!STX19	7	557	-6.31418	0.0985516
chr3!164696685!164796283!6011!SI	17	97	-2.51245	0.0986409
chr11!19372270!20143147!11758!NAV2	5	447	-6.4822	0.0986854
chr7!106685177!106802256!3661!PRKAR2B	1	0	#DIV/0!	0.0987188
chr3!30647993!30735633!4703!TGFBR2	2	8	-2	0.0987294
chr1!150969300!150980854!3099!FAM63A	0	0	#DIV/0!	0.0987564
chr19!2977535!2995182!2017!TLE6	103	810	-2.97528	0.0988474
chr8!86157715!86196302!3855!CA13	1	12	-3.58496	0.0988561
chr3!9821647!9834695!3415!TADA3	776	1733	-1.15914	0.0988847
chr7!103766787!103848495!2255!ORC5	5	162	-5.01792	0.0991451
chr2!85825669!85829822!1554!TMEM150A	0	8	Err:502	0.0991678
chr1!152681522!152681910!388!LCE4A	0	0	#DIV/0!	0.0992174
chr3!52009041!52015216!1108!ABHD14A	136	1039	-2.93352	0.0992799
chr9!4598315!4666674!3746!SPATA6L	0	0	#DIV/0!	0.099361
chr3!167401694!167452651!1568!PDCD10	24	102	-2.08746	0.0994297
chr4!40812043!41216635!9189!APBB2	2	134	-6.06609	0.099436
chr8!61591323!61780586!11580!CHD7	14	718	-5.68049	0.0995051
chr3!50337319!50349812!2465!HYAL1	90	1376	-3.93441	0.0995108
chr4!113218498!113363764!5412!ALPK1	0	0	#DIV/0!	0.0996101
chr4!39500374!39529218!3196!UGDH	3	1	1.58496	0.0996153
chr5!74632992!74657926!4582!HMGCR	10	140	-3.80735	0.0996192
chr12!7276279!7281466!940!RBP5	0	0	#DIV/0!	0.0996344
chr1!160648535!160681641!1906!CD48	3	0	#DIV/0!	0.0997359
chr4!121615928!121844013!2480!PRDM5	21	393	-4.22607	0.0997815
chr5!60169658!60240905!2044!ERCC8	3	12	-2	0.0997824
chr11!118895060!118901616!2776!SLC37A4	0	1	Err:502	0.0999042
chr5!79950466!80172634!4447!MSH3	0	748	Err:502	0.100117
chr1!226548391!226595801!3985!PARP1	1	0	#DIV/0!	0.100132
chr19!362056!376013!1326!THEG	4	1	2	0.100148
chr4!42410391!42659122!8342!ATP8A1	0	8	Err:502	0.100162
chr3!51991469!52001482!2255!PCBP4	56	267	-2.25334	0.100224
chr1!248128633!248129641!1008!OR2AK2	0	0	#DIV/0!	0.100363
chr1!155232658!155243281!2137!CLK2	0	0	#DIV/0!	0.100374
chr6!106534194!106557814!5398!PRDM1	27	0	#DIV/0!	0.10044
chr4!140187316!140201492!1339!MGARP	0	0	#DIV/0!	0.10047
chr3!42642146!42690233!7302!NKTR	56	342	-2.6105	0.100542
chr4!10075962!10118573!3143!WDR1	0	0	#DIV/0!	0.100594
chr7!107531585!107561643!3579!DLD	3	14	-2.22239	0.100597
chr11!5410606!5411664!1058!OR51M1	2	355	-7.47168	0.100597
chr6!55039070!55147418!1816!HCRTR2	14	0	#DIV/0!	0.100621
chr3!39224705!39234085!6460!XIRP1	121	1003	-3.05124	0.100684
chr4!169418216!169849608!6983!PALLD	0	0	#DIV/0!	0.100688
chr19!9868150!9879410!2133!ZNF846	2	0	#DIV/0!	0.100695
chr8!103216728!103251346!5200!RRM2B	12	195	-4.02237	0.100702
chr4!141541935!141677471!5486!TBC1D9	4	462	-6.85175	0.100715
chr7!30464142!30518393!4496!NOD1	0	26	Err:502	0.100721
chr8!117962511!118188953!5848!SLC30A8	2	376	-7.55459	0.100746
chr8!145159304!145162515!1775!MAF1	92	4542	-5.62555	0.10085
chr9!35659340!35665278!3763!ARHGEF39	0	1	Err:502	0.10089
chr8!145538245!145550582!3721!DGAT1	81	3069	-5.2437	0.101077
chr2!45615818!45838433!3694!SRBD1	0	4	Err:502	0.101102
chr16!70147528!70195184!7999!PDPR	0	0	#DIV/0!	0.101144
chr3!32148002!32210207!4062!GPD1L	0	0	#DIV/0!	0.101185
chr1!167190065!167396582!14168!POU2F1	0	3	Err:502	0.101239
chr11!113558267!113577068!2210!TMPRSS5	0	0	#DIV/0!	0.101244
chr8!72109667!72274467!4559!EYA1	5	26	-2.37851	0.101294
chr11!102980159!103350591!13699!DYNC2H1	6	623	-6.69813	0.101392
chr4!148402068!148466106!4150!EDNRA	0	0	#DIV/0!	0.101509
chr3!50264119!50296786!3293!GNAI2	13	160	-3.62149	0.101624
chr13!20796100!20806534!2508!GJB6	0	0	#DIV/0!	0.101633
chr7!56182373!56184090!600!NUPR1L	4	3171	-9.63072	0.101652
chr2!178487976!178973066!9790!PDE11A	3	0	#DIV/0!	0.101826
chr3!149478889!149510610!2473!ANKUB1	33	3873	-6.87484	0.10186
chr3!190023489!190040235!3452!CLDN1	19	122	-2.68281	0.101927
chr8!86126287!86132643!1044!C8orf59	5	3	0.736966	0.102002
chr2!8996700!9143876!3804!MBOAT2	0	1	Err:502	0.10204
chr3!52288437!52312659!4292!WDR82	23	306	-3.73383	0.102147
chr3!68780914!68981761!2294!FAM19A4	0	0	#DIV/0!	0.102159
chr4!164047859!164088073!2313!NAF1	0	1	Err:502	0.102273
chr1!169659805!169680843!2442!SELL	47	3	3.96963	0.102322
chr18!65173818!65183967!9281!DSEL	0	19	Err:502	0.102337
chr3!69024362!69063045!4666!EOGT	4	263	-6.03892	0.102339
chr9!5784571!5833081!5341!ERMP1	4	10	-1.32193	0.102349
chr3!124449212!124468119!6737!UMPS	3	29	-3.27302	0.102536
chr7!102993176!103086624!2885!SLC26A5	3	1003	-8.38514	0.102553
chr16!24857183!24922949!2505!SLC5A11	0	0	#DIV/0!	0.102648
chr2!28718937!28866653!5180!PLB1	0	0	#DIV/0!	0.102784
chr7!79764139!79848725!3636!GNAI1	0	1	Err:502	0.102823
chr4!186366337!186392913!2896!CCDC110	3	152	-5.66297	0.102826
chr11!117156401!117186972!6020!BACE1	1	205	-7.67948	0.102828
chr4!5822490!5894785!3507!CRMP1	1	0	#DIV/0!	0.102914
chr4!9212382!9213975!1593!USP17L10	4	21	-2.39232	0.102984
chr4!154387497!154557862!5019!KIAA0922	0	37	Err:502	0.10311
chr11!47738068!47788993!4112!FNBP4	0	71	Err:502	0.103292
chr1!227918889!227923112!2595!JMJD4	0	4	Err:502	0.103316
chr12!9092956!9102357!2566!M6PR	10	0	#DIV/0!	0.103338
chr2!45879042!46415129!5520!PRKCE	0	0	#DIV/0!	0.103432
chr13!28577410!28674729!3842!FLT3	5	48	-3.26303	0.103611
chr12!7282966!7311530!4002!CLSTN3	33	6213	-7.55668	0.10362
chr12!10977944!10978868!924!TAS2R10	33	4	3.04439	0.103647
chr19!6464259!6467230!1106!CRB3	2	0	#DIV/0!	0.103836
chr3!50378536!50383156!1773!ZMYND10	35	290	-3.05063	0.104088
chr1!150255228!150259501!1742!C1orf51	2	12	-2.58496	0.10409
chr5!82767492!82878122!12416!VCAN	1	4	-2	0.104178
chr7!66452689!66460588!1605!SBDS	0	0	#DIV/0!	0.104193
chr4!26483017!26492042!1682!CCKAR	0	0	#DIV/0!	0.10429
chr3!15090018!15106816!4566!MRPS25	0	0	#DIV/0!	0.104509
chr3!238278!451097!8020!CHL1	31	477	-3.94365	0.104759
chr3!37284681!37408370!7952!GOLGA4	54	773	-3.83944	0.104946
chr4!83405603!83483126!1888!TMEM150C	0	0	#DIV/0!	0.104995
chr15!44854893!44955876!7788!SPG11	4	0	#DIV/0!	0.105013
chr18!40847856!40857615!4096!SYT4	3	0	#DIV/0!	0.10525
chr11!10818592!10830582!4359!EIF4G2	1	1	0	0.105267
chr2!36583369!36778278!5611!CRIM1	3	231	-6.26679	0.105312
chr11!134118172!134123260!1321!THYN1	0	0	#DIV/0!	0.105508
chr1!206224282!206231482!1773!AVPR1B	11	1035	-6.55598	0.105559
chr3!35680665!35835988!6873!ARPP21	23	280	-3.60572	0.105569
chr7!107663995!107770801!5858!LAMB4	1	228	-7.83289	0.105571
chr9!71320329!71624092!2941!PIP5K1B	3	1094	-8.51043	0.105659
chr16!19566736!19712485!3894!C16orf62	0	0	#DIV/0!	0.105935
chr11!102921412!102962944!12732!DCUN1D5	6	0	#DIV/0!	0.105964
chr12!8798539!8815433!2882!MFAP5	10	0	#DIV/0!	0.106012
chr3!78646387!79817059!7901!ROBO1	19	275	-3.85536	0.106029
chr18!56995055!57026508!4834!LMAN1	19	27	-0.50696	0.106078
chr13!20277008!20357159!2015!PSPC1	0	430	Err:502	0.106123
chr9!6532463!6645692!3809!GLDC	9	1816	-7.65662	0.10624
chr3!160153290!160167626!3876!TRIM59	22	154	-2.80735	0.106251
chr8!142431487!142442554!2785!PTP4A3	72	2588	-5.1677	0.106386
chr21!42688660!42729654!1384!FAM3B	3	0	#DIV/0!	0.106509
chr1!150954498!150968114!1824!ANXA9	2	2827	-10.4651	0.106556
chr7!16832263!16844738!983!AGR2	0	11	Err:502	0.106594
chr18!55212072!55253969!7278!FECH	9	0	#DIV/0!	0.106705
chr11!119076985!119178859!11231!CBL	1	0	#DIV/0!	0.106803
chr3!179280707!179306193!1906!ACTL6A	29	157	-2.43664	0.106829
chr12!4543307!4554780!744!FGF6	2	23	-3.52356	0.106841
chr18!61254533!61266433!3180!SERPINB13	20	0	#DIV/0!	0.106891
chr19!4402659!4443394!3343!CHAF1A	1	0	#DIV/0!	0.106938
chr7!36552548!36764154!2557!AOAH	1	4	-2	0.107053
chr4!113460488!113558151!6740!C4orf21	33	1118	-5.08231	0.107148
chr2!191371618!191399468!3637!TMEM194B	4	1	2	0.107222
chr1!205882176!205912588!4798!SLC26A9	0	0	#DIV/0!	0.107309
chr12!10457049!10469850!3355!KLRD1	9	1874	-7.70198	0.107319
chr3!107096187!107097481!1294!CCDC54	0	1	Err:502	0.107354
chr1!176432306!176811970!7695!PAPPA2	3	0	#DIV/0!	0.107415
chr1!154991002!155006257!2419!DCST2	5	2792	-9.12516	0.107446
chr15!40674921!40686489!2033!KNSTRN	2	2768	-10.4346	0.107466
chr18!55267893!55289177!2865!NARS	13	0	#DIV/0!	0.107497
chr12!18891044!18892122!1078!CAPZA3	20	1	4.32193	0.107523
chr11!17414431!17498449!4978!ABCC8	5	1454	-8.18388	0.107682
chr1!235530727!235612280!1958!TBCE	1	1	0	0.107705
chr15!72635777!72668520!2437!HEXA	0	0	#DIV/0!	0.107718
chr1!153920147!153931132!2678!CRTC2	41	3466	-6.4015	0.10774
chr3!129149786!129159022!2973!MBD4	41	108	-1.39734	0.107774
chr11!111797867!111893374!7798!DIXDC1	3	3199	-10.0584	0.107778
chr1!240938813!241520530!2576!RGS7	4	2	1	0.107799
chr1!169691780!169703220!3875!SELE	16	0	#DIV/0!	0.107862
chr1!202163117!202288889!3640!LGR6	109	6209	-5.83196	0.107934
chr8!143953772!143961236!3535!CYP11B1	26	411	-3.98255	0.107975
chr1!203020310!203047864!5045!PPFIA4	141	3981	-4.81936	0.107995
chr3!179512746!179754841!9475!PEX5L	16	100	-2.64386	0.108072
chr7!112405786!112430478!3951!TMEM168	1	15	-3.90689	0.108098
chr1!213165523!213189168!4649!ANGEL2	18	43	-1.25634	0.108176
chr3!15469063!15484120!4488!EAF1	0	20	Err:502	0.108295
chr8!94767071!94830347!4860!TMEM67	19	61	-1.68281	0.108362
chr9!34086380!34126771!3671!DCAF12	0	1	Err:502	0.108376
chr19!17160570!17186343!1456!HAUS8	12	9	0.415037	0.108398
chr8!124084919!124164392!3504!TBC1D31	1	127	-6.98868	0.108477
chr1!151672533!151689290!5850!CELF3	14	2447	-7.44944	0.108565
chr8!146075550!146078932!1635!COMMD5	79	2590	-5.03496	0.108603
chr1!154245038!154248355!1179!HAX1	0	1	Err:502	0.10863
chr1!166039255!166135958!1481!FAM78B	21	3427	-7.35041	0.108774
chr3!48725435!48754711!3655!IP6K2	19	3101	-7.35059	0.108784
chr11!9041046!9113150!4707!SCUBE2	1	64	-6	0.108791
chr1!247875130!247876057!927!OR6F1	0	0	#DIV/0!	0.108868
chr5!87491022!87564665!2594!TMEM161B	6	1016	-7.40372	0.108894
chr3!149086804!149095568!1691!TM4SF1	17	148	-3.12199	0.108923
chr3!53122500!53164470!5098!RFT1	27	253	-3.22811	0.109055
chr1!230457391!230561674!3354!PGBD5	4	5310	-10.3745	0.10909
chr4!148653452!148993927!3056!ARHGAP10	0	6	Err:502	0.109095
chr11!8008866!8017719!1257!EIF3F	0	0	#DIV/0!	0.10946
chr8!102209265!102218292!3115!ZNF706	0	0	#DIV/0!	0.109466
chr18!44390022!44497495!7164!PIAS2	21	932	-5.47187	0.109522
chr8!142443928!142517330!4167!MROH5	106	3774	-5.15396	0.109644
chr1!222731243!222763275!2281!TAF1A	1	30	-4.90689	0.109678
chr4!187187117!187210835!3278!F11	1	549	-9.10066	0.10976
chr9!71939487!72007370!2482!FAM189A2	0	0	#DIV/0!	0.109839
chr1!153901976!153919154!5688!DENND4B	41	3628	-6.46741	0.109942
chr3!3841120!3889387!3823!LRRN1	1	6	-2.58496	0.110198
chr1!223967594!224033674!4789!TP53BP2	15	429	-4.83794	0.110238
chr5!72848024!72861511!2198!ANKRA2	11	23	-1.06413	0.110371
chr4!148538538!148556672!2973!TMEM184C	1	0	#DIV/0!	0.110421
chr4!47596014!47840123!5320!CORIN	0	1	Err:502	0.110602
chr11!129769600!129872730!6574!PRDM10	0	0	#DIV/0!	0.110651
chr1!160185504!160232350!3883!DCAF8	171	4213	-4.62278	0.110672
chr3!39448203!39454032!1147!RPSA	34	176	-2.37197	0.110691
chr12!6603297!6641132!4806!NCAPD2	10	0	#DIV/0!	0.110702
chr4!119643977!119757326!4063!SEC24D	3	5	-0.736966	0.110717
chr1!155719448!155829191!8462!GON4L	3	212	-6.14296	0.110734
chr16!85711279!85722588!1180!GINS2	3	0	#DIV/0!	0.11083
chr3!81538849!81810950!3099!GBE1	41	791	-4.26998	0.110993
chr21!44394619!44454041!5352!PKNOX1	8	564	-6.13955	0.111004
chr3!130745693!131069309!3324!NEK11	50	149	-1.57531	0.111166
chr19!19375173!19384074!1483!TM6SF2	0	0	#DIV/0!	0.111249
chr1!160914815!160924589!1150!ITLN2	1	1003	-9.97011	0.11142
chr1!147119167!147142634!1808!ACP6	1	0	#DIV/0!	0.111442
chr11!125542228!125550793!1175!ACRV1	1	0	#DIV/0!	0.111466
chr7!89840999!89866992!7135!STEAP2	10	2	2.32193	0.111505
chr15!71433787!72075722!9425!THSD4	0	0	#DIV/0!	0.111539
chr1!182419255!182529732!3760!RGSL1	22	1	4.45943	0.111544
chr1!214454564!214510477!1685!SMYD2	14	0	#DIV/0!	0.111934
chr15!52230221!52263998!2188!LEO1	0	4	Err:502	0.112087
chr3!98250742!98251994!1252!GPR15	1	0	#DIV/0!	0.112105
chr1!180123967!180167169!3316!QSOX1	3	0	#DIV/0!	0.112136
chr11!116649275!116658739!1778!ZNF259	1	34	-5.08746	0.112141
chr7!112459201!112579932!3942!C7orf60	1	2	-1	0.112152
chr8!57870487!57906430!7230!IMPAD1	15	0	#DIV/0!	0.112168
chr9!19507449!19787017!10840!SLC24A2	2	341	-7.41363	0.112184
chr1!230838271!230850336!2581!AGT	0	83	Err:502	0.112406
chr8!143293440!143484543!1905!TSNARE1	93	4993	-5.74653	0.112456
chr1!207217193!207226325!6521!YOD1	4	85	-4.40939	0.112551
chr3!195447752!195460424!2591!MUC20	0	0	#DIV/0!	0.112647
chr2!74759945!74781062!3121!LOXL3	27	5349	-7.63017	0.112672
chr1!204042245!204096871!4073!SOX13	1	0	#DIV/0!	0.112676
chr19!12686919!12721623!6098!ZNF490	1	2	-1	0.112871
chr4!7760439!7941653!7770!AFAP1	1	0	#DIV/0!	0.112949
chr3!44690232!44702283!2649!ZNF35	32	94	-1.55459	0.113186
chr5!14581890!14616287!7048!FAM105A	0	1142	Err:502	0.113202
chr3!148890289!148939832!4662!CP	75	219	-1.54597	0.113218
chr4!492988!533320!3250!PIGG	1	9	-3.16993	0.113243
chr11!8060179!8127654!6602!TUB	0	0	#DIV/0!	0.113574
chr1!169558087!169599377!3171!SELP	84	44	0.932886	0.113576
chr8!96257140!96281462!3373!C8orf37	5	31	-2.63227	0.113631
chr11!10772810!10801290!4309!CTR9	5	758	-7.24413	0.113649
chr1!178482211!178492635!1391!TEX35	93	5437	-5.86944	0.113747
chr11!6632047!6633475!817!TAF10	0	0	#DIV/0!	0.113794
chr15!83328032!83378660!3787!AP3B2	0	0	#DIV/0!	0.113869
chr12!13349601!13369708!2804!EMP1	6	348	-5.85798	0.113876
chr1!243651534!244006886!7341!AKT3	2	3	-0.584963	0.113922
chr7!50511831!50518088!3531!FIGNL1	2	0	#DIV/0!	0.113925
chr7!99488029!99517223!3458!TRIM4	0	0	#DIV/0!	0.11422
chr1!151264272!151300191!4354!PI4KB	1	0	#DIV/0!	0.114275
chr16!85131964!85146114!1897!FAM92B	13	0	#DIV/0!	0.114341
chr2!48541794!48606434!5463!FOXN2	2	9	-2.16993	0.114365
chr19!1407567!1435686!2293!DAZAP1	3	1	1.58496	0.114509
chr5!34929697!34959069!6208!DNAJC21	2	100	-5.64386	0.114518
chr11!73977701!74022699!2269!P4HA3	16	5529	-8.4328	0.114572
chr3!108474485!108476130!573!RETNLB	0	0	#DIV/0!	0.114613
chr8!21881620!21894408!1721!NPM2	0	1	Err:502	0.114715
chr3!170606203!170626426!5537!EIF5A2	2	27	-3.75489	0.114781
chr18!48700919!48724051!4142!MEX3C	18	6209	-8.43022	0.114917
chr7!99014361!99063824!5538!ATP5J2-PTCD1	48	6122	-6.99482	0.114935
chr11!118064441!118095809!2412!AMICA1	2	1	1	0.114997
chr4!83739813!83812419!4259!SEC31A	0	74	Err:502	0.115079
chr1!154955769!154965587!3156!FLAD1	23	6109	-8.05316	0.115146
chr18!77439800!77514510!3841!CTDP1	6	0	#DIV/0!	0.115166
chr2!54091203!54197977!7099!PSME4	7	1462	-7.70637	0.115289
chr11!123813573!123814545!972!OR6T1	0	0	#DIV/0!	0.115313
chr3!192992830!193096514!3657!ATP13A5	61	283	-2.21392	0.115426
chr7!96649701!96654143!1424!DLX5	1	334	-8.3837	0.115512
chr1!149874871!149889434!4549!SV2A	118	5389	-5.51316	0.115582
chr9!35088684!35096598!4209!PIGO	0	9	Err:502	0.11567
chr12!7187514!7245043!2266!C1R	3	0	#DIV/0!	0.115712
chr9!80037994!80263232!2491!GNA14	0	6	Err:502	0.115926
chr3!126911973!126917027!1739!C3orf56	6	2096	-8.44846	0.115944
chr3!63638343!63650891!1584!SNTN	0	0	#DIV/0!	0.115944
chr3!52744795!52804965!3726!NEK4	61	632	-3.37304	0.115966
chr19!9676291!9695209!1729!ZNF121	5	2	1.32193	0.1162
chr1!203148058!203155922!1837!CHI3L1	0	0	#DIV/0!	0.116282
chr3!150259779!150264428!3172!SERP1	1	185	-7.53138	0.116414
chr2!9629410!9695917!3553!ADAM17	2	3	-0.584963	0.116427
chr1!179068461!179198819!12649!ABL2	0	0	#DIV/0!	0.116527
chr3!127872312!128127489!2216!EEFSEC	9	3	1.58496	0.116556
chr3!38537762!38567796!3146!EXOG	4	151	-5.2384	0.116708
chr18!56530060!56653709!6464!ZNF532	8	1396	-7.44708	0.116759
chr3!136581049!136667968!2057!NCK1	0	8	Err:502	0.116761
chr3!71728439!71803924!6730!EIF4E3	0	0	#DIV/0!	0.116976
chr5!72416387!72427644!1266!TMEM171	0	0	#DIV/0!	0.117035
chr19!4909509!4962165!4222!UHRF1	3	76	-4.66297	0.117037
chr7!88423419!88425031!1019!C7orf62	8	5	0.678072	0.117078
chr5!57749809!57755966!2838!PLK2	0	8	Err:502	0.117224
chr7!102105389!102113612!2198!LRWD1	260	6373	-4.61539	0.117374
chr1!162365055!162381928!2535!SH2D1B	5	112	-4.48543	0.117431
chr7!75625654!75677321!1416!STYXL1	19	3560	-7.54973	0.117732
chr5!64444562!64777704!7268!ADAMTS6	1	556	-9.11894	0.117751
chr11!107879407!107978488!6387!CUL5	17	762	-5.48618	0.117798
chr3!113682983!113775460!3976!KIAA1407	22	69	-1.64909	0.117873
chr5!42756919!42802539!3491!CCDC152	1	122	-6.93074	0.117902
chr1!150702671!150738433!4107!CTSS	0	0	#DIV/0!	0.117959
chr1!154966061!154966791!649!LENEP	0	263	Err:502	0.117997
chr4!20730238!21950374!3166!KCNIP4	1	6	-2.58496	0.118022
chr1!151744040!151763010!3263!TDRKH	25	37	-0.565597	0.118107
chr1!205271190!205290883!3401!NUAK2	150	5786	-5.26953	0.118324
chr3!46616044!46623952!2192!TDGF1	58	35	0.728698	0.118336
chr11!67374322!67380012!1631!NDUFV1	0	0	#DIV/0!	0.118697
chr1!225674533!225840845!13172!ENAH	1	173	-7.43463	0.118752
chr5!78073036!78282357!6675!ARSB	7	5	0.485427	0.118772
chr1!183524696!183560056!2494!NCF2	1	0	#DIV/0!	0.118823
chr11!134022336!134094426!5605!NCAPD3	2	1155	-9.17368	0.118854
chr2!68961912!69053957!3411!ARHGAP25	0	191	Err:502	0.11889
chr3!14220227!14239869!695!LSM3	1	350	-8.45121	0.118954
chr4!17616272!17626160!1281!MED28	0	0	#DIV/0!	0.119124
chr7!82993221!83278479!6729!SEMA3E	16	217	-3.76155	0.119142
chr7!99704692!99717481!2952!TAF6	0	0	#DIV/0!	0.119191
chr3!190984943!191048325!2408!UTS2B	0	1	Err:502	0.119253
chr2!53994928!54002287!1275!CHAC2	8	0	#DIV/0!	0.11927
chr12!12223877!12252627!2231!BCL2L14	7	0	#DIV/0!	0.119305
chr15!26788693!27018935!6376!GABRB3	1	1	0	0.119352
chr1!193028551!193060906!3722!TROVE2	0	72	Err:502	0.119426
chr1!159557615!159558661!931!APCS	0	0	#DIV/0!	0.119437
chr8!52730134!52811746!4394!PCMTD1	4	1986	-8.95565	0.119615
chr13!39540061!39564996!1998!STOML3	1	7	-2.80735	0.119634
chr15!50999736!51057910!2003!SPPL2A	0	0	#DIV/0!	0.119807
chr19!16308664!16346156!2391!AP1M1	17	0	#DIV/0!	0.119853
chr16!31271287!31344213!4745!ITGAM	0	0	#DIV/0!	0.119856
chr1!169822214!169863100!3090!SCYL3	100	115	-0.201634	0.119859
chr1!117686208!117753582!2857!VTCN1	34	0	#DIV/0!	0.119876
chr3!30767691!30936153!3655!GADL1	5	15	-1.58496	0.119894
chr3!119499330!119537332!4560!NR1I2	9	3019	-8.38993	0.119975
chr5!60628099!60841999!5503!ZSWIM6	3	153	-5.67243	0.119979
chr4!186285031!186300152!5158!LRP2BP	1	213	-7.73471	0.119994
chr3!25639395!25705863!5343!TOP2B	51	471	-3.20716	0.120044
chr5!3596167!3601517!1858!IRX1	59	5074	-6.42626	0.12016
chr4!120133781!120216673!6595!USP53	7	90	-3.6845	0.120187
chr18!56887399!56898002!847!GRP	19	21	-0.14439	0.120205
chr4!8368008!8442452!2874!ACOX3	3	0	#DIV/0!	0.120331
chr1!205055269!205091150!4411!RBBP5	5	0	#DIV/0!	0.120479
chr3!48473579!48481529!1719!CCDC51	0	0	#DIV/0!	0.120507
chr4!123372625!123377650!798!IL2	0	0	#DIV/0!	0.120584
chr1!210111518!210337633!5388!SYT14	56	135	-1.26946	0.120603
chr16!2012061!2014827!942!RPS2	0	0	#DIV/0!	0.120612
chr11!129733669!129765490!5226!NFRKB	2	0	#DIV/0!	0.120723
chr3!10157332!10168874!1176!BRK1	0	12	Err:502	0.120785
chr11!5710816!5732093!3091!TRIM22	0	0	#DIV/0!	0.121135
chr11!111744779!111750181!3066!FDXACB1	25	5148	-7.68594	0.121161
chr7!93551015!93555826!954!GNG11	0	0	#DIV/0!	0.121217
chr3!89156673!89531284!6674!EPHA3	0	20	Err:502	0.121247
chr5!659976!693510!6022!TPPP	253	5674	-4.48716	0.121369
chr8!124238428!124286727!1527!ZHX1-C8ORF76	2	93	-5.53916	0.121757
chr4!4269428!4291896!1604!LYAR	4	219	-5.77479	0.121831
chr4!40058523!40159872!9666!N4BP2	3	15	-2.32193	0.121891
chr2!28004265!28113223!1196!RBKS	1	1	0	0.122181
chr3!10327433!10334631!634!GHRL	12	21	-0.807355	0.122227
chr19!10123924!10132954!1714!RDH8	89	1202	-3.75549	0.122238
chr16!21208772!21222868!2266!ZP2	0	0	#DIV/0!	0.12231
chr18!63417487!63548175!2958!CDH7	19	99	-2.38143	0.122587
chr7!100797685!100804557!1297!AP1S1	3	1953	-9.34651	0.122639
chr3!191857181!192445388!6433!FGF12	67	258	-1.94514	0.122645
chr12!10954130!10955226!1096!TAS2R7	24	46	-0.938599	0.122784
chr3!141043054!141168632!8384!ZBTB38	0	0	#DIV/0!	0.122789
chr19!11257830!11266484!654!SPC24	1	0	#DIV/0!	0.122939
chr1!210501595!210849638!3962!HHAT	1	3192	-11.6402	0.122987
chr4!37828281!37864559!3238!PGM2	0	24	Err:502	0.123056
chr3!142168076!142297668!8251!ATR	14	143	-3.35252	0.123066
chr1!234040678!234460262!2891!SLC35F3	9	4877	-9.08185	0.123086
chr1!247751661!247752615!954!OR2G2	14	4765	-8.41091	0.123135
chr4!25000470!25032414!6339!LGI2	3	0	#DIV/0!	0.123173
chr1!151138497!151142773!2085!SCNM1	0	0	#DIV/0!	0.123178
chr8!144635556!144645231!2370!GSDMD	130	3155	-4.60106	0.123229
chr18!64168423!64271375!6241!CDH19	4	155	-5.27612	0.123258
chr5!1877540!1887293!2540!IRX4	655	5854	-3.15986	0.123681
chr19!12721731!12740676!2495!ZNF791	14	1318	-6.55678	0.12371
chr20!32581457!32670991!4773!RALY	4	0	#DIV/0!	0.12373
chr16!68678150!68732957!4276!CDH3	11	0	#DIV/0!	0.123809
chr4!175563161!175750466!3674!GLRA3	2	0	#DIV/0!	0.123815
chr1!151584661!151671559!7085!SNX27	9	0	#DIV/0!	0.123936
chr3!159974773!160117320!4792!IFT80	29	135	-2.21883	0.123937
chr3!121774208!121839988!2922!CD86	61	169	-1.47014	0.123992
chr1!156182778!156213123!1001!PMF1-BGLAP	0	0	#DIV/0!	0.124079
chr3!46556877!46608040!5135!LRRC2	48	202	-2.07325	0.124124
chr2!264868!278282!1882!ACP1	1	3253	-11.6676	0.124135
chr18!66340924!66382353!4745!TMX3	22	137	-2.6386	0.124176
chr7!87257728!87461613!4101!RUNDC3B	15	152	-3.34104	0.124197
chr1!150898814!150937220!4659!SETDB1	0	0	#DIV/0!	0.12424
chr11!18627947!18656020!5734!SPTY2D1	0	0	#DIV/0!	0.124243
chr8!41786996!41909505!9285!KAT6A	4	6	-0.584963	0.124329
chr2!54480314!54483409!3095!TSPYL6	5	4130	-9.69	0.124351
chr8!88882970!88886296!3326!DCAF4L2	5	2652	-9.05094	0.124364
chr1!159804263!159825137!2501!C1orf204	0	0	#DIV/0!	0.124463
chr1!245912641!246670644!1752!SMYD3	26	77	-1.56635	0.124481
chr1!193065594!193075244!1349!GLRX2	21	539	-4.68182	0.124493
chr8!80523048!80578410!2305!STMN2	92	4894	-5.73324	0.124604
chr11!114392436!114430617!1925!NXPE1	2	0	#DIV/0!	0.124723
chr1!155305051!155532324!11774!ASH1L	1	0	#DIV/0!	0.124725
chr5!78293386!78365497!3173!DMGDH	1	0	#DIV/0!	0.124864
chr1!224804178!224928249!2372!CNIH3	0	0	#DIV/0!	0.124958
chr7!43152197!43602938!6839!HECW1	20	4039	-7.65785	0.124963
chr18!54318615!54697036!7282!WDR7	28	484	-4.11151	0.125044
chr6!31654725!31671137!2481!ABHD16A	11	1372	-6.96263	0.125078
chr15!45774679!45815002!4283!SLC30A4	37	3537	-6.57886	0.125193
chr1!198492351!198510075!678!ATP6V1G3	4	0	#DIV/0!	0.125251
chr4!140222675!140311935!5554!NAA15	28	573	-4.35504	0.125363
chr11!14988214!14993832!1412!CALCA	0	0	#DIV/0!	0.125364
chr9!15464064!15511003!3964!PSIP1	23	2699	-6.87465	0.125535
chr4!122589151!122618147!1599!ANXA5	2	165	-6.36632	0.125585
chr12!12482217!12503169!2297!MANSC1	5	0	#DIV/0!	0.125629
chr7!112063198!112117258!4044!IFRD1	2	12	-2.58496	0.125722
chr11!118938492!118952688!3222!VPS11	3	456	-7.24793	0.125829
chr11!19203576!19232118!1464!CSRP3	0	0	#DIV/0!	0.125853
chr4!144498560!144621828!6623!FREM3	4	0	#DIV/0!	0.125881
chr7!38423296!38671167!3426!AMPH	0	0	#DIV/0!	0.125889
chr11!18101889!18127638!1531!SAAL1	0	1	Err:502	0.126011
chr9!19376253!19380235!829!RPS6	0	155	Err:502	0.126185
chr21!47655047!47705236!6113!MCM3AP	8	0	#DIV/0!	0.126526
chr5!76986994!77072185!679!TBCA	0	0	#DIV/0!	0.126601
chr19!14843508!14889353!6467!EMR2	4	0	#DIV/0!	0.126617
chr18!56338617!56417371!5030!MALT1	25	177	-2.82375	0.126668
chr5!33936490!33939023!2533!RXFP3	2	1627	-9.668	0.126695
chr16!89284110!89295965!3608!ZNF778	19	4181	-7.7817	0.126915
chr15!49280834!49338760!7176!SECISBP2L	1	0	#DIV/0!	0.126998
chr3!48282595!48312479!3364!ZNF589	122	2977	-4.60891	0.127031
chr21!46683842!46707811!4823!POFUT2	4	0	#DIV/0!	0.127104
chr2!69240275!69476459!7123!ANTXR1	6	14	-1.22239	0.12726
chr16!14726667!14763093!3043!BFAR	0	3	Err:502	0.12729
chr8!145736666!145743210!3816!RECQL4	190	4539	-4.5783	0.127528
chr1!174128551!174927327!3010!RABGAP1L	18	28	-0.63743	0.12764
chr11!67159422!67165883!2313!RAD9A	3	1360	-8.82443	0.127684
chr9!80911990!80945009!2256!PSAT1	0	499	Err:502	0.127714
chr18!72909277!72921281!5495!ZADH2	12	359	-4.90288	0.127752
chr18!48321489!48351754!5334!MRO	15	4134	-8.10643	0.127755
chr1!249144202!249153315!2383!ZNF692	6	5249	-9.77286	0.127785
chr7!99070514!99085217!1766!ZNF789	5	236	-5.56071	0.127835
chr1!156707093!156710923!927!MRPL24	43	2229	-5.69592	0.127916
chr15!55903738!56035177!11972!PRTG	8	77	-3.26679	0.127976
chr4!109663201!109684235!2141!ETNPPL	4	124	-4.9542	0.128006
chr11!111338255!111383079!1013!BTG4	5	120	-4.58496	0.128055
chr9!27546542!27573864!4486!C9orf72	13	398	-4.93618	0.128115
chr7!48002884!48019222!3017!HUS1	0	0	#DIV/0!	0.128271
chr3!48264836!48266981!745!CAMP	0	0	#DIV/0!	0.128281
chr15!78885394!78913637!3457!CHRNA3	0	0	#DIV/0!	0.1283
chr19!5720687!5778742!2513!CATSPERD	10	35	-1.80735	0.128407
chr4!185676748!185747268!4743!ACSL1	10	4892	-8.93428	0.128427
chr11!111473169!111597632!5678!SIK2	0	67	Err:502	0.128454
[truncated: 17,074 more rows]
